# Supplementary material for: Machine learning reveals sequence and methylation determinants of SaCas9–PAM interactions in bacteria
Source: Nucleic Acids Res. 2026 Jan 15;54(2):gkaf1520. doi: 10.1093/nar/gkaf1520 (PMC12805903; doi:10.1093/nar/gkaf1520)
Supplement: gkaf1520_Supplemental_Files [file gkaf1520_supplemental_files.zip › DataS4.txt]

>Citrobacter_rodentium_contig_1
CAACGTGAGAGGTGTTGATGGTGATACCACGCGCTTTTTCTTCCGGCGCGTTATCAATCTGGTCGAATGCGCGGGCAGCACCGCCGTAGGTTTTAGCCAGTACGGTAGTGATTGCAGCGGTCAGAGTAGTTTTACCGTGGTCAACGTGGCCGATGGTGCCGACGTTAACGTGCGGTTTTGTACGTTCAAATTTTTCTTTAGACACGGCTATATTCCTTACTATAGCGCTCTCCCCTTATGGAGAGAGCACGGGACTTAGGTTTTAATCCTGTGGATTACTTACCACGGGCTTCGATTACGGCCTGAGCAACGTTGCTCGGTGCATCATCATACTTCAGGAATTCCATGGTGTATGATGCGCGACCTTTGGTCAGAGAACGCAGCTGAGTTGCATATCCGAACATTTCAGACAGCGGTACTTCAGCGTGGATTTTAACGCCAGTCACTTCGGATTCCTGACCGCGCAGCATACCGCGACGACGGCTCAGGTCACCGATAACGTCACCGGTGTTCTCTTCCGGCGTTTCTACCTCAACCTTCATGATCGGCTCAAGCAGAACTGGTTTTGCTTTCTTAAAGCCTTCTTTAAAGGCAATAGACGCAGCCAGTTTAAACGCCAGTTCCGAGGAGTCAACGTCATGGTAAGAACCGAAGTGCAGACGGATACCGATGTCAACAACCGGATAACCAGCCAGCGGGCCTGCTTTCAGCTGCTCCTGGATACCTTTATCAACGGCCGGGATGTATTCGCCAGGGATTACACCACCTTTAATGTCGTTGACGAACTCGTAGCCTTTCGGGTTGGAACCCGGCTCCAGCGGGTACATGTCGATAACAACATGACCGTACTGACCGCGACCACCAGACTGCTTCGCATGTTTACCTTCGATATCGGTAACTTTCGCGCGAATCGCTTCACGGTAAGCAACCTGAGGTTTACCGACGTTCGCTTCAACGTTGAATTCACGCTTCATACGGTCAACGATGATGTCGAGGTGCAGCTCACCCATACCGGCGATAATGGTCTGGTTAGATTCTTCGTCAGTCCATACGCGGAAAGACGGGTCTTCTTTAGCCAGACGGCCCAGAGCCAGACCCATTTTTTCCTGGTCAGCTTTGGTTTTCGGCTCAACAGCAATGGAGATTACCGGCTCAGGGAATTCCATACGCTCCAGGATGATCGGATGATCCGGATCGCACAGGGTATCACCCGTGGTAACGTCTTTCAGGCCGATCGCCGCAGCGATGTCGCCCGCGCGAACTTCTTTGATCTCTTCACGTTTGTTAGCGTGCATCTGAACGATACGACCGAAACGCTCACGTGCGGATTTCACGGAGTTCAGTACGGTATCACCAGAGTTAACCACACCGGAGTACACGCGGAAGAAGGTCAGGTTACCCACGAACGGGTCGGTAGCGATTTTGAATGCCAGTGCAGAGAAAGGCTCATCGTCGCTAGCGTGACGCTCAGCAGGAGTGTCTTTACCGTCGTCCAGGATACCGTTGATCGCAGGTACGTCAACCGGGGATGGCAGGTAGTCAACTACCGCATCCAGCATCGCCTGAACACCTTTGTTCTTAAATGCGGAACCACAGGTTACCAGGATGATTTCGTTGTTCAGAACGCGCTGACGCAGAGCCGTTTTGATCTCTTCTTCAGTCAGTTCTTCACCACCCAGGTATTTTTCCATCAGCTCTTCAGACGCTTCCGCTGCGGACTCGATCAGGTTCTGGTGCCATTCTTCAGCCAGTTCCTGCATGTCAGCCGGGATGTCTTCATAGGTGAAGGTTACGCCAGCATCTGCTTCATTCCAGTTGATGGCTTTCATTTTCACCAGGTCAACAACACCGGTGAACGCTTCTTCAGCGCCAATCGCCAGCTGCAGCGGAACAGGGTTCGCGCCCAGACGGGATTTGATCTGACCAACAACTTTCAGGAAGTTCGCGCCCATGCGGTCCATTTTGTTAACGAACGCAATGCGCGGAACTTTATATTTGTTTGCCTGACGCCATACGGTTTCAGACTGCGGCTGAACACCACCAACTGCGCAGTAAACCATTACCGCACCATCAAGAACACGCATGGAACGTTCTACTTCGATGGTGAAGTCAACGTGCCCCGGGGTGTCGATGATGTTTACGCGATGCGGTTCATACTGCTTAGCCATACCAGACCAGAATGCAGTAGTCGCTGCGGAAGTGATGGTAATACCACGTTCCTGCTCCTGCTCCATCCAGTCCATGGTAGCCGCGCCGTCATGAACTTCACCGATTTTATGGTTTACACCGGTGTAGAACAGAATACGTTCGGTGGTAGTGGTTTTACCGGCGTCGATGTGCGCACTGATACCGATGTTACGATAGCGTGCGATGGGTGTTGTACGAGCCATTTGATTCCTCGTTTATCTTTTAGGCGTTCAATTTAAGTAGCCCAAAGCGGGCTGCTTACTCGAAGCGCCCGCCTGGTGACTAAAATTCCGAAGGGATTACCAACGGTAGTGTGCGAACGCCTTGTTGGCTTCGGCCATACGGTGAACGTCTTCACGTTTCTTAACTGCAGTACCTTTGTTGTCTGCAGCATCAGTGAGTTCGTTCGCCAGGCGCAGAGCCATGGATTTATCACCGCGTTTACGAGCAGCTTCAACGATCCAACGCATTGCCAGAGCATTACGACGGACCGGACGGACTTCAACTGGAACCTGATAAGTAGAACCACCAACGCGGCGGGACTTAACTTCGACAGTCGGACGCACGTTTTCGAGAGCGACTTCGAAAGCTTCCAGTTCAGATTTACCAGAACGCTGAGCCAGGGTCTCCAGCGCGCTGTATACGATAGTTTCTGCAGTAGATTTTTTACCATCTACCATCAGGATATTGACAAATTTAGCCAGCAGTTCTGATCCGAACTTCGGATCCGGCAGAATTTTACGCTGACCAATGACGCGACGACGTGGCATGGAAATACTCCGTTGTTAATTCAGGATTGTCCAAAACTCTACGAGTTTAGTTTGACATTTAAGTTAAAACGTTTGGCCTTACTTAACGGAGAACCATTAAGCCTTAGGACGCTTCACGCCATACTTGGAGCGAGCCTGCTTACGGTCTTTAACGCCGGAGCAGTCAAGCGCACCACGAACGGTGTGGTAACGAACACCCGGAAGGTCTTTTACACGACCGCCACGGATCAGGATCACGGAGTGCTCCTGCAGGTTATGACCTTCACCACCGATGTAGGAAGTCACTTCAAAACCGTTAGTCAGACGAACACGGCATACTTTACGCAGTGCGGAGTTCGGTTTTTTAGGAGTGGTAGTATATACACGAGTACATACGCCACGTTTTTGCGGGCATGCTTCCAGCGCAGGCACGTTGCTTTTTGCAACTTTGCGAGCACGTGGTTTGCGTACCAGCTGGTTAACTGTTGCCATTAAATAGCTCCTGGTTTTAGCTTTTGCTTCGTAAACACGTAATAAAACGACCTCATACAATATGAGGACGCCGAATTTTAGGGCGGTGTCGAAAAGGTGTCAAGAAATATACAACGATCGCGCCGTCACCAGGCCAACTGGCTGGCGTGCGCGACCGTGAGTCTGACGAAATCAGTATAGCTAACCCTGACGACGCTGTCTGAAATTTGACCAGTTAAACCGCGAGCGTCAATGTCTTCTTGCAGGGCGTATACGGTTATGGGGGCATTACGCAGCGTTTCAAGGTAGCGGCTGCCTTCTATGGCGGCGATGACGCCATCCTGAAGTAACAGAAGCGCATCGCCTTCCGCAAGTAAACGCAGCAAAGAGGAGAAGTCGGAATGCCACGGCGAGCGGCGTAACGTATGCAGCATGCGAACCTCAGAATCTCAGGATAACGTCGTAACGGCCAAGCTCACGGCGCAGCGCTTCAGGTTCAAGCGCCGTCGCCGCCACCACAAAACGCGCGTCGTCGCCAAGACCGCGTTCGCGCAGCGAAGCGGCGCACAACCAGCACTGTTCGATGTCATACAGCGCCAGCAGTTTAAAGGTTGCGATATAGTCGCGCGCCAGCACCACGCCCGGCTTTTGCCCTTCCAGAATCTGAAATACGCCGTCGCCAATAAAAAAGACGCCAGGCTCGTCCGTCAGCGCTGACGTCGCCAGCAGCGCGTCCAGCCCTTCCCGACCCGATGCGCTGCCGTGCGGCGCCGAGGAAAAAACAAAGGCGATTTTATTCATCAGAACTGCACCACCCGATCGCAGGTCAGCGAGGCTTCCGCCAGCGCGCCGAGACCGCTTAGCGTAAAGCCGGGCTGAAGATTGGCGGATGCCAGCCCCAGCCGTCCCGCTTCGGTTTCATCAACCACGCCGCGACGCAGCGCCGCAGCGACGCAGATGTTCAGCGCGACGCCATGCTGACAATTCAGCTGTTGCCAGGCGCGAACCAGATCGACCTCATCGCTGGCCGGCGAGGTGAGCTGGTTGGCGTTATACACCCCTTCGCGATAGAAAAAGACGCTGCTCAGCGTGTGGCCTTCCTCAATCACTGCCCGGGCAAACTGCAACGCGCTGCTCGCCTGCTGGGTGCCATAAGCCGGACCCGTCACCATGATGGCAAAACGCATTACTTATCTTGCCCCTGGAAGTCGCCGCTTTTGAACTGGCGAATATAGAGGTACACGGTGTGCTTGGAGATATTCAGGCGATCCGCCACCTGATTGATCGCGTCTTTAATATCGAAAATACCTTTCTCGTACAGGTTCAGCACGATCTGGCGATTCTTGGCGTTGTTAGAGACGTTACGATCGGCGTTCACCTCTTCAATGGTGAACTCCAGCGTCTGGGTCACCAGATCTTCCACAGACGAGGCAAAGTTAACCGCCGATCCCACTTCCGGCGTTTCCGGCGGAATAAAGGTGTTCATGATTTGCGAGAACGGCACATCAAGGTTCATGTTGATGCACAGCAGGCCAATCACGCGATGCTCACGATTGCGAATGGCAATCGTCACTGACTTCATCAGAACGCCGCTTTTCGCACGGGTAAAGTAGCACTTTGACACGCTGCTATCCGCACCGGTCATATCGTGCAGCATACGTAACGCAAGGTCGGTAATCGGCGAACCGATTTTACGCCCCGTGTGTTCGCCATTGGCGATGCGAATAGCGGAGCATTTCAAGTCCTGCAAAGAGTGCAATACGATTTCACAGTGGGAACCAATGAGCATCGCTAACCCGTCCACCACCGCTTCGTAGGATTTCAGAATATCAAAATCGGTCTGGTCGAAAGGACGTTGATCCAGCAAATCTAATTCACTGGTTTCGTTGGTTAAAAGCGACCTGGACATGAAAAAAAACACTCCTTTTCAGGAGCCTGTCGTTATGTTTTCAGGGCAGGCTCAGTAAATATGCGGATGGTTAAATTAATACAGTGGAGGTTCCACTTTCCACAACTAATTATATCCGGCCTGCAATAAAAAAACCGCCGCTCTGTTCGGCGGCGGTTCTCAGCTTTTATTTTTTAGCAGCATCGGCGGCTTTGGCGTCAGCTTTTGCCGCGGCTTCTGGCTTCGCATCCGCTTTCGGCGCCGGTTTGATATCCAGCAGTTCTACGTCGAATACCAGCGTGGAGTTAGCCGGGATACCCGGAACGCCGGTTTTGCCGTATGCCAGATCCGGCGGAATGACCAGCTTGATCTTACCGCCTTTCTTAATGTTCTTCAGGCCTTCAGTCCAGCCCGGAATCACGCCGTCCAGACGGAAGGAGAGCGGTTCGCCGCGGGTGTAGGAGTTATCAAACTCTTTACCGTCGATCAGGGTGCCTTTGTAGTTCACCACTACGGTGTCGCTGTCTTTCGGCGCTTCGCCGGTACCGGCTTTCTCTACTTTATACAGCAGGCCAGTAGAAGAGGTTTTCACATCTTTCTCTTTGGCGAACTTATCGCGGTACTCTTTACCTTTGGCTTCGTTTTCAGCCGCGTCTTTTTCCATCTTCGCCTGAGCGGAAGACTTCACGCGCGCTTCAAACGCCTGCAGGGTCTGTTCGATTTCCTGGTCAGTCAGTTTGCTCTTGTCGGCAAACGCGTCCTGGACACCAGCGATCAGCTGATTTTTATCCAGTTTGATACCCAGCTTTTCCTGCTCTTTGAGCGAGTTTTCCATATAACGACCCAGCGAAGCGCCCAGCGCGTAAGCTGATTTCTGATCGTCATTTTTAAACGCGGCCTTACTGTCCGCCGCGGCAGCCGGTTTCGCCGCTTCAGCAGCGAAGGTCATCGGGGCGTGCAGCGCAACGGCCATCGTGGTTGCCAGCAGCGTGGCTTTAAACAATGATTTCATCCATATCTCCAGGGCCGGGGCATCTCGCCCCGAGGTTAGCTTCATATCCAGAAGCGTACTATAAATCGTTGTTGAACAAATCAACATAAGGACATGCCTTAATCTCACCTCTTTTCAGACACTTTTTGTTTAAATTAGTTTCGGCGAGGGAGAACAGGGCTATGCAAACCGACAGATTGCAGTAGAATCCGCCGCAACCCAGGACAATCAATGAGGTGCATCATGCAGGATACCACAATGGAAGCGCGTCTGGCCGAGCTGGAAAGTCGTCTGGCTTTTCAGGAGATCACCATTGAGGAGCTCAACGCGACGGTCACCGCCCATGAGATGGAAATGGCCAAATTACGCGATCATCTGCGTCTGCTGACGGAGAAACTTAAGGCCAGCCAGCCGTCTAACATCGCCTCACAGGCGGAAGAGACGCCGCCGCCGCACTATTGAGACGTAAAAAAAGCGGGCGATGCCCGCTTTTTTGTATCCGCTCATTTACAGAGCAAATAATACCCTATGGATTTCAAGTCACAGCAAGGCGGCAAGCTTGAGAAATCCGGTCACATAGATACCTGGGTGACCGGGTTTCGACAGCGTCGCCAACGCCGCGGTGGCTGGAAAGACGACGGGTATTAGTGGCAACCGCAGCCGCCATTACCTTTACCGCCGCCACCGCAGCAGCCTTCGCCGCCGTGCTGGTGACCGTGGTCATGGCCGTGACCGCCGCAGCAGCCGTCGTGACCGTGGTCATGATCGTGGTCGTGGCCGTGCGCGCCGTGAACGTGGCCGTGAGCCAGCTCTTCTTCGGTCGCTTCGCGGATCGCCACCACTTCAACGTTAAATTTCAGATTCTGACCTGCCAGCATGTGGTTGCCGTCAACCACAACGTGATCGTCTTCCACTTCGGTAATTTCTACCGGCACCGGACCCTGGTCGGTTTCCGCCAGGAAGCGCATGCCAACCTGCAGTTCGTCAACGCCCATAAAGACGTCTTTAGGCACGCGCTGCACCAGGTTTTCGTCATACTGACCGTAAGCGTCGTTCGCGCCGACTGCCACATCGAATTTGTCGCCGACGTCATGACCTTCCAGGGCGGTTTCCAGACCAGAGATCAGGGAACCGTGGCCGTGCAGGTAGTCCAGCGGCGCACTCACCGGAGACTCATCAACCAACACACCGTCTTCTGTACGTACCTGATAGGCCAGGCTGACCACCAGGTCTTTTGCTACTTTCATGATATCTCCTGAGCGTGGGAAAATTGCTGGCGCAGATTGTAGCGGAAATCTGCACCCGTGTACCCTTTAGCTTAAAAAATCTCGGGGCATATCGCTAGTCTGGATGAAAGATCCCGATCACTTGTTCATCTTTGCGAACATGATCGCGCGCTTCTTTATCCGCTTCGCGCATTTGATGACCGCACTTAACGCACTCAACAATATCGATATTATTCTCGCGCCACATCGCCAGCGAATCCTGCGCCTGGCAGGAGGGACATTTTGCCCCGGCAATAAAACGTTTACGGATTGTCATACTGATCCCCTACTCAAATTCATCCCAGCCGTCCAGCTGGCGTCGTTCCTGCTGCATCTCACGCTGAAAAATCTCCTCCAGCTCGCGTCTGGCCTCTCTGGCGCGGGATATTTGTACCGTATCGGCGTGCATCGGAATCAGCTCCCGCAGCATCCGCATATCCAGCCGCCGAAAGTGCAACTGCGCCCGCTGCGCCTGATGGGGGTGCATTCCCAGCGACACCAGCGTTTTACGCCCCAGCTCCAGCGCACTGGAGAAGGTTTCGCGGGAAAACTGCGTGACGCCCGCCTGTAATAACTCATGGGCTTCCACACGTCCACGCGCCCGGGCAAGAATATGCAGATGCGGAAAATGCTGCTGGCAGAGCGCCACCAGCTTCATCGTATCTTCCGGGTCGTTACAGGTAATAACGATCGATTCGGCCGCCTCTGCTCCCGCGGAACGCAGAAGATCCACCTGCGTCGCGTCGCCGTAGTAAACCTTATAGCCATATTTACGCATCAGGTTAACCGCGCTGATGTCGCGCTCAAGCACGGTGATGCGCATCCTGTTGGCCATCAGCAGACGTCCAATCACCTGACCGAAACGACCGAACCCCACCACAATGACCTGCGGTTTGTCGTCATCAACCCACGGTTTTTCATCCGCCTCATCCGGACCATTAAACTGGCGGGACAGGCGCTTGTCGATAAGCTTCATCAGCATCGGCGTGGTCATCATCGACAGCGTGACGGTAACCAGTAACAGCGCCATCTGATCCCCCTGAAACAACCGCTGCGACGACGCCGTCGAAAACAGCACAAAAGCGAACTCCCCACCCTGGCTCAGCACGCCCGCAAACTGCATTCTCTCTGAGCTACGCAGGCCGTACACCCGCGCCAGCCCGTACAGCACCAGCGTTTTTACCGCCACCAGCGCCAGCACGCTCGCCACCACCCACGGCAGATGGGTATACAGCACGCCCAGATTCAGCGACATCCCCACGGAGATAAAAAACAGACCGAGCAGCAGTCCCTTAAACGGATCGATGGACGTCTCCAGCTCGTGGCGATATTCGCTCTCCGCCAGCAGCACGCCGGCGATAAAAGTGCCGAGCGCCATCGACAGCCCCAGCGCATCCATAAACAAAGCGGACCCTAATACCAGCAGCAGCGTGGCGGCGGTAAATACCTCGCGCACGCCGGAGGCGGCAATAAAGCGGAACACCGGACGCAGCAGGTAGCGTCCGCCAATCAGCATCACGGCAAAGGCCAGCACCTTCATGCCGACTTTCATCCAGTCGAAATGTTCGTCAGCGGAACCGGCCAGCAGCGGCACCAGCGCCAGCGCAGGGATCACCGCTAAGTCCTGAAACAGCAGTACGGAAAAGCCAAGCTGCCCGGACTCGCTACGGTTCATGCCTTTCTCACGCATTAATTGCAGCGCCATCGCGGTTGAGGACATGGCAAGACCAATCCCGCCGACCACCCCCGCCTGCCAGGAAAAACCAGTCAGTATCAGCAATCCGGCCAGTAGCGCCGCGCTGAACAGAACCTGCGCCGCCCCGACGCCAAAGATCGAGCGCCGAAGCTGCCAGAGCTTCGCCGGATTCAGCTCCAGGCCGATGATAAACATCAGAAATACGACGCCCAGCTCAGAAAAATGCAGGATTTCGTCGACGTCGCTGATAAATCCCAGCCCCCACGGGCCGATGGCGATGCCCGCCAGCAGATAGCCCAATACCGCGCCGATACCGAGCCGGGAGGCCAGCGGCACCGCCGCCACCGCCGCGAAGAGAAACAGCACGCCTGCCAGCAATAAATCAGAACCTTCCATCAGCGGCCTCCCACGGGTACAGGCTGGGCAAGCCAGTCGCCATACGCTTTCGCATGACTTTCCAGCTCCTGCGCGCTCTGCCGTCTGGCCCAGTAAATCACGATTGGACTCAGCCAGTGCATCCGGCACATGCCTGCCGTCAGCTCAAAGGGCCGCAGAATATCGCTCATCGGATAGCGGTTCAGCGCGTCATAACGATAGGCGCTTTCCGGTTCGCCGGTGGTTATCACGCTACGCCAGTACTTTCCCGCCAGCTGATTTCCCCCCGGCCCGCTGGCAAAGCCGCGGCTTAACACCCGATCCAGCCATTCTTTCAGCAGCGCCGGGCAGCTATAAGTGTATAAAGGATGCTGAAAGACAATCACGTCATGCTCGCACAGCAGCGCCTGCTCACGTGGAATATCGATAAAAAAATCAGGATAGTGCGCGTAGAGATCGTGCACCGTAACGTTGCTGAGCTGCATGGCCGGCTTAAGCAGCACCCGGTTCGCCACCGAGTCCTGAGATTCCGGATGGGCATACAGCAGCAACACCTTTGTTGGCTGAGACATCATCCCCCTCCCGGTTTTGTTTCTGTTTTTGTGTAGAGTTATTGTTTTGGGCTACCATTGCGCCCCGGTGCGGGAGAACGCCCGCACACTACATTATCATAATGATAAATTAACATGGTCAGAACATACGGCGCCTTATGATTGTTTTCTCCTCGTTACAAATTCGTCGCGGCGTGCGCGTCCTGCTGGACAATGCCACGGCCACCATTAATCCGGGCCAGAAAGTGGGCCTGGTGGGCAAGAACGGCTGCGGAAAGTCTACCCTGCTGGCGTTGCTGAAAAATGAACTCAGCGCCGATGCTGGTGGTTTTTCCTTCCCCGGAAACTGGCAGCTGGCGTGGGTCAACCAGGAGACGCCCGCCCTGCCCCAGCCAGCGCTGGAGTACGTCATTGACGGCGACCGCGAGTATCGCCAGCTGGAAGCCCAGCTGCGTGACGCCAACGAACGTAACGACGGACATGCTATCGCCACTATTCACGGCAAGCTGGACGCCATCGACGCCTGGACCGTGCGCTCCCGCGCCGCCAGCCTGCTGCACGGGCTCGGGTTCAGCAACGAACAGCTTGCACGCCCGGTCAGCGACTTTTCCGGCGGCTGGCGGATGCGCCTTAACCTGGCGCAAGCGCTGATCTGCCGTTCCGACCTGCTGCTGCTCGATGAACCGACCAACCACCTCGATCTTGATGCGGTTATCTGGCTGGAAAAATGGCTGAAGAGCTATCAGGGCACTCTGATTCTGATCTCCCATGACCGCGACTTCCTCGACCCGGTGGTGAATAAAATCATTCATATCGAACAGCAGACGATGTTCGAGTACACCGGCAACTACAGCGCGTTTGAAATTCAGCGCGCCACCCGTCTTGCCCAGCAGCAGGCGATGTATGAAAGCCAGCAGGAGCGCGTCGCGCATCTGCAAAGCTATATTGACCGCTTCCGCGCCAAAGCCACTAAAGCGAAGCAGGCGCAGAGCCGCATTAAGATGCTGGAGCGTATGGAGCTGATTGCCCCGGCGCACGTTGATAACCCGTTCCACTTCAGCTTCCGCCCGCCGGAAAGTCTGCCAAATCCGCTGCTGAAAATGGAAAAGGTGAGCGCAGGCTATGGCGAGCGGATTATTCTCGACGCCATCAAGCTGAATCTGGTGCCCGGTTCGCGCATTGGCCTGCTCGGGCGCAACGGCGCCGGTAAATCAACGCTGATCAAACTGCTGGCGGGCGAACTGGCGCCGCTCAGCGGCGAAATTGGCCTGGCGAAAGGCATCAAGCTCGGCTATTTCGCCCAGCACCAGCTTGAGTATCTGCGCGCCGACGAGTCGCCGTTGCAGCACCTGTCGCGGCTGGCGCCGCAGGAGCTGGAGCAAAAGCTGCGCGATTACCTCGGCGGTTTTGGCTTCCAGGGCGATAAGGTGACAGAGGAGACACGACGCTTCTCCGGCGGCGAAAAAGCCCGTCTGGTGCTGGCGCTGATCGTCTGGCAGCGTCCGAACCTGCTGCTGCTTGATGAACCGACTAACCATCTCGATCTTGATATGCGCCAGGCGCTGACCGAAGCGCTGATCGAATTCGAAGGCGCGCTGGTGGTGGTTTCGCATGACCGCCATTTATTGCGCTCCACCACCGACGATCTCTACCTGGTCCACGATCGCAAAGTCGAACCGTTTGACGGCGATCTGGAAGATTACCAGCAGTGGCTGAGCGACGTGCAGAAGCAGGAGAACCAGCCTGCCGAAGCGCCAAAAGAGAACGCCAACAGCGCGCAGGCGCGGAAAGATCAGAAGCGCCGCGAAGCGGAACTGCGTTCGCAAACCCAGCCGCTGCGCAAAGAGATCGCCCGTCTGGAAAAAGAGATGGAGAAGCTGAACGCGCAGTTAGCGCAGGCGGAAGAAAAACTGGGCGACAGCGAACTGTACGACCCTGCCCGCAAAGCGGAGCTGACCGACTGTCTGCAACAGCAGGCCAGCGCCAAAGCCGGGCTGGAGGAATGCGAGATGGCCTGGCTGGAAGCTCAGGAGCAGCTTGAGCAGATGCTGGCCGACTAATTTCAGGACACGACGATGACGCCGCTAAACACCAACGATATTACCTTCCGCAAGTTAAGCATCTTCATGACCTTTATGGAGAAAGGGAACATTGCCCGCACGGCGGAAGCGCTGGATATCAGCGGAGTGAGCGTTCATCGCGCGTTACATACGCTGGAAGAGAACGTCCGATGCCCGCTGTTCGTTCATAAAGGGCGCAACCTTATTCCCCAGCCGGCGGCCTGGACGCTGCTGGAGTATTGTCAGGAAATCACCCAGCTTATGGAGCGCGGGCTGGAAGAGGCGCGCAAAACGGCGGGCGTCGGTCAGGGACGGCTACGCATCGGCACGCTCTACTCGCTAACGCTGGAGACCGTGCCGCATCTGATTATGGGGATGAAGCTGCGGCGTCCCGATCTGGAACTGGATCTGACGATGGGCTCCAACGACGCGCTACTTTCAAAGCTCGAAGAAGGCACGCTGGACGCCATTTTGATCTCTATTTCGGAAAGCGATATCGATCGTAACAGTCTGGAAGTGCTGCCGCTGTTTCACGACGATATTTATCTCGCCGCGCCGTCAACGGCCGCGCTGGATAGCTCATCGCCTGCCGATCTGCGCGATTACCGCGATCAGAAATTTGTCTCGCTGGCGGAAGGCTTCGCCACCTACGCCGGTTTCCAGGAAGCCTTTCACATCGCCGGTTTTGAGCCGGAGATCGTTACTCACGTGAACGATATATTCTCAATGCTCAGCCTGGTGCAGGCGGGCGTCGGTTTTACCCTGATGCCGGGGCGCATGAAGAAGATGTATGAAAATTCCGTGCAGTTGCTGAAGCTGGCGCAGCCTTACCAGATGCAGCAGCTTATCGCCATTGTCTTTGCCCGCAACCGCGAGCGCGACCCGAATCTGCTGGCGCTCGCCGCCGAAGGTCGGATGTACGCGCGCAGTCTGAACAGCAGCACCTGATTGCCGGATGGCGACGCTAACGCGTCTTATCCGGCCTACGAGGTCGCGGTTTACACAATTTGTAGGCCCGATAAGCGCAGCGCCATCGGGCAGTCGCACTATGCCCGCAGGCGTTTCGCCAGATGTACGGCGACGTCCATCCCGCTACGCTCCAGCGAAATCGACTCGCCTTCCCACGCGGCCTGTCGCGTCAGGCAGGTCAACACTCCGCCGGGCGGCATTTCTATCGCCAGCCGCGCCTCGCGCTCGTTAGCGGCGATGACCGCCTCCTGCCAGCGCACGGTGCGCGCCATATTCATCGCCAGATCGTCGGCAATGCGCTCCGGCTGCCACAGCACGCGCCCGCTGCTGCCGCTGAGATAAGCACAGCGCGGGCGCGAAAGCGTTACCCAACTGAATGCCGCCGCCAGCGTTTGTGCAGGTTTCGCCAGCAGTTCGCAGTGCGACGGCACGCTGACCGCCAGCCGACGCGCTTTACTCGCCCCTTTCGCCAGCGCCCGTTTCGCCACTTCCGCCATCGCCTCATCGCTTCCGGCAATCACGATCTGCGTTTCGGCATTGAGGTTAGCGATATACGTCCCACTGCCCGCGATCAGCGCCTCCACCTGCGGTAACGTCAACCCCATAATCGCCGTCAGACCGTAGCCGTGCGGGTAAGCCTGTTCCATCAAATCGCCGCGCAGGGCGACCAGCTTCAGCGCGTCGGCAAAATCCAGCACGCCGGCGATCACCGCCGCTGGCCAGGCGCCAATAGAAAGGCCGCTGACGATATCCGGCGACACGCCGCGACGCATAAGCTCACGCGCCCAGGCGACGCCTGCAATCAGCAAACAAAGCTGTACCGCCCGGGTATGTTGTAACGCCTCGGGGGAATCCAGGCGATCCGCCTCCGCGCCCAGCACTTCACGCGCCTGCGCCAGCTCGCTTCCCGGCAGGTTTTGCAGCATCCCCGGATGCTGCGTTCCCTGTCCCGGAAAGGTAAACAGAATTTTCATTTACGCCTCCCTGCCCCACGGGTCGCTTACCAGACGCGGCCCCCGCGAGGTTTTTAACAGTGCTTTACCGTCGCGCAGCCATTCATTAAGGGCAAACGCGCCGTGCGGCGTTTCCACCTGCGTATCCGCCCGGCAAAGCCCGCCCGTTAGCTGCTGCTGCCACTTTTCCAGCGCATCACGCGATAACGGCTGCGGCGCGCGAATCAGCAGGTCCAGATCGCTTGCCGCGTGGATCACCGGAACCCCGGTCGCCAGCGCGTAGCCCGCGCTGCCGGTAATACCCCACGTCCACGGCCACGCCTGCTGCGCCAGTAATAACGCCACCTGAACCGGTGGCTGCGAAATAAAGGGCGAGCGCAACAGCGCCTGTGGCGCCACCAGCGACTCTGGGGCGCAGACCCGAACAACCGTATCCGGTTTAGCCCAGCCAGCCGCCCGCTGGTCGCGCTTCATGCCGCGCACGCCGACGGGAATGCGCCCCTGCGCATCAACATCACGCCGCACGACCACCGGCAGGCCGGTATGCCAGAGAGTGTCCACCCAGACGTCGCTGATGCCTTCCAGCGCGTCATGCGCGTGAAGCCAGATAAGATCGTGCGGGCGTAATGTTGTGGTCATGTTTTACATTCCTGAGGTCAGCGAGATAAACAGCGGCAGCGACAGGATACACAGGACCGAGCTTAACAGCAGCACGGCTTCTGCATCCGGCGACTGTACGCCGAAGCGGTTGCCGAACACGACGCCGAAGAAGCCTGCCGACAGAGCAATCATCAGAATCGCGGTGATCGCCACCGAGCCGTGCAGCCCGAAAATCAGCACGATGCCCCAGGCAATCGCAGGCTGGATCAGCAGTTTGGCGATAGTGGAGGTGATCACCATAGTATTAATCTGCAGCTTACGGGCAGAGAGGATCACCCCGGTCAGGAACAGCGCGGCGGCGGTCGCAGCCAGCCCCAGCGGTTTGATTGCCGCCAGTACCAGTTCGGGCATTTTGATGCCGATAGCGGAGAGAATCACTCCCAGCAGCGGCCCCATCACAATCGGTTTCTTGATCGAGCGCCACATCAGCACCGGCAGCATCGACAGCGTGGAGCCGGAATTGCCGCCTTCGGCGCGCGCTTTTTCACGTTCCAGAATCAGCAGGCAGAACGGCGTCATCAGCACCGAACCGCAGGCAATGGAAACGGCGACGGAAAGCGAGGTGGACGAACCTTCGCCCAAGACGCTGCCAAGGATCGGCAGGCCCAGCGCCGCATAGTTCGGCAGCGCGACGGTCAGGGTCAGCACGGCGGCGTCCTGCGGCGATTTTTTAAATACGCCGGTCGCCAGAAAATAGATTGCCGCGTAGGTAATCCACATCGCCAGCGTCAGCACCAGAATCAGCGGCGACTGCGCGACGATACCCGTCCAGGGCGTTTGTACCGTCGCGCTGAACAGCGCGGCAGGCAGAGCGAAATCCATGACGAAAATGTTGAGCAGGGAAACATTCTTGTTATCAACCATTCTGGCCTTCCCGGCCCAGAACCCCAGCAACATGATGACGAAAATCGGTGCAAGAGCATGAACAATCACGTAAGTCATAAATCACCTGTAATGAAGAAAAAAGTTAGCACGGACGCGATGATTATTATTTTTCGGATGCAGCGGCCCGCGCGGGCGCAGCGAGTACGCCCACGGAGCCGAACATTCGGCAGGTTTCAGTTATTTACCAGCTTGCCCGCATACGTTCGCGTACAAGCGCAGAACTGCGGCGGTTGTCAGCGCCCAGACGGTTTTTCAGCGTCGGGTCCTGACGAGCGTCGTGGATGGCCTGTTGCAGCGTGGTGGTCACCAGCGTCAGATCGTGTGCGGAAGGGGCGTCCGGATTGCTGATGTCCAGCAGTTCGGCAAGCAGTCCCAGCGTCGCATAGCTGCTGATGTCATACGCCATCGGCGGAATGGTCGCCGCCAGTTTTTCCAGCGACTCAACGGTGCGCAGGGTAATGCGCGCGGCGGACTCTTTCCCCATCGCATGGATCAGCACGCCTTTGTCGTTAAAGGCGATCAGGCGGTTGGCCTGGTAGCCGTGCGCCAGAAACGCGCCGGACATCGCTTTGCCGACAATCAGTCCAATCACCGGATGGCCCGCCAGACGTGCGTTGGCATATGCCGCCGCCGCGCCAGCCAGCGCCTGGTGAATACCGAAGCCTTCTTCACGACGACCATACGCCTGGCTTGGCACGTCGATCACCGCCACGATCGGGCGCTTCACGGCGTTATCGGCATCGGCGGCAACGGTTTCGCTCACCATCTTCGCCAGCGTCCAGCCTTCAAGCAGGCCGACTTCCCCTTTCGCCGCGCGCGGGAAATGGTTATTGGCGTCAGGCACCACGGCGATAAAACGAACCGTTTCACCGTTCAGCTCACCGTCTGCCGCCTGTACGGACGGGCACAGCCCCGCCAGACGTTTAGCGTTCGGGGCAAGTGTTTGCAGCCAGAGTTCGCCACGGCTTATTGAATTACTCATCATTTCACCTCCCGGGCAAAAAGCGCGTTAATCTGTTCGGCATCGGCCTGTTTGCGGGTGTCGAAACGGGTCAGACGATCGAGATACCAGTCATAGTTGTCGGTGCGATGCTGCGCCGGAACGCCTTTCGCTAACGCCGCGCTCATCGCCGCTTTCACCGCGTTGACGCCGTCGTCCACTAACGCATCGACCAGGCCGCTGCGGTAACGAACTTCGCCGCCGGTCATGCTCCAGATAAACGGGCGATCGCGGGAGTCGTACTCTTCAATCCCGGCTTCCTGTTCGATGACCTGCGGGCCGTTCAGACCGAGACGCGCTTCGCGGGTGACAATCAGGTAGCTGCACAACGCCGCGGCGATGGACATCCCGCCGAAGCAGCCAACGGTGCCCGCGACAATGCCGACCACCGGGGTGTAGCGACGCAGATCGACAATCGCCGCGTGAATATCGGCAATCGCCGCCAGACCGAGGTTGGCTTCCTGCAGGCGCACGCCGCCGGTTTCGAGGCTTAACACCGCCTGGGTCGGAATGCCGTTACGGTTATCTTCCGCCGCCAGCTCCAGCGCCGCCGCCATTTTGGCGCCGGACACTTCGCCCATGCTGCCGCCCTGGAACGCGCCTTCAATCGCCACGACCACCGCCGGTTTGCCGTTAATGGTGCCTTTGGCGACGACCATACCGTCATCAGCCTGCGGCACGATGCCCTGCGCGCCCAGCCACGGCGACATGACGCCTTCAAACGGGTCGAGCAGTTCGCGGTAGCTGCCTTCATCCAGCAGCGCATGAGCGCGCTGACGCGCTTTTAGTTCGATAAAACTGCGATCGTCACGCATAGCTCACCTCCTCAAACACCTGCTCGATACGAATACGCGCCACGCCGGGGGTTGCGCCAAAGTCGTGAATGGTCAGTTTGCCCGCAGGCAGGCTGCTCACCGTTTGCAGACGGCTGAACAGCGCTTCCCAGCGGCTGCGGCTGTTATCGACAGAAGTGGTGATATCAATGGTTAACGACTGGCTCTGGTCGGCGGTGAATAACACCTCCATATCCCCGGAGCCCACAACGCCTGCCAGCGCTTTGCCGCTTACGGTGCGGCTGGCCGGTACGGTTAACGTAATGTGTTCCATAACATCCTCTTAATACATTAATTAGGGCGATTCGATGCGATCGAGAAACAGCGTCGCGGCCAGCAGATCCGCCGCGCCGCCCGGCGAGGCATTGAGCATCAGCATCTCCCGGTCCAGCCGGTCCAGCGCTCGCTGTCCTGCCGGATGCGCGCAGCCGCCTTCGCGTAATACCGCGCGGGCGCCGGACTGCATCGCCTCCAGGCCATCCAGTCCGGCGCGGGAGAGCACGCAGGTATCGGTCAGCGTGGTCATGATCGCCATCAGCGCGTCAAGCCTCGCCTGCGTCTCGTTGCTGCCGTTCAGTCGGCTCAGCCGTAGCCGGGGCAGCGCCTGCTGCAAGATGTGCGGAAACGCCTGCTGCGCCTCTTCCCGCGCGCCGGGAACGCGATAGCGATGGGTGGCGCGAAGCCCTTTACTGAAGATCTTCGGCGCGGCGTCATCCGGTAGCTTCGCCAGCGCGGCGGCGGTGTTCGCCACCTGCTGCGCCTGGCCGGTTCCGCCGAGCATCGCCACGGCGCTGACCAGTAATCCCAGCGCCCAGATTGCGCCCCGGTGGGTGTTCACGCCGCCCGTCGCCGCCATCATCTGCTGTTCGCCTTCGCGACCGAGCCGCCCTATGGTTTGTCTGAGCGCGATATCTGCCGGACGCTGCCAGCTCTGCTGCGCCAGCGCCTGAAAGGTCGGAGTCAGGCTGTGGGCGGAGCGCTCCATCAGCGCAAGCGATAAATCGTGGTGCGCGCCGTTCCCCCGACTGTCCACCAGACCGGGTTTCGGGCTGAGTCGCGCCTCGTCAATCAGACACTGCGTGGCGGTTCGCGCCAGCCATTCGGCGCCGCCTTCAACCTGAATCCGCGGCAGAAGTCTCATTACCAGCTCCGGAATTTTGCAGGTGGGTTGTAAAGACCGCCGGACCATTCCACCAGATCCGCCACGCTACCTGCCGCCAGCAGGGAACGGGTGGCGTCGGTGCGACGAATACCGATGTCTTCCGGATAGACCACTTTGCCGCTGGCCCGCAGCGCCGCCACGCGATTGGCGTCTACGCCGAGGCCGATATCGGTAATCCCCGCCACCGCAGCGACCATCGCGCGACGTTCTTCAAGGCTTTCCGCACGATAGAGGTAAGCGATTCCTTCTTCGGTGAGCACGTGGGTCACGTCATCGCCGTAAATCATCACCGGCGCGAGCGGCATTCCGGCGGCTTTCGCCACTTCCACCGCATCCAGTTTCTCAACGAAGGTCGGCTTCACGCCTGCCTGGAAGGTTTCGACCATCTGCACCACCAGTTTTTTACCGCGCTGCATCGGGTCAGGTTCAGTGATCATGTTCAGCCAGGCTGGCGTGGCATGACGACGTCCGTGCGGGTCGTGACCCATGTTCGGCGCGCCGCCGAAGCCGGACAGACGACCGCGGGTAACGGTAGAGGAGTTAGCGTAGCCATCAACCTGTAGCGTAGAGCCGATAAACATATCTACCGCGTACTGGCCTGCCAGCTGGCAGAAGGCGCGGTTAGAGCGCATGGAGCCGTCGGCGCCGGTAAAGAACACGTCAGGACGGGCGCGAATGTACTCTTCCATCCCCAGCTCGCCGCCGAAGCAGTGCACGCTTTCCACCCAGCCGCTCTCAATCGCCGGGATCAGCGTCGGGTGCGGGTTCAGGGTCCAGTGTTTACAAATTTTGCCTTTGAGTCCGAGCTGTTCGCCGTAAGTGGGCAGCAGCAGCTCAATGGCGGCGGTGTTGAAGCCGATACCGTGGTTAAGCGACTGCACCTGATGTTCCGCATAGATGCCTTTAATGGCCATCATCGCCATCAGGATGTGTTCCTGTTTGATCAGGCGCGGGTCGCGGGTAAACAGGGGTTCGATAAAGAACGGCTTATCCGCTACCACGACGTAATCAATCCACGACCCCGGAATATCAACGCGCGGCAGATCGCATTCGTCATCCACCAGCTCGTTTACCTGCGCGATGACGATGCCGTCATGGAAGGCTGCCGCTTCGACCAGCGCCGGGGTATCTTCGGTACTCGGCCCGGTGTAGAGGTTGCCTTTACGGTCGGCTTTATAGCCGGCAATCAGCGCCACGTTCGGAGCCAGATCGACATACAGGCGGGAATAGAGTTCGATGTAGGTGTGAATGGCGCCGATTTCCAGCAGGCCATCTTCCAGCAGTTGCGAAATGCGCAGGCTCTGGGTACCAGAGAAAGAGAAGTCCAGCTTGCGGGCAATCCCCTTTTCAAAGATATCCAGATGCTCGCTGCGGCCAACGCTTGGCATGATCATGTGCAGGTCATGCACTTTTTCGGGATTCACTTCAGCCAGCATGCGGGACAGAAAATCGGCCTGCTTCTGGTTATTCCCCTCTAATACCACCCAGTCACCCGGCGCGATCAGTTTTTCCAGCATCGCGGTCAGGTCTGCGGTCGGCAGAACCTTGCCCTGCACCGGTACGGAAGCCAGGCGCCGCTGCTTCTCGGTGCGGCGGGTATTCCAGACGCGTGCTGGCGTTTGCCCAGATAACATTATTAACCTCCTGATTCAGCTAATCATTTTGATTGCTTAACACTGGATAGAGTGTGCGCCCTGGTGAGAAAGTCATCAATTAAGCGTAGAGGAGGATTGTTAGCCTGAGAGTAATAATTGGAGGAACAATTTGTGATCAGGATCACCTGTTCCCGCCGCAAATCGCCGGGTGCGACGGATTTTTTCATCAACATGGCAGGCAAGTGACGGTATAGTAGTCGGCTGATTACGAGAAACCATCGCATCCGTTATGACCCAAATTACCTCGCCTGACCTCAATCTCGCCGCCGCCGATTCGCGCGAGTTTCGCCCAATGCGCGGCGTTCGTAACCGTCATTTACAGACCATGCTGCCGCGACTGATCCGCCGCAGGGTAAATGTCGACGCCCACTGGCAGCGGCTGGAGCTGCCCGACGGCGACTTTGTCGATCTGGCCTGGAGCGAAGACCCCATGCAGGCGCAGCATAAACCACGGCTGGTGGTGTTTCACGGACTGGAAGGCAGCCTGAACAGCCCGTATGCGCATGGCCTGATTGAAGCGGCGCAGAAGCGCGGCTGGCTGGGGGTGGTGATGCATTTTCGCGGCTGCAGCGGCGAGCCGAACCGTATGAACCGCATTTATCACTCCGGCGAAACCGAAGACGGCAGCTGGTTTCTACACTGGCTGCGGCGCGAGTTCGGCAACGCGCCGACCGCGGCGGTGGGCTATTCGTTAGGCGGTAATATGCTGGCCTGCCTGCTGGCGAAAGAAGGGAAAGATATCCCGCTGGATGCGGCGGTAATAGTTTCCGCGCCCTTCGTGCTGGAAGCGTGCAGTTACCATATGGAAAAAGGCTTTTCCCGCGTTTATCAGCGCTATTTGCTGAATTTATTGAAGGCGAACGCCTCGCGCAAACTGGCGGCCTATCCCGGATCGCTGCCAATCGATCTGGCGCAGCTGAAATCCCTGCGCCTCATTCGCGAATTTGACGATCTGATCACCGCGAAAATTCACGGCTTTGCCGACGCCATCGACTATTATCGTCAATGCAGCGCCATGCCGTTGCTGAACCGGATCGCCATCCCGACGCTGATTATTCATGCTAAAGACGATCCGTTTATGGATCATCACGTGATCCCCAACGCAGAAGAATTGCCGCCGCAGGTTGAGTATCAGCTAACGGAACACGGCGGACACGTGGGCTTTATCGGCGGCACGCTGCGCCGCCCGGAGATGTGGCTGGAATCGCGCATCCCCAATTGGCTGACAAGGTATCTGGAGGCTTAACGATGATCGTTCCCTGGCAGGACATTTCGCCCGAGACGCTGGACAATTTGATCGAAAGTTTTGTCTTGCGCGAAGGCACCGATTATGGTGAACATGAACGCTCACTTGAGCAAAAGGTCGCCGACGTCAAACGTCAATTACAGAGCGGAGAAGCCGTGCTGGTCTGGTCTGAGTTGCACGAAACGGTCAACATCATGCCGCGCAAACAGTTTCGCGAATAACCCTGCGCTTCTGGCCGACTGTAATAATAAGACCAATCTTTTGATGGAGTTATCATGTCTGCCAAACATCCGGTGATTGCGGTAACAGGATCCAGCGGCGCGGGGACCACCACCACCAGCCTCGCGTTTCGTAAAATTTTTGCCCAGCTAAACCTGCGCGCAGCCGAGGTGGAAGGCGACAGTTTTCATCGCTATACCCGTCCGGAAATGGATATGGCGATCCGCAAGGCCCGCGACGCCGGGCGGCACATCAGCTATTTCGGCCCTGAAGCTAACGACTTCGGTCTGCTGGAACAGACCTTCATTGAATACGGGCAGACGGGCAAAGGCCAGTCGCGCAAATATCTTCACACCTACGACGAAGCCGTGCCGTGGAATCAGGTGCCCGGAACGTTTACCCCCTGGCAGCCGCTGCCGGAACCGACCGACGTGCTATTTTATGAAGGACTGCACGGCGGGGTGGTGACGCCGCAGCACGATGTCGCGCGCCATGTCGATTTGCTGGTCGGGGTGGTGCCTATCGTCAACCTGGAGTGGATCCAGAAACTGATTCGCGACACCAGCGAGCGCGGCCACTCCCGCGAGGCGGTAATGGACTCCGTGGTGCGCTCAATGGATGACTATATTAACTACATTACGCCGCAGTTTTCCCGCACCCATATTAACTTCCAGCGCGTGCCGACGGTGGATACCTCCAACCCGTTCGCCGCTCGCGGTATTCCATCGCTGGATGAAAGTTTCGTGGTAATCCATTTTCGTAATCTGGAAGGCATCGATTTTCCCTGGCTGCTGGCGATGCTGCAGGGGTCTTTTATTTCCCACATCAATACGCTGGTGGTGCCGGGCGGTAAAATGGGCCTGGCGATGGAGCTGATTATGCTGCCGCTGGTGCAACGGCTGATGGAAGGGAAGAAGATCAAGTAAGGCGAAATCTTGCCAGATAACGCCTTCTCCAGCCCGGAACAGGCTACAAACGTAGGCCGGGCAAGCGAAGCGCCCCCGGCAGTGTGCCGGATGGCGGCTAACGCCTTATGGCCTACAGATTGCGCAAAACCTAAGCCGCAATCACCTCATACGAGTGGGTAATGTTTACCGCTTTTTCCAGCATCAGCGCCACCGAGCAATACTTCTCCGCGGAGAGATCGACCGCCCGCGCCACTGCGGCATCTTTCAGGTCATTACCCGTAACGATGAAATGCAGATTGATATGGGTGAACAGACGCGGCGCTTCTTCGCGACGTTCAGAGGTCAGCTTCACTTCGCAGTTGGTCACATCCTGACGGCCTTTTTGCAGAATGGAAACCACGTCAATGGCGCTGCAACCGCCAGCGGCCATTAACACCATTTCCATCGGGCTGGGGGCCTTATCGCCTGAGTTGCCGTCCATCAGGATCTGGTGCCCGGAAGCCGACTCGCCGAGGAAGGTTAACCCTTCAACCCATTTAACACGCGCTTGCATATCTCGTAACTCCAATGTTGCAATTTTCCCCACAGATTACGCGCCCGCGACAAATCTCGCAACGGAAGGCGACCTGCGTCATGCTGAAGCGAGACACCAGGAGACACACAGCTAAAGCTATGCTAAAACAGACGAGATGCTACGGTGCGTTGACGTACTGTGTATGCACAGGATTTCATATTAAAGGCTGCTGCCGTTATTGACAGCCTCTTCCCGGGAAGCGGGAAGCACATTTTTGCAACCCCAGAGACAGCGGTGTTTTCTGGCTCTGGAGACAGCTTATAACAGAGGATAATCGCGCATGGTGCTTGGCAAACCGCAAACAGACCCGACTCTCGAATGGTTCTTGTCTCATTGCCACATTCATAAGTACCCGTCGAAGAGCACGCTGATTCACCAGGGTGAAAAAGCGGAAACGTTGTATTACATCGTGAAAGGCTCGGTAGCAGTGTTGATTAAAGATGAGGAAGGGAAAGAAATGATCCTTTCTTATCTGAATCAGGGTGATTTTATTGGCGAACTGGGCCTGTTTGAAGAAGGCCAGGAACGTAGCGCATGGGTACGAGCTAAAACAGCATGTGAAGTGGCGGAAATTTCCTACAAGAAGTTCCGTCAGCTGATCCAGGTCAACCCGGATATTCTGATGCGCCTCTCTTCCCAGATGGCCCGCCGCCTGCAGGTCACCTCAGAAAAAGTCGGCAATCTGGCTTTCCTTGACGTGACCGGGCGTATCGCCCAGACGCTGCTGAATCTGGCGAAACAGCCGGATGCCATGACCCACCCGGATGGTATGCAGATCAAAATCACGCGCCAGGAGATTGGTCAGATCGTTGGCTGCTCCCGCGAAACCGTTGGTCGTATTCTGAAGATGCTGGAAGATCAAAACCTGATCTCCGCGCACGGTAAGACCATCGTCGTTTACGGCACGCGTTAATCCCGTCGGAAACGGCGCGTTACCCCGGTAGCGCGCCGTTTTTGTTTTACCGATGTGGCGCAGACTGATTTATCACCCGGAGATCAACTACGCACTCCGTCAGACGCTGGTGCTGTGTTTGCCCGTGGCCGTCGGCCTGCTGATCGACCAGCTCCATCTGGGCCTGCTTTTTTCCCTCGTTCCCGCCTGCTGCAATATTGCCGGGCTTGATACGCCGCACAAACGCTTCTTCAAACGCCTGATAATCGGCGCGTCGCTGTTCGCCGGTTGTAGTCTGATCATGCAGCTGCTGCTGGCCCGCACGGTGCCGCTGCCGCTCATTCTGACTGTCCTGACGCTTATCCTCGGCGTCACCGCGGAAATCAGTTCGCTCCACGCCCGCCTGCTTCCCGCGTCGCTGATCGCCGCGATTTTTACCCTCAGTCTGGCGGGGAATATGCCGGTCTGGGAGCCGCTGCTGATCTATGCGCTGGGCACGCTATGGTACGGGCTGTTTAACTGGTTCTGGTTCTGGCTGTGGCGCGAACAGCCGCTGCGCGAGTCGCTGAGCCTGCTGTATCGTGAACTGGCAGACTACTGCGAAGCCAAATACAGTATGCTGACTCAGCACGCCGATCCGGAAAAAGCCCTGCCCCCGCTACTGGCGCGCCAGCAGAAAGCGGTTGACCTGATCACCCAGTGCTATCAGCAGATGCACATGCTGTCGGCGCATCGCAATAATGATTACAAGCGGATGCTGCGCGCCTTTCAGGAGGCGCTGGATTTGCAGGAGCATATCTCGGTCAGCCTGCACCAGCCGGAAGAGGTGCAAAAGCTGGTGGAACGCAGCCATGCGGAGCAGGTGATTCGCTGGAATGCGCAAACCGTCGCCGCGCGCCTGCGGGTGCTGGCGGATGATATTCTGTACCACCGCCTGCCCACGCGGTTCACCATGCAAAAGCAGATTGGCGCGCTGGAAAAAATTGCGAATCAGCATCCGGACAACCCCGTCGGTCAGTTCTGTTACTGGCATTTCAGCCGCATCGCCCGCGTACTGCGCACCCAACGTCCGCTCTATCGCCGCGATCTGATGGCCGATAAACAGCGCCGCCTGCCGTTATTTCCTGCGTTGAAAAATTATCTTTCCCTGAAATCACCGGCGCTGCGCAACGCCGGACGCATCAGCGTGATGTTAAGCATCGCCAGCCTGATGGGGAGCGCGCTGCATCTGCCGAAACCTTACTGGATCCTGATGACGGTGCTGTTTGTCACCCAGAACGGTTACGGAGCGACTCGCGTGCGTATCCTGCACCGTTCAGCCGGTACGCTGGCGGGACTGATTGTCGCTGGCGTGACGCTGCACTTCCATATTCCGGAAGGGTATACCCTGCTGCTGATGCTGTTTATCACGCTGGTGAGTTATCTGATCATCCGTAAAAACTACGGCTGGGCGACGGTGGGATTCACCGTGACGGCGGTATATACCCTGCAATTGTTAACCCTGAACGGCGAACAGTTCATCATCCCGCGGTTTGTCGATACGATCATCGGCTGCCTGATCGCCTTTGGCGGCACCGTCTGGCTATGGCCGCAGTGGCAGAGCGGCCTGCTGCGAAAAAACGCCCACGACGCGCTGGAGGCGGACCAGGAGGCCATCCGCCTGATCCTCAGCGACGATCCGCAGGCGACGCCGCTGGCCTACCAACGAATGCGGGTCAACCAGGCGCACAATACGCTGTTTAACTCGCTCAATCAGGCGATGCAGGAACCGGGCTTTAATAGCCACTATCTGGAAGATATGAAGCTATGGGTGACCCACAGCCAGTTTATTGTCGAACATATTAACGCCATGACCACCCTGGCGCGCGAGCATACAATGCTGACGAAGGAGCTGGCGCAGCGGTATCTGCAATCGTGCGAAATTGCGCTTCAGCGCTGCCAGCAGCGGCTGGAGTATGACGGACCGGGAAGTTCGGGGGATGTGAATATTCTGGAAGCGCCGGAGATGCTCTCCCACGGGCCGTTAAGCACTCTCGAACAACATCTGCAGCGGGTGCTGGGACATCTGAACACCATGCACACCATTTCGTCGGTGGCCTGGCGCCAGCGGCCGCACCACGGGATCTGGCTCAGCCGTCGGCTGCGGGACAGGAAAGGTTAGCGGTCCTACATCCAGACTTATACTCCCGTAGGCCTGATAAGCGCAGCGCCATCAGGCTGAACAACGCCGGATGGCGGCGTTGCCTTATCCGGCCTACATCCAGACTTATACTCCCCCAGGCCTGATAAGCATAGCGCCATCAGGCTGAACTGTGCCGTATAGCGGCGTTGCCTTATCCGGCCTACATCCAGACTTATACTCCCCCAGGCCTGTTAAGCGTAGCGCCATCAGGCTGAACAGTGCCGGATGGCGGAGTTGCCTTACCCGGCCTACGGCTTGACGACCTTCGCCACCGCCTGCGCAAAACGCTGCATTCCGTCGTCGATATCCGCCTCGTCCACCACCAGCGACGGGGCAAAGCGCATAACGTCAGGTCCGGCATTCAGCACCATGATCCCCGCCTTCGCTGCGGCATACAGGAAATCGCGCGCCCGCCCCTTATACTGCGGCTTCAGCTCCGCGCCAATCAGCAGCCCCATGCCGCGAATATCGCTAAACAGGTCAAACTGCTCGTTAATCTGTTGCAGATGCCGGACAAATTGTTGTCGTTTCGCCTGTACGCCGTCTAATACCGCTGGCGTATTAATGATGTCGAACGCCGCCTCCGCCACCGCGCAGGCCAGCGGGTTGCCGCCGTAGGTGGAGCCATGCGACCCCACGTGAAACGCTGAGGCAATCTCCCGGGTGGTCAGCACCGCGCTTATCGGGAAGCCGCCGCCCAGCGCTTTCGCGCTGGTCAGAATGTCCGGCGTCACGCCGTAGTGCATATAGGCAAACAGATCGCCGGTGCGCCCCATGCCGCTTTGAACCTCATCAAACACCAGCAGCGCCTGATGCTGGTCGCAAAGTTCTCGCAGCCCCTGCAAAAACGCCGGCGTTGCCGCCAGCACGCCGCCTTCACCCTGAACCGGCTCCACCACCACCGCGCAGGTGTGGTCGTCCATAACCGCTTTCACGGCATGGAGATCGTTAAACGGTACGTGGATGATATCCGCCGGTTTTGGCCCGAAGCCGTCGGAGTATTTCGGCTGGCCACCTACGGTGACGGTAAACAGCGAACGCCCATGAAAGGCATTGTGAAAAGCGATAATTTTGGTTTTGAATGGACTATGACGCACGCAGGCGTAATGACGCGCCAGCTTGAAAGCCGTTTCGTTCGCTTCCGTACCGGAGTTCATAAACAGCACCCGCTCGGCGAAGGTGGCGTTAATCAGTTTACGTCCCAGACGCAGCGCCGGTTCGTTGGTGAATACGTTGCTGGTATGCCACAGCGTTTCCCCCTGGGCTTTCAGCGCCGCTACCAGCGCCGGATGGCAATGTCCCAGCGCAGTGACCGCAATCCCGCCAGCAAAATCGACGTAATCTTTGCCCTGCTGATCCCAGACCCGGCTACCATTGCCTTTCACCGGAATGAACTCTGCCGGTGCATAAACTGGCAGAATAACTTCATCAAAGGTTGCCCGGGTTACTGCCGTTTGCTCAGTTGCCATCTTGTGTCCATCCAGTTATGCCAAAACGAATGTGAGATTATAATCACAAAATATGCATAAAAAATCACTAAATGGCAACCACAAATCAGCGGTTGAGGAAATTTGCCAGCAGCTGATGCCCCTGCTCGCTGAGAATGCTTTCCGGGTGAAACTGCACCCCCTCCAGATCCCAAGCCGTATGCCGAATCCCCATAATTTCCTCGCTTTCGCTCCAGGCAGTCACCTGGAAGCAGTCGGGCAGCGTGGCGGGATCGACGATCAGAGAGTGATAGCGGGTAACGGTTAACGGGTTCGCTAACCCCTGAAAGACGCCCTGTCCGTTATGGCGGATGGGCGACGTTTTCCCGTGCATTACCTTCGCGGCGCGGACGATGGACGCGCCAAAGGCCTGCGCCATCGCCTGATGCCCCAGGCAAACCCCCAGCATCGGCACCCGTCCGGCGTAGCGGCCAATCACCGCCAGCGAAATCCCGGCCTCATCGGGCGTACAGGGGCCGGGCGAGATGACGATTTTTTGCGGACTCAGCGCATCAATTTGTGCCAGCGTCAGCTCATCGTTGCGCTTCACCAGCACGTCCGCGCCAAGCTCGCAAAAATACTGGTACAGGTTCCAGGTAAATGAATCGTAGTTATCGATAAGCAGGATCATGGCGGCTCCGGAACAAGAAAACCGCGCTATTCTACTCAGTTTCCCCGGCTTCGCTTACCCCTTTACGAAATATCGCCTGCAAGGCGCTGAGGTCGCCCATCGCCCCTTCCTGATTGGCCTGATTCCACTCCTCTACCGAAATGTCATTCCAGTGGAGCAAATAGCCAGCGTGGATCGCCAGTTGCTCAAAGAAAATACGCTGCGCCATGCCGCTGCCGAGACGAAAAGGATGCAGCACGTTGATCTCGCAATAGTAGTGCGCCAGGCGATCGACGAATTGCTCTTTCGCCAGCCCCACCAGATAGCCCTCTTCTTCCAGGTCCTGCATCAGGGCATTGCCCTCTTTTTCGATGTAGGCGAAATGGCAGAATCGGGTATCGCCCTGATAAATATCGACTTCACGCAGCTGTCCCGCCCAGTCGAACACGTCCTGGTAGAGCTGGCGATGAATGGCGCACAGGTGAGGCAAACCTCGTTTGAGCGGCCCCAGTTCAATGGTCGCCGCCCGCAGCGCCGTCAGTTCCCATGCCGCCTGCGCCAGCCGTTCGGCCTGGCGGATCGACAATCGGTTGCGCATCACGTTCAGACCAGGATAGAGATAGGGATCGCGATCGTCGCCAATTTTAGCGCTCATAGTGCCTCCGGAGTTCTTCAAGACGCGCCAGCGCCTCTTCGGCGCTTAACGTCACCAGCGGGCTGTCGACGCCTTCGAGCCGACGGCTGGCCTGGAAGTTGGCATTTCGCTGCTGCTCCCAGAGACGGGATTTTTGTCTGTCGGTGAGTTTTTTCACTGTACGCCTCCCTGATAATCTCGTGTCTGCACAAGTATAAGCAGCAAAACGCGGTTACGCAGGGCGGGAAAACTGACGCGGACGTGAACCGTCCGCGCGGGAATGTCTTATGGCAGCACTTTCGCGGAGAGGATAACGACCGGTTTTGACGGCACATTCTGGTACGGACCGACATCGTGGGTCGGAACCTGAGAAATTTTATCCGCTACCTCCATGCCTTTCACAACTTTACCAAATACGGCGTAGCCAAAGTCGCGCTGGCCGTGGTCGAGGAAGGCGTTGTCGGCGACGTTGATAAAGAACTGGCTGGTCGCGCTGTCTTTATCTGCGGTACGCGCCATCGCGATGGTGCCGCGGGTGTTACGCAGGCCGTTGTCGGCTTCGTTTTTGATCGGCGGGTTTGGCTTCTTCTGCTGCATCTGCTCGGTGAAGCCGCCGCCCTGGACCATAAAGCCTGGGATCACCCGGTGAAAGGTGGTGTTGTTGTAAAAACCGCTGTTCACATAATCGACAAAGTTCTTGACTGAAACTGGCGCTTTCTGGCTATTCAGCTCCAGTTCAATATTACCGGCAGAGGTTGTCAGCAGTACGTGCGGATCCCCTTTCGCTGCCAACGCCGCAGGAGAGAGAGCAGAAAGGGCGAAAACAGCTGCAACAGCCGCCAGGGTCGATTTGAGCATGTGAATTCCTTACGAGAGCAGTAACTAAAGCGAGTGCTTTGATTCTAAAGAGCCTTCCCTGACAAGGCCATCCCTTTACCTATTTTTACGTACCAGAAACATCTGTAACTGACTGTCGTTGCTGCTCCAGGTGATCCAGATCACATTAAAAAATGTAACGTAACCAGAAATTACCAATAAAAGTTTAAATAAATCACTTAAACGCCTAAAATCTGCCCGCTCACGGCGCAGTCAATGCGCTTTACTTACTTATACACACCCCTTTTAAATGTGTATCACTACAGGCCTGTCATGACTAACAGCAATCGCATCAAGCTCACATGGATCAGCTTTCTTTCCTACGCCCTGACCGGGGCGCTGGTTATTGTCACCGGGATGGTGATGGGAAACATCGCAGACTATTTCAACCTGCCGGTTTCCAGTATGAGTAATACCTTCACCTTCCTGAACGCCGGGATCCTGATCTCTATCTTCCTCAACGCCTGGCTGATGGAAATTGTCCCGCTAAAAACGCAGCTGCGTTTTGGCTTTATCCTGATGGTGCTGGCGGTGGCCGGGCTGATGTTCAGCCATAGCCTCGCGCTGTTCTCCGCCGCGATGTTCGTGCTTGGCCTGGTCAGCGGCATCACCATGTCGATTGGTACTTTCCTGATTACCCAGATGTACGAAGGTCGTCAGCGCGGTTCGCGTCTGCTGTTTACCGACTCTTTCTTCAGCATGGCGGGGATGATCTTCCCGATGGTCGCCGCCTTCCTGCTGGCGCGCAGCATCGAATGGTACTGGGTATATGCCGGCATTGGCCTGGTCTATGTCGCTATCTTCCTGCTGACCTTCGGCTGCGACTTCCCGGCGCTGGGCAAACATGCGCCGCAAAGCGCAACGCCGGTGGCGAAAGAAAAATGGGGGATCGGCGTGCTGTTCCTCTCCGTCGCCGCGCTGTGCTACATCCTCGGTCAGTTGGGCTTTATCTCCTGGGTGCCGGAGTACGCGAAAGGGCTGGGGATGAGTCTGAACGATGCGGGCACGCTGGTGAGTAATTTCTGGATGTCGTATATGTTCGGCATGTGGGCGTTCAGCGTTATCCTGCGTTTCTTCGACCTGCAGCGCATCCTGACGGTGCTGGCCGCTCTGGCAACGGTGCTGATGTATCTGTTCATTACCGGCACGCCTGAACATATGCCGTGGTTTATTCTCGCCCTGGGCTTCTTCTCCAGCGCCATCTATACCACCATTATTACCCTCGGCTCCCAGCAGACGAAAGCGCCGTCGCCGAAACTGGTTAACTTTGTGCTGACCTGCGGCACCATCGGCACCATGCTGACCTTCGTAGTTACCGGCCCGATTGTCGCGCACAGCGGCCCGCAGGCGGCGCTGTATACCGCCAACGGTCTGTATGCGGTGGTGTTTGTAATGTGCTTCATTCTCGGTTTCGTGACCCGTCACCGCCAGCATGAGGCGCCCGCTGCGCAGTAAAGTGTTTGCCGGATAACGACGCATTGCGTCTTATCCGGCCTGTAACTTCCCGCCATCCGTCCCCTCCTCCAAACGTCTTAGATCCCAACGCCGCGAGGAGTAAGCTGACCCGCCGAAAAACCCTGCAAATCGTATGTTATTCGTACAACCCCGAAATGTCTGACTATTCCGTTACTTATAAAAATCCTGACAAATCAGCAATATACCCATTAAGGAGTATATAAAGGCGAATTTGATTTGCATCAATAAGCGGGGTTGCTGAATCGTTAAGGTAGGCAGTAATAGAAAAGAAATCGAGGCAAAAATGAGCAAAGTCAGACTCGCTATTATCGGTAACGGTATGGTCGGCCATCGCTTTATTGAGGATCTGCTTGATAAATCCGACGCAAGCCTGTTCGATATTACCGTCTTTTGCGAAGAACCCCGCAAAGCATACGATCGTGTCCACCTGTCATCTTACTTCTCTCACCATACCGCCGAGGAACTCTCTCTGGTGCGTGAAGGCTTCTACGAGAAGCACGGCGTTAAGGTGCTGGTCGGCGAACGCGCAATCACGATTAATCGTCAAGAGAAGGTGATTCACTCCAGCGCCGGTCGTACCGTTTACTACGACAAGCTGATCATGGCCACCGGCTCCTACCCGTGGATCCCGCCAATCAAAGGCTCCGAAACCCAGGACTGCTTCGTTTACCGCACCATTGAAGATCTCAACGCCATTGAAGCCTGCGCCCGTCGCAGCAAGCGCGGCGCGGTGGTCGGCGGCGGCCTGCTGGGTCTGGAAGCGGCTGGCGCGCTGAAAAACCTCGGCGTGGAAACCCACGTCATTGAATTCGCCCCCATGCTGATGGCGGAACAGCTCGATCAGATGGGCGGCGAGCAGCTGCGGCGCAAAATTGAAAGCATGGGCGTGCGCGTGCACACCAGCAAAAACACCCAGGAGATCGTCCAGCAGGGCAGCGAAGCGCGCAAAACCATGCGTTTCGCCGACGGCAGCGAACTGGAAGTCGATTTTATCGTGTTCTCCACCGGTATTCGTCCGCGCGATAAGCTGGCCACCCAGTGCGGTCTGGAGGTCGCTGCGCGCGGCGGGATCGTCATTAACGACGCCTGCCAGACCTCTGACCCGGACATCTACGCTATCGGCGAATGCGCCAGCTGGAACAACCGCGTTTACGGCCTGGTCGCGCCGGGCTACAAGATGGCGCAGGTCGCCGTTGACCATATTTTGGGTAACGAAAACGCCTTTGAAGGCGCGGATCTGAGCGCCAAGCTGAAGCTGCTGGGCGTTGACGTCGGCGGTATTGGCGACGCGCATGGTCGCACGCCGGGCGCGCGCAGCTACGTTTACCTCGATGAAAGCAAAGAGGTTTATAAGCGCCTGATCGTAAGCTCTGACAACAAAACCCTGCTCGGGGCAGTGCTGGTGGGCGATACCAGCGACTATGGCAACCTGCTGCAGCTGGTGCTGAACGCTATTGAACTGCCGGAAAACCCGGACTCCCTGATCCTGCCTTCCCACGCGGGCAGCGGCAAGCCGTCTATCGGCGTCGATAAACTGCCCGACAGCGCGCAGATCTGCTCCTGCTTTGACGTCACCAAAGGTATGCTGGTCGCCGCCATTAATAAAGGCTGCCACACCGTCGCCGCGCTGAAAGCGGAAACCAAAGCCGGTACCGGCTGCGGCGGCTGTATCCCGCTGGTCACGCAGGTGCTGAACGCCGAGCTGGCGAAACAGGGTATCGAAGTGAATAACAACCTGTGCGAGCACTTCGCTTACTCGCGCCAGGAGTTGTTCCACCTGATTCGCGTCGAAGGCATCAAAACCTTTGAGGAACTGCTGGCGAAACACGGTAAAGGTTACGGCTGCGAAGTGTGTAAACCGACCGTCGGCTCACTGCTGGCCTCCTGCTGGAACGAGTACATTCTGAAGCCGCAGCACACGCCATTACAGGATACAAACGACAACTTCCTGGCGAATATCCAGAAAGACGGCACCTATTCCGTTATCCCACGCTCCGCAGGCGGCGAGATCACCCCGGAAGGTCTGGTGGCGGTAGGCCGTATCGCTCGTGAATTTAACCTCTACACCAAAATCACCGGCTCTCAGCGCATCGGTCTGTTTGGCGCGCAGAAAGACGATCTGCCGGAAATCTGGCGTCAACTGATTGAAGCAGGTTTTGAAACCGGTCACGCCTACGCCAAAGCGCTGCGCATGGCAAAAACCTGCGTCGGCAGCACCTGGTGCCGCTACGGCGTGGGCGACAGCGTCGGCTTCGGCGTCGAGCTGGAGAACCGCTACAAAGGCATCCGCACCCCGCACAAAATGAAGTTCGGCGTTTCTGGCTGTACCCGTGAATGTGCGGAAGCGCAGGGTAAAGACGTGGGCATTATCGCTACCGAAAAAGGCTGGAACCTGTACGTCTGCGGCAACGGCGGCATGAAACCGCGCCATGCGGATCTGCTGGCGGCGGATATCGATCGCGACACCCTGATCACCTATCTCGACCGCTTTATGATGTTCTACATCCGTACGGCGGACAAACTGACCCGTACCGCGCCGTGGCTGGATAATCTGGAAGGCGGCATCGATTACCTGAAGTCGGTGATCATCGACGATAAGCTGGGCCTGAACGCGCATCTGGAAGAAGAGATGGCGCGTCTGCGCGAAGCCGTAACCTGCGAATGGACCGAGACGGTCAATACGCCATCGGCGCAGCTTCGCTTTAAGCACTTCATCAACAGCGATAAGCGCGACCCGAACGTCCAGGTGGTGCCTGAACGTGAACAGCATCGTCCGGCCACGCCGTACGAACGCATCCCGGTAACTCTGGTGGAGGAAAACGTATGAGCCAGTGGATTAACATCTGCAACATCGACGCCATTCTGCCTGCCACCGGCGTCTGCGCCCTGTTAGGCGACGAGCAGGTCGCGATTTTTCGCCCTTACCATAGCGATCAGGTGTTCGCCATCAGCAATATCGACCCGTTCTTTGAGTCCAGCGTCCTCTCCCGCGGGCTGATTGCCGAGCACGAGGGTGAGCTGTGGGTCGCCAGCCCGCTGAAAAAACAGCGTTTCCGCCTGCGCGACGGATTGTGCATGGAAGACGAGAGTCATTCCGTGGCCCATTACGAAGCGCGAGTGAAAGACGGCATCGTGCAGCTGCGCGGGTAATCTATTTTAGGGAGGCGTAACGCCTCCCTTTTTAACGTATGCCAGGTCTGACTTTTACAGGCCCGGTAAGGATGGCAATGACCATTGCTGCCTGGCGGCATAATGCCTTATCCGGCCTACGGTTACGTTTTTTATTTTTATATTTCAAGGGTAATCAATTCTATGTACACAGACACCATCAACAAGTGTGCGGCTAACGCTGCGCGCATCGCTCGCCTGTCGGCGAAAAACCCGCTGGGATTCTGGGTAAGTTCCGCAATGGCGGGGGCTTACGTCGGCCTCGGCATCATTCTTATTTTCACCCTGGGCAATCTGCTCGATCCCTCCGTGCGTCCGCTGGTAATGGGCGCAACCTTTGGTATCGCCTTAACGCTGGTGATTATCGCCGGTTCCGAACTGTTTACCGGACACACCATGTTTCTGACGCTTGGCGTCAAAGCCGGAGCAATCAGCCACGGCCAGATGTGGGCCATTCTGCCGCAGACCTGGCTTGGCAATCTGCTTGGCTCGGTGTTTGTCGCGCTGATGTACAGCTGGGGCGGCGGCAGCCTGCTGCCGGTCGATACCAGCATCGTCCATTCCGTCGCGCTGGCGAAAACCACCGCGCCGGCCACGGTGCTGTTCTTCAAAGGCGCGCTGTGCAACTGGCTGGTCTGTCTGGCGATCTGGATGGCGATCCGCACCGAGGGCGCGGCTAAATTCATGGCGATCTGGTGGTGCCTGCTGGCGTTTATCGCCTCCGGCTACGAACACTCCATCGCGAACATGACGCTGTTCGCCCTCTCCTGGTTTGGTCACCATAGCGAAGCCTATACCCTGGCGGGAATTGGTCATAACCTGCTGTGGGTCACTCTGGGCAATACTTTGTCCGGCGCCGTATTCATGGGATTAGGTTATTGGTATGCTACGCCAAAAGCGGAGCGTCCGGCTCCGGCGAAGACCAGCCAAACAGAGGCCGTAGCCAATCATTAAGGGGTAATGTCGTGGACCATTTGCCTATATTTTGTCAACTTCGTGACCGCGACTGTTTAATCGTCGGCGGTGGTGATGTCGCAGAACGCAAAGCGCGGTTACTGCTGGAAGCGGGCGCACGTTTAACGGTAAATGCGCTGGCGTTTATTCCCCAGTTCACCGTATGGGCAGATGAAGGCATGTTGACCCTCGTTGAAGGGCCGTTTGAAGAGGCCCTTCTCGATCCTTGCTGGCTGGTGATCGCCGCCACCGATGACGATGCGGTTAACCAGCGCGTCAGCGACGCGGCGGAATCACGCCGTATCTTCTGTAACGTGGTCGATGCGCCGAAAGCCGCCAGCTTTATTATGCCGTCGATTATCGATCGTTCGCCGCTGATGGTGGCGGTCTCCTCCGGCGGCACCTCGCCGGTTCTGGCGCGCCTGCTGCGTGAAAAGCTGGAATCCCTGCTGCCCCAGCATCTCGGACAGGTTGCCCATTACGCCGGTAAACTGCGTTCCCGGGTGAAGCAACAGTTCGCTACGATGGGCGAACGCCGTCGCTTCTGGGAAAAATTCTTTGTTAACGATCGTCTCGACCAGTCGCTGGCCAATGCCGACCAGAAAGCGGTGGCCGAAGTTACAGAGCAACTGCTGAGCGAGCCGTTGGATCATCGCGGCGAGGTAGTGCTGGTGGGCGCAGGACCGGGCGATGCCGGACTTCTGACCCTGAAAGGGCTGCAACAGATCCAGCAGGCCGACGTGGTGGTGTATGACCGCCTGGTTTCTGACGATATTATGAACCTTGTGCGCCGCGATGCGGATCGCGTATTCGTCGGTAAACGCGCGGGTTATCACTGCGTGCCACAGGAAGAAATTAACCAAATCCTGCTGCGTGAAGCGCAAAAAGGTAAACGCGTGGTGCGTCTGAAAGGCGGCGATCCATTTATCTTTGGTCGCGGCGGCGAAGAGCTGGAAACCCTGTGTCACGCGGGTATTCCCTTCTCGGTGGTGCCGGGAATCACCGCCGCTTCCGGCTGCTCTGCCTATTCCGGCATCCCGCTGACCCATCGCGACTATGCGCAAAGCGTGCGGCTGGTTACCGGACACCTGAAAACCGGCGGCGAGCTGGACTGGGAAAACCTGGCGGCGGAAAAGCAGACGCTGGTGTTTTATATGGGGCTGAATCAGGCTGCCACTATCCAGCAGAAACTGATTGAATTTGGCATGCAGGCGGATATGCCGGTCGCGCTGGTGGAAAACGGCACCGCCGTCAAACAACGCGTGGTGAAAGGGGAATTAGCGCGCTTAGGCGAACTGGCGACGCAGGTGGCAAGCCCCGCGCTGATTATTGTTGGTCGCGTTGTCGGTTTACGCGAAAAATTAAACTGGTTCTCTAATCATTAATTCATTCCATTTTTCAGATTAAGGGCGGCATCGTCTGGCCTTTTTTATTTCTGGCGTGCAGGAAAACAAAAAGTCCGGAAACGGACTTTTATCTAACCAACTGATTTAAATTAACTTAATGGATTCAACACGCCTCTATTGCCATTCCCTTACTGACGACAAAAAGAGATTACGTTATCGTCGCAAACGGATAGCGAAAGCATATTCGACTGATCCATAGTTAATTGATTAATTATTTTTTACATAGGAAATGTAAATGAACAAATTTATTAAAATGGCACTGGTGGGAGCGGCACTGGCGACGCTTACGGCGTGTACGGGACACGTAGAAAACCGCAATAAAACCTGCTCTTACGACTACCTGCTGCACCCGGCTATCTCTATTTCTAAAATCATCGGCGGCTGCGGTCCGGCAGCAGAGTAAACCTCGACTTTGCGCAGATACAAAAAAACCGGGAAATCCCGGTTTTTTCATTTCACACGCTCAATTACGGCTTCGCGACAAAACCAATCGCTTCATATACCGCTTTCAGCGTTTCAGACGCGCGGGCGCTGGCTTTTTCCGCCCCTTCCTTCATCACTTTTTGCAGGAAGGCTTCGTCATTGCGGAAACGATGATAGCGCTCCTGCAGCCCGGTCAGCATACCGGAAACCGCTTCGGCCACTTCACCTTTCAGGTGACCATACATCTTGCCTTCAAAGTGTTTTTCCAGCTCAGGGATGCTCTGGCCGGTAACGGCGGAGAGGATGTCCAGCAGGTTAGAGACGCCCGCTTTGTTCTGGATGTCGTAACGCACCACCGGCGGCTCGTCGGAGTCCGTCACCGCGCGTTTAATCTTCTTCACCACCGATTTCGGATCTTCCAGCAAACCGATCACGTTGTTGCGGTTGTCGTCCGATTTGGACATCTTCTTCGTCGGCTCCAGCAGCGACATGACGCGCGCGCCGGACTTCGGAATAAACGGCTCAGGGACTTTGAAGATCTCGCCATACAGCGCGTTAAAACGCTGGGCGATATCGCGGCTCAGTTCCAGATGCTGCTTCTGGTCTTCACCCACCGGCACCTGGTTAGTCTGGTACAGCAGAATATCCGCCGCCATCAGCACCGGATAATCGAACAGACCGGCGTTGATGTTTTCGGCATAACGCGCTGACTTGTCTTTGAACTGAGTCATACGGCTCAGTTCACCGAAATAGGTGTAACAGTTCAGCGCCCAGCTCAGCTGCGCATGTTCCGGCACGTGAGACTGAACGAAGATGGTGCTCTTTTCCGGATCGATACCACATGCCAGATACAGCGCCAGCGTATCCAGCGTTGCTTTACGCAGCTGCTGCGCATCCTGGCGTACGGTGATGGCATGCTGGTCAACGATACAGTAGATGCAGTGGTAGTCATCCTGCATGTTCACCCACTGACGCAGCGCACCCATATAGTTGCCAATGGTCAATTCACCTGAGGGCTGTGCGCCACTAAAAACGATGGGCTTAGTCATTTTTCGATTCCTGATTTTCGCTATGCGGAAGCCCGAGAGCGGGCAAAAGTTCATTAATGCTGTCGAAGATAACGTCAGGCTGGCTCAGGGCGATCGGTTCGCCGTAGTTGTAGCCATAGGTCAGCCCGACGGAGGGGCAGCCTGCCGCTTTTGCAGCCTGAATATCATTACGCGAATCCCCGACAAAGAGCAATTGCGCTGGCTCGATGCCAAGCCGGCTTGCCACCAGCAGCAGCGGATCCGGATGCGGTTTTTTGTTTTGCACATCATCACCGCCAATGACCACGCTGAAATATTTGCTGATATCCAGCGCATCGAGCAGCGGCGCGACAAACGGCGTAGGCTTGTTGGTCACCAGACCTAACGCCAGCCCCTTCGCGTGCAATGCGCCGAGCGTATCGGCAACGCCGGAGAACAGAAAGGTTCCCTCTTCCGCGACCTCGCCATAATAGCGGTCAAACAGCTTACGCAGTATACGCACCTGCTCCTCAGCGGGAATATCTTCATCAACGGGCGGTTTGCCCTGGGACTTACGCAACGTGGCGCGCTCCTGGCGGGACCAGGCAAGCGCACGTTCCATTAACACGTCTGCACCATTGCCAATCCAGGTAATCACCCGTTCTTCACCCGCTGTCGGCAGCTCCAGCGCGTACAGCGCCATATCCACGGCGGCGGTTAGTCCCGGCGCGCTGTCCACCAGCGTGCCGTCGAGATCGAAAGCGACGCCCCGAATATCCTGAAATTTATTCATGACTTACCTTTGCCAGTTCACTGCGCATTTCATCAATCACTTTTTTGTAGTCTGGCTGGTCAAAAATGGCAGAGCCCGCGACGAACATATCGGCGCCCGCCGCGGCGATTTCGCCGATATTATTCACCTTAACGCCGCCGTCGACCTCCAGACGAATGTCGTAGCCCGATTCATCAATGCGCCGACGAACTTCACGCAGCTTGTTCAGCGTTTGCGGAATGAAGGACTGTCCGCCAAAGCCGGGATTGACGGACATCAGCAGAATCACGTCCAGCTTATCCATCACGTAGTCGAGATAGCTCAGCGGCGTCGCCGGATTGAAGACCAGACCCGCCTGACAGCCGTGCTCTTTGATCAGCTGTAGAGTCCGGTCAACGTGCCCGGAAGCCTCCGGATGAAAAGTAATAATGCTGGCGCCAGCGGCGGCGAAATCCGGCACGATGCGATCGACCGGTTCCACCATCAGATGCACATCAATCGGCGCGGCAATGCCGTATTTACGCAGAGATTTCAGCACCATCGGGCCAATAGTGAGGTTGGGTACGTAGTGGTTGTCCATCACGTCGAAGTGTACGACATCAGCGCCGGCAGCGAGCGCTTTCGCGGTGTCCTCACCCAGGCGGGCAAAATCAGCCGACAGAATTGAGGGGGCAATCAAATACTGTTTCATCCGCTTCTCCTTGAGAATTATTTTTTCGCGGGTGAAACGACTCCTGGTTTGTACAGAGCCAGCAGTTCGTCCACCTTTTTACGTGTGCCGCCGTTGCTGCTAATACTGCGTCGCACTTTGACCTGAAAATGTGTCGCCTGTTTATACCATTCGCGGGTATCGGGCGTGTCATGGTTCGAAATTAACACCGGGATACGCTTTTTTACCAGCTTCTCAGCCAACTTAGCCAGATGCGCCTGCTCTTTCGGGCTGAAGCTGTTGGTGTGATAGGCGGTGAAATTGGCGGTTGCGGACAACGGCGCATAGGGCGGATCGCAATACACCACCGAGTTGCTGTCCGCGCGATTCATACACTCTTCATACGAGAGGCAATAAAACTCGGCGTTCTGCGCCTTTTGCGCAAAGTGATACAGCTCCGCTTCCGGGAAATAAGGTTTTTTGTAACGTCCAAACGGAACGTTAAACTCGCCGCGCAGGTTGTAGCGACACAGGCCGTTGTAACCATAGCGGTTCAGATACAGGAACAGCACCGCCCGGCGGAAAGGGTCCTGGCTGGCGTTGAACTCTTCGCGAAACCGGTAGTACACCTCGGGCTGATTAGTCTGTGGATTAAACAGTTCGCGGGAAGCCTGCACGTACTCTTCAGTGCGCAACTTTACAATGTTGTAGAGACTGATCAGATCGCTGTTGATATCGGAAAGAATATAACGAGAAAAATCGGTGTTAAGAAATACCGATCCGGCGCCCACAAAGGGTTCGATCAGGCATTCACCCTCCGGTAAATGCCTTTTAATATCATCCAGCAGAGGGTACTTCCCCCCTGCCCACTTCAGAAAAGCGCGATTTTTTTTCATGCTGACTAACAAATTACACCTTCTCCGGCTGTGGAGAAAGCTCCGACAGCATCCTGCGCTTTAGCGCCATGTCCCACCACGGGGGCGCGGCGTCAACGCAGAGCCACCCCCAACCGTGGGCATAGCTTTTATTATTTCAAATCGGCCTGAACCTGATGTAGCGGTTTCGCCCACGGATTCTTCGCCTGCACGTCGGCTGGCAGCGTGGACACAGCGCGTTTCGCCTCATCTTTCGACGCATAAACGCCCGATACCAGAACATACCACGGCTGACCGTTACGCGTCGTCTGATACACCACATAGTTTTTCAGATTCTCTTTCTTCGCCCAACCGTTCAGGTTGTCGTAATTAGAAGAGCTGCTCAACTGCAGGGTGTAATGGCTGGACGGCGCGGATTTCAGCGATCCCACGTTACCGCTGCTTTTCGCGCTGCCCGTCGATGCCGCTGGCGTACTCTGAGTCTGGGCCGGGGCTGCCTTCTGTACAGGTGCTACGTTCGCCGTGGCTTTAGGCGCTGTCGTCGCCGCTGGCGCGGAAGCCGTTTGCTTCGGCGTTACGGCGGGCTCAGTGCGTTTCGGCTGCGCGGCTGGCTTTGGCTCCGCTGGCGTCGCTTTCGCGGTCGTGTGCGTTTTCTTCGGCTCAATCACCGCCTGCTTACGCTCCGGACGGTTCGTCGGACGTTCGCTGACCGGGGCAGACGCCGTCTGGCGCGGCGCGTTGCCATTCCGTACCGGCGCAACGGTGGCGGGTTCAGTCGGCAGCGTCGAGTTCACGACCACGTTATTCATCTGTTCCTGACCCTGCGGCTGCGTCAGCGCGCTGTTCAGGTCGCCCTGCACTTCTACGCGCTGCTGGCCCTCCGCTGTCGGCGGAACCTGACCCTGGGTCGGCGTGGAAGAGATCGGCGGCAGCGAAACTTCCTGCGGCGCGTTGCCGGCGGTCTGTTCGGCAGAGGTGGTGCCCGGGGCGGGCTGCGCGCCGTTTGCCTGGTCAGCGGCATTGCCGGAAAGGTCGATACTCTTCTCATCGGACGCCGTCTGATTATTTGCCGAAGGCGTGGATGGCGCTTTCAGCGCGGAACCAATCCCGATGATCAGCAGCAGCAGAACCAGCACGCCTACGCCCATCATCATATACTGACGGGAAGCCGGTTTACTGGCCGCTTTTTTACGCTTACGCGGACGGCGCTCTACGCGCTCTTCATCCACGAATGCCTCATCGGATTCGTAAACGTCTTCGCTCTCAGGCTCTTCGGGACGCTCTCTGCGACCGCGGGTGGGACGGCGATCGTCAGCATCCAGATCCACATCATCGAAGTTGATCTGCGGTTCGCCGCGTTCAGAAGATTGTCGAGAACGACCAGGGCGACGATCGCTGGGATCGGGTTTCAGCTCGTCTTCTGGTTTGAATTCATCCATTTAACACCCCACTCAAAGGCGAATGCTTACCACGCTGCATTACGCCTGAATTTAAATGGCCGATGCGTAAGCCGCATCAGTCCGACCTTTCTTGTTGTTACGCCTGCTGACAGTCAGCAATCGCGTTAAGTACGATTTCGTGCGACACTCCGCCGCGCACTTCGCTTTTCCCTATTGCCAGCGGAAGCACTAAACGCATCTCTCCCGCCAACACTTTTTTATCACGCAACATGTGCGGCAGGTAAGCCTGCGCAGACATCTCGCGCGGTCCGTTCACCGGTAAACCAGCGCGCTGAAGTAAAGTGATGATGCGCTGCGTCTCCTCCGGCGTAAACTGCCCCAGACGTTCCGACGTGCGCGCCGCCATTACCATACCAGCCGCGACCGCTTCACCGTGTAACCAATTGCCATAACCCATTTCCGCCTCAATGGCGTGTCCATAGGTATGACCCAGATTCAGTAAAGCACGTAAGCCGGTTTCGCGCTCGTCTGCGGCGACAACTTCGGCCTTCAGCTCACAACAACGGCGAATACAGTAAGCCATTGCCGCGCCGTCCAGACGCAGTAACGCATCCAGATTCTCTTCCAGCCAGAGAAAGAATTCACCGTCGAGAATAATGCCGTACTTGATCACTTCAGCGAGGCCGGAGGCCAGTTCGCGGGCAGGCAGCGTTTTCAGACAGTCGAGATCCACCACCACCGAAGCGGGCTGGTAAAACGCGCCGATCATGTTTTTGCCGAGAGGGTGGTTTACCGCGGTTTTTCCGCCAACGGAGGAGTCGACCTGCGATAAGAGAGTGGTCGGAACCTGGATGAAGCGTACGCCGCGCTGATAGCTGGCGGCGGCAAAGCCAGTCAGATCGCCAATCACGCCGCCGCCAAGGGCGACCAGCGTCGTGTCGCGGCCATGCGGTTTTTGCAGTAAGGCGGTAAATACCGTATCCAGCACCGCCAGGCTCTTATACTGCTCGCCGTCAGGCAGGATGACGCTGTCAACGTTAATACCCGCGCGTTCAAGTACGCCGCGAATCTTATCAAGATAAAGGGGAGCCAGGGTTTCGTTGGTCACCAACATAACCTGATCGCCCGATTTCAGCGGTAAGAAAGAAGCCGGTTCGTTAAACAAACCAGCCGCGATGGTGATAGGGTAACTACGTTCCCCGAGAGTGACGGTAATCCTCTCCATGACGCGACATCCACCTTAATAGCTAGTAGCCGGTGTATTAAGCCAGAATCAGTTGCTTTCCAGCATATGAATGATCTGGTTTGCAACGACCTTGGCGCTCTGATCGTCGGTGCGAATGGTTACGTCGGCAATCTCTTCATACAGCGGATTGCGTTCGTTAGCCAATGCTTCCAGAACCTCGCGAGGCGGCGCTTCTACCTGCAACAGCGGTCGTTTTTTATCACGCTGCGTACGCGCAAGTTGTTTTTCGATGGTCGTTTCGAGGTAAACCACGACGCCACGCGCGGAAAGACGGTTACGGGTTTCACGCGATTTAACAGAGCCACCGCCGGTAGCCAGCACAATACCCTGTTTTTCCGTCAATTCGTTAATGACTTTCTCTTCACGATCGCGGAAGCCGTCTTCGCCTTCAACGTCGAAGACCCAGCCCACATCAGCTCCGGTGCGTTTCTCAATCTCTTGATCAGAATCGTAAAATTCCATATTGAGTTGTTGAGCTAACTGGCGCCCAATAGTGCTTTTTCCGGCACCCATAGGCCCAACCAGAAAGATATTGCGTTTCTCTGCCATTTTTTCGGTACTACTAAGACTGATCGTTAATGATAAACCCGCTTCGCCGACACTGAGCGCAGCAGGACATGAACTGAAACCTCATAAGATATTGCGAGAGTCAGACTAAAAATTATCTCAATACTCAAGCGGGTTTGGCAACTGAATAAATCACCAAACCAGATTGTAGACAATCCGAGTCGGCGTTGCCGGACGGCGATAAGGAGTACCGACTCTCAAATCGGTACTCCTTGTATGCTAAATAGTTGCGCACGTCAAATCTCTGTCACCGGTTAAGAGCAAAAAACAGCGCCGTTTCAGGCATACATTACTCTGTCGGGACCAGTCTGGGGGTGATAAAGACCACCAGTTCCCGACGCTCATTTTCCTTCCCGTCGTGGCGAAAGAGCTGCCCAAGCCAGGGAATATCGCCCAGCAGCGGCACGCTCTCCTGCCCGCGTTTATTTTTGCGCGAAAAAATGCCGCCCAGCGCCAGCGTTTCACCGCTTTTTACCTCAACCTGAGTGTCTATCTCCTGTTTGTCGATAGCCAGCACCTCGCCGTCCGCCTGTTGCAGGACCTGCCCCGGCATGTTCTGGCTGATATGCAATTTGAGGCGAATCCGCCCCTTTTGCAGCACTACCGGCGTCACCTCCATCCCCAGCACCGCCTCTTTAAACTCCACCGACGTGGCACCGCTTTCGCCACTGGAGACCTGATAGGGGATCTCGCTGCCCTGCTTGATGCTGGCGGGCTGTAAGTGGGAGGCCAGCAGGCGCGGGCTGGCGATAATATCAAGCTGCTGCTTTTGCTCCAGCGCGGAAAGCTCCAGATCCAGCAGCCGCCCATCGATTCGGCCAATGTTAAAGCCGACGCGCGTGGTCGCCGCGGCGACAGAGAGATCGCTGCCAAGGGTGGACACATCCCCCACCGCGCCGGTACTTTGCGCCTCTGCCAGCGTCCACTTTACCCCCAGCTCACGCAGGCTTTTCTCGTTAATGGTCACAATATGCGCCGCCAGTTCAACCTGCCCGACGGGAAGATCCATTTGCGCCGCCCACTGCTCCAGCAGCGTGAGCGTCGGCGGCGTGTCTCTGATTAGCAGCCGGTTAGTTCGCGTATCCACCGTCATATTGCCCCGGGCGCTCAGCAGCTTTTGCCCAGCTTTCGCCAGCTCAGCGGCGTCGGCGTAATGCAACGTGATGTGCCGGTTTTCCAGCGGCAGGCTGGCCTCCCGCCTCGCGTTCTCCGCCTGCAGGCGCGCCGCTTCGTCACGCTGCCAGTTCGCGGAATGGACGTGGATGATGGCCTCCTCCTGGCGCAGAACCAGTCCGGCGCTGCTGGCCACCGTCTGTAGCGCCTGCTTCCAGGGAACATCTCTCAGGCGCAGCGATACCACGCCGCTGACATCCGGCGCAACCACCAGATTACGCCGTTCCTGCTCCGCAAGCGCCTGAAGCACCTGGGCAACCGGAACCTCATCCACCACCAGCGTCACGTTTTGCGCTTTTCCGGCCAGTACCGGGTGCAGAACGGCTATCAGCGCCGCCAGTATCCATCGCCTCATCAACCTCTCCTTGTCTTAGCCACCGCCATTGCTGCGGATCGCAGCCGTTGCCGGTATTCACTGTCAGCTCCTGTTCATCAAGCCGGATTACCGTCCAGCCGGTATCCAGTACGTCATGCAGTTCAACGCGCCGCCATCGTCGTTCGCCGTCACGTAGCAGACCAATGCTCCGCCCTCCCTTGCCGACGATGCCCTGGTAGCGCCACTGCGTCAGCTCTGCGCAATGGCAACCATCCTCCGGCTGACGAAACGGATCGCGCATTCCGGTCAGCATCAGCAGCGACAGGACGGCCAGCAACCAGCGCCGGTTAGTCATGCAGGGATTCCAGCGTAAGGGTCACCAGCAGTTCGTTCTTCTCCATCGCCAGTGAAAAACCGTTTACCGACACTCCTCGCTCCGCCAGATACGCAAACAGCGACGGAACCGCCTCCCAGCCTCCACGCAGCGCCAGTTCGCCGCCCTGTTCCGACGGCTGCCAGCGCCGCAGCTGTAGTCCCGGCAAGGAAATGGCGAACGGTGAAAAAGGCGCATCGGGCGACGCCTCTGCTGACAGCCGCTCATCTTCGGTTGCCGCAAGGCGATACAGCGCAGGCCAGAGCTGACGATTCTCCATACGCAGCCGGTTCAGCGATTCACTATTGGCGGTTGGTGAAGAAAACAGGCACCACGCCATAAGCGCGCTCAGTAATACTGTCCATCCCGTCCAGCAAAAAACGCGCGTCCGCGGCGTTAACGCGCACCAGAGATCAATGAGCGCCGCCATCCGTTTCTCTCCATGCCAGCCGATAGTGAAATTGCCAGTATCCCTGCGCATCCTGTTGCGCTGCGCCGGTATGGGTTATCCGCCACGCCTGCGAACCGCGCAGCATGGCCTCCAGCGCGCTCAATGCCGCAAAACTGAGCGTTTTTCCGCTCAGTTGCAGGCTATTCTGCTGATAGTCCATCTGTGTCAGCCAGGCCTGCGCGGGAAGGCGCCGGGCGAGATTTTCCAGTTCAGGCTGCCAGCGGCGGGTCGCGTTTCGCCGCGCCTCGCGGGTAATAATCTGCTGTAACCGTTGCTGGCGCGCCTCCAGACGCGGCTTCGCAGCGCCAAGCGCCGTCGTAAGCTGCCGTTCCGCTTCTGCAAGCACCGTAGCGATCTGCCCGTTTACGCCCTGAATGACGCCCCCGATCGCCATTATCGCCAGCGCCACCACCGCTGGCGCGCTGAACGCCAGGCACCAGAAATGCAGGCACGCCCTGCGTCGTTGCTGTCGCCAGGGAAGAAAATTGACCGCGTACATTAACGAACCTCCCCCAGCGCCAGACCAAGCGCGATGGCGAAGGCATGACCTTCGGTCGGCACCGGAGGCTGACGTACTGAAACGGCCCGCCACGGATCGAATTGCGCCTGAGCGCAGAGCGCGACGCTATCCGGCGTAAGGGAAAGAGCGTCGATAAGGTCATCAATGGTCGCTATTTCCGCCCGCGTTTTTCGTCCCCAGGCATAACGCGTCGCCCACAGCCACTGCGCTTCATCGCACCAGACCAGGCAGGATTGCGTAGACGGCAGGAAAGGCAGCAGCCGCTGCAACGCGCTGGCATCCGGCGTAATGGCCGCCACCTGGATCTTCAGCGTTCTGGCAAGCGTGAGCAAAGTGGACACCTCTTTATCCTGGGCGGCAGTCACCGTAAATGCCGGGGTGAGCGCATCTTCGCTATAATCAAAACGCAGCGCATCCGGTTCCATATCCATTTCGCGCGCCAGCGTTCCAGCCAGCCACGCCGTCTGCTCGCGCTCGCGAAGCGACATTGCCGGGCGGGGAAACGCCTTTTGTCGCGTACGACTGGAGGGAAAGGAGAGATGTACCTGATGGCGCTGCGGCAGTTCCCGGCTCCACACCCGGAGCACGTCGGCAAGCTGCTCCGGGTCGCGGATGCGTCCCTCCTGAATGATTTTCGGCGCCAGCGGAATGCGCCACCAGCGCTGTAGCGACCAGCCTGAAGCGCCGCGCACGACGGCAACCGCCAGCGCTTCACGTTGTTGAATATGCAGGCCAATTTGCCAGATTCTGAAAGCCATAGCTGATGATCTCCTTATCTCCCGTTACTCTTACGGGTATATCAATGCGTCAGGCTTGCCTTTATACTACCGCGCGGTTGTTTAGAAACTGCCCAAATGAAACTAAATGGGAAATCTCCAGTGAAGTTCGTAAAGTATTTATTGATCCTTGCAGTATGTTGCATCCTGCTGGGAGCAGGCTCGATTTATGGTCTGTACCGTTATATTGAGCCGCAATTGCCTGATGTCGCGACGTTGAAAGAGGTACGTCTGCAAATTCCAATGCAGGTGTACAGCGCTGATGGCGAGTTGATCGCGCAATACGGCGAGAAGCGCCGTATTCCGGTTACGCTGAGCCAGATACCGCCGGAAATGGTCAAGGCGTTTATCGCGACGGAAGACAGTCGTTTCTATGAGCATCACGGCGTTGACCCGGTGGGGATCTTCCGTGCGGCCAGCGTCGCGCTGTTCTCCGGCCACGCTTCGCAGGGGGCGAGTACCATTACGCAGCAGTTAGCGAGAAACTTCTTCCTCAGCCCGGAACGCACCCTGATGCGTAAAATTAAGGAAGTGTTCCTGGCGATCCGCATTGAGCAGATGCTGAACAAAGATGAGATCCTCGAACTTTATCTCAACAAAATCTACCTTGGCTACCGCGCCTATGGCGTCGGCGCCGCGGCGCAGGTCTACTTCGGTAAATCGATCGATCAGCTCACCTTAAGCGAAATGGCTGTCATCGCCGGCCTGCCGAAAGCGCCTTCGACGTTCAACCCGCTCTATTCGATGGACCGCGCGACGTCGCGCCGCAACGTGGTGCTCTCCCGTATGCTGAGCGAAGGCTACATTACCCAGGCGCAGTACGATGAGGCGCGTAATGCGCCAATCGACGCGAACTACCACGCGCCGGAAATCGCCTTCTCCGCGCCGTATCTGTCGGAAATGGTGCGCCAGGAGATGTACGCCCGTTACGGCGAAAACGCCTATGAAGACGGGTATCGCATTTACACAACCATCACCCGCAAAGTTCAGCAGGCCGCACAGGAGGCGGTGCGCAATAACGTGCTGGACTACGACATGCGCCACGGCTATCGCGGTCCGGCGAACGTGCTGTGGAAAGTCGGGGAAGCCGCCTGGGACCCGAAAAAGATTATCGATACCCTGAAAGCCCTGCCGACCTACGGGCCGCTGCTACCGGCGGTGGTAACCAGCGCTAATCCGCAGGAAGCCACCGCGGCGCTGGCGGATGGCACGTCGGTCGCGCTGCGTATGGAGGGCATCCGGTGGGCGCGACCGTACCGTTCAGACACGCAGCAGGGTCCGACGCCGCGTAAAGTCACCGACGCTATCCAGACCGGTCAGCAAATCTGGGTCCGCAAGATGGGCGACGCCTGGTGGCTGGCGCAGGTGCCGGACGTAAACTCCGCGCTGGTGTCCATCAATCCGAAAGACGGCGCGGTGCTGGCGCTGGTGGGCGGCTTTGATTTCAACCAGAGCAAATTCAACCGCGCCACTCAGGCGCTGCGTCAGGTGGGCTCGAACATTAAGCCGTTCCTCTATACCGCCGCAATGGATAAGGGGCTGACGCTGGCGAGTATGCTCAACGACGTGCCGATCTCCCGCTGGGATGCCGGCGCCGGGTCCGACTGGCGTCCGAAGAACTCCCCACCACAGTACGCCGGTCCGATTCGTCTGCGTCAGGGTCTGGGACAGTCGAAAAACGTGGTAATGGTGCGCGCGATGCGGGCGATGGGCGTGGATTACGCGGCCGAATATCTGCAACGTTTTGGCTTCCCGGCGCAAAATATTGTGCATACCGAATCTCTGGCGCTGGGCTCCGCCGCGTTCACCCCGATGCAGGTTGCACGCGGCTATGCGGTGATGGCGAACGGCGGCTTCCTGGTCGATCCTTATTTCATCAGCAAAATTGAAAACGACCAGAACGGTATTATTTTCGAAGCGAAGCCGAAGATTGCCTGCCCGGAATGCGATATCCCGGTCATTTACGGCGATACGCAGAAGTCTGACGTTCTTGAGAACAGTAACGTTGAGGACGTCGCGGTTTCCGGCGAGCAGCAAAACGCCGTCGTGCCGATGCCGAAGCTGGAGCAGGCAAACCAGGCGCTGGTTGTGCAGACCGGCGCACAAGAATATGCGCCGCACGTGATTAACACCCCGCTGGCGTTTCTGATTAAGAGCGCGCTGAATACCAACATTTTTGGCGAACCGGGCTGGATGGGCACCGGCTGGCGCGCGGGTCGCGACCTTAAGCGTCACGACATCGGCGGTAAAACCGGCACCACCAACAGTTCGAAAGACGCTTGGTTCTCCGGCTACGGCCCGGGAGTCGTGACTTCAGTATGGATTGGCTTTGACGATCACCGGCGTGACCTTGGACGCACCTCCGCTTCCGGCGCGATCAAAGATCAGATCTCCGGCTACGAAGGCGGCGCCAAAAGCGCGCAACCGGCGTGGGATGCCTATATGAAGGCGGTGCTGGAAGGCTTACCGGAAGAGCCGCTGACCCCGCCGCCGGGTATTGTGACGGTCAATATCGATCGCAACACCGGACAGCTGGCAAGCGGCGGCAACAGCCGCGCGGAATATTTTATTGAGGGCACCCAGCCCACGCAGCACGCGGTGCAGGAAGTGGGTACCACCATTATCGATAATGGCGAAACGCACGAACTGTTCTGACGAAAAAAGGCGCTCCGGCGCCTTTTTTGTTGTCGGGGTCGTATTGTTGCCGGATAGCGGCTACGCCTTATCCGGCCTACAAAACCTTACCCCCGTAGGCCCGGTAAGCGTCAGCGCCACCGGGCAAACCTGCCGGATGACGGCTACGCCTTATCCGGCCTACAAAACCTTATCCCCCGTAGGCCCGGTAAGCGTCAGCGCCACCGGGCAAACCTGCCGGATAGCGGCTACGCCTTATCCGGCCTACAAAACCGGCGCTCTGCGGGTAAAGCCGCCAATTTACAGCCTGCCCTGCCCCCTCAGCCATTCGCGCACCAGGAACAGCGCGCTCACGTTCCGCGCCTCGGTAAAGTCAGGGTCTTCCAGCAGATCCATCAGATGCGTCAGCGGCCAGCGGACCTGCGGCAGCGGCTCAGGTTCATCTCCTTCCAGCGACTCCGGGTACAGGTCTTCCGCCACCACGATGTTCATTTTGCTGGAGAAATAAGAGGGCGCCATGCTGAGCTTTTTCAGAAACGTCAGATCCTTCGCGCCAAAGCCAACCTCTTCTTTCAGCTCCCGGTTCGCGGCTTCAAACACGCTTTCGCCGGGGTCAATCAACCCTTTGGAAAAGCCCAGCTCGTAAGACTCCGTTCCTACTGCGTACTCACGAATCAGAATCAGATGATCGTCAACTATCGGCACAATCATTACCGCTTCACGGTTAGAGGGGCGCATCCGTTCGTAAACGCGACGCACGCCGTTGCTGAACTCGAGATCCACACTTTCAACGCTGAACAGCCGCGACCGGGCGACCGTTTCAACATGCAGAATGGTGGGTTTTTGTAATGATTTGCTCATCGTGGGAATCTTTGCCGTGGAATCTACCGTCATTGTGCGATATACGACACGGTTTCGGCAACGTGAATTGCCGTTTATTTACATTTATGTAACCTAATAAAAATATAATTCCTATTTCAAATTAAAAGTCAATAGGTTGAAATACGTCCAGGAATTTGCTGATATTCCGCTTTTGCGGGTTTTGCTATCATTTGCCTTCACTGGGATGCGCTGAAAATGCTCAAGTTCAACTCCATGCTTGCCGATAGCCAACCACAGAATCACGTTTATTGTGACAGGGTGCGACTGACCACGCCTGACAGATTAAGTAAGATGGGAAAAGCATGAGCACCATTTTGATTTTTTTAGCGGCGCTACTGGTCGGTCTGTTTCTCGTCTGGTGGCGATACAAACTCCGCGCCAGGCGGCGAAAACTCCCATGGACGAACGCATTCTCAGACGCGGCAAGCCGTAAACTGACGCCGGAAGAACGCAGCGCCGTTGAAAATTACCTCGAAAACCTGAGCCAAATTCAGCAGGTTCCCGGTCCGACGGGCGCCAGCACGGCCCCCGTATCCCTGGCGCTGAACGCCGAAAGCAATAACGTCATCATTCTGACCCACTCGATCACCCGTTACGGCATTACCACCGACGATCCGAATAAATGGCGCTATTATCTCGACTCCGTCGAGGTCCACCTGCCGCCGTTCTGGGAACAGTACATTAACGATGAAAATAACGTCGAGCTGATCCATACCGATACCCTGCCGCTGGTCATTTCCCTCAACGGTCATACTTTGCAGGAGTACATGCAGGAGGCGCGCGGCTATGCGTTGCAACCTGCCAGCTCCACCCAGGCGTCGATTCGCGGCGAAGAGAGCGAGCAGATCGAACTGCTGAATATTCGTCAGGAAACCCACGAGGAGTATGCGCTAAGCCGTCCTGCCGGATTCCGTGAAGCGTTGCTGATCGTCGCCTCCTTCCTGCTGTTTTTCTTCTGCCTGATTACGCCGGACGTTTTTGTGCCCTGGATAGTTGGCGGCGCCGTGCTGCTGCTGGCCGCCGGACTCTGGGGACTTTTCGCGCCACCGTCGAAAACCGCGCTGCGGGAAATCCACTGCCTGCGCGGTACGCCGCGTCGCTGGGGTCTGTTTGGCGAAAATAACCAGGAACAAATTAACAATATTTCGCTTGGCATTATCGATCTGGTCTATCCGCCGCACTGGCAGCCGTGGATCGCGCAGGATCTGGGGCAGCAGACGGATATCGATATCTATCTGGATCGCCACGTCGTGCGTCAGGGCCGTTTTTTATCCCTCCATGACGAGGTAAAAAATTTCCCGCTCCAGCACTGGGTACGCAGTACCGTGATTGCCGGCGGCTCGCTGGTGGTGCTGCTGATGCTGCTGTTCTGCATCCCGCTGGATATGCCGATCAAGTTCACCCTGTCATGGATGAAAGGCGCGCAGACCGTTGAAGCGACAAGCGTTAAACAGCTTGAGCAATCCGGCGTGCGGGTGGGCGATACGCTGAATATTCGCGGCAAGGGCATGTGTAATATCCACGCTTCAGGCAGCTGGCGTCCGCAAACCAGTTCGCCGTTTACGCCATTTGACTGCTCGCAAATCATCTGGAACGACGCGGCGGCGCTGCCGTTGCCGGAGTCTGAGCTGGTCAACAAAGCCACCGCGCTTTCGCAGGCCGTCAATCGTCAGCTGCATCCCAAACCGGAAGATGACTCCCGGGTCAGCGCGGCGCTACGTTCAGCGATTCAAAAGTCGGGGATGGTGCTGATTGACGATTTTGGCGATATCGTTCTGAAAACCGCCGATTTATGCGCAGCGGAAGATGAATGCGTCCGTCTCAAAAACGCGCTGGTGAATCTGGGCAACGGCAAAGACTGGAACGCGCTGGTGAAACGCGCCAACGCGGGCAAGCTGGATGGCGTCAACGTCCTGCTGCGCCCCGTCAGCGCGGAGTCGCTTGATAATCTGGTCGCCACCTCGACGGCGCCTTTTATTGCCCGTGAAACGGCCCGCGCCGCCCAGTCGCTGAACAGCCCGGCGCCCGGCGGTTTTCTGATCGTCAGCGACGAAGGCAGCGAGCTTGTCGATCAGCCCTGGCCGTCGGTTTCGCTGTATGACTATCCGCCGCAGGAGCAGTGGAATGCTTTCCAGCGGCTGGCGCAGATGTTGATGAACACGCCGTTCAGCGCCGAAGGCATTGTCACCAGTATTTATACCGACGCCAACGGCACCCGCCACATCGGTTTGCACCGCATTCCGGACCGTTCCGGCTTGTGGCGTTACCTCGGCACCACCCTGCTGATGCTGACGATGCTGACCAGCACCGTCTATAACGGCGTGCAGGCGTTCCGCCGCTATCAGCGCCATCGCACCCGCATGATGGAAATTCAGCAGTACTATGAAAGCTGCCTGAATCCAAAACTGATCGCCTCTTCGGAAAGCCTCATCTGATAACATGACTGCGCGACGGGGTATGCTACCCTGTCGCGCAACGCGTTTTATTCTGGAGAGTTCCCATGCATATCAATATTGCCTGGCAGGAGGTCGATACCGTTCTGCTGGACATGGACGGCACGCTGCTCGATCTGGCGTTTGATAACTATTTCTGGCAAAAGCTGGTGCCCGAAACCTACGGCGCGCAGCAGGGGATCTCGCCGCAAGAGGCGCAGGAATTTATCCGCCAGGAGTATCATGCGGTCCAGCATACGCTAAACTGGTACTGTCTTGATTACTGGAGCGACCGCCTGGGCCTGGACATCTGCGCAATGACCACGCAGATGGGACCGCGCGCCGTGTTGCGCGACGATACGGTGCCCTTTTTAGCGGCGTTAAAGGCCTGCGGCAAGCGCCGTATTTTGCTGACTAACGCGCATCCGCATAATCTGGCGGTAAAGCTGAAGCATACCGGCCTGGATTCGCACCTTGATTTATTACTTTCCACCCACACATTTGGTTATCCCAAAGAGGATCAGCGGTTATGGCGCGCCGTGGCTGAAGAGACAGGGATAGACGCGCAGAAAACGCTGTTTATTGACGACAGCGAAGCCATACTTGATGCCGCCGCGACGTTCGGCATTCGTTACTGCCTCGGCGTGACTAACCCCGACTCTGGCGTGGCGGAAAAGCAGTATGCGCGCCACCCGTCGTTGAATGATTACCGTCGACTGATCCCCTCACTGCTGTGAAGGAGCCGCCATGAAAGAGAAACCCTCGGAAGAGGTCAGACTGGATAAATGGCTGTGGGCCGCGCGTTTTTATAAAACCCGCGCGCTGGCGCGCGAGATGATTGAAGGCGGAAAGGTTCACTATAACGGTCAGCGCAGTAAGCCGGGCAAGATCGTCGAACTGAACGCCACCCTGACGCTGCGTCAGGGTAATGATGAGCGCACGGTGGTGATCCGCGGGATCAGCGCCCAGCGCCGACCAGCCAGCGAAGCCGTCGCCCTGTATGAGGAAACGACGGAAAGCGTAGAAAAACGCGAAAAAATGGCGCTGGCGCGTAAGCTTAACGCACTGACCATGCCGCATCCGGACAGACGACCGGACAAAAAAGAGCGCCGCAATCTGTTACGATTTAAACACGGCGACAGCGAGTGACTGTCGCCCGCAAGAGAGATGACTATGCCGCAACATGACCAATTACACCGCTATCTGTTTGAAAATTTCGCCGTGCGCGGCGAACTGGTGACCGTATCGGAAACTCTGCAACAGATTCTGGAAAATCACAGCTATCCGCAGCCGGTAAAAACGGTGCTGGCCGAGCTGCTGGTCGCCACCAGCCTGCTGACCGCCACCCTCAAGTTCGCCGGGGATATTACCGTTCAGTTGCAGGGCGATGGTCCGCTGAGTCTGGCGGTGATTAACGGCAACAACAACCAGCAGATGCGCGGCGTCGCGCGCGTGCAGGGTGACGTGGCGGAAAGCGCCGACCTGAAAACCCTGGTCGGCAACGGCTATCTGGTGATCACCATCACGCCGGAAGAAGGCGAACGCTATCAGGGCGTGGTCGGTCTGGAAGGCGATACCCTGGCGGCCTGCCTGGAAGACTATTTCCTGCGCTCCGAGCAGTTGCCGACCCGTCTGTTTATTCGCACCGGCGAGGTGGACGGCAAGGCCGCGGCGGGCGGAATGCTGCTGCAGGTGATGCCCGCGCAGAACGCGCAGGCGGATGATTTCGATCATCTGGCGACGCTGACCGAAACCATCAAAGCCGAAGAGCTGCTCACCCTCCCGGCGAACGACGTGCTGTGGCGTCTGTATCACGAAGAAGAAGTCACCCTCTACGATCCGCAGGACGTGGAGTTCAAATGCACCTGTTCACGCGAACGTTGCGCTGGCGCGTTGAAAACGCTGCCGGACGCAGAAGTAGACAGCATTCTGGCGGAAGATGGCGAAATTGATATGCACTGCGATTACTGCGGCAGCCACTATCTGTTCAATGCAATGGACATTGCCGAGATCCGTAATAACGCCTCCCCTGCCGATCCGCAGGTGCACTGACAGATCGCCTTTATTGCCGGATGGCGGCATCTCCGCCATCCGCTTCCCCTTCGCGAAACGTCCTGTTTTTGTCCGCGGTTTAATTTGTGATGAATCGATATTTTACATGTAATGGTTACGTAATTTTCTTACGTGAATGCGATTACACTCACAATTTTTCCGTGAACAACACTACCTTTTAACGTTTTCAGAACATTTTCCACAACAAAAAGTCCATTCCTGCCATAATAACCGCCGCCTCGTGACCGGAGTCACAGCGTTTTCAGTCAATCGTGATTTTGTCCAGATAAGTAAATCTATGAGCCTTGTCGCGGTTAACGACCCTCAAAAAACCTTACTATTTCAGGTAATACATATTGGCTAAGGAGCAGTGATATGCGCGTGAAACGATTAACCCCGCAAGATCTCAAGGCTTATGGTATCAACGACGTTCAGGATATCGTTTACAACCCCAGCTATGAAACGCTCTATCAGGAAGAACTCGATCCTTCCCTTCAGGGCTATGAGCGCGGCGTACTGACGAATCTCGGCGCCGTTGCCGTTGATACCGGTATTTTCACCGGACGTTCGCCAAAGGATAAGTACATTGTCCGTGACGACACCACGCGCGATACGCTCTGGTGGTCCGACAAAGGAAAAGGCAAGAACGACAACAAACCGCTTTCCGAGGAAACCTGGCAGCATCTGAAAGGGCTGGTAACGCAGCAGCTTTCCGGCAAGCGTCTGTTTATCGTGGATGCGTTCTGCGGTGCTAACGCCGACACCCGCCTTTCCGTGCGCTTCATTACCGAAGTGGCCTGGCAGGCGCATTTTGTGAAGAACATGTTCATCCGTCCAAGCGATGAGGAGCTGGAAGGCTTTGAACCTGACTTTATCGTGATGAACGGCGCGAAGTGCACCAACCCGCAGTGGAAAGAGCAGGGGCTGAACTCCGAAAACTTCATAGCCTTCAACCTGACCGAACGCATCCAGCTGATTGGCGGCACCTGGTACGGCGGCGAAATGAAGAAAGGTATGTTCTCGGTGATGAACTACCTGCTGCCGCTGAAAGGCATCGCTTCGATGCACTGCTCCGCCAACGTGGGCGAAAAGGGCGACGTGGCAGTCTTCTTCGGCCTTTCCGGCACCGGCAAAACCACCCTCTCCACCGACCCGAAACGTCGCCTGATTGGCGATGACGAGCACGGCTGGGACGACGACGGCGTGTTTAACTTCGAAGGCGGCTGCTACGCGAAAACCATCAAGCTGTCGAAAGAGGCTGAACCTGAAATCTACAACGCTATCCGTCGCGATGCGCTGCTGGAAAACGTCACCGTTCGCGCCGATGGCTCCATCGATTTTGACGACGGTTCTAAAACCGAGAACACCCGCGTTTCTTACCCGATCTATCATATTGAGAACATCGTTAAGCCGATCTCCAAAGCGGGTCACGCTACCAAGGTGATCTTCCTCACCGCCGACGCCTTTGGCGTCCTGCCGCCGGTTTCCCGCCTGACAGCGAACCAGACACAGTACCACTTCCTGTCCGGCTTCACTGCCAAACTGGCTGGTACCGAACGCGGCGTGACCGAACCGACGCCAACCTTCTCCGCCTGCTTCGGCGCGGCATTCCTGTCACTGCACCCGACGCAGTATGCGGAAGTGCTGGTGAAACGTATGCAGGCCGCAGGCGCGCAGGCGTACCTGGTCAACACCGGCTGGAACGGCACCGGCAAACGTATCTCGATCAAAGATACCCGCGCCATTATCGACGCCATCCTGAACGGTTCTCTGGACGATGCGGAAACCTTCAGCCTGCCGATGTTCGACCTGGCGATCCCGACCGAACTGCCGGGCGTGGATACGCGTATTCTCGACCCGCGTAACACCTATGCCTCACCGGAACAGTGGCAGGAAAAAGCCACCGCGCTGGCGAAACTGTTCATTGAGAACTTCGAGAAGTACACCGATACGCCAGCAGGCGCCGCGCTGGTCAGCGCCGGTCCGAAGCTGTAACTGATGTTGCCGGATAGCGGCATAAATGCCTTATCCGGCCTACGGTGATATGAACGCAGGCCTGGTAAGCGCAGCACTATCAGGCATGCAAAGATAAACAAAAGGGAGGCTAAATGCCTCCCTTTTTACGCTTCTTTTGTCGTCCCCTGGATGCGCGCCACGGGAACCGGCAGCCAGGCGCGGATAGAAAGTCCGCCGCGCTCGCTGGTGCCGATTTCCAGCATACCGTTATGGTTATCGACGATACGCTGTACGATCGCCAGCCCCAGCCCGGTGCCGCTGGTGCTGCGCGCGCTGTCGCCGCGCACAAACGGCTGGAACAGGTGCTTGCGCTGTTCAGGTTTGATACCAGGCCCGTCGTCTTCCACCTGGAACCAGGCGCGATGCGGCTCCGTGCCGCTGCTGACTTTAATCCAGCCGTTACCGTAGCGGGCGGCGTTAACCACCATATTAGCCACCGCGCGCTTGATGGACAGCGGGTGCATTCTCAGCTGAATACTGCCCGGCTGCAACGCCGTCTCGATTTCACGTTCATAACCGCTTTCCGCGGCGACCACTTCACCCAGCACCGCGTTGAGATCCGCCAGCTCCATCGGCATCTCCTGACCGGTGCGCAGGTAGTCGATGAACTGCTCTATGATCGCGTTGCACTCTTCAATATCTTTATTGATGGATTCAGCCAGATAACCATCCTGCTCGCCCATCATCTCCGTCGCCAGGCGGATTCGCGTCAGCGGCGTGCGCAGATCGTGGCTGACGCCCGCCATCAGCAGCGTACGGTCATCGGCAAGCTGTTTCACCCCGGCCGCCATATGGTTGAAGGCGCGGGTCACCGAGCGCACTTCAGAGGCGCCATATTCACGCAGCGGCGGCGGAATGATCCCCTTCCCGACCTGTAACGCGGCATGTTCAAGGTCCACCAGCGGTCGGTTCTGAATACGGATAAACAGCCACGCCCCGCCGATCGCCAGCAGCATAATCGCCAGCGTATAGCGGAACAGCGGCGAAAAATCGCCCTGATGAATTTCCGTTAACGGCACGCGTACCCAGATATTTGGCGACAGCCAGGTTTTCAGCCACACGACGGGCGAGCTTTTATTGACCTCAACGCGCACTTCCGTCGGGCCGCCCAGCTGCTGCGCCATCTGATGGCTTAGAAATTCATAATGTTGCGCCCAACGCAGTCCCGCCTCTTCGGCAGCTTCGTTGGAGTAGAGGGAAATCCCCAGTTCACGGTAAATTTCCCGACGAAAGGCGGGAGGCACCACCAGCTGCGTGCCGTCCTCCAGCTGCAGCTTATCGGTCATCAGCATACGCACTTCGTAGGCGAGGACCTTATTAAACTGCTGGAGACTCGGCAGGATCGCAAAGTTCAGCACCACCAGATAGGTCGTCACCAGGCTGACGAACAGCAGGGTGACGATGAGCAGCAGCGTGCGGGCAAAAGAACTTCGTGGCGAGAAGCGCATTCGCCTCATGCTTTAGAACCGTCCGGCACGAAGACGTAGCCCAGACCCCAGACGGTCTGAATGTAGCGCGGATGCGCCGGATCTTCTTCCACCATGCGACGCAGACGAGAGATCTGGACGTCGATGGAGCGTTCCATCGCTGAATACTCGCGGCCGCGCGCCAGGTTCATCAGCTTATCGCGGGAGAGCGGTTCGCGCGGATGGCTGACCAGCGCTTTCAGCACGGCGAACTCACCGCTGGTCAGCGGCATCGGCTCGTCTTCACGGAACATTTCGCGGGTGCCGAGGTTCAGTTTGAACTTACCAAAGGCAATCACCGCCTCTTCCTGTGAAGGCGCGCCCGGCAGTTCGTTAGCCTGACGACGCAGCACCGCGCGAATACGCGCCAGCAGTTCACGCGGGTTAAACGGTTTCGGGATGTAGTCATCGGCGCCGATTTCCAGCCCGACAATGCGATCGACCTCTTCTCCTTTCGCCGTCACCATAATGATCGGCATCGGGTTGCTCTGGCTACGCAGACGGCGGCAGATCGACAGGCCATCTTCACCCGGCAGCATCAGATCCAGTACCATAAGATGAAAAGATTCGCGGGTCAGGAGACGATCCATTTGCTCAGCGTTAGCGACGCTTCGAACCTGGAAGCCCTGCTCGGTCAGATAACGCTCCAGCAGCGCACGCAGACGCATGTCGTCATCCACCACCAGAATTTTATAGTTCTCTTGCATTGTTTGTACTCCCAAAGGTTCGCAACAATTGAATGTGTGTATTCTTCAAAAAGCTTACGTTCGTCACCAGCGAATTCTGGTATGAATTCCAGGCTAAATTGTTACAAAGCATATTTAACAGCAGCTTAAGTATACAATGAAACGTGCGGCACATTATTTATTCTGTTAGCAGGGTGACGTAATACGATTTGTGCGCATCATCACAGACTTAAAGGTAATCAATAAGATGAAAACGCCCCTGATCACCCGGGAAGGGTACGAGAAGCTGAAACAAGAACTGAATTATCTCTGGCGCGAAGAGCGCCCGGAGGTCACAAAAAAGGTAACCTGGGCCGCAAGCCTCGGCGACCGCAGCGAGAACGCCGACTATCAGTATAATAAAAAGCGCCTGCGTGAGATCGACAGGCGGGTTCGCTACCTGACCAAATGCATGGAACATTTAAAAATTGTCGACTATTCCCCGCAGCAGGAAGGCAAAGTGTTTTTCGGCGCGTGGGTGGAAATTGAAAATGACGATGGCGACACCCGCCGCTTCCGCATTGTCGGCTACGATGAAATTTTCGGTCGTAAGGATTACATTTCCATTGATTCGCCGATGGCGCGCGCCCTGCTGAAAAAAGAGGTTGGCGATCTCGCCGTGGTCAATACCCCCGCCGGAGAAGCAAGCTGGTACGTAAACGCGATCGAGTACGTAAAATAGTCCGAGAGCGCCCTCCGCGACTGGCATTTTGCTGTGCCAGTCCGTATAACTAACCCCTGATTTTTTACTCAGATGAAATTAACTCGATGATGAATGATTCTTTCTGCCGCATTATCGCCGGTGAGATTCAGGCCGGGGCCGATCAGGTCGCCGCTGCCGTTCGCCTGCTTGACGAAGGGAACACCGTGCCGTTTATCGCACGTTATCGTAAGGAAATCACCGGCGGTCTGGATGACACGCAGTTGCGTAATCTGGAAACCCGACTGGGCTATCTGCGTGAACTGGAAGAACGCCGTCAGGCTATTCTCAGGTCCATTTCCGAGCAAGGCAAACTGACCGATGAACTGGCTAACGCCATCAACGGTACGTTAAGTAAGACCGAGCTGGAAGATCTCTACCTGCCTTATAAACCGAAACGTCGCACCCGCGGGCAAATTGCTATTGAAGCCGGTCTGGAGCCGCTGGCCGATCTGCTGTGGACCGATCCGTCACACGACCCGCAAACGGAAGCGGAGAAGTTTGTCGACGCCGATAAAGGCGTTGCCGATACCAAAGCCGCGCTCGACGGCGCGCGTTACATTCTGATGGAACGTTTTGCCGAAGACGCGGCGCTGCTGGCGAAAGTGCGCGACTACCTGTGGAAGAACGCGCACCTGGTCGCCGCCGTGATCAGCGGTAAAGAAGAGGAAGGGGCAAAATTCCGCGACTATTTCGATCATCACGAACCAATCGCCAGCGTCCCGTCGCACCGCGCGCTGGCGATGTTCCGCGGACGTAATGAAGGCGTGCTACAGCTTTCGCTGAACGCCGATCCGCAGTTTGATGAGCCGCCGAAAGAGAGCCACTGCGAACAGATCATCATGGATCACCTCGGCCTGCGCCTGAACAACGCCCCGGCGGACAGCTGGCGCAAAGGCGTGGTGAGCTGGACCTGGCGCATTAAGGTGCTGATGCATCTCGAAACCGAGCTGATGGGCACAGTGCGTGAACGTGCGGAAGACGAAGCGATCAATGTATTTGCCCGCAACCTGCACGACCTGCTGATGGCCGCGCCGGCGGGCCTGCGCGCTACGATGGGCCTCGATCCGGGCCTGCGCACCGGGGTCAAAGTGGCCGTCGTTGACGGCACCGGCAAGCTGGTCGCCACCGACACTATCTATCCGCACACCGGCCAGGCGGCGAAAGCCGCTACCATCGTCGCCGCGCTGTGTGAAAAATACCACGTTGAGCTGGTGGCGATTGGCAACGGCACGGCGTCGCGCGAAACCGAACGTTTCTTCCTCGACGTGCAGAAGCAGTTCCCGAAAGTGACCGCGCAGAAAGTGATCGTCAGCGAAGCGGGCGCGTCGGTCTACTCCGCCTCCGAACTGGCGGCGCAGGAGTTCCCGGATCTCGATGTCTCCCTGCGCGGCGCTGTCTCCATCGCCCGTCGCCTGCAGGACCCGCTGGCGGAGCTGGTGAAGATCGACCCGAAATCGATCGGCGTCGGCCAGTACCAGCACGACGTCAGCCAGACACAGCTGGCGCGTAAGCTGGACGCGGTAGTCGAAGACTGCGTGAACGCCGTCGGCGTGGATCTCAACACCGCCTCCGTGCCGCTGCTGACCCGCGTAGCCGGGTTGACCCAGATGATGGCGCAGAATATCGTCGCCTGGCGCGATGAGAACGGCCAGTTCAGAAACCGACAGCAACTGCTGAAAGTGAGCCGCCTGGGGCCGAAAGCCTTCGAGCAGTGCGCAGGCTTCCTGCGTATTAACCACGGCGATAATCCGCTCGATGCCTCAACCGTGCACCCGGAAGCGTACCCGGTGGTGGAGCGCATCCTGGCGGCGACGCAGCAGGCGCTGAAGGACCTGATGGGCAACAGCAGCGAACTGCGCAATCTGAAAGCCGTTGACTTCACTGACGACAAATTCGGCGTTCCGACCGTCAGCGACATCATCAAAGAGCTGGAAAAACCGGGCCGCGACCCGCGTCCGGAGTTCAAAACCGCGCAGTTTGCCGACGGCGTGGAGACCATGAACGATCTACAGCCGGGGATGATCCTCGAAGGCGCGGTCACCAACGTCACCAACTTCGGCGCCTTTGTCGATATCGGCGTGCATCAGGATGGCCTGGTCCACATCTCTTCCCTGGCGAACAAGTTCGTTGAAGATCCGCACACCGTCGTCAAAGCGGGCGATATCGTGAAGGTGAAAGTGCTGGAGGTGGATCTGCAACGCAAGCGTATTGCGCTGACCATGCGTCTTGACGAGCAGCCGGGTGAAACCAGCGCCCGACGCGGCGGCGGCAATCAGGATCGTCCGGCAGCGAAAGCGGCGAAGCCGCGCGGTCGCGACGCCCAGCCGACAGGCAACAGCGCGATGATGGATGCGCTGGCGGCGGCAATGGGTAAAAAACGCTAAAGCTGCCTCTTCTGCCGGATAGCGACGCTCACGCCGCTATCCGGCATGTTTATATTATTCGCCCTTCACACCCCCGCGTTATTTTTCACATCATTAACAGATGAAACCTTAATTAAACATTAAGTCTGTTTATTTATTAATAAATGGAATTATTTCACCTTCCCGCATTAAATGTTGAGCCATATCAAAGTTGACGCAAATTATTCTTTAAACCAACATTCCGTCACATTTATTCTGTTGATGATAGAAACCATTCTCATTATCATTGCATTGTTGATTATTTAATCTTTCCTTCGTTGGCTAATCATCTGGTCTCATGCCGCGTCCTCAGCCCCATGAGGTAACAACCATTTAGCGAGAAATAAGTAGGCTCTTATGCAATTTACTCCAGATACTGCGTGGAAAATTACCGGCTTTGCCCGGGAAATAAGTCCTGCATACCGTCAGAAACTGCTTTCCCTCGGCATGCTGCCTGGTTCCTCATTTAACGTCGTGCGCGTCGCGCCTTTAGGCGATCCGGTACATATTGAAACCCGTCGCGTCAGCCTGGTATTACGGAAAAAAGACCTGGCTTTATTAGAAGTGGAAGCGGTTTCCTGTTAATACAGTGAGTCTATAACAATGAAAAAATTAACCATTGGTTTAATTGGTAATCCAAATTCCGGTAAGACAACCTTATTCAACCAGCTTACCGGCGCGCGCCAGCGCGTAGGCAACTGGGCTGGCGTCACGGTCGAGCGTAAAGAGGGCCAGTTCGCCACCACCGACCATCAGGTGACGCTGGTCGATCTCCCCGGTACTTACTCCCTGACCACCATTTCCTCGCAAACCTCTCTCGATGAGCAGATTGCCTGCCACTACATTCTGAGCGGTGACGCGGATCTGTTAATCAACGTGGTGGACGCCTCCAACCTCGAACGTAACCTGTACCTGACGCTGCAACTGCTGGAACTGGGTATTCCCTGCATCGTCGCGCTTAACATGCTTGATATTGCCGAGAAGCAGCAGATCCGCATCGACATTGACGCGCTGTCTGCGCGTCTGGGCTGTCCGGTAGTGCCGTTGGTCTCCACCCGCGGACGCGGTATCGAATCGCTGAAGCTGGCCATTGACCGCCACCGTAAAAATGAAAACGTTGAGCTGGTCCATTACGCGCAGCCGCTGCTGCGTGAGGCTGACAATCTCGCCAACGCCATGTCGAAGACCCTGCCGTCGCATCAACGTCGCTGGCTCGGTTTGCAGATGCTGGAGGGCGATATTTACAGCCGCGCCTATGCGGGCGACGCCGCACACCAGCTGAACGCCTCGCTGGCGCGTCTGAGCGAAGAGATGGACGACCCGGCGCTGCATATCGCCGACGCCCGCTACCAGTGCATCGCCGCGATTTGCGACGTAGTCAGCAACACCCTGACGGCGGAGCCCAGCCGCTTCACCGCCGCGATGGATAAAATCATCCTCAACCGCTTCCTCGGACTGCCCATTTTCCTGTTTGTGATGTACCTGATGTTCCTGCTGGCCATTAACATCGGCGGCGCGCTGACGCCGATTTTTGACGCAGGCTCCGTCGCCATCTTCATTCACGGTATTCAGTGGATTGGCTATACCCTCCACTTCCCGGACTGGCTGACCATCTTCCTTGCCCAGGGACTTGGCGGCGGGATCAATACCGTTCTGCCGCTGGTGCCGCAGATCGGCATGATGTACCTGTTCCTCTCTTTTCTTGAAGACTCCGGTTACATGGCGCGCGCCGCCTTTGTTATGGACCGTCTGATGCAGGCGCTGGGGCTGCCGGGCAAATCGTTCGTTCCGCTGATCGTCGGCTTTGGCTGTAACGTGCCGTCGGTGATGGGCGCCCGTACGCTGGACGCGCCGCGTGAACGCCTGATGACCATTATGATGGCGCCGTTTATGTCCTGCGGCGCGCGGCTGGCGATTTTCGCCGTGTTTGCGGCGGCCTTCTTCGGGCAAAACGGCGCGCTGGCGGTCTTCTCCCTGTATGTGCTGGGCATTGTGATGGCCGTACTCACCGGCCTGATGCTCAAACATACCATTATGCGCGGCGAAGCCTCGCCGTTCGTGATGGAGCTGCCGGTTTATCATATTCCGCATATCAAGAGCCTGGTGATCCAGACCTGGCAGCGCCTGAAAGGGTTTGTGCTGCGCGCCGGTAAAGTGATCGTCATTGTCAGCATCTTCCTGAGCGCGTTTAACAGCTTCTCGCTGGGCGGCAAAATCGTCGACAACATCAACGACTCGGCGCTGGCCTCCATCAGCCGCGTGATTACGCCGGTGTTCAAGCCGATTGGCGTACACGAGGACAACTGGCAGGCCACGGTAGGTCTGTTTACGGGCGCGATGGCGAAAGAAGTGGTGGTCGGGACGCTCAACACGCTCTACACCGCGGAAAACATCCAGGAAGAGGAGTTTAACCCGGCGGAATTCAGCCTCGGCGATGAACTGCTGGGCGCGCTGGACGAAACCTGGCAAAGCCTGAAAGACACCTTCAGCCTGAGCGTACTGGCGAACCCGATTGAAGCCAGCAAGGGCGACGGCGAAATGGCGACCGGGGCGATGGGCATCATGGACGCGAAATTCGGCAGCGCCGCGGCGGCCTACAGCTATCTGATCTTCGTACTGCTGTATGTGCCCTGTATCTCGGTGATGGGGGCGATTGCCCGTGAATCGAGCCGCGGCTGGATGGGATTCTCAATCCTGTGGGGGCTGAACATCGCCTACTCCCTGTCGACGCTGTTCTATCAGGCTGCCAGCTACGCGGAACATCCTGTCTATAGCCTGGTTTGTATTCTGGCGGTGATAGTGTTTAACGTCGTGGTGATTGGCCTGCTGCGTCGGGCGCGTAGCCGGGTGGACGTGAACCTGCTGGCGACGCGTAAAAGCGTCAGCGCCTGCTGCGCCGCGACCACCACCACGACCGGCGACTGCCACTAAGGCGTAACGATGGCTTCACTGATCCAGGTTCGTGATTTACTGGCGCTGCACGGCCGCATGGAGGCGACGCAGATCGGTCAGACGCTGCACACGCCGCAGCCGATGGTCGACGCTATGTTGAAGCAACTGGAAAGCATGGGCAAAGCCATACGGATTCAGGAAGAACCCGACGGCTGCCTTTCGGGAAGCTGCAAAAGCTGCCCGGAAGGCAAAGCCTGCCTGCGCGAATGGTGGCGTCTGCGCTGACTCGCTGCTGGAGACTGGCGCGATAGCGGCCCGGCGTATTTTTTGCGTGCTGCGTTGGGCAAAAATGTACGCCTTTCACTAGCCGATTTTTTTCTTCCGTCATGTCTCGCAAGGGTAATATTTACCGGATGCGGCTGGCAGAACCGCCGTTTACTCTCCCGTCATCTTACTGTTCAGGTGACGGAACGCCATGGCTACATCTACGCCGCATGACGCAATTTTCAAAACATTTCTCCGCCATCCCGCGACCGCGCGGGATTTCCTTAAGCTCCATCTGCCCGCCTCTCTGCAAAGCCTCTGCGATTTGAAAACACTGAAGCTGGAGTCGGGGAGTTTTATCGAAGAACAGCTGCGGGCTTATTATTCCGACATATTGTGGTCGCTGAAAACCCGTGAAGGGGACGGCTATATCTACGTTGTTATTGAACATCAAAGCACGCCGGATGCTCATATGGCGTTTCGGCTAATGCGCTACGCCATTGCGGCGATGCAGCAGCATCTGGATGCAGGACATAAAAAATTACCGCTGGTAGTGCCGATGCTGTTTTATCACGGCGCCGAAAGTCCCTATCCGTTTTCCTTGTGCTGGCTCGAGGAATTCGATAACCCGCAGCTGGCGAGACAGCTTTACGCCAGCGCATTTCCCCTTGTCGACATCACCGTCATACCGGATGACGACATCATGCAGCATCGACGAATGGCGCTGCTGGAGCTGATACAAAAGCATATCCGCACCCGTGACCTGCTGGGGCTGGTGGAAAAACTGGCGACCCTGCTTGTTAAAGGACACGCTAATGACAAACAGCTTAAAGCGCTATTTAATTATCTTTTGCGTTCCGGCGACGCCGATCGCTTTGACGAATTTATCCATGCGGTGGCGGAACGCTTACCCCAGCACAAGGAGAGGATGATGACGATTGCCGAAAGATTACGTCAGGAAGGCCATCAGCGCGGCCTGGAAAAAGGCATGGAAAATGGGCTGAAGCAGGGCATCAAAAAAGGCTTACGGTTAGGCAGACGCGAAGAAGCGCAGCGTATTGCGCGAACTATGCTGGCTGATGGAATCGATCGCCATACCGTACTCAGAATCACCGGCCTGTCAGCCGACGATCTGACGTTATCAGGCCACTGATACCCTGCCAGGCGCCTTTGCACAGCCGGGCAAAGACGTCATTATCGTGACGGCCTGAGCGCCAGCAGCGCTTCGCAAAACGCCTCAGGATGGGAAATAAACGGCGCATGGGCGGCTTTGGCAAAAATATACGATTCACTCTGCGGCCATAGCGCATCCAGCACCGGCACAATTTTGCGCGGCACCAGGCCGTCGAGATAGCCGTACAGGCGCAGGAAAGGCAACTGTAGCGATTTCAGCGATTCGCGCAGATCGACCGTTTTAAGGATCTCCAGCCCGCCGTTAAGCACCTCCACCGGCGGCATCGGCAGCGCCAGCACCGTCTTTTTGAGGGCGCGCGCGTCCTGTCGCGCCGATTCCGTTCCCATCGTTTGCAGCGCCAGAAAACGCTCGACCGTACGCTGAAAATCTTCACTTAGCTGCTGCTGGAATCCTGCCAGCACCTCGGGCTTGATCCCCGGCCAGTCGTCGCGGGCGCTAAAGCAGGGCGATGAGGCGACGGTGACCAGCGCCTGTACACGCTCCGGATGGGCCAGCGCTACCTGACTGGCCACCAGCCCGCCAAGGCTCCAGCCCAGCCAGATCGCCTTATCAGGGGCCTGACTTAGCACCCGCTCCGCCATCGCCTCAAGCGACATCGCGCCAAAACCCTGACTACGACCGAAGCCTGGAAGATCCACCAGATGCAGCGTAAAATGCGCGCTTAATTCCGCGCTGATGCAATGCCACACCTCCGCATTCAGTCCCCATCCGTGCAGCAGCACAAGATGACAATTTCCCTCTCCACGGGTCTGCCACCAGACGTCATTCATCAGTTACAGTTCTCTTTTCGCTTACCAGGATGGATACATGCTAACAGTACCGGGATTATGCTGGCTATGCCGAATGCCGCTGGCGCTCAGCCGTTGGGGAATCTGCTCCGTCTGCCAGCGCGCGGCGCGGCGCCGGGTTTCCCTCTGCCCGCAGTGCGGATTACCCTCCACACATGCCACGCTTTCCTGCGGACGCTGCCTGCAAAAACCGCCGCCGTGGCAGCGGCTGATCGCGATCGGCGATTACGCGCCGCCGCTGAGCGCGCTTATTCACCAGCTGAAGTTTTCCCGTCGCGCGGAGATCGCCCCCGCGCTGGCACGTATGCTGCTGCTGGACGTTTTACAGGCGCGCCGACAGAACGGATTGCTTCTGCCGGACCGGCTAATCAGCGTGCCGCTCTGGCAGCGGCGGCACTGGCGAAGAGGATTTAACCAGAGCGATCTGCTGTGCCGCCCGCTGGCGCGCTGGCTCAGATGCGCCTGGGACAGCCAGAGCGTAACGCGCGTACGCCCTACCGCGACTCAGCATCATCTCAGCGCCCGCTTGCGCAAACGCAACCTGAAAAACGCTTTTCGCCTTGAATTGCCCGTCCGGGGACTCCATATGGCTATTGTGGATGATGTCGTCACTACCGGAAGTACCGTCGCGGAGATTGCGCAGTTGCTTTTACGCAACGGCGCGGCGACGGTCCAGGTATGGTGCCTGTGTCGAACCTTGTAGAGCAACGATGATGGGCGTATTATAACCAACTAAAATAGTCAACTATTAGGCCATTACTATGATCCGTATTTCCGATGCTGCACAAGCGCATTTTGCCAAACTGCTGGCAAATCAGGAAGAAGGGACACAAATCCGCGTATTTGTGATCAATCCCGGTACGCCTAACGCTGAATGCGGCGTTTCTTATTGTCCGCCGGACGCTGTGGAAGCAACCGACACCGCCCTGAAATTTGACCTGCTGACGGCATATGTTGACGAACTGAGCGCGCCGTTTCTGGAAGACGCTGAGATCGATTTCGTTACCGATCAGCTGGGTTCTCAGCTGACGCTGAAAGCGCCGAACGCCAAAATGCGTAAAGTGGCCGATGATGCGCCACTGATGGAGCGCGTGGAGTATATGCTGCAATCGCAGATCAACCCGCAGCTTGCCGGCCACGGCGGTCGCGTTTCCCTGATGGAGATTACCGACGAAGGCTACGCGATTCTGCAGTTTGGCGGCGGCTGTAACGGCTGTTCAATGGTCGATGTCACCCTGAAAGAAGGGATCGAGAAACAGCTGCTGAACGAATTCCCGGAGCTGAAGGGCGTCCGCGATTTGACTGAGCACCAGCGCGGCGAGCACTCTTACTACTAAGTTTTTCCCTCCTGTTGCCCGATGGCGCTTACGCTTATCGGGCCTACGAATGGCATCTGTTTTCAGGGCGTCAAACGCTTTCGCCGGAGTGCCGATGGCGCTTGCGCTTATCGGGCCTGTACTTGTAAAACGTCTCTTCTCTTCCTGCGCAATAATATGACCTGCCTCGCATAATTTAAATTTTGCCCGCTGGGGTGATTCTCAATTGCCACATGTTACCCGTATCATCGATATGGGCACCAAACATACAAATAACATCTGACTAAACTAAATAGTTCGACGTAAAGCAGTCGCGGTGCCGTTACATCTCTGTTCCCAGTTGGGACAACCGGAAATTGTCGTCTGAACACTGACGTTACCCATAACAAAATGAAAGGCCAAGTAAATCATGCCATTAGTCATCGTTGCTATCGGTGTAATCTTGTTATTACTCCTGATGATCCGCTTCAAAATGAACGGTTTCATCGCTCTCGTCCTGGTGGCGCTTGCTGTTGGATTAATGCAAGGAATGCCGCTGGATAAAGTTATTGGCTCCATCAAAGCTGGTGTCGGCGGTACGCTGGGCAGCCTGGCCCTGATCATGGGATTTGGCGCCATGCTCGGCAAACTGCTGGCGGACTGCGGCGGCGCGCAGCGTATCGCCACCACCCTGATTGCCAAATTTGGTAAGAAACACATTCAGTGGGCCGTGGTGTTAACTGGCTTCACCGTCGGCTTCGCGCTGTTCTACGAAGTGGGTTTCGTGCTGATGCTGCCGCTGGTATTTACCATTGCCGCCGCGGCGAATATTCCTCTGCTGTACGTCGGCGTACCAATGGCCGCCGCGCTGTCCGTTACCCACGGCTTCCTGCCGCCGCACCCCGGTCCAACCGCTATCGCCACCATCTTCCAGGCCGATATGGGTAAAACCCTGCTGTTCGGAACGATCCTGGCGATCCCAACCGTTATTCTCGCCGGCCCGGTATTTGCCCGTTTCCTGAAGGGTATCGATAAGCCGATCCCGGAGGGTTTGTACAGCGCGAAAACATTCAGCGAAGAAGAGATGCCAGGCTTTGGCGTCAGCGTCTGGACCTCGCTGGTGCCGGTAGTGCTGATGGCGATGCGCGCCGTCGCGGAAATGATTCTGCCGAAAGGACACGCTTTCCTGCCGGTGGCTGAGTTCTTTGGCGATCCGGTCATGGCGACGCTGATTGCAGTGCTGATCGCCCTGTTCACCTTCGGTCTGAACCGTGGCCGTTCGATGGATCAGATCAACGACACCCTGACCTCCTCAATCAAAATTATCGCCATGATGCTGTTAATCATCGGCGGCGGCGGCGCGTTCAAGCAGGTGCTGGTCGACAGCGGGGTGGACAAATATATCGCCTCGATGATGCATGAAACCAATATCTCGCCGATCCTGATGGCGTGGTCTATCGCTGCCGTTCTGCGTATCGCGCTGGGCTCGGCTACCGTAGCGGCGATCACCGCAGGCGGGATCGTGGCGCCGCTGATTGCCACCACTGGCGTAAGCCCGGAGCTGATGGTAATTGCCGTCGGTTCCGGTAGCGTCATCTTCTCTCATGTGAACGATCCGGGCTTCTGGCTGTTCAAAGAGTATTTCAACCTGACCATCGGCGAAACCATCAAGTCCTGGTCAATGCTGGAAACCATTATCTCGGTCTGCGGCCTGATAGGGTGTCTGCTGCTGGGAATGGTGGTCTGATAACCTTCTCTGATGGTAAAAAAGCCGGGTGGCGCTAACGCTTACCCGGCCTACAGAAACTGCTACCATTTTACGCCAGATGGCGACGCGCAGCGTCTTATCCGGCCTACAGAAACAGCTGCGCGTTATCGCTTTTTACCCACTGCCCGCCTGCGCTTATCGAGATCCTTAATCAGCTTGTTCACCCGCTCATCGGCAAACATCGCCTCAAGAGAAGCGGAAAGCTTACGACGCCAGTTTTTATACTGATAGCTGGTGCCCGGAATGTTCACCGGCTCCGCCATATCCAGCCAGTCCTCCGGCTGCAGCCCCAGCAGCGCGCTATGGCTGTCGGCGATATAACGCTGCATAGCGCGATTGAGCACCGGCGTCATCGACATCAGCGAAGCCTTGCGCCCGGCGCGTTTCGGCAGACAGCCATATGTATGCAGCGCATCCAGTAGCCCCTGCTTCGCCAGTTCGCGGTCCTGATACAGTCCGCGCAGCACCTCTTCATCAGGGTACAGCCCCAGCGTTTTGCCCAGCGTCAGATCGCCGCTCTCCCAATAGCCGCGCAGCGTAGGAAGATCATGCGTGGTCGCGACGGCCATTGACTGTTCCGGATACGCCTGCGGCGCGCGGTAGTTTTTCTCATGATCGTTCTCGAAATAGAGAACCTTGTATGAGTAAACGCCGCTGTTGCGCAGCTTGCTGACAATCTCCACCGGCACAGTGCCCAGATCTTCGCCAATCACCATGCACTGATGACGCTGGCTTTCCAGCGCCAGAATCGACAGCAGATCGTCGACCGGATAGTGAACATACGCCCCCTGGTCGGCGGTTTCACCATACGGGATCCACCACAGACGCAGCATCGACATCACGTGGTCGATGCGCAGCGCGCCGCAGTTCTGCATATTGGCGCGCAGCAGTTCGATAAACGGCTCGTAGGCGCGCGCCGCCATGATATGCGGGTCCATTGGCGGCAGGCCCCAGTTCTGCCCGAGCGGACCGAGAATATCCGGCGGCGCGCCGACGGAGGCTTTCAGGCAGTACAGCTCGCGGTCACACCAAGTCTCCGCGCCGCCTTCCGCGACGCCCACCGCCAGATCGCGGTACAGGCCGACCGGCATCTTAAAGCCCTGGCTGGTTTCCCAACAGGCGGCGAACTGAGTGTACGCCAGCCATTGCAGCCAGAGATAGAAATCCACCTCGTCGCGATATTCCTCGCAGAAAGTTTTCACCGCCGGGGAGTCTACCGACCGGTACGCTTCCGGCCACACCGGCCAGCCCCAGCGTAGTTCGTCTTCCTGCACCTGATGCGCATGAATCGCGTCAAACGCCGCCTGCCAGTAGAGGCTTTCACCCTCCTGCGTCACGAAATAGCGAAATGCCGCCATCTGCTCATCGTCACGCACGGCAAAGCGTTTCCACGCCATACGCAGCGCCGCCATTTTCAGCGCGGTAACCGTGGAGTAATCAACCCAGTCGGCCTCACGCGCCTGCTTCAGCGTCTGCTGCGTGGTTGGCATTCGCCACCACGCCTGCGCCTCTTCGCTGCGCTGGAAATCTTCAACCGCATTGACGTCAATATAAATCACGTTCAGCCAGCGGCGTGATGAGGGACTATAGGGGCTGGCACTTTCCGGATTGGCCGGATAGAGGGCGTGAATCGGATTTAAGCCGATAAACGCCCCGCCGCGTCTGCCGATATCCACCAGCATCGATTTCAGATCGCCAAAATCGCCGACTCCCCAGTTGTTTGCGGAACATAGGGTATAGAGCTGCACGCACGCGCCCCACAGTTTTTGCCCGTCCAGCAGCGCCTGCGGCTCATAGCAGCGCTTCGGCGCGACGACGATCCGGCAATGGCTGCGCAGTTCTCCCTGGGTCAGCGTCAGGGTGTGATAACCGAGCGGCAGCTTCGCCGGCAGGTTAAACGCTTTGCCGCCGGACGCACGGCCTTTGAACTGTTCGCCCTGCTCGGTCGTCAGCAGCCAGTGAAATTCGCCCTTCCCTTCAACGGTAAGCGGCATCTTTTTACCTGCGGTATACACCTTAACGCCCGGCACCGGGGATGCCGTCCCCTTCGTGGCGGCGGGGGTACGGTGCATCGCGTCCAGCAAACGCCGCCTGGTTTCGGCGCTAATGGACTGCGGTTTACCGTGGGCATTGATATAGTTGGGGCTGATCCCCGCCGCCAGCGCGGCATTATCCAGACGTTTGCTATCCATCGCGCTCCCTTAGCGTTTTGCCTGCCAGATGCGGGCCTGATAATCACGGATAGAGCGATCGGAGCTGAACATGCCGCAGCGCGCGGAGTTGAGGATCGCCGCGCGAGTCCAGCCCTCCGGGTCACGATACAGTACGTCCACCTGCTTTTGCGCCTCTACATAGGCGGCGAAATCCGCCATCACCAGATACGGGTCGCCGCCCTGCTTGCCGATGCTATGCAGCATCGGGTCGAACGCATGTTTGTCGCCATCGCTGTATTTGCCGCTTTCCAGCTCTTTCAGCACGGCATCCAGCACCTTATCTTTCTTACGCCATTTCACCGGATCGTAGCCTTTCGCCTTCAGAGCTTTTACCTCTTCCACAGTATGGCCAAAAATGAAGATGTTTTCGTCGCCAACCTTATCGGCAATTTCGACGTTCGCCCCGTCCAGGGTGCCAACCGTCAGCGCGCCGTTGAGCGCCAGCTTCATATTGCCGGTACCGGAAGCCTCTTTACCCGCCGTGGAGATCTGCTCAGAGACATCCGCCGCCGGGATTAGCATTTCCGCCGCCGATACGCAGTAGTCCGGCAGGAACATCACCTTCAGCCTGTCGCCGACCAGTGGATCGTTGTTGATAGTGTCCGCCACTTTATTGATAGCGAAGATGATATTTTTCGCCAGGTAATAGCCCGGCGCCGCCTTGGCGCCAAACAGGAATACGCGCGGTACGCGGTCTGCCTGCGGGTTTTCGCGGATCTCTTTATACAGCGCCAGAATATGCAGCAGGTTGAGGTGCTGACGCTTGTACTCGTGCAGGCGCTTAATCTGGATATCAAAAATCGCCTGCGGATTAATCTCAATGCCGGTCCGCGCCTTTACAAATTCCGCCAGACGCTCTTTGTTGGCCCGTTTTATATCGCGCCAGGTCTGACGGAATTTCGCGTCGTCCGCATACTTCTCCAGCTTGATCAGCTGGTCGAGGTCGTTAGCCCACTCTTTTTTCAGCGTTTTATCGAACAGCGCCGCCAGCTGTGGGTTGCACTGCTTGATCCAGCGACGCGGGGTGATACCGTTGGTGACGTTATGGAATTTAGTCGGCCACAGCTGGTGATATTCCGGGAACAGATCTTTTACCACCAGATCGGAGTGCAGCGCCGCCACGCCGTTTACCGCAAAGCCGCTGACCACGCACATATTCGCCATGCGCACCTGTCTGTCATGCACCACCGCCAGCTTCGCCCAGACCTGCTTGTCGCCCGGCCAGGTTTTATCAACCAGCGTCTTAAAGCGCGCGTTAATCTCTTTGATGATCTGCATATGGCGCGGCAGCAGCGCTTTCACCAGCTTCTCATCCCAGCACTCCAGCGCTTCCGGCATCAGGGTGTGGTTGGTGTAAGCGAAGGTCCTGCTGGTAATTGCCCAGGCGTCGTCCCAGCTCATCTGATGCTCGTCGAGCAGCACGCGCAGCAGTTCCGGAATGGCGATGGTCGGATGGGTGTCATTAAGCTGAATGACTTCGTAATCCGCCAGCTCATGCAGCTTACGTCCTGCCAGATGGTGGCGACGCAGAATATCGGCCACCGAACAGGCGCACTGGAAATATTGCTGCATCAAACGCAGCTTTTTACCCGCGGTATGGTTGTCGTTCGGGTAGAGAACTTTGGTCAGCTTATCGGCGTCGATGCCCTGCTGCTCGGCGCGCAGAAAATCGCCGTCGTTAAATCGGGTTAGGTTGAACGGGTGAGCATGGGTGGCCTGCCACAGACGCAGCGGTTGCGCCACGCCGTTACGGTAGCCCAGCACCGGCAGATCCCACGCCTGGCCGGTAATGGTGAAGCCCGGCTCCCAGCGCCCCTCCTTCGTCACTTTACCGCCAATACCGACCTGTACATCCAGCGCTTCGTTATGGCGGAACCACGGATAGCTACCGCGGCCCCAGTCATCCGGCGCTTCCATCTGCCTGCCGTCGGCAAAGGACTGGCGAAACAGGCCATACTGGTAGTTCAGACCATAGCCGGTTGCCGACTGACCAACGGTTGCCATTGAGTCGAGGAAGCAGGCGGCAAGACGTCCCAGACCGCCGTTGCCCAGCGCCGGATCGATCTCTTCTTCCAGCAGATCGCTCAGGTTAACGTCATGCGCTTTCAGCGCCTCGCTCACGCCTTCATACCAGCCCAGATTCAGCAGGTTATTGCCGGTCAGACGACCAATCAGGAACTCCATTGAAATGTAGTTCACATGGCGCTGATTGTTCACCGGCTTTGCCGCAGGCTGAGCGCTGAGTAATTCAGCCAGCGCACCGCTGACCGCCTGCCACCACTGGCGGGAGGTCATCTCGTGAGCCGACAGTAAACCGAAACGCTGCCACTGACGTGTCAGGGCTGCCTGAAATTGCTCTTGATTGAAGGTAGGCTGTGACATAGGAATTCCCGGTCCTTTGATAATAAAACAACGTTATCGCTAGTTTGCCTGGCTCAATGTTGACCTTCCTCATCCCGGCCAGCATTAGCCAGGGAGGAGTAGCGGGGATGAGGGTAAAAGTGTGATCGAGAGCACTAACGCTTTACTTTCGTACCGATTCGTCCGCCAGAAAGCGCTTAGTTTTTCCAGAATCCGTCTATTCCGCTTAAGCACCGGGAAATGTTTTTGCGAATTTTAGTCGATCCATTGAGATATTTATTACGCTAACCTTTAAATACACCGGCAGGCGAAAAACAAACGCGTTGAAATAATAAAAATTCGGGCGCAAACTGAAGTTCTATTATCGCAATATATTATTCACACATATTAATCATAAGGAATAATATGGCACACTTATCCTGGTTAACCCTGAAAGGTGAGTTACAAGGGGATATATCTGCACGATGCGGCTCCCGGAACTCAATAGGAAATAAATCACAAACCCGTCATCTGGATCAGATATTGATTTATGGGCTTGATCATGAGACAACGCGCCAGCAAAATGTTTGTCATCATGAGTTGCGAATCGTTAAGCCTGTTGATCGCGCCTCTCCTTTACTCAATAAAGCCATTAACGATAACGAGTCGCTTGATTGCATCATCGATCTCTATCGGGTCAGTCCAGGCGGTCAGCTGGAGGTTTATTATAAAATTAAATTATACAAGGCTCATATCTCTCACATAAATATTATCGTCCCACATAATATTATTGAAAGTGGGAATGAAGCTCAAGAACGGGTTTCTTTTATTTATGAATCCATCAGTTGGGAACACTGTATGGCAAGCACCAGCGCTTTCAGTTTATGGAGCGACCGTCGCATCTGAGTCCGTATAGCTTAGACAAGGAAATAACATGCGCTATCGACAATCTTCATTGAGCGATTTCTTATCACATCATCGCGGTGATAATCCACTCCGCGATTCAGCAGATATCCGCTGGCATTCAATGAATCCCATGCTGCGTGATATGGCTTTAATGGACGGGTCATTTATCACTCAACACCACCACATCCTCCTGCTGACCATTGAGGAAGCGCAGCAGGTTATCGATGATTTGACAGGTGGCGTCGATCGGTTTTTTTCATACCGGGCAGGGCCAGGCAATATAAAAGATGGGCTGGATGCCTTTCGCAATTTGTCTAAACTCACCACCTGGTACAACCCGGCCAAGGAACTGAAGTTTAACTTTGATGTTTTAAAAATCAAAGCCATTGAGTACAAAGTGGGCGGTAAAACCTATATAAAAATTACCGGATATCCCGGTATACGCCGCATACTTAACGGCACTCGCTACGGCGCTAAACATCCCCAAATACTGGAAATGGCCATTGGCAAACGAGGGCTTTACAACAACATCAGCAACGGCGTGAGGTATTGCATCTATTTCTCGCTGGCCTGGCGAGCGATTGAACTCATTTTTAAGTCTGATTATGACCTGGTTGATTTTCTGGTCGATATAACAATGGATATGGCAAAGGCGGTGGTGTCGGGGGTTGTGATTGGGGTTACTATTACAGGTCTCCTGGCAATATTTAGTTTCCCGGTAATAGCCACCACGACTATCATCGTTATTATGGGTTTAATCCTTAACAAATCTTTAAATATCACTGATGACAAAGCAGGGCTATCAAGAGAGTTAAAAAATAAATTGCGCGATTATATATATAATCATAGAAGTTATGATTACGGATTCGATCACCCCAATTTTTACTCATTCTAAGGAGGAGTAATGAAGAAGATTTATTTACGCCTTTATGCCATTGCACTTATTCTTTTTTTCCTCGCAAATCTGGATTTTTTGTTATTTGGCAGGGTAATGACTGACTTTTTATCCCTGATAAAGATGGGTGATATTATTAGTTATGACAAAACATGCCTGCTGCTTAGTGGCGCACCGGTGATAATTTTGGTTTTAATTTTATCTGTTGTGGCATTGTTCAGCAAAGATGCACATGCCAGTATCCCAGCGCCGATAGAAGCTCCTGTGGTCTTTATTGTTGTCTTTTCTTTAATTATCGGCTTTATTGTAAACTTTGTCGTTCCAATTTTACTCGCGGCATTCTCTTACACCTCCTGTCCCCAGGAAAAACTCCATGATTATTATGTAACCGACATCGAACTTTGCAAAACGATTGTCGATAAGCGTAGTTTCTGGTAACTCTCATTCAAAACAGCTGGCGTGGAGAAAATGACGCTGTTGTTTCCAGCCTTTTGCCACTGAATGAGAGGGGTTACTTTTCAAAAATAATTTATCACGGTAAGTTACAATTACTTTTCTCTTCACCCGTGTCAGCATCATCTTTCAGATTGTACTCATTGTACAAAAAAAGGGGAAGTATAAGGTGCCTTCCTTATCAGACCTGACTTCGGTACATGTTCCGCGTGATATAAAATTGTGATTTAGTGCAAATTAAGGCGGTCCGTTATCGGACATAACTTGCAAAAATTCTTAATCTGGCCGACCTTATAACCATTAATTACGAAGCGCAAAAAAAATCGCAGTCCCGCCATTTTCCACAGTGAAGTGTTAACTATGTTGATTCCGTCTAAATTAAGTCGTCCGGTTCGTCTCGACCATACAGTGGTTCGTGAGCGCCTGTTGGCTAAACTTTCCGGCGCGAACAATTTCAGGCTGGCCCTGATCACAAGTCCTGCGGGGTATGGAAAAACCACTCTTGTTTCACAATGGGCCGCAGGCAAGAGCGACCTCGGCTGGTATTCATTTGATGAAGGCGACAATCAGCAGGAGCGCTTTGCCAGCTATTTAATTGCCGCGATCCAGCAGGCCACCAATGGACATTGTGCTACCAGCGAAGTGATGGTGCAAAAACGCCAGTACGTCAGCCTGACTTCACTTTTCGCGCAGCTGTTTATTGAGCTGGCGGAGTGGCATCGCCCGCTGTATCTGGTCATTGACGATTATCACCTGATCACCAATCCGGTGATTCATGAGTCGATGCGTTTCTTCCTGCGCCATCAGCCGGAAAACCTGACCCTGGTGGTGCTGTCACGTAATTTACCGCAACTGGGGATTGCGAACCTGCGGGTGCGCGATCAACTGCTTGAGATCGGCAGCCAGCAGCTGGCTTTTAACCATCAGGAAGCAAAGCAGTTTTTCGACCGCCGTTTGTCCTCGCCTATCGAAGCAGCCGAAAGCAGCCGGATGTGCGACGACGTGGCCGGTTGGGCGACAGCGCTGCAGCTGATCGCCCTCTCCGCCCGCCAGAACAATCACTGCGCTCACCAGTCCGCACGCCGTCTGGCAGGGATTAACGCCAGCCACCTTTCCGATTATCTGGTCGATGAAGTGCTCGACAACGTCGACGTCAGCACCCGCCATTTTCTGCTGAAAAGCGCTATCCTGCGCTCAATGAACGATGCGCTGATCGTGCGCGTAACCAGCGAAGAAAACGGCCAGATGCGTCTGGAGGAGATCGAGCGTCAGGGGCTGTTCCTGCAACGGATGGACGATACCGGCGAGTGGTTCAGCTACCATCCGCTGTTTGGCAACTTCCTGCGTCAGCGCTGTCAGTGGGAGCTGGCAACGGAGTTACCGGAGATCCACCGCGCCGCGGCGGAAAGCTGGATGGCGCAGGGCTTCCCGAGCGAAGCCATCCACCACGCGCTGGCGGCCGGCGACGCGCATATGCTGCGCGATATCCTGCTGAACCACGCGTGGGGATTATTTAACCACAGCGAACTCTCGCTGCTGGAGGAGTCATTAAAAGCGCTGCCGTGGGAAAGCCTGCTGGAAAACCCGCGACTGGTGCTGCTCCAGGCCTGGCTGATGCAGAGCCAGCACCGTTACAGCGAGGTCAATACCCTGTTGGCGCGCGCTGAACAAGAGATCAAAGGCGTGATGGACAGCACCCTGCACGCGGAGTTTAACGCGCTGCGGGCGCAGGTAGCGATTAACGACGGCAATCCTGACGAAGCGGAGCGGCTGGCGAAACTGGCGCTGGATGAGCTGCCCATAGCCTGGTACTACAGCCGCATCGTCGCCACCTCAGTACACGGCGAAGTACTGCACTGCAAAGGCGATCTCTCCCGCTCGCTGGCGCTAATGCAACAAACCGAACAGATGGCACGCCATCATGACGTCTGGCACTACGCGCTGTGGAGCCTGATCCAGCAAAGCGAGATCCTCTTCGCCCAGGGCTTTTTACAGGCCGCCTGGGAGACTCAGGAAAAGGCGTTCCAGCTGATCAAGGATCAGCATCTGGAACAGCTGCCGATGCACGAATTTCTGGTACGCATTCGCGCGCAGCTATTGTGGGCGTGGGCGCGTCTGGACGAAGCGGAAGCCTCCGCCCGCAGCGGCATTGAAGTGCTTTCCGCCTTCCAGCCCCAGCAGCAGCTTCAGTGTCTGGCCCTGCTGATCCAGTGCTCGCTGGCGCGCGGCGATCTGGATAATGCCCGCAGTCACCTCAACCGCCTGGAAAACCTGCTCGGCAATGGACATTACCATAGCGACTGGATCTCCAACGCCGATAAGGTGCGGGTGATTTACTGGCAGATGACCGGCGATAAAAAGTCCGCCGCCAACTGGCTGCGCCACACGCCGAAACCGGAATTCGCCAATAACCACTTCCTGCAAGGGCAGTGGCGCAATATTGCCCGCGCGCAGATTTTGCTGGGGGAGTTTGAACCGGCAGAGATCGTGCTGGAAGAACTGAATGAGAACGCGCGCAGCCTGCGGCTGATGAGCGATCTCAACCGTAACCTGCTGTTGCTCAATCAGCTCTACTGGCAGTCCGGACGGAAAAACGACGCCCAGCGCGTCCTGCTCGACGCCCTGCAGCTTGCCAACCGCACCGGTTTTATCAGTCATTTCGTGATTGAAGGCGAAGCGATGGCGCAGCAGCTGCGCCAGCTTCTTCAGCTCAATACCCTGCCGGAGCTGGACCAGCATCGCGCGCAGCGCATTTTGCGTGAGATTAACCAGCATCACCGTCATAAGTTCGCGCATTTTGACGAAGGATTTGTCGAACGCCTGCTGAACCATCCGGAAGTGCCGGAGCTGATCCGTACCAGCCCGCTGACGCAGCGGGAGTGGCAGGTGCTGGGGCTGATTTATTCCGGCTACAGCAACGAACAGATTGCCGGCGAGCTGGCTGTCGCGGCCACCACCATCAAAACCCATATCCGCAACCTGTATCAAAAGCTCGGCGTAGCCCACCGTCAGGATGCGGTACAGCACGCGCAGCAGCTGTTGAAAATGATGGGTTACGGGGTATAAACCAGCCGGATAACGCGCGTTACGCGGCCATCCGGCGAGGTGATTAGCACAGTTCCAGCTGAATATGGTGGTCGGTGATCACCTGCATAATCCCCGCTGGCGGCAGCGTATCGGTATAAACCGCATCCACCATACTGATACTGCCCATATTGACCATCGCGTTACGACCAAACTTGGAGTGATCCACCACCAGCATGACGTGGCGGGAATTTTCGATGATGGCGCGCTTGGTGCGCACTTCGTGATAGTCGAACTCCAGTAGCGAACCGTCGCTGTCGATGCCGCTGATCCCCAGAATGCCGAAATCGAGACGGAACTGCGAAATAAAGTCGAGGGTCGCTTCGCCGATAATCCCGCCGTCGCGGCTGCGCAGCTCGCCGCCGGCGAGAATAATACGGAAATCGTCTTTCGCCATCAGCGTATTCGCCACGTTCAGGTTGTTGGTCACAATACGCAAATTACTGTGGTTGAGCAGGGCGTGCGCCACGGCCTCCGGCGTGGTGCCGATGTCGATAAACAGCGTCGAACCGTTCGGGATCTGGGTGGCGACCTTGCGCGCGATGCGCTCTTTTTCCGCCGTCTGGGTGGCTTTACGATCGTGCCAGGGGGTATTCACCGAACTGGACGGCAGCGCGGCGCCGCCGTGATGACGCAGAATCATGTTCTGATCGGCCAGATCGTTGAGATCGCGACGAATGGTTTGCGGGCTGACGGAAAAATGCTCCACCAGCTCCTCTGTACTGACGTATCCCTGTTTTTTTACCAGCTCGATGATCGCGTCATGTCGTTGTGTTTGTTTCATTGTTATTCCCTGAAATCTTGCCGGATAGCGACGCCTGGCGTCTTGTCCGGTCTACGGATCGTACCTTCCCCATTGCGCCGCTATCCGGCGCAACCTTAATCATGTTCGTTTTCGCGCATTTATCGTATCTGCCAGCGCCATCGTCAGGCCAACCGCCAGTCCGGCGATGTGCGCCCCGTTAGCCATCGACATGCCAAACAGATCGAACCATCCGGCGACGATCCAGATTAACGCAAAAACTATCAGCCCGCCTTGCAGGTAGATACCGCTCTGCGGATCGCGTACGCCGCGCAGCCAGACGTAGCCCATCAGTGCGTAGACCACGCCGGACAATCCGCCGAACCACGGGCCGCTGAATTTCTGCTGCACATAGCCGCTCAGCAAAGCGCTGATAACAGTAATCACAATTAGCTTGCCGCTGCCAAGCCGCTTCTCCACCGCCCCGCCAAGGTACCACCACCACAGCAGGTTGAAGAGAATATGCATCAGTGAGAAATGCATAAAGGCGTGGGTGAAGTAGCGCCAGACCTCAAATTTCAGTGACGGATCGAACGGCCACGCCAGCCACGCCATCACGGTTTGATAGCCAATCAGACTCTGAACAATAAACACCAGCACGCAGAGCGCCATGATAAACCAGGTCACCGGTCCGGCGCGCTCGCGCAGCGTGGCGAAAAACGGAAAACGACGATAATGCAGGCCGCTGCCGGTATGGCCGGACTGCCAGCTGGCCGCCAGATAGCGCGGATCGGCAGGGTTCTCCAGAAAACGCGCCAGCTCCACGCGCACCCGTTCGGCCTGGGACTCATCCGCCAGCCAGACATCGCTTTGCTGATGTTGTTGAATGGTCAGAATAACGCCCTGCGTCGCCATATAATCGACAAAGGCCTGCGCCACGCGGGGGTTAGCAAAAGAGGTAATCATCAACATGGTTGCGATCGCTTAATCCATACAAAAGGAGACAGTATATAGGCCCTGCTTCGTTCCGGCTGCATCTTTGTTGGCTTAAGCGCCACTGGCGACTTCGGCGGGAAAATGACGGTGCCAGGCGTCAAAACCGCCATCGACGCTGTACACCGCGTCATAGCCCTGTTGTAGCAGATACTGCGCCGCCCCTTTACTGCTATTGCCGTGATAGCACATCACCATCACCGCCGTGTCAAAATCATATTCGCGCATAAACGCGCCCAGCGTATCGTTCGTCAGATGAAACGCCTGCGGCGCGTGCCCCATCGCAAAACTTTGCGGATCGCGGATATCCACCAGCACCGCCGCGCCCTGTTGCAGCTTCTGGTGCGCTTCTTCAACGTTAATACATTCAAACTGATCCATAGATTCTCTTCTTTATTTTGCAGGTGACGCTTTTCAGGCATGTTACCGCTTAGTGTACGTCCCGGCGGCGGTGAAACGCCATAATGTTATATGTATCACTGTAAATTGTTTATTCAATGTTACCAGGGGCGCGTTTTTTTGCTATTATGCTCGATAACGAACATTTATGAGCTATAACGAAAGCGTAAGAGGACAGCATGGAAACCAAAGATCTGATTGTGATAGGGGGAGGCATCAACGGTGCCGGTATCGCGGCAGATGCCGCCGGACGCGGTTTATCCGTGCTGATGCTGGAAGCGCAGGATCTTGCGTGCGCCACCTCTTCCGCCAGCTCGAAACTTATTCACGGCGGCCTGCGCTACCTGGAGCACTATGAATTCCGTCTGGTCAGCGAAGCGCTGGCCGAACGTGAAGTATTGCTGAAAATGGCGCCGCATATCGCCTTCCCGATGCGATTCCGCCTGCCGCACCGCCCACATTTGCGTCCGGCATGGATGATCCGCATTGGTCTGTTTATGTACGATCACCTGGGTAAACGTACCAGCCTGCCGGGCTCGACCGGTTTGCGTTTTGGCTCAGAGTCCGTCCTGAAGCCCGAAATCGTGCGCGGTTTCGAATACTCTGACTGCTGGGTGGACGATGCCCGCCTGGTGCTGGCGAACGCGCAGATGGTGGTGCAAAAAGGCGGCGAGGTGTTAACCCGCACCCGGGCGACCGCCGCACGCCGCGAAAACGGCCTGTGGATTGTCGAAGCGGAAGATATCGATACCGGCAAGAAATACACCTGGCAGGCGCGCGGTCTGGTTAACGCTACCGGTCCATGGGTAAAAGAATTTTTCGACGAGGGGATGCACCTGCCGTCGCCGTACGGCATTCGTCTGATCAAAGGCAGCCATATCGTGGTGCCGCGCGTTCACAGCCAGAAACAGGCCTACATCCTGCAAAACGAAGACAAGCGTATTGTGTTTGTGATTCCGTGGATGGAGGAGTTCTCGATCATCGGCACCACCGACGTCGAGTACCACGGCGACCCGAAAGCGGTGAAAATCGACGAAAGCGAAATTAACTATCTGCTGAAGGTGTATAACGCTCACTTTAAGAAACAGCTGGGTCGCGACGATATCGTCTGGACCTACTCCGGGGTGCGCCCGCTGTGCGATGACGAATCCGATTCGCCGCAGGCCATCACCCGTGACTATACGCTGGATATTCATGACGAGAACGGCAAAGCGCCGCTGCTATCAGTTTTCGGCGGCAAACTGACGACCTACCGCAAGCTCGCCGAACACGCGATGGAAAAACTGTCGGGTTACTATCAGGGCATTGGCCCAGCGTGGACCAAAGAGTGCGTGCTGCCGGGCGGAGATATCGGCGGCGATCGCGAAGATTACGCGGCGAAGCTGCGCCGTCGCTATCCGTTCCTGAGCGAATCGCTGGCGCGCCATTATGCGCGCACCTACGGCAGCAACAGCGGCTTGATTCTCGGCGAAGCGACGTCGCTGGCCGATCTCGGCGAGAATTTCGGCCACGAATTCTATGAGGCGGAACTGAAGTACCTGGTGGACCACGAATGGGTTCGCCGCGCCGACGATGCGCTGTGGCGCCGCACCAAAGAGGGAATGTGGCTTAACGCCGAGCAACAGTCTCGCGTTACCCAGTGGTTGACGGCGTATATGGAAAAACATCCGTTGTCGTTGGCGTCGTAAAGAGTATACCGGATGGACTCAAATGCCGGATGGCGGCTGCGCCTTATCCGGCCTACGGGCGAACGTAGGCCGGGCAAGCGAAGCGCCCCCGGCAATCTTCCTGTTACAACCGCACCGGATCGATATGCCAGATGGTGTCGGCATACTCCTGAATGGTTCTGTCGGATGAGAAATACCCCATATTGGCGATATTAAGCATCGTTTTGGCGGTCCACTCTTCCGGACGGCCATACAGCTCGTCGACCCTGTCCTGGCAATCAACGTAGCTGCGATAGTCCGCCAGCACCTGATAATGGTCGCCAAAGTTAATCAGCGAATCCACTAAATCGCGATAGCGTCCCGGTTCGTCCGGGCTGAACACGCCGCTGCCGATTTGCGTCAGCACCTGATGCAGCTCCTCATCCTGTTCATAATACTCGCGCGGTTTGTAGCCCTGCCTGCGCAGCTCTTCCACCTCTTCTGCGGTATTACCAAAGATAAAGATATTCTCTTCGCCAACGTGCTCCTGCATCTCGACGTTCGCGCCGTCCAGCGTACCGATGGTCAGCGCGCCGTTAAGGGCGAATTTCATGTTACTGGTGCCCGACGCTTCGGTCCCCGCCAGCGAAATCTGCTCCGAAAGATCCGCCGCCGGAATGATCAGCTGCGCCAGACTGACGCTGTAGTTGGGAATAAACACCACCTTCAGCTTATCGCCAATCTGCGGATCGTTGTTAATCACCTTCGCCACGTCGTTAATCAGATGAATGATGTGTTTCGCCATGTAGTAGGCCGACGCGGCTTTACCGGCGAAAATATTGACCCGCGGCACCCACTGCGCGTCCGGATCGGCCTTGATCCGGTTGTAGCGGGTGATGACGTGCAGCACGTTCATCAGCTGGCGTTTGTACTCATGGATACGTTTGATCTGCACATCAAACAGCGCTTTCGGGTTCACCACCACGTTAAGCTGTTGGGCGATATACACCGCCAGCCGCTTTTTATTTTCCAGCTTCGCCTGGCGCACCGCATGGTTCACCAGCGGAAAGTCGCAGTGTTGTTCCAGCTCGCTCAGCTGGCTGAGGTCGGTACGCCAGGTGCGGCCAATGTTCTCATCCAGCACGGCGGAGAGCGGCGGGTTCGCCAGCGCCAGCCAGCGACGCGGCGTTACGCCGTTAGTCACGTTGCAGAAGCGGGTCGGGAAGATCGTGGCGAAATCGGCGAATAGCGACTGTACCATCAGGTTGGAGTGCAGTTCAGATACTCCGTTCACCTTGTGGCTGACCACCACCGCCAGCCACGCCATGCGCACCCGGCGCCCGTTGGATTCATCAATAATCGAAGCGCGCCCCAGCAGGCTGGTATCGTTCGGATACTGCTCCTGGAGGGTTTTCAGGAAATAGTCGTTAATCTCAAAGATAATCTGCAAATGGCGCGGCAGGATCTTGCCCAGCATATCCACCGGCCAGGTTTCCAGCGCTTCGCTCATCAGCGTATGGTTGGTGTAGGAGAAGACCTGGCAGCAGACCTCAAAGGCGTCGTCCCAGCTGAACTTATGCTCGTCGATCAGCAGGCGCATCAGTTCCGGAATCGACAGCACCGGGTGTGTATCGTTCAGGTGAATGGCGATTTTATCCGCCAGATTTTTGTAGGTTTTATGCAGCTGATAATGACGGCTGAGAATATCCTGCACCGTGGCGGAGACGAGGAAATACTCCTGGCGCAGACGCAGTTCACGCCCGGAATAGGTCGAGTCGTCCGGATACAGCACGCGCGATACGTTCTCGGAGTGGTTTTTATCCTCCACCGCCGCGAAATAGTCGCCCTGGTTGAACTTACCGAGGTTGATTTCGCTACTGGCCTGGGCGTTCCACAGACGCAGCGTGTTGGTCGCATCAGTGTCGTAGCCGGGGATAATCTGGTCGTAGGCCACCGCGAGGATCTCTTCGGTTTCAATCCAGCGCGTTTTCTTGCCTTCCTGCTGGATACGCCCGCCAAAACGCACTTTATAACGCGTATTGTGGCGTTTAAACTCCCACGGGTTGCCGTACTCCAGCCAGTAGTCAGGCGACTCTTTCTGTCGCCCGTCGACGATGTTCTGTTTGAACATACCGTAGTCATAGCGAATGCCGTAGCCGCGTCCCGGTAGCCCTAAGGTCGCCAGCGAATCAAGGAAACAGGCCGCCAGACGCCCCAGGCCGCCGTTGCCGAGGCCGGGGTCATTTTCTTCATCAATCAATTCTTCGAGATCTAACCCCATCGCTTCCAGCGCGCCTTTGACATCGTCATAAATGCCTAACGACAGCAGAGCGTTAGAGAGCGTGCGGCCAATCAGGAACTCCATCGACAGATAGTAGACCTGGCGGGTTTCCTGCGACAACTGGGCGCGGTTAGAACGTAGCCAGCGCTCCACGAGACGATCGCGCACCGCAAACAGCGTGGCGTTCAACCATTCATGCTTATTGGCAATGACTGGATCTTTACCAATCGTGAACATCAGCTTATAGGCAATAGAGTGCTTCAGCGCTTCTACGCTCAGTGTCGGCGATGCATAGGTAAAAGGAGCATTCATAATGGTGATTCCTGAATAACTATTTCAAGCGATAGTAAAGCTCGCGGTAAGACTTCGCCGCGACCTGCCAGCTAAAATCCATCGCCATCGCTTGCCGTTGCACAAACCGCCAGAGCGAAGGTCGCGACCACAACACAAAAGCACGGCGGATCGCCCGCAGCAGTGACCAGGCGTTGCTGTCCTCAAATACAAACCCGCTGGCGATACCGTCAGCCAGGTTTTCCAGCGAACTGTCAGACACCGTATCCGCAAGACCGCCGGTGCGCCGCACCAGCGGCAGGGTGCCGTATTTCAGGCCATACAGCTGCGTTAAGCCGCACGGCTCAAAGCGGCTCGGCACCAGAATCACGTCCGCACCGCCCATAATACGGTGCGAGAAGGCTTCGTGATAGCCAATCTGCACCCCCACCTGGCCGGGATGCTCCGCCGCCGCCGCGAGAAAGCCCTCCTGCAACACCGGATCGCCCGCGCCGAGCAGCGCCAGTTGCCCACCCTGCTCCAGTAAGCCTGGCAGCGCCTCCAGCACCAGGTCCAGCCCTTTCTGACTGGTCAGACGGCTGACGACGGCGAACAGCGGCACTTTATCGTTGACCTTCAGCCCCATCGCAATCTGCAGCTGGCGCTTGTTCTCGGCCTTCTCTTCCAGCGAGTCCCGCGAGTAGCGCGAGGCCAGCAAAAGGTCCGTTTCCGGACTCCATATTTTTTCATCCACGCCGTTCAGCACGCCGGAAAGGCGTCCTTCGCGGTGGCGCTGTTGCAGCAGCCCTTCCATACCGTAGGCGAACTGCGGTTCGGTAATCTCCCGCGCATAGGTCGGGCTCACCGCCGTAATATGGTCGGCATAATACAGACCGGCCTTCAGGAAGGAGATCTGTCCGTTGAACTCCAGCCCATGCATATTGAAAAACGACCAGGGCAACTGGATCTCATTCATATGCTGTGCATAAAACATGCCCTGATACGCCAGGTTGTGGACGGTAAAGACCGACCTCGCCGGACGCCCGCGCGCCGCCAGATAGGCCGGCGTCAGGCCAGCGTGCCAGTCGTGCGCGTGCACCACGTCAGGGCGCCAGAATGGGTCAAGGCCGCAGGCCATTTCACATCCTACCCACCCGAGCAGCGCAAAGCGCAGCACGTTGTCGGTATAGGCGTACAGGTTGGTATCGTGATACGGACTCCCCGGACGATCGTAGAGGTGCGGGGCGTCAATCAGGTAGATCCCCACCCCGTTGTAATGCCCGAACAGCAGGCTGATTTTACCCGCGAAGGTGTCGCGCCGCGTGACCACCTGCGCATCGGTAATGCCGCGCCGAAGGTCAGGAAACGCGGGCAACAGGACGCGCGCATCCACGCCATCCGCAATTTGCGCCGCAGGTAACGCGCCTAATACATCTGCCAGACCACCTGTTTTAAGCAGGGGGAACATCTCCGAACATACGTGTAAAACCTGCATTATCGCTCCTGTTTGACGTGCAGTTTGCGCAACATGTCGCGCGTAACTAAAACAATGCCTTCTTCGGATCGGTAGAAGCGACGGGCATCTTCTTCAGCGTTTTCGCCAATCACCATCCCTTCAGGAATAACGCAGGCACGATCGATAATGCACCGGCGCAGGCGGCATGAGCGCCCCACCCAGACTTCCGGCAGTAACACCGCCGAATCAATATTACAGAATGAATTGACCCGCACGCGCGGGAACAGGACGGACTGCACCACCACCGAGCCGGAAATAATACAGCCGCCGGAAACCAGCGAGTTCAGGGTCATACCGTGGCTGCCGGAGCGATCCTGAACGAACTTCGCAGGCGGTAAGGACTCCATATGGGTGCGAATCGGCCAGTTCTGGTCGTACATATCCAGCTCCGGCGTGACCGAGGCCAGATCGAGGTTAGCTTTCCAGTACGCCTCAAGCGTCCCGACATCGCGCCAGTAGGGTTCCGATTCCGGATCGGACTGCACGCAGGAGAGCGGGAAAGGATGCGCCCAGGCCATACCGGCTTTGGTGACGGCCGGAATAATATCTTTACCGAAGTCGTGGCTTGAGGCGTCGTTAGCGTCGTCCTGTTCCAGCAGTTCGTACAAATATTCGGCGTCGAAAATATAGATCCCCATACTGGCGAGGGATTTGGTGGCGTCGCCCGGCATCGCTGGCGGGTTCGCCGGTTTTTCAACGAACTCAATGACCTTGTCGTGTTCGTCCACCGCCATCACGCCGAAGGCGCTGGCTTCCTCAATGGGCACCGGCATACAGGCCACGGTACAGCGCGCGCCCTTCTCCACGTGGTCGATAAGCATACGCGAGTAGTCCTGCTTATAGATGTGGTCGCCGGCGAGGATCACCACATATTCCGCTTTATAGCGGCGGATAATGTCAAGGTTTTGCGTCACGGCATCGGCGGTGCCGCGATACCAGTTTTCTCCCTGCATACGCTGCTGAGCGGGCAGCAGATCGACGAACTCGTTCATCTCTTCGCTGAAAAACGACCAGCCGCGCTGAATATGCTGAACCAGGGTATGTGACTGATATTGCGTAATTACGCCGATGCGACGGATCCCGGAGTTAAGACAGTTTGATAAGGCAAAATCGATAATGCGGAATTTACCGCCAAAGTGAACGGCCGGTTTAGCGCGCTTGTTGGTTAAATCTTTCAGACGTGTGCCACGTCCACCCGCCAGGATCAGGGCAACAGACTTCAGCGGCAACTGGCGCGCCAACATTAAACGGTCGTTCTTCTCTAAACTCACCATGACTAACTCCTTTTTTATCCTCTCTGGAACACACACAGTCCATGCGCAGGTCCCGGCCAGACAGCCGTAATCACCGGATTATCCTCACCGGCAAATGGGGGAACGGCACGCCATTCCCCTTCGGGTAATACAATTTCTGCAACGTCAGGCGTGGCATTAATGGTGATAAGAAAACGGTCCGACAGCAGGATTTGCATCAGCCTGACGCCGTTTTGCCACTCATTTGCGCTTAATGGCTGCGCGTAGCGATTCAGCCAGCGCACATTGCCATCTCCCTCTTCCCACCACCGATCCGCCACCAGCGCAGGAATTTGCTGACGCAGATGAATCAGGGCAGCGGTAAACTCCGTTAAGCCGTCGCTTGCCTGCGACCAGTCCAGCCAGGTCAGCGCATTGTCCTGGCAGTAGGCGTTATTATTGCCATGCTGGCTGTGACCATGTTCATCGCCAGCCAGCAGCATCGGCGTCCCCTGAGAGAGCAGCAGCGTCGTCAGCAGGGCATGAACGCTGTCGCGCCGACGCTCAACCACTTCCAGCGTGCCGCCTAACCCTTCTTTACCATGATTATTGCTATGGTTATTGTCGGTTCCGTCCCGATTTTCCTCTCCGTTTGCCTCATTGTGTTTCTGGTTGAAACAAACGCAGTCCCTGAGCGTGAATCCATCATGGGCAGTCACCAGATTGACCGACGCGCCGGGCTGGCGTCCGCTGCGTTTAAACACATCGCTGGAGGCGGCAAAACGGCTGGCGAACTCGCCGAGCGTCACATTTTGCTGCAACCAGAAGCGGCGCATGGCATCGCGAAAGTGGTCGTTCCACTCGGCAAACGGCGGCGGAAAATTGCCGACCTGATATCCGCCCTCGCCGATATCCCACGGTTCGGCAATCAGCTTCACGCCGGAGAGCAGCGGACAATTTTTGATCGCCGTAAACAGCGGCGCGTCCTGACGAAACGCGGGGGTCCGCCCCATTACCGACGCCAGATCAAAACGAAAACCATCAACGTGACAGGTTTCCACCCAGTAGCGCAGGCATTCGCAGGCGTACTCCACTACCTGAGGATGACTCAGGTTCAGGGTGTTGCCGCAGCCGGTCCAGTTGTGGTAATCGCCATCGTCCCTTATCCAATAATAGCTACGGTTGTCGATTCCGCGCAGAGAGAAGAGAGGTCCGTCCAGATCCAGCTCAGCGCTGTGGTTCAGCACGATATCGAGAATGACCTCGATACCGGCTTTGTGCAGCGCTTTCACCGCATCGCGAAACTCGTCGAGCGCCGTTTCGGGCGAACAGGCGTATGCCGGATGCAGCGCAAACAGCGCCACCGGGTTGTAGCCCCAGTAGTTAGAGAGTCCCAGGCGCTGTAACCGCGGTTCGCTGGCGAAATGCGCCACCGGCAGCAGCTCCAGCGCGGTGATCCCCAGGCGCTTAAAGTAAGCAATCATCACCGGATGACCGAGCGCCCTCCAGGTACCGCGAATTTCCGCCGGAATCTGCGGATGCAGACAGGTTAAGCCTTTGACGTGAGCCTCATAGATGACGGTGTTGCCCCACGGCGTGCGCGGCGGCGTATCGTCCTCCCAGTCATACCGATCGGCAGTGACCACGCATTTCGGCGCAATGGCGGCGTTATCGCGATGATCCGGTTCGTCATAGCCAGCATGGAACAGCGGATTATCAGTAAAATCACCGTCAACGCGCCGCGCGCAGGGGTCAATCAGCAGCTTCGCCGGATTAAAAAGATGCCCCTGCGCGGGCGACCACGGACCATGCACGCGATAGCCGTAGCGCAAACCGGGACGCGCGCCGGGTAAATAGCCGTGCCAGATATCCCCGCTGCGCGCGGGCAAGTCGTAGCGCTGCTCGTTGCCCTGCGCGTCAAACACGCACAGCTCAACGCGCCCGGCATGGGCGGAAAACAGCGTGAAGTTCACGCCGCTTCCGTCATACGTGGCGCCGAGAGGCGTGGCGTTCCCCGTCGCCAGTTGGCTCATTCCCCCTCCCGGACCAGCCAGATGGTCGCCAGCGGCGGCAGCGACAGGCTCAGCGACTGCGGGCGTCCGTGGCTGGCGATGTCGTCGGTTTGCACCACGCCGCCGTTGCCCGCATTGCTGCCGTGATAGTGCATTGAGTCGGTATTGAGGATTTCGCGCCATTTACCCGGCTGATTGACGCCAAAGCGATAGTCGTGGCGCGGCACCGGGGTGAAGTTGCTGGCGACGATAATTTCATTGCCGACCTTATCGCGACGCACAAAAATCAGCACCGAGCGTTCGTTGTCATCCACCACCAGCCATTCGAAGCCATACGGGTCGAAGTCAAGTTCATGCAGCGCTTTATGGTGGCGATAGGTGAGGTTAAGGTCGCGTACCAGACGCTGGACGCCGTGGTGCCAGTTGTCGCCGCCTTCCAGCAGGTGCCAGTCGAGACTGCTATCGTGGTTCCACTCGCGCCCCTGGGCGAACTCGTTGCCCATAAACAGCAGCTTCTTGCCGGGGAACGCCCACATCCAGCCATAATAGGCGCGCAGGTTGGCGAACTTCTGCCAGGCGTCGCCCGGCATACGGTCGAGAATCGATTTCTTGCCGTGGACCACTTCGTCATGCGACAGCGGCAGCACAAAGTTCTCGGTATAGTTGTAGAGCATCCCGAAGGTCAGCTTACCGTGATGGTACTGGCGATAAACCGGGTCCAGCTTCATATAATCCAGGGTGTCGTGCATCCAGCCAAGATTCCACTTGTACCAGAAGCCTAAGCCGCCCGACTCCTGCGGGCGGGAAACGCCGGCAAAGTCGGTGGACTCTTCCGCCATCGTCACCGCGCCGGACGTCTGTTCGCCAAGGATGCGGTTGGTGTTGCGTAAAAATTCGATCGCTTCGAGGTTCTCGCGCCCGCCGAATTCGTTCGGGATCCACTCGCCCTCTTTGCGGCTGTAGTCGCGGTAAATCATCGACGCCACCGCATCCACGCGCAGGGCGTCAATGCCGAAGCGCTCAATCCAGTACAGGGCGTTGCCGACCAGGTAGTTGCTGACCTCGCGGCGACCATAGTTATAGATCAGCGTGTTCCAGTCCTGGTGATAGCCTTCCCGCGGGTCGCTGTGCTCGTACAGCTTCGTGCCGTCGAATTCCGCCAGCCCGAAATCATCTGACGGAAAGTGCCCCGGCACCCAATCGAGAATGACGTTCAGCCCGGCATGATGCGCGGCGTGAATGAAATAGAGGAAGTCATCGCGGGTGCCGAAGCGGCGGGTCGGCGCGTACAGGCCGGTAGGCTGATAGCCCCAGCTGCCGTCGAACGGGTGCTCGTTAACCGGCAGCAGTTCGATATGGGTAAAGCCCATCCACTTAACGTAGGGGATAAGCTGGTCCGCCAGTTCGCGATAGCTCAACCAGAAGTTGTTGTCGGTATGACGACGCCAGGAGCCGAGATGCACCTCATAAATGGAGATGGGCGCATCAAACTGGTTGGCTTTTTTACGCTCCTCGGTTTGTTCGACTTTTTCCGGCAGTCCGCAAATCAGCGAGGCGGTATCCGGGCGCATCTGCGCTTCGAACGCGTAAGGATCGGCTTTTACGCGCAGATTGCCGTTGGCGTCGATCATCTCATATTTATACAGCTGACCGTTTTGCGCGCCGGGGATAAACAGCTCCCAGATGCCGCTCTCCTGGCGCAGGCGCATCGGGTGGCGGCGACCGTCCCAGTAGTTGAATTGCCCGACCACCGAGACACGACGGGCATTCGGCGCCCAGACGGAAAAACGGGTGCCGGTCACGCCATCCATCGTGTCCGCATGCGCGCCGAGCGTCTCATACGGGCGCAGATGGGTGCCTTCCGACAGCAGCCAGGCATCCATCTCCTGAATCAATGGGCCAAAGCGGTAGGGATCGTCAATCAGGTTCTGCTGACCATGCCAGATCACCGCAAGCTGATAGCGAAAAGGATTTTTACGACGCGGCAATACGCCGCTGAAGAAACCGCGCGAGTCGAGGCATTCAAGCTTGCCGACTTTACGTCCGGTTTTCGGTTCAATGACCCACACTTCCGTGGCGTCAGGTAACAGGGCGCGGACTTCAAGTCCGGCGGGGGTCTGGTGCATTCCGAGTACGGAAAAAGGATCCGCAAAATGGCCTGCGATAAGCGCATTAATCACGTCTCTATCGATACGAACGGACATGGTTGTCTTCCTGTTGTACGGCCTCTCTTCACCGCTACCCAGGGCAACGGCTGGAGACGCTTTTTTTAACTTTTAACAGCGCAGCACAAAAGTGCATCCTCTCTGCGCCGTCCTGGCTTCAGGCAACGCCTTCATACCTCTCCGGTATCAGCGCACCCTTAAAGAATAGCCAACGCTTTCATTAACTCCTGTGAAAAAATGAAACATCTGCGATTACTCCTGTATAGCGCATAAAAAAGGGTGACTCCGCACCCTGGATAACACTTTGGCAAATTTTTGCGAAGATTCCGAAAACCGGTTCAGCGACCACCATCGCCGGTCTCCCGTAGGCCCGATAAGCGAAGCGCCATCGGGCAGCTCGCCCTTACGCCAGCTGGCGCAGCATCCGGCGTAGCGGTTCCGCCGCGCCCCACAGCAGCTGGTCGCCGACGGTAAAGGCTGACAGATACTCCGGTCCCATATTGAGTTTGCGCAGACGCCCCACCGGCGTGGTCAGCGTGCCGGTAACCGCCGCCGGGGTCAGCTCGCGCATGGTGATCTCCCGATCGTTTGGCACCACTTTCGCCCACGGATTATGCGTCGCCAGCAGCTCTTCCACGGTCGGAATGGACACATCTTTTTTCAATTTAATGGTGAAAGCCTGGCTGTGGCAGCGCAGCGCGCCGATGCGCACGCACAGTCCATCAACCGGGATCGCGGAAGCGGTGTTGAGAATCTTGTTGGTTTCCGCCTGGCCCTTCCACTCTTCGCGGCTTTGACCGTTGTCGAGCTGTTTGTCGATCCACGGGATCAGACTACCGGCCAGCGGTACGCCAAAGTTATCCACCGGCAGATCGCCGCTGCGGGTCAGGTGGGTTACTTTGCGTTCAATGTCGAGGATTGCTGAGGCAGGGGTCGCCAGTTCATCCGCCACGTGGTTATGCAACTGGCCCATCTGGTTGAGCAGTTCGCGCATATGGCGCGCGCCGCCGCCGGAAGCCGCCTGGTAAGTAGCAACGGATACCCACTCCACCAGATCGTTGGCAAACAGACCGCCCAGCGACATCAGCATCAGGCTGACGGTACAGTTGCCCCCAACGAAGGTTTTGATGCCTCTGTTCAGACCATCGTTGATAACGTTCTGGTTAACCGGATCGAGAATAATGATGGCGTCGTCTTTCATGCGCAGCGAGGAGGCGGCGTCAATCCAGTAGCCCTGCCACCCGCTTTCACGAAGCTTTGGGTAGATTTCGTTGGTATAATCGCCGCCCTGGCAGGTCACAATAATATCAAGCGCCTTCAGGGCCTCAAGATCGAATGCGTCCTGTAGCGTGCCGGTAGCGCCGCCGAACGTCGGCGCAGCCTGTCCCAGTTGAGACGTCGAAAAGAAAACAGGGCGAATGGCGTCGAAGTCGCGCTCTTCAACCATGCGTTGCATGAGAACAGAGCCGACCATACCGCGCCAGCCAATAAAACCAACATTTTTCATAGCGTTTTTTTCCTGCAGAGATGTGTGCTGTGTATGCTAACCAGTCTCCTGGTGGCTTATCCTTCACCATACAAAAAGCAGCCAAAGTCGCAAGTGAAATTAATCAATGATAACGACGCCATCAGTAATGCGACTTATCCCGCTACATACGCAAGCAGAAAGTCCACGGCAATTATCCGGAAATTTGAGTTATGAATGAAATTATATCAGCGGCAGTTTTATTGATTTTGATTATGGATCCGCTCGGAAATCTGCCCATTTTCATGTCCGTACTGAAGCATACCGAACCCAAACGCCGCCGGGCGATTATGGTTCGCGAGCTGTTTATTGCGCTGCTGCTGATGCTGATTTTTCTTTTCGCGGGCGAGAAAATTCTGGCGTTTCTTAACCTGCGCGCCGAAACGGTATCCATCTCCGGCGGCATTATTCTGTTTCTGATCGCCATAAAGATGATTTTCCCCAGCGCGTCGGGCAACAGCGCGGGTTTACCGGCGGGCGAGGAGCCGTTTATCGTGCCGTTGGCGATCCCGCTGGTGGCCGGGCCGACTATCCTGGCGACGCTGATGCTGCTGTCGCATCAGTACCCTAACCAGATGGGGCATCTGGTGATCGCCCTGCTGCTGGCCTGGGGCGGCACTTTTGCCATCCTGATGCAGTCGTCGCTGTTCCTGCGCCTGCTCGGCGAGAAAGGCGTTAACGCGCTGGAGCGCCTGATGGGGTTGATCCTGGTGATGATGGCGACCCAGATGTTCCTTGATGGCATCCGGATGTGGATGAAGGGGTAATAAAAAAGCCGGGTGGCGCTGACGCTTACCCGGCCTACGGTTTCCCTATGTGCATAACGTTGACCCGGCAAGCGCCACCGGCCTAGCGGGTGGCGTAGGCCGGATAAGGCGAAGCCGCCATCGGCCTTGTGGATGGTGTAGGCCGGATAAGGCGAAGCCGCCATCCGGCGATACGCCCGGTAAACGTAAGCGCCACCGGCCTAGCGGATGGCGTAGGCCGGATAAGGTGAAGCCGCCATCCGGCGATGTGCCTGCCAATCAACTCAACAGCTGGAAGGCAATCATCCCGATAATCGCGCCGACGGTGCCGAGGATGGTTTCCATCATCGTCCAGGTCTTCAGCGTTTGCGCTTCGCTCGCGCCGGTGAATTTGCCGAACAGCCAGAAACCGGCATCGTTAACGTGGGAAACGACAATCGAACCACCCGCGATGCAGATTGACAGCGCCGCCATCTGCGCGCCGGAGAAGTTCAGTTGTTCAATGACCGGCGTCACCAGCCCTACCGCCGTCAGACAGGCCACGGTCGCGGAACCCTGAATGATACGCACCGCCGCCGCGAGCACGAAGCAGGTTATAGCAATCGGCAGGCCCATGCCGGTTAACGCTTCGCCCAGCGCCGGGCCGACGCCGGAATCCACCAGCACCTGCTTGAACACGCCGCCTGCACCGATCACCAGCAGAATAATCCCCGCCGGTTGCAGCGCGTGACCGCAGATCTCCATCACTTTGTCTTTCGGCATTCCCTGACGCATCGCCAGGCCATAAATCGCTACCAGGCACGCCACCAGGATCGCGGTGAACGGATGGCCGATAAACTCAAACCATTCATAAGCCGTTGAGCCTTCCGGCACGAAGCGCGCAGCGATGGTTTTCAGCCCCACCAGCACCAGCGGCAGCAGGATCAGCGCCAGGCTGAAGCCAAAGGAGGGCATTTTGCCTTCGCCCAAATGCGGTTCGGTAATGTCGTCGGGAATACGCAGCTCAACGTAGCGGCTGATAAAGTTGCCCCACAGCGGCCCGGCGATAATCATCCCCGGGATCGCCGCGCACAGGCCAATCAGGATCATCCAGCCAAAATCGGCGTGCATCTGCGAAGCCAGCAGCATCGGCGCAGGCCCCGGCAGCAGGAACGCCGCAGCCGCAGCCACCCCGGCAAACAGCGGGATCACCAGCTTCACCAGATTGGTGCCGGTATGGCGCGCCATTGAGAACGCAACGCTGATCAGCAGCACGATCGCCACTTCAAAGAACAGCGGCAGCGCGCAAATCAGGCCGGCCAGACCAATCGCGTAGTGCGCGCGACTGTGGCCAAAAGATTTCAGCATTTTGACGGCAATTTGATCGACCGCACCGGTTTCATGCAAAATTTTGCCGAACATAGCCCCTAACGCGACCACTATCGCCAGGAAGCCCAGCGTACCGCCCATCCCTTTTTCCATCGTCGCCGCGATTTTATCGAGCGGCATACCGGAAAAAAGACCTGCACCTATAGATACCACCATCAAAGCAACGAAGGCATGCATACGCGCCTTCATTACTAAAAACAGCAGCAGTAAAACCGAACCTACTGCTGTTAAAACAAGCGTTAATGTACTCAAAACTTACTGCCTTTTGTTAATAGCCTCAATGGTGCTCGCAACCACACCGTCCAGCGGCTGATCGATATCCACCACCAGCACGTCTGTTTCATCCGCACCCGGCTCCTGCAACGTATCGAACTGCGTCACCAGCATCTGGGTTTTAAAGAAGTGACCTTTACGCGCTTTCAGTCGGCTTTCAATGACGTCGAAATCGCCTTTCAGGTAGATGAAAGAGAGATTCGGATTTCCGTCGCGCAGGAGATCGCGATAGTGTTTTTTCAGCGCGGAACAGACGATCAGCGAAACCTTGTTGGTACGCTGCATGGCAAACGCGGCGTCGTTCAGCGCCTGCAGCCACGGCTTACGGTCATCATCATTCAGCGGTTCGCCAGAGGCCATTTTCTCAATATTGCGACGCGGATGAAGAAAATCGCCATCAAGAAACGCGGCATTAAGCTGATGCGCCACTTCGCTTGCAACGGCGGATTTGCCGCTGCCCGATACGCCCATCAGAACGTAAACGTGGTGATCATGGTTAGTCGTGCTCAAAGTGGTGCCCCCACAGTACAAGAATCAGGAATTGTTACGGGTAACTGTTATCGGTAACATTGTCCAGCCGTACCCTCCTGGAAGCAATGTTCAAACGTGCCAGAAGTGAATAAGTGTGAGCTAGCTCAAATTTGTTACGTTAAATAGATCCACCTGGTGACAAGGTGAAACCTAAATCTAACATTTTTGGCGTCACGCTTTCGCCACGGATCCGCGCCAGCAGACGCTCGGCGCCGATGCTGCCCATCCGCTCGCGCGGCGTCAGGACGCTGGCCAGGCGCGGTTCCATCACCTGACCGATATCGTGGCCGTGGAAACCGGCAATCGCCATATCACGCGGGATTGAAAGCCCCAGGCGCTGGCATTCAAACGCCGCGCCGACCGCCAGATCGTCGTTGGTGCAGAAAATACCGTCCAGCTGCGGGTATTCCCGGCGCGCCTGGCGAATGAGCTCAATCCCCGATGAATAGGAAGAAGACTGCTCTACCATCACACTGTAAGGCACCAGGCCCGCGTCCAGCATCGCCTGTTCATAACCCTTCTGTTTGATAATAGTTCGTTCGTCGAGACGCGCCCCGAGATAAGCGATATGACGATGCCCACGGGCAATAATCGCGGCGGTCATCTGGCGTGCGGCTTCAAAGTTGTCAAAGCCGACGGCAATATCCAGGCAGGGCGACTGACTGTCCATCAGTTCGACCACCGGAATGCCCGCCACTTCAATCATTTTCAGGGTGCGCGGAGTATGGGTGCGTTCGGTGAGAATCAGGCCGTCGATGTTCCAGGAGAGCATCGACTCCAGACGCTCCTGCTCCATCTCGGGCTTATAGCCGTAGTGCGCCAGCATGGTCTGGTAGCCGTGGGCATCCGTCACTGCTTCGATACCGCGCAGCACTTCCGCGAACACCTGGTTAGTTAATGACGGCAGCAGAACGCCAATCGCCCGGCTGGTGGCGTTAGAGAGAATATCAGGGGCGCGATTGGGAATGTAACCCAGTTCATCAAGTGCAGCGGCAATCTTGCCCCGTAGCGCAACGGAAACCTGCTCCGGGTTACGCAAAAAGCGACTGACCGTCATTTTGGTCACGCCTACGCGGTCGGCTACATCCTGAAGTACGGGTCTTTTCTTTTTCATCGTCCTGAAAGATATAAAAGGGATAGATTTTCCCAGTTTACCACGGACGTGCGGCAACCTTCCCGATTAGTCGGGAAGGTTGTGATATTTATTTATACCGGTGGTAAATCAAACAACAGCACTTCGCTGTTGCTGTCAGCATGGATCGAAATGGCTTGCTCATCCCAAATCGCCAGCCCGTCGCTGGTGGTCGCTCTGGTGCCGTTAATGGTCACTTCGCCTTTCACCACCTGGATCCAGACGCGGCGCTCCGCGGCAATCTGATGCACCGACTGCTCATCTTTCGCCAGCGCCCAGCGGTACAGTTCCATATCCTGGTACACTTTCAGCGAACCGTCGCGGGCATCCGGCGACAGCACCAGCTGTTTCCCCTGCGCGGCGTCGAAACGGCGCTGTTCATAACGCGGGGTGATGCCGGTTTTTTCCGGGATAATCCAGATCTGATACAGACGCAGACGATCCGTTTTGCTCGGGTTGTACTCCGAGTGACGCACCCCGGTTCCCGCGCTCATAATCTGGAATTCACCGGCGGGCACCTGCTCTTTATTGCCCATACTGTCCTGATGCTCTACAGCGCCTTCCAGCACGTAGGTCAGGATCTCCATGTCTTTATGTGGATGGGTGCCAAAGCCCTGGCCCGCGTCGATCACGTCATCGTTTATTACCCGCAGCGCCGAAAAGCCCATAAAGTTCGGGTCGTAATAATCGGCAAAAGAGAAGGTATGCCAGGAATCCAGCCAGCCGTGATTTGCATGGCCGCGGTCGTTTGCTTTGCGTAAGTAGATCATTGTGTTCACCCCCGTATGTTTTCGATGGGGTAAGTGTGGACTCAATCGCTCAGGGATCATAGAGGGTGAAAATTGACTCCTCTGTTCAAAAAATATGAACAAGTACAGAGGAGCCGCTCAGCCTTATCGGGCAAGGGTAATGGTGGCAGGTGAAGCCTGTTCAAACGCCCGTTCGAGGATTTCCAGGTTGGTAAGAACCTCAGATTCCTTGACGTAATTTGGCACGCCGTGACTCAGCGTCTCAAACAGCGCATCGTAGACGCGACCGTAATCGCCCACCTCCGGCGTGACCTCTTCGCGTACCGTCACTCCTTCGTTGTTGACGTACTCCAGTACGCCCACGGAATCATCCGCCGCAAATCCCGCGTCGCCCGGCATGATATTGGCCTTCAGGCTGGTCTCCTGCTGGTCGATACCGTATTTAATAAACGAGCCTCGGGTGCCGTGAACGATAAATTTCGGATAATCGATTTTCACCAGATGGCTGGTTTTGACGATGGCTTTCAGGTCGCCGAAGAACAGCTGCGCTTCAAAGGTATCGTCCGGGTTAGCTTTATTGCGCAGGCTACGGATGTCATACGCCACGTGATCCGGGCGACCAAACAGCGAGATGATTTGATCCATCGTGTGTACGCCGAGGCCGTAAAATGAGCCATCCTGCGGCAGCCCCGGTTTGCTTTCCGCCACCGGGCGGTAGTAGTCGAAGTGGCTTTCGACTTCGACAATGTCTCCCAGCTTGCCGCTTTCAATGGCTTTTTTGGCGGTCAGGAAGCAGGAGTCGAAACGACGGTTCTGATACGGCGTCACCGTCAGCCCTTTGCTTCGCGCCAGTTCGAACAGTTCTTTGGCCTCGCGCATCGTCGGGGTAAACGGCTTCTCAACCAGCACGTTTTTCCCGGCTTCCAGCGCCCGTTTCGCGTACTCAAAATGGCTGTCGGCGTGGGTACAGACGATCACCAGTTTCACCTGCGGGTCGTCCAGCACTTCATGCAGATCGCTGGTGAAATGAATGTGCGAATAGACCGGCGCCTGCTCTTCCGGCTTCGGATGACGACGGAAGATATGCGCCACGTGCCAGCTCTCTTTGCGATTAAGAACGTAAGGAAGATGATAGCGGGTGGTGCTTTTACCAAAGCCAATAAATGCGCAATGTAAAGTCATAGGTGCGTCCTTTTTAAGGTGGTTGCCTACACCATAGCGCAAAGCGGGAAAAGACGACACGTCAGAGCCCGAAACCGTTGCCGGATGGCGCTAGCGCTTATCCAGCCTACAAACAAAGCCAAAAAATCAGCCGTCGGCGTCGCCGTCAGTTTGTTCACGGCAAGCGCGCAGGGCCCGGAGCGTACTTAATGTACGTGAGGAGCACGAGCACTTCCCGGGGACAAAATGACAAGTAAGCCAGGCTGAAACAGACCCCAAAAAAAAGCCAGCAGAGGCTGGCTAAAGTAATACTGGAAGCAATGTGAGCAATGTCGTGCCTTCAGGTTCTCCACACGGGGTCTCCCTGAATGCAAAGCAATAATAATCATTCTCATTCGCACTTGTCCAACACTTTTTGCAAAAAAATGCGGTTGACGGTGTTTTCAATCTCGGCGAGTGTAACGCTACGAACGCCCCCACAGGAGATAAGGAATGAGTGAGATAGTGATACGCCACGCTGAAACTAAAGATTATGAGGCGATTCGTCAGATCCACGCCCAGCCGGAGGTGTATCGCAACACGCTACAGGTTCCTCATCCCTCACCTGAAATGTGGCAGGCGCGCCTGGCCGATCGGCCGGGCATCAAACAGCTTGTCGCCTGCATTGATGAGCAGGTGGTCGGCCATCTGTGCATTGAGGTTACGCAGCGCCCGCGTCGCAGTCACGTTGCGGATTTCGGCATCTGCGTTGACGCTAACTGGCAAAACCGCGGCGTCGCCAGCGCGCTGATGCACGCCATGATCGACATGTGCGACAACTGGCTGCGCGTTGACCGCATCGAACTGACGGTATTTGTCGATAACGCGCCAGCGGTTGCGGTCTACAAAAAATATGGCTTTGAGATTGAAGGCACCGGCAAAAAATACGCCCTGCGCAACGGTGAATATGTGGACGCTTATTTTATGGCGCGGGTGAAGTAAGGCATTGGACGAACTCTCCCAGGAATTAAATCTGGCATTTTTAAATACAATGCCCCTTCAATACCAGCAACACTGTCTTTGTATTAAGGACACGAAATACATACCTATTCACTCCCTGAATATCGCCACATCAGATAATCCTCACAATTACGCCTAAAAGTGAAAGATTTTATTTCCTCCATATTAAAACACGTCTATTAAGCGTAAATAAAGAAGCAGATAATGAGCACTATTTTGTAATAGAGGGAAATTAATGGAATGAGTGATATAGTCTACCTGACGATTTCAGGAGAGCAGCAAGGTACTATTTCTAACGGATGCGGAACGAGTGCTTCCGTGGGGAATCACTGGCAAAGTGGTCATGAGGATGAGATACTCGCATTTTCACTCTCTAATAGCACAACCAGTACCGGTCACGGTTGCCAACTGCATGGCCTAAGATTCTGTAAACAGGTTGATAAAAGTACGCCGCTGTTTGCACGTGCTATTAATAACAACGAACAACTGTACCTCGAGTTTTATTTCTATCGTACCAACCATTATGGCCACCGGGAGAAGTATTATTATATACAGTTACGTGGTGCATTCTTATCAGGAATTCACTATCTGTTCAGTGAAAATAATATTGATACAGAAACCATTACAGTTAGTTATGAATACATCCTTTGCAAACATCTCATTGCTAACACAGAATACAGCTTCCTGGCCCTGCCGACAAATTATAACCACTTGTTTGTTCCCCGGCAGGATAGTGGTTTTCAAACGCTGAACACTAAAGGAGTCGGAAGGTTGCTAGCCGCGGGCGGCATTTACAACGGAAATGTAGAGGGATTCAGAGATACAGCAGAGAAACTGGGTGGGAATGCGCCAGCAGGTTACGATCAGATTTTAAATAAGCGGACAAAGGGATCCATCATCGCCCTGGCATCCATTGCCTCAGCCTTCGGGCTCAGGCGGCCAGGATTATTACGCGAAGTGGAAAAAATTGAGCGATTTAAACATACCGACATTATTGCCACAACCAATCAAAATTATCGTGCTATAGCTGCTGGCGTGGAAACGTTAAGCATTGCACAAAAGAAAATTCTGACACAATTACCTGACGCTGGCTCAAGAACAATTGTAACTAAAAGATTTGGGCAAAATGATTTAGGGGCACTCAGTGCCGCTACAGGTGACGAATTTGCAATGTTTACAACAGGAGGCAGAAGATTAATAATTCGTGGCGATGCAACTGGCGTTCCAATAGGTGCGATTGAAGCTGAAGAACTTGCAGTTAAAGGTTGGCGATGGTCCAGCCATGTTCATCCAGATGGGACGTTAAGATCGTCTACCGGTGACAGAGCTATCTTGAGTATTTTTAAGGAGCATGGTTTGAACAAAAAAAGTGCCATAATAGATCCTTACGGCCGCAGATTTAACTTTTCACCTGACGGTGATTTAATTAGCTCTGACTGGAGACCGTGAAATGAAAAAAACACCTTTAAATGTTTTAGAACAAAAAGCAAAAGAAATCAGTCGGAATATATTAAAAGATTATATATTGACTGATGAAATATTTGCAGAATTAACATCAGGAGTAATTATTGATGGCGATGACCGTATTTTTGTTTTATACATCCCTAAACAAAAAGCAAAAGATACCATTGATATCCTCAGAATAAGAATGAATATCTATTCAGGAGAGGGAGTTGTAGAATATGTTGGACTGGAGCGTAAAAAAGACACTATCACCGATGAATCAGACATCGATCAAGACAGGGATGGCTCTTAATAATTTAAGAATTTCCCTTCTTCAGGTGAAGTGCGATCTTACCCGAACAAAAAAGCAAAACCCTGGCCGGGTAAGGCGTAGCTGCCCCCCGGCCTCAGATTAATACCCCGCCGTTAAATCATCCACGGAACGTGGGTCAGATGCCCCGTACAGTTCGCCGTCCGGCCCGACCATGATGCTCTGGGTGCTGCCCATCGCCTCTTTCAGCGCGACTTTTTGCCCCCTTTGCTCCAGCAGTTTGAGCGTATCCGGGCTAAAGCCTTTCTCTACCCGCAGCTCATCCGGTAGCCACTGATGATGGAAGCGCGGCGCGTTAGTGGCTTCTGCGACGTTCATCCCATAATCAATGCTGTTCACTATCATCTGTAGCACAGTCGTGATGATGCGGCTGCCGCCCGGACTGCCGGTCACCAGCCAGGTTTTACCATCTTTGACCACGATGGTCGGCGACATCGACGACAGCGGGCGCTTCTTCGGCCCGACGGCGTTGGCATCGCCGCCCACCAGCCCGTAAACGTTCGGCACGCCCGGTTTCGCGGAGAAATCATCCATCTCATTATTGAGCAGTATGCCGGTGTTGCCCGCCACGATGCCGGTGCCGAAGGTGGTGTTCAGGGTGTAAGTCACCGCCACCGCATTGCCGTCTTTATCCACCACCGAGAAGTGGGTGGTCTGGTTACTCTCATAAGGCTCCAGCTTACCGGGTTTGATCTGGCTCGATGGCTTCGCCTTGTTAAGGTCAATCTGCCCGGCAATCGATTTGGCGTAGGCTTTGTCGGTCAGCGCCTGCCACGGCACTTTGACAAAATCCGGATCGCCCAGGTATTCCGAGCGGTCGGCGTAGGCATATTTTTCTGCTTCCGCCATGATCTGCATGGCGTCCGCGCTGCCAAAGCCATATTTCTTCATATCGAAGTTTTCGAGGATATTGAGGATCTGCACAATATGTATTCCACCGGATGAAGGCGGCGGCATGGAGAAGACCTGATAGCCGCGATAATCGCCGCTAATCGGCGTGCGCTCCACCGCCTGGTAGCTGGCTAAATCCTCTTTGCTGATAAGCCCGCCGTTTTTCTGCATCTCCTGAGCAATCTGCCCGGCAATCGCCCCTTTATAGAACGCGTCCGGACCGTTTTCGGCAATCAGCTCCAGGCTTTTCGCCAGGTTTTTCTGCACCAGCCTGTCGCCCTTCTTCAGCGGCTCCCCCTCTTTCCAGAAGATCGCTTTGCTGTTTTCATGATGGGGAATGACTTCACTGCCATAGTTTTTCAGATCGTCCGCCAGCGCATCGTTAACCACAAAGCCCTCTTCCGCCAGTTTGATCGCCGGGCGCACCACTTTATTTAGCGGCATCGTGCCGTATTTTTCCAGCGCCAGCGAAAAGCCCGCCACCGTGCCCGGCGTACCGGAAGCCAGATGCGAAGTCAGCGATTTTTTACTGTCGGGATTCCCCTGATCGTCAAGGAACATATCGCGCGTAGCGTTAGCGGGCGCCATTTCGCGAAAATCGATGGCGGTGGTGTTGCCCTCTTTGGTACGCAGCAGCATAAAGCCGCCGCCGCCCAGGTTCCCCGCCTGCGGATGGGTCACCGCCAGCGCGTAGCCCACGGCGACGGCGGCATCGACGGCATTACCGCCCTGTCTGAGAATATCCACGCCCACCTGCGTCGCCATTGCATCCACAGAGGCCACCATGCCCTGCTTCGCGCGAACGGGATGAAATACATCTTCCTCCACGCCATATGAGACTGGCGGCGGCGGTGGCGGCGCGGCAATAACACTAAAACAGCTTCCTGAGAGCAGAGCAGCAATGGCTACCCGGCGCAAAAACGTCGGTTTCATCATCGTTATTCTCCAGAAATAGGGGGCTAAACGCCCTTCTAAGCCTGGTGCATAACTCTGAAATAATCCTCGTTTTGCCAGGAAAGGAGTAAACTTATGAGATAGCTCACACAGGAGGAACGATGATGAAACGACTCTTCATGTTGACAGTACTTCTGCCGTTTGCCTGTTTCGCTCAGCCGTTTAACACCATGAACAACCCGAACCAGCCGGGATATCAGATCCCCAGCCAGCAGCGAATGCAAACGCAAATGCAGTCGCAGCAGATCCAGCAAAAAGGGATGCTCAATCAGCAGCTCAGAACCCAGACCCAGCTACAGCAGCAGCATCTGCAAACGCAAATGAACAATAACCAGCAGCGTATCCAGCAGGGCCAGCTGCATGAGCAGACGCTGCCCAACAGCGGCGGCGGTATGCTGAACGGCGGTACCGGCCAGAGCAGCGGCGGGAAGATGCTGCCCCAGCGGCAGAACGGCGATATGCTTAACCGGCAGAACTAAAATCCGGGCCAATCAGGTCGATCGCATCGGTACAGATACAGTCCACGCCCCAGCGCAGCAGCTCAGCGGCGCGCCGGGGTTGGTTGACGGTGTAAACCAGGATACGCAGTCCGGCTTCTTTCAGCATCCGCACGCGCGCTTCATCAAGCAGTTTGTGATTAAGATGAATCGACACGCAGCCTAAGCGGAACGTCAGCGCCTGCCAGTCGTCGCGCCACGCATCCATCAGTAAGCCGCGCGGCAGCTGCGGCGCGGCGGCCTGGGCCGCTTCCAGCGCGTCAATATCAAAGGATGAGAGCAGCGGCGCGGTCATGCCCTGCCACAGATACTCTGCGACAAGCGCGATCGTCTTGCCGGTCAGCGGCCCGACGCCGGTGGTCGGTTTGATTTCGATATTGGCCATCATCCCGTACTGGCGGCAACGCGCCGCTACTTGCGACAACAGCGGCAGCGGTTCGCCTTTAAACTCGCCGCTGTACCAGCTACCCGCATCGACATGCTGTAACGCCTGCCAGTTGAGAGCGCCCGCTACGCCCCAGCCGTTGCTGGTGCGCTCAAGGTTATCGTCATGCAGGAGAAATATTTCGCCGTTTTTCGACAGCTTAGCGTCAAACTCGATCATCCTGTGGCCGCAGCGGGCGCCAACGTCGATTGCCGCAAGGGTGTTTTCCGGCGCCAGTCTGCCGCCGCCGCGATGGGCGACGATGTGAGGATACGGCCAGTTATTCATACACGTTGTCCTGTTTCACCATCAAAAAGGTGCAAATGATGTTGCGGCAGATGCAGCCACAGCGTACTGCCTGCCGCCGGGCGCTGCTGATGCGCGAGGCGAACCACCAGCTTTTGCTCGCCCCAGCGTCCGTGTGCGAGGTTATCAGCCCCCAGTATCTCCAGGGTATCCACCGTCACAGGCACGCCGCCTTCCGCCTGCGAGCTTAGCGCAATATGCTCCGGACGGATACCGAGCGTCATTTTGCGTCCGGCGTAGCCGCGATAATCGCCATTGCACGGCAGCGCCATGCCGTTTTCCAGAACAAAATGGCTACCCGTAGAATCGATGCGCCCTGCCAGCAGATTCATCGCCGGACTGCCGATAAAGCTCGCCACAAAGCGGCTGGCGGGCTTTTCATAGACCTCAACCGGCGTGCCGATCTGCTCGGCGACACCCTTGTTCATCACCATTACCCGCCGGGCAAGGGTCATTGCCTCCACCTGATCGTGGGTAACGTACAGCGAAGTGGTTTTCAGCCGCCGGTGCAGATGCTGAAGCTCCAGCCGCATCTGCACGCGCAGTTTAGCGTCGAGGTTGGAGAGCGGCTCGTCGAAAAGGAATACCGCCGGATCGCGCACGATGGCGCGCCCCATCGCCACGCGCTGGCGCTGGCCGCCGGAAAGCTCGCGCGGACGACGCTGCAACAGGCCGTCCAGCTCAAGGATACGCGCCGCCTCTTTAACCCGCTGCGCAATATGCGCCCTGCCCATGCCGCGGATTTTCAGCCCCCACGCCATGTTCTCTTCGACGCTCATATGCGGATAGAGCGCGTAGTTCTGAAACACCATCGCGATACCTCTGTCCCTGGGCTCCATTTCAGTGACGCGCTGGCGATCTATCCAGATATCGCCGGAGGTGACGCGCTCCAGCCCGGCCACCATCCGCAGCAGCGTGGATTTGCCGCAGCCGGAGGGACCGACCATCACGATAAATTCGCCGTCCGCTACGTCGAGCGTCAGCGGCTGAATAATCTGGGTTTTGCCGTCCCAGCTTTTGGTTACTGCCTGAAGTTTTAAACCTGCCATTTTATTTCTCACTGTCCACTAAACCACGCACGAACGCGCGCTGCATGGCTAAAACGATAACGACCGGGGGGATAAGGGTGAGCAGCATCGCCGCCATCACCTGATTCCACAGCGTGGTGCCTTCGCCGGTGGCGATCATCCCTTTGATGCCCGCCACGGTAGTGCCGAGGTTCACGTCGGTGATAATCAGCAGCGGCCACAGGTACTGGTTCCAGCCGTAAATAAAAGTGATAACGAACAGCGCTGCGAGGTTGGTTTTCGACAGCGGCAGCACGATATCGCGAAAAAAACGCATCGGCGACGCGCCATCAATGCGCGCGGCTTCAATCAATTCATCCGGCAGGGTCATAAAGAACTGGCGGAACAGAAAGGTCGCCGTGGCCGAGGCCATCAGCGGCAGGGTTAAGCCTGCGTAACTGTCGAGCATCTTCAGGTTTGCAATCACCTCTACCGTCGGGAAAATCCGCACCTCGACCGGCAGCATCAGGGTGATAAAGATCATCCAGAAGAACAGATTTCGCAGCGGAAAGCGGAACCAGACGATGGCGAAGGCGGAGAGCATCGAAACGGTGATTTTGCCCACCGTAATGCTGAACGCCATGATGAAGCTGTTGAGCATCATCCGCCAGAACGGCGCACTGTTGACGCCCACGCCGTTGAGCCAGATGTTTTTCATGTTTTCAAGCAGATGACTACCAGGGAGCAGCGTCATCGGCGTGTCGAATACCGCCCGGTTATCCAGCGTCGCCGCGACAAACGCCACGTACAGCGGAAACAAAATCACCGCGATCCCCAGAATCAGTATGGTATGGCTGAACAGCGTCAGCCCGCGACGGTTCTCAATCATTGGTAACTCACCTTTCTTTCCACATAGCGGAACTGCACTATCGTGAGGAGGATGACAAGGAATATCAGCACCACCGACTGTGCGGCGGAGGCGGCGAGATCCAGCCCGGCGAACCCTTCACGATAGATCTTATAAATCAGCGTGGTGGTCGCCTGCACGGGACCGCCGGCAGTGGCGGCGTCGATCACCGGGAAGGTGTCGAAGAAGGCGTATACCAGGTTGACCACCAGCAGGAAAAAGCTCACCGGGGCAATCAGCGGCAGCGAAAGGCGAAAGAAGCGACGCACCGGCCCCGCGCCGTCGATGGCGGCGGCTTCCACCAGCGAACGGGGAATTGACTGTAAGGCGGCAAAGAAGAATAAGAAGTTGTAACTAATCTGCTTCCAGACCGAGGCAAACACCACCAGAAACAGCGCCTGTCCGCTGTTCTGCGCATGGTTCCAGTCATAGCCGAACCCGGCCAGAAAATGGGTGATCAGCCCGCGACCGGGGTTAAACAGGAAAATCCACAGCACGGCGGCGACGGCGGGCGCAACGGCATAGGGCAGCAGCATCAGCGTCTGATATAACCGACTGCCGCGCACCACGTAGTCCACCAGCGCGGCGAAAAAGAGCGACGCCAGCAGGCCGCTGAAAGTCACCAGCGTGCTGAATTTGATCGTCGTCCAGAAGGAATCAAGGTAGTAGTCGTCATGGAACAGCGCGACGAAGTTCTCCAGCCCGACGAACTGGCTGGAGAGCCCAAACGGATCGACGCTTTGCAGCGAATACCACAGCGCCTCGCCCGCAGGCCAGATAAAGAAAATAACGGTGATAACCAGCTGCGGCGCGACCAGCAGGTAAGGCAGCCAGCGCGAGCGGAACACCGGACGGGAAGATGACATTGCGATTGGGTTCCTGAACAGCGCCGGATGGCGCTACGCTTATCCGACCTACAGGTCCGCGTAGGCCGGGTAAGGCGAAGCCGCCACCCGGCATTTCACATTACGATTTGGTTGACTGTACAAAGCGGCGCAGCAGCTGATTACCGCGCTCGACGGCAGCATCCAGCGCCTGCTGAGGGGTTTTCTTACCGGTCCATACGCTTTCCAGCTCTTCGTCCACTACGGTGCGGATCTGCGGCATATTGCCCAGGCGCAGCCCTTTGGTGAACGGCAGCGGCGGCTTGTTCAGCATCTGCCGCGTGGCAATATCCGCGCCGGGATTTTTGTCATAGAAGCCCTGCTCACGCGTCAAATCGTAAGCGGCTTTGGTGATCGGCAGATAGCCGGTTTTCTGATGCCACTCGGCGGCGTTTTCCGGCTTCGCCAGGAAGGCGAGAAACTTCGCCACGCCGGTGTATGTTTCTTTGTCTTTACCCTGCATGACCCACAGGCTCGCGCCGCCAATAATGGCGTTCTGCGGCGCGCCCTTCACATCCGCATCGTAGGGCATCATCCCGACGCCATAGTTAAATCTGGCGTAGTGGCGTATGTCCGCCAGCGAACCGGAAGAGGCGGTGGTAATAGCACAGTCGCCGTTATAGAACTTCTCGGTGGACTCGTCTTTACGCCCGAAGTAGCTGAAATCGCCCTTCTTATTCAGCGTCTGCAACAGCGCAATGTGTTTTACCTGCTCCGGCTTGTTGAACTCCAGCACCGCATCAGTGCCGTCGAAGCCGTTGTTTTTGCTCGCCACCGGCAGCCCGTGCCAGGCGCTGAAATTTTCAATCTGAATCCAGCCCTGCCAGCCGCTGGCGTAGCCGCATTTTATCCCCGCCGCCTTCAGCTTAGCGGTGTAATCCGCCAGCTCCTGCCAGGTTTTCGGCGGTTGTTCCGGGTCTAAACCGGCTTTTTTGAAGGCGTCTTTGTTGTAGTAGAGCACCGGCGTGGAGCTGTTAAACGGCTGGGACAGCAGATGACCGGATTTGGCGTCGGTGTAATAGCCGGAGACGGTCGGCACAAACTGCGACTCGTCAAAGTTGATACCCGCATCGCTGAACACTTCATAGACCGGCTTAATCGCCTTCGAGGCCATCATGGTCGCCGTACCCACTTCATACACCTGCAAAATCGCCGGGGCGTTGCCGGTACGAAACGCCGCGATACCCGCGCTCAGGCTCTGCTCGTAGTTGCCTTTGTACACCGGCACAATTTTGTAATCCGGACTGGCGGCGTTAAAGCGCTGCGCCAGAGAATCGACCTCTTTTCCCAGCTCCCCTTCCATTGAGTGCCAGAACGGAATCGTGGTGACAGCCATTGCCTTCATTGCAAAAGCCAGCCCCACTGCCAGACCCAGAACTGTGTGTCGTAACAATGTCATTGTCATCTCTCTTATTGTGCCGGATGCGCGATATCACGCGTTTTATGTTCGCGGGTTAACATGCCACGCGCGAATGACAGAAAAATAACTATTTGTTTACAGATAAATGACAGCAAAAGGTCAGAGGGATGATGGTTGTGTGAAGGGGTGGATGTGAAAAAAGTCGGGCGGCGGCGTCGCCTTACCCGGCTAGGGCGATTCCCGTAGGCCCGGTAAGCGTAGCGCCACCAGCATTACACTAGCGGCGTAAAAGCTCAGCAATCTCTTCGAGGGATAAGCGACCCGCAGCAGCCTCGACCGTCATCGCCACAAAATCCGGATTGGCCTTCAGCGTAATGCCGTTGCGTTTGAGAAAAAGCAGGGTGATGAACAGGGCTGTGCGTTTATTGCCGTCGTTGAAAATATGACCACGGGAGATAGCCAACAGATGCATGGCCGCAAGGAGCCAGACATCCGTGACGCCTTCGTATTCATACTTATTCAGGACACGATACAAAAGAGCTTCCGCTCGCCCGGGATCCGGCATTCCCGCTACGCCGGGCGTGACGCTCAGCAGTTTGTCATGAAACCGGACTATCTCTTCCGCTGAGATAAATTGCACACTCATTTATCAGCCAGTTCCCTTATTTCATTTCCATGAACCGCCATAATCGCCTCAAATTCCGCATCCAGTTTTGCTGCCTGATAGCGTTCAAACTCTTCGGCGCTGATGATGACGGCGGGCTTATGCCCACGACGCGTGATGGTAACTGGCGTTCCGGTAGCCGCAGAATCCAGTGCGGAAGCAAGATTCTGGCGGGCTTCGCTATAGTTCATTGTACGCATATCGCCCCCTTTTAAGTACAAGTAAATTGTACAACTAAAGCGTACAGAAAACAAAAAAGCCGGGTGGCGGCGTCGCCTTACCCGGCCTGGGCGATCCCGTAGGCCCGGTCAGCGTCGCGTCACCGGGCAATACAGGCGACTCAGCCGCCGAGGTACGCACTCCGTACCGCTTCATTCGCCAGCAACGCGTCGCCGGTATCGGACAGCACCACGTGGCCGTTCTCCAGCACGTAGCCGCGGTCGGCGAGCTTCAGCGCCTGATTGGCGTTTTGCTCGACGAGGAAGATAGTCATTCCCTGCTCGCGCAGCTGTTCGATGGTGTCGAAGATCTGCTGGATAATGATCGGCGCAAGGCCCAGCGACGGCTCATCCAGCAGCAGCAACCGGGGCTGACTCATCAGCGCGCGGCCTATCGCCAGCATCTGCTGTTCGCCGCCGGACATGGTGCCCGCCCGCTGAATGCGACGCTCGTGCAGGCGCGGGAAGAGCTCGTACACCCACCTGATGCGCTCCTGAAACTGGTCACGCTCGGCGAAAAAGCCGCCCATCGCCAGGTTCTCTTCCACCGTCATACGGGAGAAGACGCGCCGCCCTTCCGGAACAATCGCCACCGCTTCCCGCATGATTCCGGCGGTTTGCCAGTCGGTAATGTCTTTATCATCAAATACAATCCGCCCGCTGGAGGCACGCGGATCGCCGCACAGCGTGCCGAGCAGCGTAGTTTTCCCCGCCCCGTTAGCGCCGATCAGGGTCACGATTTCCCCCTGATTGATATGCAGGCTTACCTCGTGCAGCGCCTGGATTTTGCCGTAGTGGGCACTGACTTTGTCAAACGACAACATGACTTTTTCCATCTTATGCCTCACCAAGATATGCGCGGATCACGTCCGGGTTATTACGAATCTGCTCCGGCGTGCCGTTCGCCAGCGGCGTCCCCTGGTTAACCACGTAAATACGGTCGGAAATGCCCATCACCAGCTTCATATCGTGCTCAATCAGCAGAATGGTGGTGTTGTGATGGTTACGCAGCTCGGCGATCAGTTCATCCAGCTCTTTGGTCTCTTTCGGGTTAAGGCCCGCCGCCGGTTCATCGAGCATCAGGATCTCCGGCTGGGTCACCATGCAGCGGGCGATCTCCAGACGACGCTGGTCGCCGTAGGCCAGGTTGCTGGCCTGACGGTTGGCGTGCTCCAGCAGGCCGATACGCTCAAGCCAAGTGGCGGCGCGATCCAGCGCTTCGCTCTGCGCCCGACGGAAGGCCGGGGTTTTCAGCAGGCCGGAAAAGACGCCGGTTTTCAGCTGATGATGCTGCGCGACCAGCAGGTTTTCGATCACCGTCATTTCGCGGAACAGACGCACGTGCTGGAAGGTACGCACCACGCCCATCCGGGCGATTTGCTGGCCCGGCAGCCCTTCCAGATGCTGATCGCGTAGCCTGATGGTGCCGCCGGTCGGCTTATAAAACCCGGTAAGGCAGTTAAAGACCGTGGTTTTCCCGGCGCCGTTCGGCCCAATCAGGGAGACAATCTCCTGCGGGCGCAGCTCCAGCTCAACGTTGTTCACCGCCAGCAGACCGCCGAAGCGCATCATCAGGCCGTTAACCGATAATAATGGCTGACTCATGCCTGCTCTCCTTCCGCCTGTTTGCGCTTCAGCTTCAGCTGTGGACGGGTCATCGGCAGCAAGCCTTCAGGACGCCAGATCATCATCAGCACCATCAAACCACCCAGCATCAACATGCTGTATTCATTGAAGTCACGCATCAGTTCGCGCGACACCACCAGCAGAATCGCCGCCAGTATTACCGCGAACTGCGAGCCCATGCCACCCAACACGACAATAGCCAGCACAAACGCCGATTCGGCGAAGGTGAACGATTCCGGGCTGACAAAGCCCTGGCGCGCGGCGAACAGCGTACCGGCGAAACCGGCGAACGCGGCGCTGATGGTAAAGGCGGTCAGCTTGATGCGCGTCGGGCTCAGGCCCAGCGAACGGCAGGCGATCTCATCTTCGCGCAGCGCTTCCCACGCGCGGCCCAGCGGCATCCGCAGCAGCCGGTTAATGACGAACAGGCTCAGCACTACCAGCAGTAGCGCCACCAGGTAGAGGAAAATCACCCGATCGGACGGATCATATTTGATACCGAAGAAGTTGCTGAAGGTGTCCCAGCCGCCTTCGCGGGCGGTGCGGCTGAACTCAAGGCCAAACAGGGTCGGTTTCGGGATCTGGCTGATGCCGTTCGGACCGCCGGTCACTTCAGTATTGTTCAGCAGCAGAATGCGAACGATCTCGCCAAAGCCTAAGGTGACAATGGCCAGATAATCGCCGCGCAGACGCAGTACCGGGAAGCCGAGCAGGAAACCTGCGGCCGCCGCCGCCAGCCCCGCCAGCGGCAGGCAAGTCCAGAAGCCGAGGCCGTAATAGTGATTCAGCAGCGCGAAGGTGTAGGCGCCGATGGCGTAAAAACCGCCGTAGCCCAGCACCAGCAGGCCGGACAAGCCGACCACCACGTTCAGCCCCAGGCCAAGAATGATGTAAATCATGGTCAGGGTGGCGATATCCACCGTACCGCGCGTCACCATAAACGGCCACGCGACGGCCACCACCAGCAGGGCGATCAGAAACAGCTTCTGCTTAACGGTCGAGCCGTCAATGGCCGGCAGAATAAACTTCGGCCCGGAAACGCTTTTCAGCCCTTTCTGGAACGCCGGGCGCAGAAGCTGGAAGAAAAAGACCACCGCGGTGCCGATAAATATCCACTGCCAGCGGATGTCGGCGGCGCGATCCACCACCAGCTTCGTGCCGTCCAGCTCCAGCTGAACGCCCATAAAAACGCCCGCCAGCACGAAGAACATGGCGGCAGAGAACAGCGCCATAGCAAAATGCATCGGTTTCATACTTTCTCTACCTCCGGACGACCCAGAATCCCGGTCGGCATCACCAGCAGCACCAGAATCAGCAGCGCAAACGACACCACATCTTTGTATTCAGTACTGAGATAAGCAGAAGAAAGCGCTTCGGCGACGCCGAGAATCAGGCCGCCGATCATCGCCCCCGGAATGCTGCCGATACCGCCGAGCACCGCCGCGGTAAAGGCCTTCATCCCGGCCATAAAGCCGATGTACGGGTTAATTACGCCGTAGAACTGGCCGAGCAGTACGCCCGCCACCGCCGCCATCGCCGCGCCGATCACAAAGGTCAGCGCAATCACGCGGTCGGTGTTAATACCCAGCAGGCTCGCCATTTTCAGATCCTCCGCGCAGGCGCGGCAGGCGCGGCCCATGCGCGAGTAGCGGATGAACAGCGTCAGGGCGAGCATCGCGATAAAGGTCACCACCCAGATAACCAGCTGCATGGTGGTAATGCTGGCGGAGAAGTTTTCGCTCGCCCCGACGACCCACTGGCCGTTAAACAGGCTGGGCAGCGCCACGTCACGCGAGCCTTCGGTCAGGCTGACGTAGTTTTGCAGGAAGATGGACATCCCGATCGCCGAAATCAGCGCGATCAGACGCTTGGAGTTACGCACTGGCCGGTAGGCCACCCGTTCGATACTCCAGCCGTAGGCGCTGGCGATGACAATCGCCCCGACGAATCCGGCCGCCACCAGCAGCCAGCTGGTATCGATACCCATCATCATCAGCGCGGCGATGATCATAAAAGAGACATAGCTGCCGATCATGTAAACCTCGCCGTGGGCGAAGTTGATCATGCCGATAATGCCGTACACCATGGTGTAACCGATGGCGATCAGCGCGTAGGTGCTTCCCAGCGTGACGCCGTTAAACATCTGCTGCAGGAAATAGAGGAACTGCTCGGACATAAGGTAACCTTTCTCAACCCACCCGTTTTACGCGGGCGGTGGGATAATTTGTCTTCAGAAATTACTTCGCCACGGTTGAAGAACCGTCGGCATGCCACTGAAAGACGCCAAATTCAAATCCCTTCAGATCGCCTTTTTCATCCCATTTCAGCGGCCCAATCACGGTGTCGGCGCCGTTCGCTTTTAAATCCTTCACCAGATCCAGCGGTTCTTTACTGCCGGAACGATCCATCGCGGTGGCCAGCGACTGCACCGCCGCATAGGTGATCCACACATAAGGACCGCTCGGATCTTTTTTGTCGGCTTTCAGGGCATCGACAATTGCTTTGTTCGCCGGATCCTGGTCATAGCGTTTCGGCATGGTGACCAGCATCCCTTTCGCGGCAGCGCCAGCGATGTTCGACAGCGAAGCGTTACCTACCCCTTCCGGCCCCATAAACTGGGTTTTCAGGCCAACCGAGCGCGCCTGACGCAGCATCTGCCCCATTTCCGGGTAGTAGCCGCCGTAATAAACGAAGTCGATATTCTCTTTTTGCAGACGGGCGATGAGCGCGGAAAAGTCTTTCTCGCCGGCGGTAATGCCGTCAAAGAAGACGATACTGGCGTTGCCCGCCTTCAGGCCGTCCTGCACCGAACGCGCCAGCCCCTCGCCGTATTGCTGTTTGTCGTGGATGATGGCGATGCGCTGCGGCTTCACTTTCTCCAGAATGTATCTGGCGGCGGTTGGCCCCTGAGAGGAGTCCAGTCCGGCGGTGCGCATGATGTGCTCATAGCCGCGCGCCGTCAGCTCCGGGTTAGTCGCCCCGGGGGAGATCATCAGGATGCCTTCATCTTCATAGATATCTGATGCAGGCTGAGTGGAAGAGGAACACAGATGACCGATAACATACTGAATACCGTCGTTGACGATTTTGTTGGCCACCGCAACGGCCTGTTTCGGATCGCAGGCGTCGTCATATTCCACGCCTACCAGCATGTCGCCCTTAATGCCTCCTTTGGCATTGATGTCTTTAATGGCCTGACGCGCGCCGTTAAACTCCATATCGCCCCACTGAGCGACCGGCCCGGACATCGCGCCCACCACGGCAACTTTAATCTCTTCAGCCAGTGCCGCCTGCGACATCGCTAATGCAATGACGCCTGCGACGATCGTTTTCGCGTTCCGTTTCATACTGAATCCCCACATGTGATGTAGTGTATTTATTTTGTATTTTTATGTTTAACAAGAAGTCTGTACTTTTTTTGCGCTGCGCTGGTTTTTTACCAGCCTGATTAATGGTTTAGCGCAGCATTTTCACCAAAAACAGATCAAAAGCTCTATTTTTCAGTCTATTAAGAACAGATAATATTCTGCTTTTCGCCATAGATAAACAAAAAAAAGCGCATTTTTCAGCATAAAATAACGGCATAAAGAGCGGAATAAAATGCTGCATTCCAGGGTATTATCCTGCCCGAGTACCATTCATTGACGTTTCGAACTAAGGTTATGTCTGTCAAAAAATTAATCAGCTGTTGAATGAATGAAAAAAGTGAAAGCATCCAGGTTAAATTTTTCGGTACACTGGCTGCCTGTTTTGTGATTTGGACATGCTGTCGATGAAGCTGACCATCATTCGTTTAGAACATTTCAGCGATCAGGATCGGATCGATCTGGGCAAAATCTGGCCGGAGTATTCTGCCGCCTCTTTAAGCGTAGATGAAACGCACCGGATCTACGCCGCGCGTTTTAACGAGCGTCTGTTAGGCGCGGTACGCGTCACGCTGAGCGGTACTCAGGGCGCGCTGGATTCACTGCGGGTACGCGAGGTCACGCGGCGTCGGGGCGTGGGACAGTATCTTCTGGCAGAGGTGATGCGCGATAACCCCAGCGTCGCCTGCTGGTGGATGGCCGATGTTGGCGTGGAAGATCGCGGCGTAATGGCGGCGTTTATGCAGGCGTCAGGTTTTACCGCCCAACAGGACGGCTGGGAGAAGCGTTAAAAAAGCCGGGTGGCGGCTTCGCCTTACCCGGCCTGCATTTCTGAAATGCGTAAGCCGGATAAGCGCGAGCGTCATCCGGCATGGCGCACCTTATTTGGCGTCGGTCGCCGTACCGTTAGCATGCCAGTTGAACACGCCGAACTCGAAGCCTTTCAGGTCACCCTTCTCATCCCAGGAGAGCGGACCCATGACCGTTTCGACGGAATTAGCTTTCAGGTACTTGGCGATTTCAGCCGGATCGTCCGACTGGTTCAGCCCCGCCTGCAATGACTGCAATGCTGCGTAGGTGGTCCAGACGAACGCGCCGCTTGGATCCTGTTTTTTGGCCTTAATCGCATCCACGATCGGTTTGTTCGCCGGAACCTGATCGTAGTTCTTCGGCTTGGTCACCAGCAGACCTTCGGCGGAGTCACCGGCGATGTTAGACAGCGAGACGTTCGCCACCCCTTCCGGCCCCATAAACTGGGTTTTCAGACCCGCGGCGCGGGCCTGGCGCAGAATCTGCCCCATTTCCGGGTGATAGCCGCCGTAATAAACGAAGTCGATATTTTCTTTCTTCAGGCGCGCCACCAGCGTGGAGAAGTCTTTCTCGCCAGCGGTAATCCCGTCAAAGAACACCACATTGGCGTTGCCTTTTTTCAGCCCATCCTGCACCGCGCGCGCCAGACCTTCACCGTACTGCTGTTTGTCATGAACGATAGCGATGCGCTGCGGCTTCACTTTTTCCAGAATGTATTTCGCCGCGGTCGGCCCCTGGTCAGAGTCCAGACCGGTAGTGCGCAGCACCAGCTGGTAGCCACGCGCGGTCAGCTCCGGCGCGGTGGCTGCCGGAGTGATCATCAGGATGCCTTCATCTTCATAAATATCAGACGCAGGCTGGGTGGATGAAGAGCAAAGGTGGCCGATAACGTATTTAATGCCGTCGTTGATTACTTTGTTCGCTACCGCCACCGCCTGTTTCGGATCGCAGGCGTCGTCATATTTTACCGCCACCAGCTTATTACCCTTGATGCCGCCTTTGGCGTTAATATCGGCGATCGCCTGCTCCGCGCCGGTAAACTCCTGGTCGCCGTACTGCGCCACCGGGCCGGACATCGCGCCGACAACGGCGACTTTAATATCTTCTGCCAGCGCCTGGCTGCTCATTATTAAGGCGATACATCCTGCCAGTAACGCTTTACCCTTCATATTCATCCTGAAGCTCCCCATTATCGTGGTCATTGCATTTGTTATGATGTTGTTTGTCAGCGCATTATTCTGTTATATAGAATCAGAAAAGCATATGATAGCTATTCCGACGGCTGCATTCCGCGCTTTTGCAGCACACTATGCTAAACATACCGTTATTTACCAGGGTTTGAAAAGACAAAATTAAGGCTGATGTAACAGATTAGTGACAAAAAAAACCGCGCCCTTACGCAAGGCGCGGGGGAGTAAAACAACGGATTACCAGCCAGCCGGCAGGTAACCCAGCGCAGAAGCGATGGCATAAACGGCGCTGCACAGGTAAAGCAATACAATAAATCCCTGAATAGCAGGATGGGTGATGAAAGCCGGGCAGGTCCAGCCAGGGGTCAGATCGCCACGCTGACGCGCGCCTTTCAGCATCAGGATGGGCATAATCGACAGGATCACCCCACTGAATACTCCGGCGAAATAGAGCGCATTAACAAACGACACCATGCCGCTGTAGGCAAGGATAAACGGCGGCACCGTCACTATCAGCAGTACCAGAAAACGTTTCAACAGCTGCGAATCATCGCCCAGGCGGAACTGATCGAAAATATTGGTCAGAAAGCTGCCGCCCAGCCCCCAGTACGAGGTCAGCATGGCGCACAGCGCAAATATGTTCGCGGAAAAGAATGCCCACTCGCCCAGCGCCTGCCCCCAGGAGATGGTCGCCACGTCGGTAATGTTATCCAGCCCGTTGAGGACGATAACCGACATCGGCACCAGCGCCAGCAGGCTGAAGGTGATCCCCATCCCGACCATAATCGCCTTCGGCAGTTTTTCCGGCTTGTCGGCAAAGCCGCGCGCCATTTCCGGGACGATATATTGCGCCGAAAAGCAAAATGCCACCACGTTGAATACCGGCACCATATACAGCCCGTTACCGTCAAGCAGGTAGCTTAACTGGGTCGTCTCTTTCAGCATGGTGGCGACAATCAGCACGGCGATCATTACCACCATCCCGATACTGATAAATTTTTCACCGCGTCCGATGGCCTTCAGGCCGAGATAAAGCACGCCGGCCGCCGGGATAAAAAACAGCGCGCTACCGAGCGCTGGCGAAATCCCCAACAGTGAATGCAGCAGCTTGCCGCTACCGGTCATATAGGCAATCAGCGCGCCAAACCGCCCGACGTAGCGGCGTGACAGGCCGCTTAGCTGCAAATGCTTACGGGTGCGCAGGGTCGATTCCGCGACATACAGCATGGTGATGGTGGTCAGGCTGCCAACCAGCATCAGCCAGAACAACAGCGGCAGGAAGCCCGCTTTGCTGGAGGCGTAAGCGATGGATAACACGCCCGCGCCGATGTTGGTGCCGACGATCATCGATACGCCTTCAACAAAGCTCAGCGATTTAGCGGGTACAGCGGTACGCTCCCGACGCGTCAGCGCCGGAGAAAAGGTGGAGTTTTCAGACATAATATTTTCCGTTTTATTCCGGCGACAAACGCCGCCGGAAAAAAGGTGATATCAGGGTGATCAACCACTCACGCTGAACGGGAACAACTTATTGTCGTAGAGGCTTCCCTGCCACTATCTACCTGTCCGGATCGGGCGCGTCAGCCCCGCAGCACGCGGGTCAGAATATCCAGCGCTTTGCTGAACTGCGCATCCGGGATCGTTAACGGGTAGAGGAAACGAATAACGTTGCCATACACGCCGCAGCTCAACAGCAGCAGACCGTTTTCCTGCGCTTTACGCTGGATCTGGCGGGTAAAGTCAGCGGACGGTTTCCCGGTTTGCGGATCGTTAAATTCCACCGCCACCATCGATCCCAGCCCGCGGACGTCAGCAATCGCCGGGCAGTGTTCGCGCGCCTGATTCAGCACTTCTTTCAGGTGTTCGCCCAGCTGGTTCGCCCGCTGGCACAGCTGTTCTTCTTCGATGATATCCAGCACCGCATGCGCGGCGGCAACCGCCAGCGGATTACCGGCGTAGGTGCCGCCCAGACCACCCGGCGCAGGGGCATCCATGACCTCCGCCCGCCCGACCACGCCGGAGAGCGGGAAGCCGCCCGCCAGGCTTTTCGCCATCGTCATCAGGTCAGGCTTCACGTCGTAATGCTGCATTGCGAAGACTTTCCCGGTGCGGGCGAAGCCGGTCTGTACTTCATCGGCGATCAGCAGAATGCCGTGGGTATCGCAAATCTTGCGCAGCGCCTGCATAAAGGCGGCAGGTGCGACGTTAAAACCGCCCTCGCCCTGAATCGGCTCCAGCACAATCGCTGCTACCTGATCGGCGGCGATATCGGCTTTGAAGATGCGTTCCAGGCTGTTGAGCGCCTCCTCAACGGTCACGCCGTGGGCCGCGTTCGGGTATACGGCGTGGTAAACCGAACCAGGGAACGGGCCAAAGCCTATTTTGTAAGGCGCCACTTTGCCGGTCAGCGCCATCGTCATAAAGGTACGGCCATGAAAGCCGCCGCCGAAGGTGATTAAACCGGGACGGCCGGTGCTGGCGCGGGCGATCTTCACCGCGTTTTCTACCGCTTCCGCACCGGTGGTGAAGAAGGCGGTTTTTGCCGGACCGTCAATCGGCGCGATGGCGTTGATGCGCTCCGCCAGCGAAACGTAGCTCTCGTATGGAACAATCTGGTACGCAGTGTGGGTAAACGCCTGCAGCTGTTGTTCTACCGCGGCCACAATCTTCGGATGGCGATGGCCGGTATTCAGCACCGCGATCCCGGCGGCAAAATCGATCACTTCATTACCTTCCACATCCCACAGCGTGGCGTTCTCGGCTTTCTCCACAAAGTAGTCGCACATCACACCTACACCACGGGGAGTCGCCTGCTGACGACGCTGATTCAGTTCTGAACTTTTCACCCTCGGATCTCCTGTTATGGATGTCACTTTATTGCAACAAATTCGAAACAATGTCGTTTATTTACACAGGTACTGGCCCTATAATCGAGTACCAATTATGAATATCTGAGGGATCCAATTGCGGGCACTTGTGGGCGATCTCCTGCTGGTCAGGCTCCAGCAGGAACAGGATGAATTCCTGCATAAACGGCTGTACAACGCGCTTCGGCGGTCAATTCTCGACGGCTCATTACCGCCGCACAGCCGCCTGCCAGCGTCGCGCGATCTCGCAGGCGAGCTTGGAATTTCAAGAAACACAATATTAACAACTTATGAACAACTACAGGCGGAAGGATATGTGGTTTCCCGGCGGGGAAGCGGAACATTCGTCGCGCAAACGGCCCCTGACACCTTCTTAACGGCGGCAGGGGGCGCAGAAAACAGTATCGAGATTGAGCAGGCTTTTCCGGTTTCGCGGCGCGGTCGTTTTTTACTCGATCACGTCAGCGCCAGCCCGCGCCAGTGGGGGGCGTTTATTCCCGGCGTTCCCGACGTTAATGCCTTTCCGCATTTACTTTTCAGCAAGTTACAGGCGCGGATCGGCCGCCGACCGAAGCCGGAAAAACTGAGCTACAGCTGCAATGGCGGGACGCCGGAGCTGCAACATGCGCTAATCGATTACCTGCGGGTGGCGCGCGGCGTGCGCTGTCAGGCAGATCAAATCCTTATTACCGAGGGGATTCATCAGGCGATCGATCTGGTGACGCGAATGCTCGCCGATAACGGCGATATGGCATGGGTGGAGGAACCGTCATACTGGGGTATTCGCCATGTGCTGGCGATGAACGATGTGCGGATAACGCCCGTGCCCGTTGATGCCAACGGCCTTGTGCCGCCTGAAAACGCGCAGGAAGCGCCGCGCCTGATCTTCGTTACGCCTTCACACCAATATCCGCTGGGCGCGGTAATGAGCCTTGAGCGGCGACAGCGGCTGCTGGCGCTCGTCAGACAGTACGGTAGCTGGATTGTGGAAGATGATTATGACAGCGAGTTTCGCTTTTCCGGGCAACCGATCCCGGCATTGCAGGGTCTGGTGGCCGATGCGCCGGTGGTCTATATCGGCACCTTCAGCAAGACGCTCTATCCGGGGCTGCGGCTGGGCTATCTGGTGCTGCCCCGTCCGCTGGCGAGCAAACTGAAAAGCGCCCACGCTGAGCTGTATCGCGGCGGACATTCACTGATTCAGATGGCGCTGGCAGAGTTTATTAACGGCGGTCACTATTCCGCGCATATCCGCCGTATGCGTCTGCTGTACAGCCGCCGTCGCGCCTTTCTGACGGAGCTGATTGAACGTCACTGCGGGCCGCAGGAGCTGTCGGATTTCAGCGATAACGCCGGGCTGCATTTGATTCTCAACCTGCCGGATGAGGTGGATGACGTCGCCGTCGCGGCCAGCGCCAACGCGCAAAATATTCTGGTGCGTCCGCTGTCGCGCTATTACCTGACCGCGCAACGTAAGAAAGGATTATTGATGGGGTTTGCCTGTCTGACCGAGGAACAGATGACGCCGGCTTTCGCCACGCTGCTGGCGTGCCTGCGTCAGCATTGTCCGCAGGTTCTGATCAATGCCTGATTTTGCCGGATGGCGGCGCAAGCGCCTTATCCGGCCTACATTGCTGCATCGCGTAAAGCAAAACGCCCCAACGGATGTCGGGGCGTTTTCGTAAGCGCTTGCGGCGTTATGCTTCGATAGCGGCGCGCAGTTTTTTCATCGCGTTCTTTTCAAGCTGGCGAACCCGCTCGGCGGAGACGCCATAGCGGTCGGCCAGTTCCTGCAGGGTGGACTTGTTGTCTTCGTCCAGCCAGCGGGCGCGGATGATCGCCTGGCTACGCTCGTCAAGGCCTTCCATCGCATGAGTCAGCTTACTGGCGGCCTGATCTTCCCAGTTGTCCTCTTCAATGCCATCGGCAAAGTTAGAGGTTTTATCCTGCAGATACAGTACCGGCGCCATCGGCTGGCTATCGGACTCGTCGTCCGGGGACATGTCAAAGGTCATGTCCTGCGCCGCCATACGGGATTCCATCTCACGCACGTCTTTGCTGGAAACACCCAGCTCGCGGGCCACCATTTCCACTTCATCCTGATTAAACCAGCCCAGACGCTGCTTGGTTTTACGCAGGTTAAAGAACAGCTTACGCTGCGCTTTGGTGGTCGCGACCTTCACGATACGCCAGTTACGCAGTACGTATTCGTGGATCTCAGCTTTGATCCAGTGCACGGCGAAGGAGACCAGGCGCACGCCCACTTCCGGGTTGAAGCGGCGCACGGCTTTCATCAGGCCGATGTTGCCTTCCTGAATCAAATCCGCCTGCGGCAGGCCATAGCCCGCGTAGTTACGAGCAATATGAACAACAAAGCGCAGGTGAGACAGGATCAGCGTCTTAGCTGCTTCCAGATCGCCCTGGTAATGCAGCCTTTCAGCCAGCGCCCGCTCTTCGTCAGCCGACAACATCGGCCACGCGTTCGCAGCCCGGATGTAAGACTCCAGGTTACCAACAGGGGCTAAAGCTAAATTTTGCATTTCTTTGGTCATTCAAATCCTCTCAATTTTTATCGTCCGGCACGACGGCGAAAGATATATCAGCAACAAGCATGCCAGCGTTAATGAGCAACGAGAATATCATTCACTCTTTTATCAGACAGTGATTTTATCCACAAGTTCCATGCAACGTTGTGTATAATTTGCGCACAAAATGTGACATGAAGATGAAAAGCGAGGGAAGAGACAACGGAGGCTCTTTCCCTGCGAACGGAAATCCATTGCAGGGAAAGATTATACCACGATTTTATTAATCGGGAGTAAAGTGACGTAAATGTTGCACCGTGGCCAACCACGCCGCCACCCAGCCGATCATCGAGCAGACCAGCAGCAACAGCAGGCACTCATCAAACGATAAACCATTGAGTTCAAACTTCGTTCCGAACACCTGCGCCACGTCGGTCACCGCCGACGACAGCCGCATTACCAGAATTTCAGACAAAATCAACGACAGAAACGCGCCGGAAAAACCTAGCAGCGCGCCGCCGTAGAGGAACGGACGCAGGATAAAGCCATCCGTCGCGCCAATCAGCTTTTGCACGTTAATGGTATCGCGACGGGCAAAGATGCTCAGGCGCACGCTGTTGCCGATCACCAGGAACACCGCCGCCACCATCAGCACGCCAATCATCGCCGACACGCGGCCCACCAGCCCGGTCAGCGCCGCCAGCCGGGCAAACCAGCTGTCGTCCATCCGCACTTCGTCAATGCCGTTAATCTGCGTAATGCGATCGCGCAGGGTATTGAGCGCCTCGGTCCCCTGGAAGTCGATCTTCGGCACCACCACCGCCACCGCCGGCAGCGGGTTCTCCTCCAGCATATCCAGCGCGCCGCCGAAACCGGACCAGTTGCGGAATTCACCCAGAGCGTCTTCACGCGACAGGTAATTCACTTTGTCCACGCCCTGCTCGGCCTGAAGCTGCGCCACTACCCCTGCCGCCGCATCGTCATCCAGCGTTTTTTGCAGATAAACGGTGATTTGCGGAGAGGGATAGTACTGCGTCGCCGCCTGGTTAACGTTCTTGTACACCATGTAGCAAACGCTTGGCAGCGTCAGGGAGATGGCAATAACCATCACCGTTAAAAAGGTCGCCAGCGGTTTGCTTTTCAGATCCTGCAACGCCCCCTGGAAGGCATAACGCACCTGCTCGTTAAAAACGTTAGTTTTCCGCGAGTTGGGCTTTGGCGACGGCTTCGCCCGTTTCGGCGCGTTGCGGCCGCCGTCGCCTGACGAACCGCCAGAGCGACGCAGGCGATCCAGTCGCCCGCCAAACTGCCGGATATGATTCATTGCATCGCGCTTATTCATAGGCCACGCCTCCATGCAGGTGTCCATCGCTCAGCACCAGCTGGCGATAAGAACGGCGGGAAATCAGCCCGATGTCGTGCGTCGCCATCAGTACGGTGACGCCCACGCGGTTAAATTCTTCAAACAGACGCAGGATCCCTTCCGACAGCGCGTCGTCCAGGTTACCGGTCGGTTCATCCGCCAGCAGGACCGCCGGTTTATTTACCACCGCCCGGGCGATGCCCACGCGCTGCTGTTCACCGCCGGAGAGTTGAATAGGAAAGTTTTTCGCTTTGTCCAGCAGCCCGACCTTATCCAGCGCCGCCGACACCCGGCGGCGAATGTCGTCACCGCTGGCGCCCGCGATAATCAGCGGGATCGCCACGTTGTCGTAGACGGTGCGGTCCATCAGCAGATGGTGATCCTGGAAAATCATGCCGATCTGCCGACGCAGAAACGGCACTTCGCGATTCTTCAATCGGGTAATGTCGTGCCCGCTGAAGATAATTTTCCCGGCGCTCGGCCGCTCAATCCCACAGATAAGCTTCAGCAGGGTACTTTTCCCCGCGCCTGAGTGGCCGGTCAGAAACGCCATCTCGCCCGGCTGCATATGGAACGTGACGCCCTGCAGCGCTTGTCTCCCACCGAGATAGGCCTTGCTGACATGTTCAAAGCGAATCATTGTTAATCCTCTCGGGCAAAAAGTGCCTCTATAAAATCGTCCGCCTTAAACGGACGCAAATCTTCGATACGTTCGCCGACGCCAATATAGCGGATAGGAATGCCAAACTGATCGGCCACCGAGAAGATCACGCCGCCTTTCGCCGTGCCGTCCAGCTTGGTCAGGGTAATCCCCGTCAGACCAACCGCCTCATGGAACAGTCTGGCCTGGCTTACCGCATTCTGCCCGGTGCTGGCGTCAATTGTCAGCATAACCTCATGCGGCGCATCCTCATCCAGTTTCTTCATAACGCGCACGATTTTTTTCAGCTCTTCCATCAGGTGCGATTTGTTTTGCAGACGACCCGCGGTGTCAGCAATCAGCACATCGATGTTACGCGCCTTCGCCGCCTGAATAGCGTCAAAGATGACGGATGCGGAGTCCGCGCCGGTATGCTGGGCAATCACCGGAATATTATTACGCTGGCCCCAGACCTGAAGCTGCTCCACCGCCGCGGCGCGGAAGGTATCGCCCGCCGCCAGCATCACCGATTTGCCCTGCTGCTCGAACTGACGCGCCAGCTTGCCGATAGTGGTGGTTTTACCCACGCCGTTGACGCCCACCATCAAAATCACAAACGGTGTTTTGCCGTCTACGTTCAGCGGCTCATCAACCTTCGCCAGAATCTCGCTCATCTCATCTTTCAGCAGGCCGTACAGCGCTTCGGCATCACGTAGCTGCTTGCGGCTGGCGCCTTCGGTCAGATTGGCGATAATTTTGCGCGTCGTTTCCACGCCCACGTCGGCAATCAGCAGTTGCTCTTCCAGCTCTTCGAACAGATCATCATCGATTTTTTTACCGCGGAACAGGCTGATAAATCCGGAACCGAGATTCTCTTTTGTTTTCAGCAGGCTACGTTTCAGCCGGGCAAATAAACCCTCTTTGGTCGGTTTTTCCTGCTCCTGGGCGATCTCGTCGACCGGCGTCTCCTCTTCCGCTACCGGCACCACCAGCACCGCTTCTTCCGCGGCTTCCGCCGCCAGCGCCTGCGCTTCCAGCTCTTCGTCGGACAGTGGCGGTACGTTCTGCGCCTCTTCTTCCACCGCGTTAACAATTTCGACGGTTTCCGCTTCCGCCTGCCACTCTTCCGGCGACGTCTCTTCCGCTTTCACCTCTTCCGGCAGCGGCAGCACTTCGCGCTCGACGGCGACCTGCGGCGCAACCACCTGTTCAGGCTCGACTACCGCTACCGGCTCAGGCTCTACCGGCTGCGGCTTTTCGCTCTCCTGGATCTGTTCTGTGACTTCAACCACGTCCTGAGCAAAGGTTTCTGTCTCTTCTTTGCTGTGCGCGGGCGCTTCTGCTTCTACGTCAGCCGCCGTGTCAACCGACGTTTCTGCCGGGCGTTGTTCTTCTTCAAGCTGCTGTTCTTCGGGTTTTTGTTCCTGCTGCTCTTTTTCACCAAAGCCCAGCCAGGAAAAGAAGCCACGTTTTTTCTGTTTTGCCATCTGCGATTACACCCCTCGCGGCCTATATACATGGAAGCTAAAAAAATGATGAAATAGTCTATCACTTAACTTAATTCACATCACCGCCTGGAATAACATGCAACAGGCAGTTTGAGCAGCAGAAATGAAAAAACCAAATCACTCTGGCAGCGGCCAAATCCGCATTATTGGCGGGCAATGGCGTGGCCGTAAACTTCCTGTACCGGACAGCCCCGGCCTGCGTCCCACCACCGACCGCGTGCGTGAGACGCTGTTTAACTGGCTGGCGCCGGTGATGGTCGACGCCCGTTGTCTGGACTGCTTCGCCGGCAGCGGCGCGCTGGGTCTGGAAGCGCTGTCACGTTATGCGGCCTCTGCCACGCTGCTGGAAATGGATCGCGCCGTCGCGCAGCAGTTACAGAAGAATTTAGCGACGCTGAAAGCTGCCAATGCGCAGGTGGTGAATACCAATACCCTGACCTTTCTGGCGCAATCCGGCACGCCGCACAGCGTGGCGTTTGTCGACCCGCCGTTTCGCAAAGGTCTGCTGGAAGAGACCTTAAGCCTGCTGGAAAAACACGGCTGGCTGGCGGATGAGGCCTGGATTTACGTGGAAAGCGAAGTGGAAAACGGTCTGCCCTCCGTGCCGAAAAACTGGTCGTTGTATCGCGAAAAGGTCGCCGGACAGGTCGCGTACCGTTTATATCAACGTGAAGCGTAAGGAGAAACCCATGCTGATTAACGTTGGACGTTTACTGATGCTCTGTGTCTGGGCCTTTTTATTATGGAACCTGGTACAGCCCTTCCCGCACCCGCTCAATATTTTTGTTAACGTCGCGCTGATCTTTATGGCGCTGATGCACGGCTTGCAGCTGGCGCTATTGAAAGCCACGCTGCCGAAAGAGGGCCCGCAGATGACCCGCGGGGAAAAAGTGCGCATTTTTCTGTTCGGCGTGTTTGAGCTGCTGGTGTGGCAGAAAAAGCTTAACGTCAAAAAATAACGTTTGCTGACGGCTTACGCCTTAATCCGACCGGACGTCAAACCCGACAAACCGCGTGCCCTTAAAGCTCAGCGTCCCTTCGTCGCCCACCGTCAGCGCGTGGTACTGGCGCGCGTCGAGGCGGAACGTCTTCTCCATCCCGCCGCGCAGCGGTTTAAAACTCGCTTCGTAACGCATACTGGTGCCTGCGGGCGTCACCTGCTGCTGGCGCGAGCGGCGATCGTTAATCGGTTTTTCCCGCTTACTGGCGACCACCATCTGCGCCTGTTGCAGGGGCGCGGCATCGTTATCCGCTTTTTCCCGCCGCTGCTGCACAAAGCGAAACGAGGCGGCAACGACGATTAACGCAATGATAATAATAAAAAAGAGCGGTGGCTTACTCATACCCTTAACCCATCAGAAAATGCGGAAATCAGCATACCCCGTGCGTAATGGTGTTGTCATCCGCCCTTACCCGCCTCTAAACTGAAAGGTAAGACCGTAAGCATACCGCTTACGAAAAAATAACGAATTCAAGGAACTAAGATGCTTTGGTCGTTTATCGCTGTCTGCCTTTCCGCATGGCTGTTTGTGGATGCCTCGTACCGTGGACCCGCCTGGCAACGCTGGGTCTTTAAACCCGTCACGCTTCTTCTCCTGCTGCTTCTGGCCTGGCAAGCGCCGATGTTCGACGCCGTCAGCTATCTGGTGCTGGCCGGTCTGTGCGCTTCGCTGCTGGGCGATGCCCTGACGCTGTTGCCGCGTCAGCGTCTGCTGTACGCGATTGGCGCGTTTTTCCTTTCGCATCTGCTGTACACCATCTATTTCGCCAGCCAGATGACGCTCTCTTTCTTCTGGCCGTTGCCGCTGGTGCTGTTGGCGCTGGGCGCGCTGCTGGTAGCGGTAATCTGGTCGCGCCTTGAGGAGCTGCGCTGGCCGGTATGCACGTTCATCGCCATGACGCTGGTGATGGTCTGGCTGGCCGGCGAACTGTGGTTCTTCCGCCCCACCGCGCCCGCGCTGTCGGCGTTTATGGGGGCGTCGCTGCTGTTCATTGGCAACATTGTCTGGCTGGGCAGCCACTACCGTCGCCGCTTCCGCGCCGATAACGCCATAGCCGCCGCCTGCTACTTCGCCGGTCACTTCCTGATTGTCCGCTCGCTTTATCTCTGATAGTGCTTGACTCTGGAGTCGACTCCAGAGTGTATCCTCCGGTTAATGAGAAAATTATCATCAACCGGAGGATGCCATGTCGACACCCGATACTGATGGCAAAAAAGCCCCACAATTTTCATCCTTCAGACTGGCCCCCGCGCCGCAAAAGGCCGATGAGTGCTGCTGCGACGGCGCCTGCGCCGCGCCGGAAACCGTCCCTGAAACGGTAAAAGGCGCCCGTTACAGCTGGCAAGTGGCCGGAATGGACTGCGCCGCCTGCGCCCGTAAGGTTGAAAACGCAGTGCGCCAGATACGCGGCGTGAATCAGGTGCAGGTGCTGTTTGCTACCGGCAAGCTGGTGGTCGACAGCGACGGCGACCTGCGTCAGCAAATTGAGCGTGCGGTGCAAAACGCAGGCTATCGTCTGCAGGATGAGCAGGCGAAAGCCGCCGCGCCCGAATCGCGCCTCAAAGAGAACCTGCCGCTGCTGACGTTGATGGTGATGATGGCGATCGGTTGGGGGCTGGAGCAGTTCAACCATCCGCTAGGGCAACTGGCGTTTATCGCCACCACCCTGGTCGGGCTGTACCCTATCGCCCGCCAGGCATTGCGCCTGATGAAGTCCGGGAGCTGGTTTGCCATTGAAACGCTGATGAGCGTCGCCGCCATCGGCGCGCTGTTCATCGGCGCTACCGCGGAAGCGGCGATGGTCCTGCTGCTGTTCCTGATTGGCGAACGGCTGGAAGGTTGGGCCGCCAGCCGCGCCCGTAAAGGCGTCAGCGCGCTGATGGCGCTGAAACCGGAGGTCGCCACCCGCCTGCGCGACGGGGTGCGCGAAGAGGTGGACGTCAGCGCGCTACGGCCTGGCGATGTGATTGAAGTCGCCGCCGGAGGACGCCTGCCCGCCGACGGCAAACTGATCTCCGCTTTCGCCAGCTTTGACGAGAGCGCGCTGACCGGCGAGTCGATCCCGGTTGAGCGAGCCAGCGGCGAAAAAGTCCCGGCGGGGGCCACCAGCGTGGACCGTCTCGTTACCCTGGAAGTACTGTCTGAACCGGGGGCCAGCGCCATCGACCGTATCCTGACGCTGATTGAAGAAGCAGAGGAGCGCCGCGCGCCTATTGAGCGCTTTATCGACCGTTTCAGCCGTATCTATACGCCGGCGATCATGGCCGTCGCTCTGCTGGTGACGCTCGTCCCGCCGCTGCTGTTTGCCGCATCATGGCAGGAGTGGATTTATAAGGGACTGACGCTGCTGCTGATTGGCTGCCCGTGCGCGCTGGTGATCTCCACCCCGGCGGCGATTACCTCCGGGCTGGCAGCGGCAGCGCGACGCGGAGCGCTGATTAAAGGCGGCGCGGCGCTGGAGCAGCTGGGACGCATCACGCAGATAGCCTTTGATAAAACCGGGACGCTGACCGTGGGTAAACCGCGCGTGACGGCGATTCACCCGGCTAACGGTGTCAGCGAGGCGGATCTGCTGGCGCTGGCGGCAGCGGTAGAGCAAGGGTCAACGCATCCGCTGGCGCAGGCCATCGTGCGGGAAGCGCAAAGCCAGGGTCTGACGATCCCCGCCGCCGAGGCGCAGCGCGCGCTGGTCGGCTCCGGCATTGAGGCGCGGGTTAACGGCGATCGCGTGCTGATTTGCGCCGCCGGGAAGCTGCCAGCCGATGCGTTTGCCAGGCAGATCGCTCAGCTCGAAAGCGCCGGGCAGACGGTAGTGCTGGCATGGCGAAACGATACCGTACTCGGGATCATCGCCCTGCAGGATACGCTGCGCGACGATGCCCGCACCGCCATCAGCGAGCTGAAGGCGCTGGGCGTCAACGGCGTTATTCTGACCGGTGATAACCCGCGCGCGGCGGCGGCCATCGCCGGAGAGCTGGGGCTGGATTTCAACGCGGGCTTGCTGCCGGAAGATAAAGTGCGGACGGTCAGCGCGCTGAATCAGCAGTCGCCGCTGGCGATGGTCGGCGACGGCATTAACGACGCCCCGGCGATGAAAGCCGCCGCCATCGGCATTGCGATGGGCAGCGGCACCGACGTGGCGCTGGAAACGGCGGACGCCGCGCTGACCCATAACCGCCTGACGGGATTAGCGCAGATGATAAAGCTGGCGCGAGCGACGCACGCCAATATCCGTCAGAACATCGCTATCGCGCTGGGGCTGAAGGGGATCTTCCTCGTCACCACGCTGCTCGGCATCACCGGCCTGTGGCTGGCGGTGCTGGCGGATACCGGCGCGACGGTGCTGGTCACGGCCAACGCGCTGCGGCTGTTGCGTCGACGGTAAAAAATGCCCGGTGGCGCTGACGCTTACCGGGCCTACGAAGTGGAAAGAATTGGCAGCCGCTATCCGGCAAAACGCCAGCGGTAAGAACCTGTAGGCAGGATAAGGCGCAGCCGCCATCCGGCAAAAAACGCCAGCGATAAAAACTTCCAGGCCGGATAAGGCGCTGCCGCCATCCGGCAAAAACATCGCTTACTGCATCCCCAGAATGCCCGGCAGCCACAGCGAGATGGCCGGAATATAGGTCACCATCGCCAGCACCACCAGCAGCAGGCCGTAGAAGGGCAGCATCGCCCGCACGACGGTCTCAATCTTCTGCTTGCTCACCGCGCTGGCGACAAACAGCACCGAACCCACCGGCGGCGTAATCAACCCGATCCCCAGATTCACCATCATGATCATGCCGAAATGCACCGGATCGATACCTAACGCATTGGTCACCGGCAGCAGCACCGGCGTCAGGATCAGGATGATCGGCGCCATATCCATCAGCGTGCCAATTAACAGCAGCATAATGTTGAGATACATCAGGATGACGTACTTGTTATCGGAGAGTGACGTGAAGAATTCGGTAATGCGCATCGGCAGCTGCATATAGGTCATCACCGCGCCGAACGCCGCCGCGAAGCCAATCAAAATCATCACGATAGTGACCGTTTTTACCGTCCGGCACATCAGCTTCGGCAGTTCGTTCCACTTGTAGTCGCGGTAGATAAACATGGTGACGAAAAAGGCCCACAGACAGGCCACCGCCGCCGATTCGGTAGCGGTGAAAATGCCGGACAGAATGCCGCCCAGAATGATCACCACCGTCATCAGCCCCCACAGCGCATCAATGAAGATTTTCACCGCCTGGCGAAACGGAATACGCTCACCCTTCGGATAGCCGCGCTTGCGCGCAAAACAGAGACACAGCGCCATCAGACACAGCCCGAGCAGCAGCCCCGGCAGCACGCCAGCGATAAACAGCGTGGCGATAGAGACTGTCCCGCCTGCCGCCAGCGAGTAGATCACCGAGTTATGGCTCGGCGGGATCAGAATCGCCTGCACCGAACCGCTCGCGGTCACCGCCGCCGCGTACTCGCGCGGATAGCCCTTTTTCTCCATCTCCGGGATCATCACGCTGCCGATGGAGGCGGTATCCGCCACCGATGAACCGGAAATCGCACCGAAAAAGGTTGAGGCGACGATATTCACCAGCGACAGCCCGCCGCGAATAAAGCCGACGAACAGATAGGCGAAGTTGACCAGCCGCCGGGCGATGCCCCCCTCCGCCATAATCGCTCCGGCGAGAATGAAGAATGGAATCGCCAGCAGGGTAAATTTATTCACCCCGCTGGTGATTTGGATCATCAGCGCTTCCAGCGGTAAATCGATCCACAGCGCGCCCGCAACGGCGCTCAAGCCGACGGCGAAGGCCACCGGCATTCCCAGCGCCAGCAGGATGGCGAGGGTGAATAACAACACAAAGGCGTCCATTGTTCACCCCTTACCCGTGGTTGCCGATCGTCACGACCGGACGGTGTTCCTGCGAGCCAAAGAACAAGCGCTCGAGGACAAATAAAATCAGAATCGCCGAGCCAATCGGCAGCGGCAGATAGCTTTCCCCCGAGGTCATAATCGGGAATTCCGCCACCGGCTGCTCCCACAGCTCCACGCACAGCAGGTAGCTGTACCAGAAGATGATCAGCGAAATCAGCAGCATCAGCAGCTCCACCACCCGCGCACAGGCGGTTTTCAGCACCAGCGGCAGGCGGTCGGTGAGCATGTTAACCGCGATGTGCGATCCGGCGCGGTAGCCCACCGCCGCGCCGATAAAGGTAAAGGTCACCATACAGATAATGGCGATCGGTTCCGGCCAGGACTCCCCGCGGTTAAGCACATAGCGCGAGAAGATACCGATGGGAATGACGATAGTCATCACCAGCAGCGACGCCCCCGCAATCGCCATCGCCAGCAGGTACAGGCGATCCATCCACTTCAGGTAGAGTTCGGACATACATCCTCCGCAACGGGGCTGGATCACTTCACATCCGCGATGGCTTTCATCAGATCCTGATGCTTTTCGCCATACTGCGCGCGCACCGGCTCGGTGGCTTTCACAAACACCGCCCTGTCGATGTCATGGAACTGCACGCCGCCCGCCTTCATTTTTTCCAGCGCCTGCTGGTTGTAGGCATTCCACAACTTGCGCTGTTCGAACTGCGCTTCGCGGGCGAGAGTGAGGATTTTTTGCTGCTGGTCGGCGCTGAGCTTGTCCCATTTCACCTTCGAGTAGAGCAGCATTTCCGGCGTGATAAAGTGGCCGCTGAGGGTGTAGTTTTTGGCGACCGGCATGTAGTTATGAGCGATATAGGTCGGCGGGTTGTTCTCCGCGCCGTCAATCACACCGGTTTGCATACCGCTATACACTTCGCTGACCCCCATCGCCACCGAGTTGGCGCCCATATCTTTTAAGGTTGCCAGCGCCACCGGGCTGCCCTGCACGCGAATCTTCATACCTTTTAAATCTTCCGGCTTGACCACCGGTTTTTTGGTGATCAGGTTACGCGTGCCGGAGTCCATCCAGCCTAAAAACACCAGCTTCGATTTTGGGTTATTGGTCAGCTTCTCGCCGATGCTCTTGCCGACATCGCCGTCAATGACCTTGTGCATATGGTCCTCATCGCGGAAAACATACGGCAGGGTAAAGACTTCGATATCGGGGAGGATGGCCGCCACCGGCGCCATCGAGACGCGAATCATGTCGATCGCCCCCATCTGCGCCTGTTCAATCATCTGTTTTTCATCCCCCAGCACGCCGCCCGGAAAGACTTTTATTTCCAGTTCGCCATTGGTTTGTTGTTTTAATTTTTCGCCCATCTGCTGCACCGCCACCACGTTCGGATAGCCTTCAGGGTGGACATCGGCGGCTTTAATCGTTTGAGCAGAGGCGACGCAGGTAAAAGCAAACAGACACAGAGCGGCCAGTAACGGCTTGAGAGTCGTTTTCATTATGTGAGCTCCAGGACAGTGAGGTAAGTGTTAAAACAGTGTTTTAGTTTTGCACTATTAAAAACTAGACTACGCCCTGAAAAGCGGAGGTGAAGCACTTCACAAAATTGTGAAGTTTTGAAACGATGGTTTAGAACTGTGATGTTTACATGCTTATGTTACTTCACCCGCTATGTAAACATCACCAATTTTTATTCTTCAATAATATGATTTTTAAGGAATTCATGCCCCTTTTCAGATACGATAAAAGTCTGTCGGGAATTTTCATAATCATTTATGACATCAACAAAACCCTCTTCCACTAAACGGTTCACGACTGTTGGAACATAACCGAATCCGGGTATATTCCGGGTCGAAAGCACCCTATCCAACACATACCAATTCCAGTCCCCATCTTTCAGGGCCATAACTTTAAGAACGCCTAACTCAATTTTTGAAATCATTTATTAAAGCCTCCGGATGGAATAATTCTGCATCTGTAATTCTGTAATCTGCAAGAGTAGCTGCATGCGCATTATTCCAAAGAATATAGCCTTCGAGCCCCTTAGGCTCTCCAGCCTCCCATCCTAAATTACAGTAACGCTGAAATTCCCGACATTCATGAGTGAAATAATTGAGATCAACCTGTTCTGCAGTAATCTCACCCTTTAAGATACGCTTCAAACGAGCAATCATTACATCATTAGCAGGATCATGTTCAAATCGAGAAATATGTTTTTCTACCGTAGCGATACCGGCACTGTCAATGATTGCACCTTCAGTGGTCAGATACTCTATTGGCCCCCCGGCTAATTCAGGGTCAAAAGTGCGTCCTGATACCGGACCTTTTGCGCCAGAATAGTGCATTTTTTCAATTGCCGGAAACTTCATCCTCCCCATCATTGATCCAGCCATCAACGACGCACCAGCAATCAGTAGGCCCTGGTTATCCATCACCTGGTTGTAGCCATCAGGGGCTTCTCCCCCCAGCTTTTTCGCGGTTTCTTCGAAGCCTTCGATATTCCCGTTATAAATCCCGCCAGCAGCGAGAAGTCTACCGACAGACTTGCTATTCAACGTTGCTAAAGCATTGTTGGCCTTTCCATTTTTGGCTGGTATAAACAGGCGGTTATAGTCAGCAGGAAGCGCCAGATAGTCAAACTCCGTATTGGCAATAAGATGTTTGCAGAGGATATATTCATAATTTACAACAATAGTTTCCGTATCTAAATCATCTGCCGAAAATAGTTGACGGATACTGGTTATGAAAACGCCCCGCAGTTGAAGATAGTAATATTTCTCCCATCTTCCATATGGATTGATGCGGAAGAAATAAAACTCCATATATAACTGCTCGTTATTATTAATCGCATTTGACAACAATGGTGTGCTTTTATCGATCAGTTTTTTGAAACTCAGCCCATGCTGTTGCGAACCATTACCGGTACTGGTAATAATATTCGTGAGCGAAAAAACAAAAATTTCGTTCTCATGACCGATTTGTCGACGGTTCCCAACTGAATCAGCGGTTCCACAACTGTCAGAAATAGCGCCCTGTTGTTCCCCTGCAATCGTCAGGTAAACAATGTCACTCATTTCATCCCTTTATTACATGTTGAGGTAATACAACAGTGGTAACAATAACCCTGGAAATTAATTCTTACGCTGACAAAAGGAATTTGCATAGCGAAAAAATAAATTCTTTCAATTTAACGTCGATTATCAGGGTTATCTGAAAGAATGAAATGCGTACTATGAATACATTAATTCAAATTTTAGAAGGTAATAATTTTATCGGGGCAGGTATAGTCTGTCGCACCTCCGGATAAATGTCCTTAACAGCGTGATTACTGCGGTCATTTGAATACGGAGAGCGCGAAAGAGCCGGAGCGTATATAGCGTGCGTGAGCATTATTCGCAAAGCTTACCCTTCGGGGCGTCCTGAAGGGCATTCAGTACCCTAACGCATTTTGTCTAAGCCCTGCCAGGGTTCGAAATGGCAAATAACTTAGCCTGATGGGACAGACTCTTAGCTTTTACGCAGCAGATAGCGGTAGGGCAGCGCGTCGGTTTCCTGCGCCAGCAGCTCATGCTCCATAAAGGTACAAAAGCCCGGAATATCACGGGTGGTTGCCGGATCGTCGGCGACAATCAGCAGCGTTTCGCCGCTCTGCATACCGCGCACGGTTTTACGCACCATCATTACCGGTTCCGGGCAGCGCAGGCCCTGGGCGTCAAGGGTATGGTCGGGAGAGGAAAACAGATCGCTCATGGTGGTCTCATTTACTGACAAACCGTCGTAGTTTACGCCCAGTTGCGCGCTAAGCCAATCAGGTTAACGATTGCGTGAAAAACAACCATTGCAAACTCCGGCTAAAGCAGTATCATGCCGCGGCCTTACCAGGCTTAAGACGCGTTATTATCGCAGCCAGTTTAGCTGAGGCCAGCACCGCCCGAAGGCAAAATGGCAAGTAAAATAGCGTGAAGCACGTATTGGGTTCCCTCACCCCAAAAACTAAAAAGGTACAACATGGCTTCGTTTACTCAATCGCAGCGCGTAAAAGCGTTGTTCTGGCTTTCGCTTTTTCATCTGCAGGTGATCACCTCCAGCAACTATCTGGTACAGCTGCCCATCTCCGTTTTTGGTTTTCACACCACTTGGGGCGCGTTCAGCTTTCCGTTTATCTTTCTCGCCACCGATCTGACCGTGCGCATTTTTGGCGCGCCGCTGGCCCGACGGATTATTTTCGCGGTGATGATCCCGGCGCTGCTGGTTTCCTATGTTATCTCATCGCTGTTTTACATGGGTTCCTGGCAGGGATTCGGCGCGCTGGCGCACTTCAACCTGTTCGTCGCCCGTATCGCCGCCGCCAGCTTTATGGCCTACGCGCTGGGGCAGATCCTCGACGTACACGTCTTTAACCGCCTGCGGCAGAGCCGTCGCTGGTGGCTGGCGCCGACCGCTTCGACGCTATTTGGTAACGTCAGCGATACCCTCGCCTTTTTCTTCATCGCCTTCTGGCGCAGCCCGGATGCCTTTATGGCTGAGCACTGGATGGAAATCGCCCTCGTCGACTACTGCTTTAAGGTGCTTATCAGCATCGTTTTCTTCCTGCCGATGTACGGCGTGCTGCTGAATATGTTGCTGAAAAGGCTGACAGATAAATCTGAATTCCCGGCGATGCAGGCGAGTTAAGGGCTCGTTTTCTGAGTTGTGTTAAGATGAACGAATGAGCCGTTATGGCCGTTTATCGAAAGGAAGAAGTCAATGCGCAATCTGGTTAAATATGTCGGGGTTGGCCTGCTGGTGATGGGGCTGGCGGCCTGTGATAATAGCGATACGAAAGCGCCGGCAGACGGCGCAGCGGCAGAAAGTCAGGCTAGCGGTCAGCCGATTACCCTGCTCGACGGTAAACTCAGCTTCTCACTGCCCGCGGATATGACCGATCAGAGCGGCAAGCTGGGCACCCAGGCGAACAATATGCACGTTTACTCTGATTCCACCGGTCAGAAAGCGGTGATCGTGATTGTCGGCGACAACACCAGTGAAGATCTGGCGGTGCTGGCAAAACGTCTGGAAGATCAGCAGCGCGCCCGTGACCCGCAGCTGCAGGTGGTGACCAATAAATCTATCGAACTAAAAGGCCACACCCTGCAACAGTTAGACAGCATTATCTCGGCAAAAGGCCAGACGGCGTACTCTTCCGTCCTGCTGGGCAAGGTGGATAACCAGCTGCTGACCCTGCAAATTACGCTGCCTGCCGACGATCAGCAGAAAGCGCAAACCACAGCGGAAAACATCATCAACACGCTGGTTATCCAGTAACGTTCTGCGCTGATGAAGCGGCCTCCTCAGGTGTCTGCGGAGGCCGTTTTTTTAACCGCCACGTCAGCAGTAACGCAATCGCCACCAGTCCCGCCGCCGCAAGGTAAATAACCGGGACGCCCGCCACGCTCATCAGCAGGCCCGCCAGCGGTCCCGTTACCCCGAGCGACAGATCCATAAATACCGTATAGGTCGCCAGCGCCGCCCCCTGATTCTGCTGCGGCACCGCTTTCACCGCCACCACGCCCAGCGCCGGGAATACCAGCGAGAAGCCCATCCCCGTCAGCAGCACGCCGAGTTTCGCCATCCACGGCATTACCGCCGCCCCCACCAGCAGCAGGCCGATAATCTCGACGCTAAAGCAGATCATCGCCACGTTCAGCCCGCCCAGCCGGTTAATGCCGTTGGGAAACAGCAGTCGCGTACCGACAAAGGCGCAGCTGAACAGGGTCAGCGCAAGCGCCGCGCCGTCCCACCCTTTGGCGTCGTAAAACAGGGTGATAAATGTGGCGATGACGCCAAACCCGGCGGAGGCCAACGCCAGCGCCATGCCGTACAGCCAGACCCGCCCAAGCACCGCGCGAAACGGTAGCGGCTTACCTTTGTTCGCCTTCACCGCCGGGCGCGGCAGCGCCAGCAGCACCGCCAGCAGCGCGACGCCCATGATCGTCAGCGCCAGCCCCTGTAAGCCGCCCCAGCGATAGAACAGCACCCCGAGCGGCGCGCCCATCGCCATCGCTCCGTAGGTGACAATACCGTTCCACGATATCACCCGACCGATATGCAGCGAGCCGACGACGCCGACGCCCCACAGCGTTGACCCCGTTCCGGCGAAGCTCTGGCCGATGCCCAGAATAATGCGCCCCAGGCACAGCAGCAGCAGGCTGGCAATCGGCCAGGAGCTTGCGTTTGCCGCCAGTAAATAGCTCGCGCCGCTCAGGAAGCAGCCGTACAGGCCAAAGACCACGATCGTCTTCGGCCCCAGTAAATCGGCGTAGCGTCCGGCGTGGGGACGACTGAGCAAGGTGGCGAAGTATTGCAGGCTAATCACCAGCCCCGCCCAGAAGGCGCTAAATCCCATCACATCATGAACATAGCCGGGAAGCACCGCCAGCGGCAGGCCGATGGTCAGGTAGCTGGCGAAGTTAAACATCACAACAGAGACAATGCGCAAATTCAGGCGCAATCCGTTAAGCGCCGGTTCAACGACGGGTTCGGGCATGGGGAGTCACCACGTTTTTACCACAGTGTTTCAGTTCTACCATGCGACGGTATGAAAATCAGCAGGCAGATTAGGAATATCAGTAGCAAGCCAGACGCTACACTTAATAAAAATATTCAGGAAGGAATAATAAATGACGACCCCTCAGCCCGACAAAACGGGCATGCACATTCTCCTTAAGCTGGCGTCGCTGGTGGTGATCCTCGCCGGGATCCACGCCGCCGCCGATATTATTGTGCAGCTGCTGCTGGCGCTCTTTTTCGCCATCGTACTCAATCCGCTGGTCACCTGGTTTATCCGCCGCGGCGTAAAGCGCCCGGCGGCGATCGCTATCGTGGTGGTGGTGATGCTGTTTGCCCTCACCGCGCTGGTTGGCGTGCTTGCTGCGTCGCTCAACGAATTTCTCGCCATGCTGCCGAAATTCAACAAGGAGCTGACGCGTAAGCTGATGTATCTTCAGGAGATGATGCCCTTTCTTAATCTGCATATATCGCCGGAGCGTATGCTGCAACGGATGGATTCAGAAAAAATCATGTCCTTCACCACCACGCTGATGACCGAACTTTCCGGCGCGATGGCAAGCGTAGTGCTGCTGGTGATGACCGTCGTCTTTATGCTGTTTGAAGTCCGCCACGTGCCTTACAAGATGCGTTTTGCGCTGCACAATCCGCAGATTCATATTGCCGGGCTGCACCGGGCGCTGAAGGGGGTTTCGCACTATCTGGCGCTGAAGACGCTGCTCAGCCTGTGGACCGGGGTGATTATCTGGCTGGGTCTGGAGCTGATGAATATCCAGTTTGCCCTGATGTGGGGGGTGCTGGCGTTCCTGCTGAACTACGTGCCCAACATTGGTTCGGTGATTTCCGCCGTCCCGCCGATGATCCAGGCGCTGCTGTTTAATGGCGTCTACGAGTGCGTGCTGGTCGGCGCGCTGTTCCTGGTGGTGCATATGGTGCTGGGCAATATGGTGGAACCACGCATGATGGGCCATCGCCTGGGCATGTCGACGCTGGTGGTGTTCCTTTCGCTGCTGGTCTGGGGCTGGCTGCTTGGCCCGGTGGGGATGTTGCTCTCCGTCCCGCTGACCAGCGTCTGTAAAATCTGGATGGAAACCACCAAGGGCGGCAGCAAACTGGCGATACTGCTTGGCCCTGGCCGACCCAAAAGCCGTTTGCCAGGGTAAACCAGCCCTGGCAAACGATGGCATTTTACGTCCTTAGCCGGGACACTATTATCAGGCGCGATGTTGTTACTTTACTGTATCAATAAACGCGCCGATTTTTTTGTCAGCATAATGTATATTATGTGGTAAATATGTTCATACGAATTAATACTCACAATTAATTTCGCTTAAATTAATCAGAATTAACTAATATCCTGTTCCATAAAAGAATTATTCTCCGTCCGGCCACTTTCATTAAAAACAGAATTTTCCCTGCATTTCGTCACAGTCACTTTAAGAAATAAGCGGTATTATGGTGCTGAAAAACAATTCTCATAGACTAACAATGTTAAAATAACCAGATATTTTATAGGGAAAGTTAATGAAACAATACATTAAATGGTTTGCGGCGCTTGCCGTTGTCGGCGCGCTGGCGGGCTGTGCGCGCACTGCGCCAATCGATCAGGTTCACTCGACCGTGAGCGCGGGCCACACGCAGGATCAGGTTAAAAATGCGATCCTGAAAGCGGGCGCTGAGCGCAAATGGATCATGAACGAAGCGGGTCCGGGCGTAATCAGAGCGCGCCAGCAGTCTCGCGACCACGTGGCGGAAGTCCGTATTACCTACAGCGCGACCCGCTACGATATTCAATACGAAAGCAGTCTTAACCTGCTGGCTTCCGGCGGCAAAATTCATAAAAACTATAACCGCTGGGTACGTAATCTGGATAAAGACATTCAGCTAAATCTGTCAGCTGGCGCCGGTCAGTAAAGCCTGAAAAATAATTAAAATCGGGCCGTTTTGGCCCGATAACCTCTTTATTACTTTTTTAACGGGTTATACTCGCCATGTACGAACAGGACTCTCTCAGCGCACTGGATGCGATCGCTGAAGCGCAACGTATCGCCTTCGCCCCGATGCTTTTTCAAACCGCGCGCTGCCTGCGCAACGCAGGCGTACTGGCCTATCTCGACAATCAGCGGAAGAAGGGCGCGACGCTTGCCGAGATCGTTGAACACAGCCACGTTAACGAATATGCCGCCAGCGTACTGCTGGATATGGGATTAAGCGGACGCATCGTCACCCAGAAAGCGGGCCGTTATTATCTGGCGAAAATCGGACATTTCCTTTTGCATGACGCCATGACCCGCGTGAATATGGATTTCACCCAGGACGTCTGTTATCAGGGGCTGTTTTTTTTAGAAGAAGCGCTGAAAGAGGGAAAACCCTCCGGTTTAAAAGTATTTGGCGACTGGCCCACCATTTATCCGGCGTTGTCGCAATTACCGCCGTCGGCGCGAGAAAGCTGGTTCGCCTTCGATCATTACTATTCCGACGGCGCATTTGACGCGGCATTACCGCTGGTATTCGCCAGCCGTCCTGCAACCCTGTACGATGTAGGCGGCAATACGGGAAAATGGGCGATACGCTGTTGCCGGTACGATGAAAATATCGCGGTGACGCTATTAGATTTGCCACAACAAATTGCACTTGCCCGTGAAAATATCGAGAATGCAGGATTATCTCATCGCATCGACTTTCATGCGGTGGATATGCTTGGCGACGCGCCTTTACCCACAGACGCCGATATCTGGTGGATGAGCCAGTTTCTCGACTGCTTCTCGCCCGAACAAATTGTCGCCATACTCAGCAATGTCGCACGCGTGATGAAACCCGGCGCGAGACTGTGCGTAATGGAGCTGTTCTGGGATGCGCAGCGCTTTGAAGCCGCCTCATTCAGTCTGAATGCGTCTTCACTCTATTTTACCTGCATGGCGAACGGCAACAGCCGGTTCTACAGCGCAGAGAAATTTTATGGCTATCTGGAAACGGCAGGGTTCCGGGTAGAAGAACGCCACGACAATTTAGGCGTTGGGCATACCTTACTGATATGTCAAAAGAAAATATAACAAAGTAGCGTCACGACGCTACAGGAATCACCGGTTTACCGCGGACGCGCGCTGATGAAATTCTCTTTAAACATTACCGACTGGCAGGCGATGGCCCCAGGGCTTAGCGATTCGACACAGTGGCGGCAGTGGTCACGGCATCCGCACGCCATCGATCCCGCGGCGGCGCAGGGCAAATTAAGCGAACTGCCGATGATGACCGCCCGCCGACTTAGTTCCGGCAGCAAGCTCGCCGTGGAGTGCGGCCTGGCCATGCTGCGCCGTCATGAAATTGATGCGGTGCTATATACCAGCCGTCACGGCGAACTGGAGCGTAACCATCGCATCCTGCACGCGCTGGCGACAGAACAGGCGCTTTCGCCGACCGATTTCGCCCTGTCGGTACACAACTCCGCCGTCGGCAATCTGACCATCGCGGCGAAAAAACCGATCGTCTCCTCATCCCTTTCCGCAGGACGCGACACCTTCCAGCAGGGGCTGTGTGAAGTGATGTGTCTGTTACAGGCGGGCTATCAGCGCGTGCTGATGGTCGACTTCGACGGTTTCCTTCCTGAGTTTTATCACCCGCACCTGCCCGACGGTATGCCAACCTGGCCGTATGCGGTCGCGCTGGTGTGCGAAGCCGGCGACGACTGGCGCTGTCAGACGCAGCCGGCACCTGCGGGCGCGGAAACGACGCTTGCGCAAAGCCTGCTGTTTTTACAGCACTTTTTACAAGACAGCGTTGCCTTTATGCTCCCCGGCGAACGGATGCAGTGGCGCTGGAGTCGCGCATGAACGCCCTCTTTAGCGCCCTGAACCGCCTATGGCGCATTGCCATGACCGGCGTCTGCTTTACCCTGTTCAGCCTCGGCGGGCTGCTGCTTTCCGTCGTCTGGTTTAACGTTCTGCTCATTTGTGTGCGCGACCCCGTCCGCCGTCGCCGCCTTGCCCGGCGCAGCATTGCCGCCAGCTTCCGTCTGTTTTTGTCGGTGACGCGGCTGCTTGGCGTGCTGGACTATCGCATGGAGGGGGTGGAGATTCTGCGCCAGGATCGCGGCTGCCTGGTGGTGGCTAACCACCCCACGCTTATCGACTACGTGCTGCTGGCCTCAGTGATGCCGGAAACGGACTGTCTGGTAAAAAGCGCGCTGCTGAAGAACCCGTTCCTCAGCGGCGTGGTGCACGCCGCCGACTATCTGGTTAACAGCCAGGCGGACGCGCTGTTGCCCGCCAGCCAGCAGCGGCTGGCGCAGGGCGACACTATCCTGATCTTCCCCGAAGGCACCCGCACCCGTCCCGGCGAAGCGATGACGCTACAGCGCGGCGCGGCCAATATCGCCGTACGCTGCCACAGCGATTTACGGGTAGTCACTATCCACTGTAGCGAACGGATGCTCGATAAAGAAAGCAAATGGTATCAGGTTCCACCCGTTAAACCGCTGTTCACCGTCGAGGTGCGCGAGCGACTGAAAATCAACCACTTTTACGATGCAGACTCACCAGAACCGGCGCTGGCGGCAAGGCGGCTAAACCGGCATCTTTTGTTGAAATTACAACCATGTACGTTATCTCTCTCAGGACTTAATGATGCAAGCGCTTTATCTCGAAATTAAAAATCTCATCATCAGCACGTTGAATCTGGACGAACTGTCGCCAGACGACATCGACACCGAGGCGGCGCTGTTCGGCGATGGGCTTGGGCTGGACTCGATTGATGCCCTGGAGCTGGGTCTGGCGGTAAAAAATCAGTACGGCGTGGTGCTCTCAGCGGAAAGTGAAGAGATGCGCCAGCACTTCTTCTCTGTCGCCACGCTGGCGTCTTTCATTCACGCGCAACGTGCCTGAGGAGAGCCATTATGACCGAACAACAAGCCATTTATGACGAAGTCACCGCGCTGCTGGTTAAGCTGTTTGAAATCGACCCGCAGGATATCAGCCCCGAGGCGCGCCTGTATGAAGATCTGGAGCTGGACAGCATCGACGCCGTTGACATGATCGTGCATGTGCAAAAGAAAACCGGTAAGAAAATTAAGCCGGAAGAGTTTAAAGCCGTGCGCACCGTGCAGGATGTGGTCGACGCGGTAGAACGACTGCTGAAAGAAGCGTAATCGCCATGTCAGGCGCTCGCTCGCTGCCTGGCGTCAAACTGCTGACCGGCGCGTTGTTGCTCGCCTGGCCGTTCCTGATCGGCTTCGGGCTGGCGCATAACAGCCTGCAGTGGTTGCTTCCGCTGATGGCGCTGCTGCTTTTTCTGCGCTTTCGCCAGACCAGGGGGCAGGCAGGGCCGCTGCGTACCGTCACCCGGGTGGTGGCGGTAGCCGGTATCGCCCTGTGCGTCGCCAGTTCGCTGCTGAAAACCCATCAGCTGTTGCTCTTTTACCCGGTGGTGGTGAACGGGGTGATGCTTACGGTGTTCGGCGGTTCGCTGTGGACCTCCATGCCGATCGTCGAACGGCTGGCCAGGCTGCGCGAACCGGAGCTTCCGCCGTCGGCGGTGCGCTATACCCACCGGGTGACGCAGATCTGGTGCGCCTTTTTCATTCTGAACGGCGGCATCGCGCTGTTTACCGCGCTGCTGGGCGATATGGCGCTATGGACCGCATGGAACGGCATGATTGCTTATTTACTGATGGGCGCGCTGATGGCGGGCGAGTGGCTGGTGCGCCGTCAGCTGATAAAACGAGATCCACAATGAAAGATACCCTGACGCTTGCCGGATGGCTTACCGCGCCGCGTCCCGCAGACACGCCGATCGCCTGGCTGGACGACCATACCTGGACGCTGGGCCATTTACGCCACGACGTCGCCCAACTCATGGCGCATTTGCAACAGCAGCCGGGCGCGCGCTGGGCGCTCTGCTTTGAAAACAGCTATCTGTTCATCGTCGCGCTGCTCGCCACCCTGTACGCGGGCAAAACGCCGCTGATGCCGGGACACTGCCGGGTTTCCCTGCTTAACGAACAGCGGGGGTTATTTGACGGCGTGCTGAGCGACAAAACGCTCGGCTGGCAAGGGCCGCTTCTGGTGGTGAGTTCCTCAAAATCAATCGGCGAAGGCGCCTTCATCTTTCCGCCGGTTAGCGAGGATGCCTGCGTCGAGCTGTTTACCTCAGGTTCCACCGGCCAGCCAAAGCGCATCGTAAAGCCCGTCGCCTGTCTGGATCGCGAAGCCGGGCTGCTGGCGGCGCGTTTCGCCGGACGTCTGACGGGCTGTCGCGTTGTCGCCTCCGTCGTGCCGCAGCATCTGTACGGCCTGACCTTCCGCATTTTCCTGCCGATGGCGCTCGGCCTGCCGCTGCACGCGGCGATGCTCTGGTACGCCGAGCAGCTTGCGGCGCTGGACCATGAACTTCGCTATGCGTTTATCAGCAGCCCGGCGTTTTTAAAACGCCTCGACCACCGGCTTACGCCGCCGCCGGTAACGATGATCCTCTCGGCGGGCGGGATGCTGTCGTGGCAGGAGGTGACGCAGGCCGCCGCCTGGCTCAACGTCTGGCCGGATGAAATCTACGGCAGCACCGAAACCGGCATTCTCGCCTGGCGCTATCGCCAGCAGGATAGCGTCAGCTGGCTGCCCTTCCCCGGCGTGCGGTTCGAGCCAGAAGGTGGCAATTTCCGCGTTTTTTCCCCGCTGATCGCCGACGTTAACGGCCTGCTGCTTGATGATATTTTACGCTTCGGGGAGAACGGCCGGTTCCGGCTGCTGGGACGCCGTGGCCGGGTGGTTAAAATCGAAGAAAAGCGCATTTCGCTCAGTGAAGTTGAGCAGCGCCTGCTGGCGCTGGAGGGCATCCGCGACGTCGCGGCGCTGCCCGTTACCCGTGGCGGTCGTCAGGGAGTGGGCGTGCTGCTGGTGCTGGATGGCGACGCGCAACGGCAGTGGCGACATCGCGGCGGCAAAGCGCAGGAGCTGGCATGGCGACGCGCGCTGCTGCCGTGGCTGGAGCCGGTCGCCATTCCCCGCTACTGGCGGGTGATCGACGAGATCCCGGTCAATAGCATGAACAAGCGTGTCTATGCGCAGTTACAGGAGTTATTTCATGAAACCCCATGAAATTGAGCGCCATCAGGCACAACCGCAGCAGATTGCGATCGTACTGCATCTCGACCCCGCCCTGTACTGGTTCAACGGCCACTTCGCCGTTCAGCCGCTGCTGCCCGGCGTGGCGCAGATGGACTGGGTGATGCACTACGCCACCACCCTGCTCGCCCCCGGCTGGCGCTTTCACAGCATTCAGAACGTTAAGTTCCAGGCGCCGCTGCTGCCGGACAGTACCGTCACCCTTACCCTTGACTGGCAGGAGGCGCGTCAGCTTCTGGCGTTCAGCTATCAGCGCCACGACGGCGACGCGCGCCATACCGCCAGCAGCGGGAAAATTCGGCTATGTCGTTGACCTTCTCACCGTGCGTGTTGATCCCCTGCTATAACCACGGCGCGATGATGCCGCAGGTGCTGGCGCGCCTTCAGCCGTTCGGCCTGCCCTGCATCGTGGTGGACGACGGCAGCGATGCCGATACGCAGCGGACGCTGGAGCGGCTGGCGGCGGAAACGGCGAACCTGACCTTACTTCGCCTGGCGGAAAACGCCGGTAAAGGCGCGGCGGTGATCCGCGGCTTACAGGCGGCGGCGCAGGCCGGATTTACCCACGCCGTGCAGGTGGACGCCGACGGGCAGCACGCCATTGAAGATATCCCGACGCTGCTCGAACGGGCGCAGGCGCACCCTGAGGCGCTGATTTCCGGGCAGCCGATTTACGACGATTCCATTCCCCGTTCACGCCTGTATGGCCGCTGGGTGACGCACGTCTGGGTGTGGGTTGAAACCCTTTCGTTCCGGTTGAAAGACAGCATGTGCGGCTTTCGCGTCTATCCGGTGGCGCCGACGCTGAGCCTGGCCCAACGCGTCACGCTCGGCAAACGGATGGATTTCGATACCGAGGTGATGGTGCGCCTCTGGTGGCAGGGCAACGACAGCTATTTTGTGCCAACCCGCGTTACCTATCCGGCAGATGGCCTGTCGCACTTCGACGCGCTGAAGGACAACTGCCGCATCTCATTGATGCATACCCGCCTGTTCTTCGGCATGTTGCCGCGCATTCCCTCGCTGCTGTTTCGCCGCGCGTCGCCGCACTGGGCGCGTCAGGACGAGGTGAAAGGGCTATGGGGAATGCGCATTATGCTGCTGGTATGGCGACTGCTGGGGCGTAACGCCTTCGCGCTGCTGCTGTACCCGGTGATCGGCGCGTACTGGCTGAGCGCTACCACCGCCCGCCGCGCGTCGCAAAACTGGCTCGCCCGCGTGCGCCAGCAGCTGGCCGCGCGTCAGATGCCGGTGCCTGCGGAGCTTAACAGCTACCGCCACTTCCTGCGCTTTGGCCATGCGATGCTCGATAAAATCGCCAGCTGGCGCGGCGAACTGCATTTTGGCCGCGACGTGGCGTATGCCCCCGGCGCAGAGGCGGCGCTTAACGTCAGCGATTCCCGCGGCAAGCTGCTGCTGGCCTCGCATCTCGGCGATGTCGAAGCCTGCCGGGCGCTGGCGCAATTGCAGGGCAGCAAAACCATCAACGCGCTGGTGTTCAGCGATAACGCACAGCGCTTTAAGCAAATCATGCAGGAGATGGCGCCGCAGGCCGGGCTGAACCTGCTGCCGGTGACCGATATCGGCCCCGATACCGCCATTGCGCTTAAAGAGAAGCTGGATCGCGGCGAGTGGATCGCCATCGTCGGCGACCGCATCGCGGTCAACCCGCAGCGCGGCGGCGAGTGGCGCGTCTGCTGGAGCCGCTTTATGGGCCAGCCCGCGCCGTTCCCGCAGGGGCCGTTTATTCTGGCGTCGATTCTGCGCTGCCCGGTGGATCTGATCTTTGCCCTGCGCCAGCAGGACAAACTGCGCATCTACTGCGAACCGTTCGCCGACCCGCTGTTACTGCCGCGCGGCGAGCGCCAGCGCGCCCTGCAACAAGCCATCGACCGCTACGCCGAACGCCTTGAGCACTACGCGCTGCGGTCGCCGCTCGACTGGTTTAATTTTTTCGATTTCTGGCGTCTGCCGGATGCCAAAGATAAGGAGTAAAGGGTGCTTAACGATCCCCGTTTTACGGCTGAAGTCGGGCTGTCCATTCCGTTCCACGACGTCGATATGATGGGCGTGGCCTGGCACGGCAACTATTTCCGCTACTTCGAAATTGCCCGCGAGGCGCTGCTTAACCAGTTCGACTACGGCTACCGGCAAATGAAAGCGTCCGGCTACCTGTGGCCGGTGGTCGATACCCGCGTCAAGTACCGCAGTCCGCTGACCTTTGAGCAGCGCATTCGCGTACGGGCGCGTCTCGAGGAGTACGAGAACCGTCTGCGCATCGGCTACGAAATTTTTGACGCCGAAACCGGCAAACGCACCACCACCGGCTACACCATTCAGGTGGCGGTGGAGGAAAAGAGCCGCGAGCTGTGCTTTATCAGCCCGGATATCCTGTTTGAACGTCTGGGGGTGACGCCATGAGATTCCTGCCGCTGCTGGCGCTGCTCATCAGCCCGTTGGTCAGCGCCCTGACGCTGGACGATCTGCAACAGCGCTTTACCGAACAGCCGGTGGTGCGCGCCCATTTCGATCAAACCCGCACCATTAAGGATCTGCCGCAGCCGCTGCGATCCGGCGGGAAAATGCTGATCACCCGCGACCAGGGGCTACTGTGGGATCAAACCCGCCCGTTCCCGATGCAGCTATTGCTCGACGATAAACGGATGGTGCAGACCATCAACGGCCAGCCGCCGCAGACCATCACCGCGGAAAATAACCCGCAGATGTTCCAGTTTAACCATCTGCTGCGCGCGCTGTTCCGGGCGGACCGGAAAGTGCTGGAGCAGAACTTCCGCGTAGAATTTACCGATGCGGGCGCGGGCCGCTGGACGCTGCGCCTGACTCCTGTCACCACGCCGCTGGACAAAATCTTCGCCACTATCGACCTGGCCGGAGGGAACTATCTCGAGCACATTACGCTCAACGACAAACAGGGCGATCGCACAGAGATTACCCTCTCTCAACACCAACTGACGCCGACCCAACTGACCGATGACGAACGCCAACGCTTTGCCGCCCGGTAAACGCCCGGCGCTGTTATGGGGCCTGGCCTGCCTGCTGATGCTGGGGCTGTTGCTGACGCTACTGCCGCAGGCGCGGCTGAACAGCAGCGTGCTGGCGATGCTGCCGAAGCAGACGCTGGGGGCGATTCCGCCAGGCCTGAACGACGGCTTTATGCAGCGTCTGGACCGCCAGCTGGTCTGGCTGGTCAGCCCCGGCAAACAGGCCGATCCGCAGGCGGCGCAGGCATGGCTGACGTTGCTGAAGCGCTCGCAGGCGCTGGCGGAGGTGAAAGGCCCGATGGACGCCGACAGCCAGCAGGCGTGGGGCGCCTTCTTCTGGCAGCACCGCAACGGCCTGATCGACCCCGACACCCGCGCGCGCCTGCAAAACGGCGGCGAGGCGCAGGCGCAATGGATCCTCTCCCAGCTCTATTCGGCCTTCTCCGGCGTCAGCGGCAAAGAGCTGCAAAACGATCCGCTGATGCTGATGCGCGGCTCGCAGCTGGCGATGGCGAAAAACGGCCAGCGCCTGCGGCTGATGGACGGCTGGCTGGTGGCCCAGGACGCGCAGGGAAACTTCTGGTATCTGCTGCACGGCGAACTCTCCGGCTCGTCGTTTGATATGCAGCAGACGCACCGGCTTGTCACCACCCTCAGCGCGCTGGAAAGCGAGCTGAAAGCCCGCTACCCGCAGGCGCAGCTGCTGTCGCGCGGGACGGTGTTTTACAGCGACTACGCCAGCCAGCAGGCGAAGCAGGATATCTCGACGCTCGGCGCGGCGACGGTGCTGGGGGTCGTGCTGCTGATCGTCGCGGTGTTCCGTTCTCTGCGCCCGCTGCTGCTGTGCCTGCTCTCCATCGGCGTCGGCGCGCTGGCGGGCAGCGTGGTTACGCTGCTGCTCTTCGGCGAACTGCATCTGATGACGCTGGTGATGAGCATGAGCATCATCGGCATCTCCGCCGACTATACGCTCTATTACCTGACCGAGCGGATGGTGCACGGCGCAGAGGCCACGCCGTGGCAAAGCCTCGCCAAAGTGCGCAACGCTCTGCTGCTGGCGCTGCTGACCACCGTGGCGGCGTACCTGATTATGATGCTCGCCCCTTTCCCCGGCATTCGCCAGATGGCGGTATTTGCCGCCGCAGGGCTTTCCGCCGCCTGCCTGACGGTCATTTTCTGGCATCCGTGGCTGTGCCGCGGCCTGCCGGTGCGCCCGGTGCCGGCGATGGTGCTGATGCTGCGCTGGCTCGCGGCCTGGCGGCGCAATAAGGCGCTCATCGTCGGGCTACCGGCGGCGCTCGCCCTCTTCTCGCTGGCCGGACTGGCGGCGCTGCGGGTGGATGATGATATTTCCCAGCTTCAGGCGCTGCCGCAGCATATTCTGGCGCAGGAAAAAGCCATCACCGCGCTGACCGGCCAGAGCGTCGACCAGAAGTGGTTTGTGGTTTACGGCGCCTCCGCGCAGCAGACGCTGGAGCGGCTGGAAGCCTTCCAGCCCGCGCTGGAACAGGCGAAAAAAGAGCAACTGATTAGCGGTTATCGCCACATTCCGCTCAATTCGCTGGCGCGCCAGCAGCAGGACGTCACGCTGCTGAGAAACGCCGCACCTGCGGTCATCCGCAGCCTGAACAGCGCCGGAATGACGGCGGTAAACCCGAACCTTAACCCGATGCCGGTGACGGTCGACGCCTGGCTTGCCAGCCCGGCGAGCGAAGGCTGGCGGCTGCTGTGGCTGACGCGGGAAAACGGCGAAAGCGGCGTGCTGGTGCCGGTAGAAGGCGTGAAGCAGAGCGCCGCGCTACAGGCCCTTGGCGAGCGCTATTCCGGCGTCGCGTGGGTGGATCGTAAAAGCGCCTTTGACGAACTTTTCGCCCTCTATCGCCACATATTGACCGGCCTGCTGTTGGTGGCGCTGGCGGTGATCGCCTGCGGCGCGGTCGCCCGACTCGGCTGGCGGAAAGGGCTTATCAGCCTGGTGCCGTCGCTGCTCTCGCTGGGCTGCGGGCTGGCGGCGCTGACGCTGAGCGGACATGTGGTCAACCTGTTCTCGCTGCTGGCGCTGGTGCTGGTGCTCGGGATTGGCATTAATTACACCCTGTTTTTCAGCAACCCGCGCGGCACACCGTTGACCTCGCTGCTGGCGATTACGCTGGCGATGCTGACCACGCTGCTGACGCTCGGCATGTTAGTGTTCAGCGCCACCCAGGCGATCGGCAGTTTTGGCATTGTGCTGGTGAGCGGCATTTTTACCGCGTTCCTGCTTTCACCGCTGGCCATGCCGACCAGAAGAGAGAAGAAAAGACGATGATGACAGTTATTTTTTCCGCATGGCGACGCCGGATCGCGCTACGCCATCCGGCAATCAGGGCCATGATTCTGACCGGCGCGCTCATGCTGACCGGCTGCAGCCACTCGCCGGACGCGCCGGAAGGCCGTCCGCAGGCGTGGCTGGAACCCGGCGCGCGGGTCACGCTGCCTGCGCCGGGCATCTCTCCGGCGGTCAATTCCCAACAGCTGCTCACCGGCAGCTTTAACGGCAAAACCCAGTCGCTACTGATGATGCTCAACGCCGACGACAAAAAAATCACCCTCGCGGGGCTGTCGTCCGTGGGAATCCGGCTGTTCCTGCTCACCTACGACGAGAAAGGACTGCACACCGAGCAGTCCATCGTGGTGCCGCAGCTGCCGCCAGCCAGCCAGGTGCTGGCGGACGTGATGCTCAGCCACTGGCCGGTCAGCGCCTGGCAGCCGCAGCTGCCGCCGGGCTGGACGCTGAAGGATATCGGCGACCGGCGTGAACTACGCAACGCCCGCGGCAGGCTGGTGACCGAAATCAGCTACCTGCAGCGCAAAGGTAAGCGCGAGCCGATCGGCATCGAACAGCACGTCTTTAAATACCACATCACCATTCAATACTTAGGTGACTGATATGATTTATATTTCCGCGGTCGGCACGATTAACGCGCTGGGCAACGATAACGACGAAATCGCCGCCAACCTGACGCGCGGCGTCGCCCCCGGTATGCGTCCGCGCGCGGGCTGGCTGCAGGGGCAACCGCAGGCGGTACTCGCCGGGGTGGACGGCGAACTGCCCGCCATTCCGGATGCCTTCAGCGCCCACCGTTCGCGCAACAATCAGCTGCTGCTGGCGGCGCTGGCGCAAATTCAGCCGCAGGTGGACGACGCTATCGCCCGCTATGGCCGGGATCGGGTGGCCGTGGTGCTCGGCACCAGCACGTCGGGGCTGGATGAAAGCGATACCCACGTCAATCTGACCATTCACGGCCAGCAAAGCAGCGCATGGCAGTATCCGCAGCAGGAGCTGGGCGACCCGTCGCGCTTTCTCAGCCACTGGCTGGCGCTGGACGGCCCGGCGTTTACCCTCTCCACCGCCTGCTCGTCCAGCGCCCGCGCTATCATCAGCGGACGCCGTCTGATTGAAGCGGGGCTTGCGGACGTGGCGATTGTCGGCGGCGCGGACACCCTGAGCCGGATGCCGGTAAACGGTTTTCACAGCCTGGAGTCGCTCTCGCCGACCCGCTGCCTGCCGTTTGCCCGCGACCGCAGCGGCATCACCATCGGCGAAGGGGCGGCGCTGATGCTGCTGACCCGCGAGCCGCAGCCCATCGCCCTGCTGGGCGTCGGAGAGTCGAGCGATGCGTACCACATCTCCGCTCCGCACCCGCAGGGCGAAGGGGCGCTCCGCGCGATTGAGCAGGCGCTGAGCGATGCGGGTATCACGCCGGAGCAGGTCGGCTATATCAACCTGCACGGCACCGCCACGCCGCTTAACGATCGGATTGAATCGGGCGTGGTCAACGCGCTGTTTGGCGAGCGGGTTCCGTGCAGCTCCACCAAACATCTGACCGGGCATACGCTGGGCGCGGCGGGCATTACCGAAGCCGCGCTCAGTATGCTGATTTTGCAGCGCGACCTGCCGCTGCCGCCGCAGGATTTTAGCCAGTCGCCGCGCGACGCCTCGCTGCCGCCCTGCGGTATCATCGACAGGCCGCAGCCGCTGGCGCGCCCGCTGATTCTCTCTAACTCCTTCGCCTTTGGCGGCAATAACGCCAGCATTCTGCTCGGGAGGATGGCATGAGCCACTACTTATCGCCCGGCGAATATCTGCCGCACGACGCGCCGATGCTGCTGCTGGAAGAGGTGGTCAGCGTGACTGACGAAACCGCTCTCTGCCGCGTCGCGGTGACGTCCGGCGGCGTACTGACGCCGTTTCTCGACCTTAACGGCGATCTCCCCGGCTGGTTCGCGCTGGAGCTGATGGCGCAGACCGTCGGCGTCTGGTCCGGCTGGCATCGCCATCAGCAGGGACAGGGCGCGATCTCGCTGGGCATGGTGCTCGGCGCGCGGGAACTGATCTGCGCGGCAGGAATTCTGCCTGCCGGTAAAACCTTAGCCATACACGTCCGGCTGCTGATGCAGGACGAGCGTTTCGGCAGCTTTGAGTGCGCGATTGAGGCCGACGGCGAAACGCTGGCGACCGGCCGCGTCAACACCTTCCAGCCCACGGCGGAAGAACTTCACACCCTGTTTCAACAAGGAGCGTCCGTATGAGTCGTTCAGTATTAGTGACCGGCGCCAGCAAGGGCATCGGACGCGCCATCGCCCGGAAGCTGGCGGCAGATGGCTTTGTGGTCGGCGTGCATTATCACCGTGACGCAGCAGGCGCCCAGGCGACGCTGGATGCCATTCAGGACGTCGGCGGCGCGGGACGTCTGCTCTGCTTTGACGTCGCCAACCGCGAACAGTGCCGCGAGGCGCTGGAGCAGGACCTCAACGCGCACGGCGCGTGGTACGGCGTGGTCAGCAACGCAGGCATCACCCTCGACGCCGCGTTTCCGGCGCTCAGCGACGATGACTGGGATGCGGTGATCCACACCAACCTCGACAGTTTTTACAACGTTATTCAACCGTGCATTATGCCGATGATCGGCGCGCGCCGGGGCGGACGCATCATCACCCTGTCCTCGGTTTCCGGCGTGATGGGCAACCGCGGGCAGGTCAACTACAGCGCCGCCAAAGCCGGGATTATCGGCGCGACCAAAGCGCTGGCGATTGAGCTGGCGAAGCGCAAAATCACCGTTAACTGCATCGCGCCGGGGCTGATCGACACCGGAATGATCGACATGGAAGAGGCCGCGCTGAAAGAGGCGATGGCGATGATCCCGATGAAGCGCATGGGGCAGGCGGACGAAGTGGCCGGACTGACCAGCTATTTAATGTCGGATATTGCGGGTTACGTCACCCGTCAGGTGATTTCCATCAATGGAGGGATGTTATGACACGTCGCGTGGTCATTACCGGAATGGGCGGCGTGACCGCCTTTGGCGAAAGCTGGCAGACGGTCTCCACGCGGCTGCTGGCCTATGAAAACGCAGTGCGCAAAATGCCGGAATGGCAGGTTTACGACGGTCTGCATACGCTGCTGGGCGCGCCCATTGACGACTTCAGCCTGCCGGAGCACTACACCCGCAAACGCATCCGCGCGATGGGCCGCGTGTCGCTGATGTCCACCCGCGCCAGCGAACTGGCGCTTGAACAGGCCGGACTGACGGACGATAAGGTGTTAACCAACGGGCAGACCGGCATCGCCTACGGTTCGTCTACCGGCAGCACCGGTCCGGTGAGCGAATTCGCCACCATGCTGACCGAGAAGCACACCAATAACATCACCGGCACCACCTATGTGCAGATGATGCCGCACACCACCGCGGTGAATACCGGGCTGTTTTTCGGCCTGCGCGGACGGGTGATCCCCACCTCCAGCGCCTGCACCTCCGGCAGCCAGGCGATCGGCTACGCGTGGGAGGCCATTCGCCACGGTTATCAGACGGTGATGGTCGCCGGCGGCGCGGAGGAGCTGTGTCCGTCGGAAGCGGCGGTGTTCGATACGCTGTTCGCCACCAGCCAGCGCAACGACGCGCCGAAAACCACGCCGTCGCCGTTCGATGAAGCGCGCGACGGGCTGGTGATTGGCGAAGGGGCAGGTACGCTGATTCTGGAAGAGCTGGAGCACGCGAAAGCGCGCGGCGCGACCATCTTTGGTGAAATCGTCGGCTTCGCCACCAACTGCGACGCCGCGCATATCACCCAGCCGCAGCGGGAAACCATGCAGATCTGCATGGAGCAGGCGCTGAGCATGGCGGGCCTGAGCGCGCAGGATATCGGCTACATCTCCGCGCACGGCACGGCGACCGACCGCGGCGATATCGCGGAAAGTCAGGCGACGGCGGCGATTTACGGCGATCGCGTACCGGTTTCCTCGCTGAAAAGCTATTTCGGGCATACACTGGGGGCCTGCGGCGCGCTGGAAGCCTGGATGAGTCTGCAAATGATGCGTGAAGGCTGGTTTGCGCCTACCCTGAATTTACGTCAGCCGGACGCTAACTGCGGCGAGCTGGATTACATCATGGGTGAAGCGCGCAAAGTGGATTGTGAATTTTTGCAGAGCAACAACTTTGCCTTTGGCGGCATCAATACCTCGATCATTATTAAACGTTGGGCCTGATATGTACCGGATTGTGCTGGGAAAAGTGTCGACGCTGAGCGCAGGCGCGCTGCCGTCAGCGTTAAGCGAACAGGCGCCGCAGGGCGCGCGGCGCGCGCGCTGGCTGGCGGGCCGCGTCCTGCTTTCCCACTTTCTCTCGCCGCTGCCGGCCATCGTCTACGGCGAACAGGGAAAACCCGCCTTTGCCGCGGAACACGCGCTGTGGTTTAACCTGAGCCACAGCGGCGACCATATCGCCCTGCTGTTGAGCGACGAAGGGGAAGTGGGATGCGATATCGAAGCGATCCGTCCGCGGGCCAACTGGCGTTCGCTGGCGAATGCGGTATTCAGCCTCGGCGAACACGCGGAGATTGAGGCGGAGCCTGCGGAGCGGCAGTTAGCCGCCTTCTGGCGCATCTGGACGCGTAAGGAAGCGATAGTGAAACAGCGTGGAGGCAGCGCCTGGCAAATCGTCAGCGTCGACAGCACGCTCGCCTCCTCGCTGTCGCTCAGCCACTGCCAGCTCGATAACCTGAGCCTCGCCGTCTGCACCCCAACGCCGTTTACGCTGAAGGCGGAGGCGATACAGTGGCTGGAGCGGGTTTAGCGTAAGTTTTCCGGGAAGTTCGCCGGCAGCTCGCTCGCCGCGCAGTCAATCACGCTGTCATTATTCGCGCCGCAGTCGCGCACAAAGGTAATGGTGGCGAATTCATCAATCACTTCGGTTGGATAGGCCGGACCCGCTTCACGATACGATTCCATCAATGGAATATGCTCGTTCTGGAAGCAGACGGTTTTTTCCGGGTTATTCATCACCCAGCGCGGGAAAAAGATAGTGCCGTGGAACAGCTTATCGCCAAGGTTAACGATCAGGCTGACGTCGGTGCCGGTCGGTTCAGTCCACGAAATTTTGTAGATGCTTTCCCCGACGCGCACAATGTAAGCATGCTGATCTTTCACCCAACGGTTGCCGACAATACCGCTGTGGATGCGATAATCGAGAGTGGTTTCATTTTTCACGTAAATCTCGTAGTTCCAGCCATTATCGTAGGTATAGACCAGATGTTTGCCGACAAAGCCGCTTAAATCATGTTTATCGAAAGTGCTCATATTCTTTCTCCTTTGAGTTGATGCGAGGATCATAACGCTTCAAAAATTGGATGAATAACGCTATGTTTGCATCATATTCATTCATTTTTTCGATGAGTTATGCATAAGACAACGCTTGAACAGTGGGCGCTACTGGAAAAGGTGGTGGCAACGGGCAGCTTCGCCAGGGCGGCGGAGGCAACCCACCGCAGCCAGTCTTCGGTGAGCTATAACCTGGCGCTGTTGCAGGAGCACCTCGGCGTGGCGCTGTTAGTCCCGGAGGGGCGGCGGGCGGTACTGACGCCCGCAGGCGAGCTGTTGCTGAACCAGGTGAAGCCGCTGCTGCAAGCCTTCAGCTGGCTGGAAACCCGCGCCGCAACGTTACAGAACGGTACGCGCACGCGGCTGGATCTGGTGGTCGACAGCATTTTTCCCCGCCGCCGTCTGTTTGCCATTCTTAAACAGTTTCAACAGGCGTGGCCGCAAACCCAGGTGCGCCTGACGGAAGTGCTGGAGAACAGCGCCGAAGAGCAGACGGCGTATGCCGACGCCGACGTAATGGTGTTAACCCGCCGCCAGGATGTGACCGGGCGCGGCGAGTGGCTGATGAACATTGATTTTGTCGCCGTCGCCCATTGCGATCATCCGCTTTGCGGCCAGGATGCGCTGCTGGACGAAGAGGCGCTGCGCGCCTGGCCGCTGATCCGTATCGCCGATCGGGATAACCCGCAGCAGCCCGCCCGCGATGCATGGACTTTTTCCACTATCGATGCCGCCATTGACGCCGTGATGTATCAGGTCGGCTACGGCTGGCTGCCGGAGGAGCGTATTGCGCCGCTGCTCGAACAGGGCATTTTGCGGACGCTGCCGTTAGCCCACGGCGCCCGCCGCGCCACGCCGCTGCACCTGATCGTTAAAAATAGCCTCGCCCCGCTTGATGAGCAGGTCAGCACCCTGCTGCGGTTATTGCGCGAGAGATAACATATGATTTTCGTATAATTCGCGCCGCTGACCGCCCTTCTCTTGATCCAGAACACATCAAAAGTATGATGAATCCTTAGAATCGTCATACTTCTTTAGTCGTACCTCTATAGCACTCAGGATCACTATTTTGTCCAGACTACGCCGCACACTCTTTGCGCTGCTGGCCTGTGCGTCCTTTTTCGCGCACGCCGCCGCGCCCGACGAAATCACCACCGCCTGGCCGGTCAACGTCGGGCCGCTCAATCCGCATCTCTATACGCCTAACCAGATGTTCGCCCAGAGCATGGTGTATGAGCCGCTGGTGAAGTATCAGGCGGACGGCACGGTGAAACCGTGGCTGGCAAAAAGCTGGATCCGCTCGGCGGATGGCAAAATCTGGACCTTTACCCTGCGCGACGACGTGGCGTTTTCTGATGGCGAACCGTTTGACGCCCATGCCGCGGCGGAGAACTTCCGCGTGGTGCTCGACAACCGCCAGCGTCACGCCTGGCTTGAGCTGGTCAATCAAATCGTGGACGTCAAAGCGCTCAGCAAAAGCGAACTGCAAATTACCCTGAAAAGCGCCTATTACCCGTTCCTGCAGGAGCTGTCGCTGCCGCGTCCGTTCCGCTTTATCGCCCCGTCGCAGTTTAAAGACCATGAAACGATGCGCGGCATTAAGGCGCCCATCGGCACCGGGCCGTGGGTGCTGAAAGAGTCAAAGCTGAACCAGTACGATGTGCTGGCGCGTAACGAACATTACTGGGGCCAGAAGCCGCAAATTAAAAAAATCACCGTCAGGGTGATCCCCGACCCAACCACCCGCGCGGTGGCGTTTGAAACCGGCGATATCGACCTGCTGTACGGCAATGAAGGACTGCTGCCGCTCGACACCTTCGCCCGCTTCAGCCAGAACCCGGCGTACCGTACCCAGCTTTCTCAGCCGATAGAGACGGTCATGCTGGCGCTCAACTCCGCCAAAGCGCCAACCGACGAGCTGTTGGTGCGGGAAGCGCTGAACCACGCGGTAAACAAAAAATCGCTGATCGACAACGCACTGTACGGCACCCAGCAGGTGGCGGATACGCTGTTTTCCCGCAACGTGCCTTACGCCGATATTGGCCTGCAGGCGCGCCAGTACGACCCGCAGCAGGCGAAAGCGCTGCTGGAAAAAGCGGGCTGGCGGCTGCCTGCGGGCAAAGAAATTCGCGAGAAAAACGGCCAGCCGCTGCGCGTTGAGCTGGCGTTTATCGGCACCGATGCGCTGAGCAAGTCGATGGCGGAGATTATCCAGGCCGATATGCGCCAGGTAGGCGTCGATGTCGCCCTGATCGGCGAAGAAGAGAGCAGTATTTACGCCCGTCAGCGCGACGGACGCTTCGGCATGATTTTCAACCGCACCTGGGGCGCGCCTTACGATCCGCACGCCTTTATGAGTTCGATGCGCGTGCCGTCGCACGCCGATTACCAGGCACAGCAGGGGCTGGCTGATAAACCGCTGATCGATAAAGAGATCGGCGAGGTGCTGGAAACCCGCGACGAAGCCGCGCGTCAGGCGCTGTACAGAGATATTCTGACCCGCCTGCACAACGACGCGGTCTATCTGCCCATCAGCTACGTCTCGATGATGGTGGTGGCCAAACCTGAGCTGGGCGAGATCCCTTACGCGCCTATCGCCTCTGACATTCCGTTTGAACAGATTACCCCGGTGAAACCCTGATGTTGCGTTACGTAGTGCGGCGCATTCTGCTGCTGATCCCGATGATTTTTGCCGCTTCGGTGATTATCTTTCTCATGCTGCGTCTGGGTACCGGCGACCCGGCGCTCGACTATCTGCGCCTGTCGAACCTGCCGCCGACGCCGGAGATGGTCGCCTCTACCCGGGTGATGCTCGGGCTGGACCAACCGCTTGTCGTGCAGTACGGCAGCTGGCTGTGGAAAGCGCTGCATCTGGATTTCGGCATCTCATTCGCTACTCAGCGTCCGGTGCTGGACGACATGCTGAACTTCCTGCCCGCTACCCTGCAGCTGGCGGGGGCGGCGCTGGCGCTAATCCTGCTCACTTCGGTGCCGCTCGGCATCTGGGCGGCGCGCCATCGCGATCGCCTGCCGGACCTGGTGGTGCGGCTGATCGCCTTTCTCGGCGTCTCGATGCCCAACTTCTGGCTCGCCTTCCTGCTGGTGATGTTCTTTGCCGTGTATCTGCAATGGCTGCCCGCGATGGGCTACGGCGGCTGGCGGCACATCATTCTGCCCGCGGTGTCGATCGCCTTTATGTCGCTGGCGATTAACGCCCGTCTGCTGCGCGCCAGTATGCTGGAGGTCGCCGGACAGCGCCACGTCACCTGGGCGCGCCTGCGCGGCCTGAACGAGAAGCAAACCGAGCGTCGCCATATTCTGCGTAACGCCTCGCTGCCGGTGATCACCGCGGTAGGGATGCACATCGGCGAACTGATCGGCGGGACGATGATCATCGAGAACATCTTTGCCTGGCCAGGCGTCGGACGCTACGCCGTGTCGGCGATTTTTAACCGCGACTATCCGGTGATTCAGTGTTTCACGCTGATGATGGTGGTGGTATTCGTGGTCTGTAACCTGATTGTTGATCTGCTGAACGCCGCGCTGGACCCGCGCATTCGTCGTCATGAAGGAGCGCACTCGTGAACTTTTTCCTCTCTTCGCGCTGGTCGGTGCGCCTGGCGCTGTTGGTCATCGCGCTGCTGGCAGTGATTGCGCTCACCAGCCAGTGGTGGCTGCCGTACGATCCGCAGGCGATTGATTTACCATCGCGCCTGCTCGCGCCGGACAGCCAGCACTGGCTCGGCACCGACCATCTGGGACGCGATATTTTTTCCCGCCTGCTGGCGGCGACGCGGGTGTCGCTGGGTTCGGTGATGGCCTGCCTGCTGCTGGTGCTGGCGCTGGGGCTGATCGTCGGCGGCAGCGCCGGGCTGATGGGCGGGCGCGTCGACCAGTTGACGATGCGCGTCGCGGATATGTTTATGACCTTCCCGACCTCGATCCTGTCGTTCTTTATGGTTGGCGTACTGGGCACGGGGCTGACCAATGTGATTATCGCCATCGCCCTGTCGCACTGGGCGTGGTATGCACGGATGGTGCGCAGCCTGGTGATCTCCCTGCGCCAGCGCGAATTCGTGCTGGCCTCGCGGCTCTCAGGCGCGGGACACGTGCGGGTGTTTATCGACCACCTGGCCGGCGCGGTGATCCCCTCCCTGCTGGTGCTGGCGACGCTGGATATCGGCCATATGATGCTGCACGTCGCCGGGATGTCGTTTCTCGGCCTCGGCGTCACCGCGCCGACCGCGGAATGGGGGGTGATGATTAACGACGCGCGCCAGTATATCTGGACCCAGCCGCTGCAAATGTTCTGGCCGGGGCTGGCGCTGTTTATCACCGTGATGGCCTTTAACATGGTGGGCGACGCCCTGCGCGATCACCTCGATCCTCATCTGATAACGGAGCATGCTCACTGATGCCGCAACAGGTAGCACTGCAAAATATCGCCCTCGAAGCCGATCGCCCGCTGGTGCGCGGGGTCTCTTTAACGCTGACCCGCGGGCGCGTCCTGGCGCTGGTCGGCGGCAGCGGCAGCGGTAAGTCGCTGACCTGCGCGGCGGCGCTGGGCATTTTGCCCGCTGGCGTTCGCCAGACAGCGGGGCGCATCCTCGCCGACGGCAGGCCGGTTGCGCCCGGCGACCTGCGCGGCATCAAAATCGCCACCATCATGCAGAATCCGCGCAGCGCCTTTAATCCGCTGCATACGATGGCGACCCACGCGCGTGAAACCTGTCTGGCGCTGGGGAAACCCGCCGATGACGCGACGCTTATCGCCGCACTGGAGGCCGCCGGTCTGGAAAACGCGGCGCGGGTGCTGAAGCTGTACCCGTTCGAGATGAGCGGCGGCATGTTGCAGCGCATGATGATCGCGATGGCGGTGCTGTGCGACGCGCCGTTTATCGTCGCCGACGAACCGACGACCGATCTCGACGTGGTGGCGCAGGCGCGGATCCTCGATCTGCTGGAAAATATTATGCGCGAGCGCGCCCCCGGTATACTGCTGGTGACGCACGATATGGGCGTGGTGGCGCGGCTGGCCGACGACGTGGCGGTGATGGACAACGGCGCGATTGTCGAACAGGGCGAGGTGGAAGCGCTGTTTCGCGCGCCGCAGCACAGCGTAACCCGCAATCTGGTGTCGGCGCATCTTGCCCTGTATGGAATGGAGTTAGCCTCATGACCTTACTCAGCGTTTCCGCCCTGTCCCATCAGTACGCGCATTCGGGCCTGCGCGGGAAACATCAGCATCAGGCGGTGCTGAACAATGTCTCACTGAGCCTGAAAAGCGGTGAAACCGTGGCGCTGTTAGGCCGCAGCGGCTGCGGAAAAAGCACCCTTGCGCGCCTGCTCGTCGGGCTGGAAGCCCCGACGCAGGGAACCGTCAGCTGGCGCGGCGCACCGCTGGCGAAGCTCAACCGGGCGCAGCACAAGGCGTTTCGCCGGGATATTCAGATGGTATTTCAGGACGCTATCAGCGCGGTAAACCCGCGTAAAACCGTCTGCGAGATCCTGCGCGAGCCGATGCGCCATTTGCTGTCGCTGTCGAAGTCCGATCAGCTGGCGCGGGTGCGCGAGATGCTCAACGCCGTCGATCTTGACGTTTCGCTGCTCGCTAAGCGCCCGCCGCAGCTCAGCGGCGGTCAGCTCCAGCGTGTCTGTCTGGCGCGGGCGCTGGTGGTAGAGCCACAGCTGCTGATTCTGGACGAAGCGGTATCAAACCTCGATCTGGTGTTGCAGGCCGGGGTGATTCGCCTGCTCAAAAAACTGCAACAGCAGTTTGGCACCGCCTGCCTGTTCATTACCCATGACCTGCGGCTGGTCGAGCATTTTTGCCAGCGGGTGATGGTGATGGACGAAGGGCAAATCGTTGAAACGCAGGCCGTTGGCGAGGCGCTGACGTTTTCTTCCGCTGCGGGACGCGTGTTACAAAGCGCGGTGCTTCCCGCCTTTCCCGTGCGCCGTCGCGCCATAGCTTAAGGTTTACATTTGATGCAACGTGTCACTATTACCCTCGACGACGATCTTCTTGCGACGCTGGACAGCCTGAGCCAGCGCCGCGGCTATAACAACCGTTCCGAAGCGATCCGCGACATTCTGCGCGGCGCGCTGGCGCAGGAAACCACCCAGCAACACGGCACCCAGGGCTTTGCCGTGCTTTCATATGTCTACGAACACGAGAAGCGCGATTTAGCCAGCCGCATTGTCTCGACCCAGCACCATCATCACGACCTTTCCGTAGCCACCCTGCATGTGCATATCAACCACGACGACTGCCTGGAGATTGCGGTGCTCAAAGGCGATATGGGCGATGTACAGCATTTTGCCGACGATGTAATAGCCCAGCGCGGCGTACGCCACGGCCATTTGCAGTGTTTGCCAAAGGAAGAGTAAGGCCAGCCCCGTCAGACGCAAATGCCGGGGGCGCTTCGCTTGCCCGGCCTACAACACCTCTGCCATCCGGCGTAAATGCCGGGGGCGCTGCGCTTGCCCGGCCTACAACACCGCTCCCATCCGGCGTACATGCCGGGGCGCCGCGCTTGCCTGGATCGTACCCAACCGTAGGCCGGATAAGGCATCGCCGCCATCCGGCACAAATGCCGGGGCGCTGCGCTTACCCGACTTAATGGCGCTAAGCCTGCTTCAGACGTTTGCTAAGCGTATCAATGATCCAGGTATTCACTGAAACCTGTTCTTCTGCCGCCGCGGAACTTAAACGTTCGCCAAATGACTCCGGATAGCGAAGCGTAAATGTTTTCATTTTTTCCGCATGCGCATAAGGTTCAATACCCGCCTCCCGGCAATCTTCAAGGTATTCGTTTAAAGAGATCTCGCCCTCCTCCTGCAAGCCCTGGATGCTATCCGAGACAAAATCGCAATGTCCTGATAGCCCAAGAAACTTACCGCGAAACGCGTTTAGCTCAGGCACATAATTGATTACCGCAGGGTGCCCCGCGATTTCCATTGCATTTGGCGTTTTAGGTTTAATCATGGTTTAACCCCTATGCTGAGTAGCCAGTCACGCACACTCTCCACTGCGCCTTTATCCGTATCGGGTGAAGGATGAGGACGGTGAAAACAGGCAATACTGTTGTTCAATAAGAATTTGCAGCGCGAGCCGCGCCCTTCCTTAATTACGCCGCCCAACGCCTTCACCAGGGATTCTATCTCTGTCCACTTTATTCCTTGTGGTACAGGTGTTTTAAAGAGCTGTTCCAGCGTATTTCTTTGCTTTTTTCGTAAGGATAACACCTGCTGTCTCATGACATTCCCTTTATGACTTCATCCTTTGAAGTCAATTTTATGACGTCATCATATGAAGTCAAGCTTCGCCTGCCCGGCCCGCACCACCTCCCCCCGTAGGCCGGATAAGGCGTAGCCGCCATCCGGCATAAAGGTTACGCTATCAAGTATGCCTGAACCTTACAGACGTAATGGCTGCAAATGAAACAATTAGCGTCATCAAATAATATTATTCGCCGCAATATTATTTGTGATCGCCCCGTCACTCGCTATTTAATAATGCAATTCAGGGTTTTCATTTTGCAATAAAAATAGATTTTATCGCCGATATATTTTGTGAAGAATATCACCAAACAATCATTTAACGATTTTAAAACACACAAAATAAAACTTATTATTCAATAAGATAACAACAAAAATCCCTGTCGCGTATTTTGTGGCACAGGCCGTGCAATATCACCGGTGTAATCAACACTGGAGATAGTTAAATGACGTACAAAATTTTACTCCCGCAGGAAATCATGGCCGAAGGGAGAGAATATCTGGAAAGTCGCGGCTACGAACTCATTACCGGTTCCGGGATGGAAGAAGATGATATTATTCGCGACATTGCGGACTGTGACGGTATTATCGTGCGCCTGTCAAAAATGTCCGATCGCGTCTTTCAGGCGGCCAAAAAGCTGAAGGTCGTCGCACGCCACGGCGCGGGTTACGACACCGTCGATCTCGAATCGGCCAAACGCCACGGCGTGGTGATCCTTAACGCCCCCATCGCTAACAGCATGTCGGTTGCCGAACTGACCATTTTCTACATGCTCCACTGCTCGCGTAACTTCAAACTGGTCGAAGAGAAGATGCTGGAAGATTACTACTGGGCCAAGCTGCGCACGCCAAAAGTGGAGCTGGACGGCAAAACGCTCGGCCTAATCGGCGTGGGCAATATCGGCTCCCGCGTCGCCCTGAAAGCCATGAACGGCTTCAATATGCAGGTCATCGCTTACGATCCGTATAAAACCCAGCAGCAGGTGCCGCAGGGCGTACAGATGACGGACGACTTTGAGCGCATTTTCAAAGAGAGCGACTTCGTCTCTCTGCACTGCCCGACCACCGCCGAAACCACCGATTTTGTCGGTGAGAAACAGTTCTCCCTGATGAAGCCGACGGCTTATTTCATCAACACCGCGCGCGGCAAACTGGTGGATGAAAAAGCGCTTTATCACGCCCTCAGCCACAACGTCATCGCAGGCGCTGGCCTCGACGTGCTGAAAAAAGAGCCGTTTGACGCCAACGATCCGATTTTTTCACTGAGTAACGTCGTGATTGGCCCTCACATCGGCGCCGCGACCATTGAAGCGACCGATCGCGCTTCGCTGCACTCCGCCATCGGGATTGATGAGGTCCTGTCCGGTAAAAAACCATCCTGGCCAGTTCCGGGTTTTTAAGGAGAAAAACATGTCTATTGGTAACCGTATTTATTTAAAACGCCCGGAAGGCAATCCCGAACTGCTCAAAGCGTATGAACAGCTGCCGGCGGCGAATATCGCCGACACCATGAACCGTATCGCGGTGCTTGGCAACGGTATTAAACGCATCTCTGCGCCGAAAAAACCGATTATGGCAGGATTTGCTATCACCGTGAAAGCCCGCGCCGGCGATAACCTGATGCTCCATGCGGCGCTGGATATGGCGACCGAAAACGACGTGATCGTGGTTTCCAATGAAGGCGATCGCTCCCGCGCGCTGATGGGCGAAATCATGGTGGCCTATGCGCACTGCTGCAAAAAAATCGCCGGGATTGTGCTCGATGGCCCCATCCGTGATATCGACGCGCTTTCAGTACTGGACTTCCCGCTTTTCGCCACCGGCTCAAACCCCGCTGGCCCCTTTAAGGAAGGTCCTGGCGAGGTGAATACGCCGATCGCCGTCGGCGGCGTGGCGGTCAATCCGGGCGATCTGATCGTCGGCGATGCCGACGGCGTCATCGTGGTACCGCTTGGCGACGCCGAAGCGCAGCTGGCGAAAGCAAAAGAGTACTCAAAATTTGACGCAAGTAAGGTCGAAGCGGCTAAAAACGGCGCAGCGAATCGTCAGTGGGTCAGGAAGACGCTTGAAGACAAAGGCGTTGAGTTCATCGACGACACTTACCGTTAATTCAAATAAATAATAAAACGCCGCGACGTCTGGCAGGCCGCGGCTTTAAAGCAAAGGTACTTAACATGCTTTATTTAAAACTCTTACCCATTATTTTTTTCCCGGTTTTGTTCTGGATAATACCCAATCCTGAAGGCGTTTCCGCCGACACCTGGCACATGGTGGGGATTTATCTGGCGATGCTGTGCGGCCTGGTGCTGCGCCCTTTCACCGACGCGGTGATCATGCTGATCATTCTGGGATTCGCCTCTCTGGTACTCAACCCCGGCCCGCTGTTCGCCGGATTCGGCAGTCCGATGGTCTGGTTTATTATCAGCGCCTTTATTATCTGCAAAGCGTTTGTGATTACCGGCCTGGGGAAACGCATCGCCTATATGCTGCTCAGGCGCTACGGTAAAAATACCCTGACGCTCGGCTATCTGATGATGGTTACCGATACCGTTCTCGCTCCGGCCACCGGCTCAAACATGTCCCGCTCCGGCGGCATCACCTACCCTATTTTCCGCAACATTGCCGAAGCGCTGGGCTCAAAGCCGGAAGAAGGCAGCCGCAAAATCGGCGCTTATCTGACCATCCTGATGTACGTCGTTTCCATGGGCACCTCCAGCCTGTTTCTGACCGGGATGGCGACCAACTCGATTACCGTGTCGCTGGCGAATGAGATCATGCAGGTGAACCTTGAGTGGATGACCTGGTTTAAAGCCGCTGTGCTTCCCGCTGGACTGGTGCTGCTGCTGGCGCCGTGGGTGCTGTATAAACTCTATGCGCCTGAGCTGAAAACCATCGCCAACGTTAACGAAATCGCCGAACAAGGTCTGCGGGAACTGGGGCCGGTAAAGCGGGAAGAAAAGCTGCTGATCGTCTTTTTTATCCTCGGCGTGCTGGGCTGGATGACCGGTTCGCTCACCGGCATCGCTTTCATTCCCGTCGGACTTGCCTTCCTCGCCTGTCTGCTGCTGTTCGGCGTTTTAAACTGGAACGATGTGGTCAGCGAGAAAGCCGCCTGGCAAACCTTTGTCTGGTACGGGGCGTTCTACGGCTGCGCGGTCGCGCTGTCGAAGGGCGGATTTTATGTCTTCCTCGTCGACGTGATTAAAAACTATCTCGATCTGTCGCATCTCAGTGAATTCAGCGCCATCGCGGTGCTGGTATTTATCAGCCTGGCGGTACGCTATTTCTTCGTCTCCAACAGCGCCTTTGTAGTTTCTTTCTATCCGGTGCTGTTTACTCTCGGCATGACCACCCAAGCGCACCCGATGTATGTGGCGCTGTCTCTGGCGTTCTCGGCAGGCTACGGCGCGCTGCTGACCCACTATGGCAACGGCGCGGGGGTCTTTACCTTCTCCAGCGGCTATGTCCCGCAAAAAACCTTCTGGCTGTTGGGAACCATCATGGTGGTGATTAACGTGCTGATTTACCTGCTGATCGGTATTCCTTACTGGAAGCTCATCGGTATTTAACAGGAGTCATCAATGAAACTGGATATTGTGATTAAAAATGGCCTGATTGCCGATGTCGAAAGCAATGATTATGTCAATCGCAGCATTGGCATTGCCGGAAACCGGATTGTCGACCTGAATAACGTCGATGCCGCGCAGGCGGAAACGGTAATCGACGCCGCTGGCTGTATCGTACTGCCGGGGCTGATCGATTTTCACGCCCATGTCTTTCATGGCGGCACGGCGATTAGCGTTAATCCGGATATAGTCTGCCTGCCGAATGGCGTCACCAGCGTGGTGGATGCGGGAAGCAGCGGCTGGGTCAATTACCCGCTGTTTCGTCACAGCGTGATAACCCCTTCAATGGTGAAGATAAAAAGCTATCTGAACGTGGTGAACGTCGGGCTTTCCACGCTCGGCGGCGGGCCAACCGGCTATCTGGAAAACACCAATCCGGCAAACTATAACGTGGAGAAAATCGCCCAAACGCTGGCGGAAAACGGTGACAACATCCTCGGTCTGAAGTTGCGCTACAGTCAGGATATTGCCAAAGGCAAAGCGTACGCCAGCGATCCCTTTTTAACGACCGTGGCGCTCGCGCGGGAGCTGGATACTTCCCTTTGCGTTCACGTGACCGACTCCCTGCTGCCCGCAGATGAGCTGATTGGCCATTTTCAGGCCGATGATATTTACGCCCACTGTTTTCACGGGACGGGGCACTCCATCCTTGATGAGCAGGGCGACGTTTTCGCAGCGGTGAAAGAGGCTAAAGAGCGGGGCGTCATTTTTGATTGTTCGAACGGCGTGGCGCACTTTGATTTTAAGGTTGCCAGCAATGCGCTGGAACAGGGCTTTTATCCGGACATCATCAGCACCGACCTGACGCACAGAAACAGTCTGCGCACGGATAAGGTGTACAGCCTGCTGCACGTGATGTCGAAATATCTCAATATGGGCATGTCATTCTTTGATGTGCTGCGCGCGGTGACCGCGACTCCGGCTCGCCTGATGAAAATGGCAGGGCAAATCGGTACGTTGCAGCCCGGCGCCTTTGCCGATATCTCCATCGTCAAAATACGCAAAGAGCGGATTGTATTTGAAGATACGCGCGGCGTGAAAATGGAAGGCGATCGCTATATCGATAACTGCGCGACGCTGTGCAATGGTCAGATTGTCTATCGCCGTCTTCATTTTTAAGCATCGTCGGTTGAACCTTACGCGGCGGTTTGTGTAAGGTTCAGACTGCATAAAACAGGACGTCCTGGCTTAAGAGAAGAATGAATGAAGAATAATGAGATTGTTATCTTTTCCGTTTCCCGCACCATTACTCAGCGCATCGCCAATGTGTTAATTGAAAGGAAACTGGAGATACCCGTCTATGAATCTCATTATTCTGACGTGCTGGAAAAAGCGGAGGAGATGATTCAGGCGGGCACTAAAATCATTATCAGCCGCGGCGGCACGGCGGCGCTGTTACGCAGCAATGTGACGATTCCGGTGCTCGAAATCGCCCATGACTTTCACGGCGTTTATCGCATCCTGCAGGAAGCCAGACGCAAATCGCAAAAAATCGCCGCCGTCGGCTTTCCCCAGTTTTGTAATGTCCTGCGCCATTATCAAAACTTGACCAATGAAGAGTTCAAGATCTGCCAGGTCTATAACCACTATGATATTGAAAACGTGGTAAAGAGTCTGGCCAGCGATGACTATCAGCTGGTGATTGGCGGACTGACCGTCGCCGAAATGGCAAAAAAGTACGGTTTAAACGCGGTGATGGGCGACACCGATAATATCTCCATTGAGCAAGCCATTAACGAAGCCCGGAGCCTGCTGAAATATATCAACCGGGAAAACGCGAAGCTGTTAATGAGCCATTCAGCGTTAAATCAGTCGCGCGAAGGCATTATGTGTATCGATCAGATGGGCGAAGTGATCAACGTTAACGCCGCCGGAATGAGCTTATTTCAGTGCCACGTCGGGGATAAGCTGTTTAAAAAAGAGGCGTTTAAAGATTTGTACGGCAGTATTATTAACGAAATCAGCCTGAAAGAGCAGCCCGTTGAAATTAATGGCAGCCTGATTTACATCTCAATTAAACATTTTTCCCATCATCAGAACGCCTACTCCATTATCACCGGCCTGAGCCAGGACAGCGCCCTCTGGCATGCCGCCGCGAACAGGAAAAGTAAACTGCGCGGCTTTTCCACCACTTACTCTTTCGACGATATTATTGGTCAGTCGCCGGAAATCAGGAACGTCATTGAAAAAGCGAAGCTGTGCGCGCAATACGATCTGCCGGTCACGATTACCGGCGCGACCGGAACGGGCAAAGAGCTGTTCGCCCAGAGTATTCATCACCACAGCTCACGCAGCCACTCTCCCTTTATCGCCATAAACTGTGCGGCTATTCCGGAAAGCCTTCTGGAAAGCGAGCTGTTCGGCTATGCCGACGGCGCGTTTACCAACGCCCGCAAAGGCGGCAAGCCCGGTATTTTCGAAATGGCGAGAGAAGGCACGGTATTTATTGATGAAATCAGCGAAGCGCCGCTATCGGTACAGGTAAAGCTGCTGCGCGTGTTGCAGGAGAAGCAGTTTTCGCGGATCGGCGGCGACTCATTGATTACGGCGGATTTTCGCCTGATTACCGCCAGCAATAAAGCGTTAAAGGCGCTGGTCGACGCGGGCGAGTTCCGCCAGGACCTGTATTACCGCATCAACATACTGGAGCTTGAACTCCCCGCGCTGCATCAGCGTCCGGGTGACGTAATGCCGATCGTCCAGCACCTGCTGGCGCAGCAGGGCAAGACGCTGATTTTTACCCCGGAGGCCCAGGCGTTTTTGAATCGTTACCCCTGGCCGGGCAATATCCGTGAACTACAGGCGATGGTCTACCGGCTGATTGTATTGCTACAGACCGATGTGGTGAATAAAGAGATCCTTCAACAGCTGTGTCAGCTGACGCCCGCTTCGCAGGAAGAGAATGTTCACAACTCCGACTGCGAGGCAGCGACGGCGGAAACCGATCTGCTTAAAAAGCAGGAAAAGCAGCTGATCGCCCGCGTGCTTGAAACCACGGCGGGCGACCGGACCAAAGCGGCGGTGATGCTGGGGATCAGCCCCACCACCCTGTGGCGTAAGCTTAAAGAGCATCGCATCGGCGGGTAGTCCGCCGCGCGTGACCGGGACAGACGACCCGGCCACAGAACGGATGAACGGATTAAATTTCCGGGGTGTTTTTGTATCCGGTCAGCATCAGCAGCAGGCTCTGGCTGGAGTCCGCCGGGGCGAATTCATAATGGTTACCCTGACGATCGCCGCCGATATACTAGGAGATTTCGCTTTTCCCTTCCGCCAGCGCTTTACGCACTACCCGATCGATATCGATATAACGGTACTCATGCGAGTCGTTAATATACAGGATGGCATCAGAGCGGTAATTGATGGCGGGCTTGTTGCTCCATCTAACGTCAGCGGCGCGCCAGTCATTGTTGGTAGGGTAAAAGAAGATCTGATCCGCGCCGTTGTGTTCGGTTTTGCCGCCGTAGAGACGAATCCGGTATTTAAACAGGGAGGCGTCCATACCGGCTGGCAGAGCGGGAATTTTAAACTTCACCAGCGTCAGCGTTTCCGGGTGTCGGGTCCGGCCGCCGTTTGACCAGTCGTCCTGCACATACAGTTTTTCCGCACCGGCGTGAGGCGTATCCTCTTCGCTGCTGACCCAGCTGTTCTCTTCCGCTTTACTGTAAGCGTAAGGAACCATGGTGCCGCAATCCATTCCCTGGTTCATACAAAGATCGGTCATAAACCGCGCGCTGTCTTCCTTCCAGCCGTTCATAAAATCGGCATGGGCGGTATAAATGCTTCCCCAGCGCTCCTGACGTTTATCACCGTCCATGAGCGGATCCATCGACAGTTCGATTTTAGCGGTATCCAGCGATGTTATCTGCGGCAGCACATACGCGATATTCATATTCACCGTCGGGATTTTCACCGGATATTGCGCCGGACATTTCCCGTTATCGGCATAAACCGCATTGCTGTGGCCGTGAGCAGGTTTGAGATTGACGCCGTCCCAACAGTTGGGGAAGGCAATACCGATGGCATCGCCCGCTTTACGCAGGCCGCAAACCTCTCCGGCCTTGTTGGAATAGCCTTTGCCATTGGCGCATAAAAAGGAGATGGCGGAACTGGGGCCAGTGCCATGATGATCGCCCGCCAGCAGCTCCAGCCCTGGCGGGAAGGGATGGAGAGGATATTGCGTGACGTTGGTGGTCTGGTAGTAGGTTTTCTGATACGCCGGTTTGACGACTTCGCCATTGGGTAATTTCATCGACGGCGCCCAGTAAGCTGAGCTGTCCGCTTTGTTATCGCAGGTGGTGTCTGGCTGCGCGCGTAAGGTTTGATAAGTTGATACTGAGTCGGTATGCGTATTGCCAAAAAAGTCATGCCACATGGCCTGATTGGCTTTGCCAAACATCATAATGGCGTCGTCGCCCAGCGTATGGCTGTAGCCGCAAACTACCTGCGCCTGCGGCCCGGCGTGGGCCGAAAAGGCGCCAGCCGAAGCAAGAGCGACCAGAACGGAAGAGACAAGATTGAGTTTCATGTTTGCTGACCTGTTGATTACGGGTAGCGTCAGCAATAACAAAGCAGCGCGCGATGTTGCACATCATTAATTATCAATTCCGCTCAAAGGCGCAGGCGCTTAGCGGATGAGGTTAATCACGCCGGGCTAAATCCTGCGCGCACGCCCAGGCGCTCGACCATGCCCACTGGAAGTTGTAGCCGCCCAGCCAGCCGGTAACGTCCATCACTTCGCCAATGAAATAGAGACCCGGCACATGACGGGCTTCCATTGTGCGCGATGACAGTTCGTTGGTATCGACTCCGCCGAGCGTCACTTCCGCGGTGCGGTAGCCTTCGGTGCCGTTAGGCTGCACGCGCCAGGCGGTCAGCGTGTCGACCAGCGTCTGCTGGTCGCGGACGTTGAGCTGCTTAAGCGAGCCGTCCGGAATTTGCCCGAGCTGTTGCAGACATTCCACCAGCCGCTTCGGCAGATGCATCGCCAGCGTATTTTTCAGGCTTTGATTAGGATGAGCGCTACGCTGCTGGTTAAGGAAAGCGTCCGGATCGACATCCGGCAGCAGATTTATGCTGACATATTCGCCCGGCAGCCAGAAGCTGGAAATCTGTAAAACCGCCGGGCCTGAAAGCCCGCGATGGGTGAAAAGCAGATTTTCCCGGAAAACGGTGCCGTCCTCGGCGGTAATGACCGACGGAACGGAAACGCCGGAAAGCGTCTGAAGCTGCTCCAGCAAAGGTTTATGCAGCGTAAAAGGCACCAGCCCGGCGCGGGTAGGCAGCACCTTCAGGCCAAACTGTTCGGCAATTTTATACCCAAACGGCGTCGCGCCAAGACCGGGCATGGAAAGCCCGCCGGAGGCGATCACCAGCTTTTTCGCGCCAACGGTCATGCCGTTAAGCTCCAGCGTAAAGCCCTCATCATCACGCGCAACGCTCAATACTTCGCTGCGTAAGCGGAGGGTAACATTGCCTTTTTCGCATTCCGCCACCAGCATATCGACGATTTGCTGAGCGGAATCATCGCAGAACAGCTGGCCGAGCGTTTTCTCATGCCAGGCGATACCGTACCTGCCGACCAGATCGATAAAATCCCACTGGCTATAGCGCGCCAGCGCCGATTTGCAAAAATGCGGGTTCTGACTGAGATAGGCCGCGGGTTCGACATAAAGATTGGTAAAGTTGCAGCGTCCCCCGCCGGACATCAGGATCTTGCGGCCCGGTTTCTTACCGTTATCGATAAGCAGCACCCGGCAGCCCGCCTGCCCTGCCTGAGCGGCGCAGAACATACCCGCCGCGCCAGCGCCTATAATAATGGCATCGAACCTTTCCACTTTGCGTTCCTCTCTGAAATCCGGGCGTGAATTGTAAAGTTATCTCAGTGGTCGCACCAGCGACAAAAACGGCGGCAATGAGTATTTGCCTGAAATCTATAAGATAATTCTTTAGAGGCAGCTCGGGATGCAGGCGCTAAATCAAAAAAAGTCTATATTTCACTTTGCCCGCGCCGCTAAAGTCACTGATAATGCGCCGCGTTCATGTCCTCAAAATGGCGTAACGTCCTATGCTACATTTGTTTGCTGGCCTGGATTTACATACCGGGCTTTTATTATTGCTTGCTCTGGCCTTTGTGCTGTTCTACGAAGCGATAAACGGCTTCCATGACACAGCCAACGCAGTAGCAACCGTAATCTACACCCGCGCGATGCGTTCGCAGCTGGCGGTGGTTATGGCTGCGCTGTTTAACTTCTTTGGTGTGCTACTGGGAGGTCTCAGCGTGGCCTATGCCATTGTGCATATGCTGCCGACGGACCTGCTGCTTAACATGGGCTCCACGCATGGACTTGCGATGGTGTTCTCTATGCTGCTGGCGGCGATCATCTGGAACCTCGGGACCTGGTATTTTGGGTTACCGGCATCCAGCTCCCACACATTGATTGGCGCCATCATCGGCATCGGTTTAACCAATGCCCTGATGACCGGCACATCCGTTGTCGACGCGCTGAACATCCCGAAAGTGATCGGCATTTTTGCCTCGCTTATCATCTCGCCGATCGTCGGCCTGGTGGTCGCGGGCGGCCTGATTTTCCTTCTGCGTCGTTACTGGAGCGGCACCAAAAAGCGCGCCCGTATCCACCTGACGCCGGCGGAACGTGAAAAGAAAGACGGCAAGAAAAAACCGCCTTTCTGGACCCGTATCGCCCTGATCCTCTCGGCTATCGGCGTGGCGTTTTCACACGGCGCGAACGACGGGCAGAAAGGCATTGGTCTGGTCATGCTGGTACTGATTGGCGTGGCGCCTGCGGGCTTCGTGGTAAACATGAACGCCTCGGGTTACGAAATTACCCGCACCCGTGATGCGATCAACAACGTCGAGATCTATTTCCAGCAGCATCCTGACCTGCTGAAAAAAGTCACCGGCGTCGACCAACTTATTCCGTCCCCGGAACCGGCCGCCACGCAGCCAGCGGAATTCCACTGCCATCCGGCAAACACCATCAACGCGCTGGAGCGCGCGAAGGCGATGCTGGCGAACAACGTGGAAAGCTATGACAAGCTGAGCGTTGAGCAGCGCAGCCAGCTGCGTCGCATTATGCTGTGCATCTCCGACACCACCGATAAAGTGACGAAGCTGCCGGGCGTGAGCGCTGACGACCAGCGTCTGCTGAAAAAACTGAAAACCGATATGCTGAACACCATCGAATATGCGCCTGTCTGGATCATTATGGCGGTCGCGCTGGCGCTGGGTATTGGCACCATGATCGGCTGGCGTCGCGTGGCGACCACCATCGGCGAGAAAATCGGTAAGAAAGGCATGACCTATGCCCAGGGGATGTCCGCGCAGATGACGGCGGCGGTCTCTATCGGTCTGGCCAGCTACACCGGGATGCCGGTCTCCACCACGCACGTCCTCTCCTCCTCGGTGGCGGGTACGATGGTGGTCGACGGCGGCGGTTTGCAGCGTAAGACGGTTACCAGCATTCTGATGGCGTGGGTATTTACGCTGCCAGCGGCGATCCTGCTGTCCGGTACGCTGTACTGGATTGCGCTGAAGCTTATCTAAGCGGAAGCCGCGTCGGATGGCGGCGATACCTTCTCCGGCCTACAGATAAACGCAGGCCGGGCCGGCGGATAGACGAAATAAAGCGTATGAGCGGGTCAGGAAACTGGCCCGTTTTTTTATGCTCAGTGCCAGATCATCAATGCGATAAGGCTGATGACCACCAGACCGCACAGCGCGCTGGTCAGAATAAACTGGCCGCGAACCCGCTCGCAGCGGCGGATAAACTCTTCATCGTGGTGATCGCGGTAGCGCTGGGCATAGATATACCACACCAGCCGCACCTGTTTGTTGGGTTGACCATGCGCGGTGAAAAAACCGCCGCCATCCACATACTGGTAGAGCAACGGATCGCAACCCCGAAGTACCACTAATAGCGCGCGTAACGATGAGAAATAGCGCACCATATTAACAATGCATACGACACATAACGCCCAGAACAATGCGACGGTGCTTATCATACGACCTCCCCGGCGACCCGCCCTCGGAGTTCCTCTCCGGGACTACCGCTCCCCAGACTTGCCAGACAGTTCAATGAAAGAGTACGACCAAAACCGCTCATGGTGATGCATAGCATCCGAGCGGCTTTATTTATAGTGTAGGAGATCAGTTAATTTTTTTGCCATAAGGTTAATCACTATCAATGCAATTAGCGCAAAAATTTGTTTAACTAACTGGTAAGCAAGGCGGATTGACGGATTATCCCGCCCACTATAAGGTAAAGATAATCTGTACCAATCACATCGCGGCTGAGCTGGCCCCGCGTAAATAAATCGCAGAGTTCGCAGGACGCGGGTGACGCGACGGCACCAGAAACGTCAGCTGGCTGGTCATCGACAACTTTATGGAAGGAGTAATACTATGGCTTACAAACACATTCTCATCGCGGTTGATCTTTCTCCGGAGAGTAAAGTTCTGGTAGAAAAAGCGGTCTCGATGGCGCGTCCCTATAACGCAAAAGTTTCCCTGATCCACGTTGATGTAAACTACTCTGACCTGTATACCGGCCTGATTGACGTTAATCTGGGCGACATGCAAAAACGCATCTCTGAAGAAACCCACCACGCATTGACCGAGCTGTCCACCAACGCAGGCTACCCCATCACGGAAACCCTGAGCGGCAGCGGCGATCTCGGACAGGTGCTGGTAGACGCTATTAAGAAATACGATATGGACCTGGTCGTTTGCGGCCATCACCAGGACTTCTGGAGCAAGCTGATGTCCTCCGCGCGCCAGCTGATCAACACCGTTCACGTTGATATGCTGATTGTGCCGCTGCGCGACGAAGAAGAGTAAGTCTTCCCTGCCGGATGAGGGCGTACCTTATCCGGCCTACGGTTCGCCGCCTTTTACAGGCCCCATCCGACACAAACCTGTTCTCACGCCAACGCCCGCTTCTGCGGGCGTTTTTTATGTCTTCTTCAGAACTTCACGCCAGCGGCAAAATGATAATTAGTGTGATCAACTAATTAGATCGAAAACAATCTGTATAATAATCTATTCACGCGGTTAATAACCGCAGTCTATAACAGAGTCAGACATTTTCGGCGCGTTTTGTTTTACGCGTCATACTTTTTGGGATGGCATCAAAAGGCGAAAGAATATGAATACAACAGCACCCGGGGGTTTGCTCCAGCAACCCCGCCCGTTCTTTATGATCTTTTTTGTCGAATTATGGGAACGTTTTGGCTATTACGGCGTTCAGGGCATCCTGGCGGTTTTCTTTGTTAAACAGCTCGGCTTTTCGCAGGAACAGGCGTTTGTCACCTTTGGCGCCTTCGCCGCGCTGGTCTACGGCCTGATCTCCATCGGCGGCTACGTTGGCGACCATCTGCTTGGCACCAAACGCACGCTGGTGCTGGGGGCGATTGTCCTGGCGATCGGCTACTTTATGACCGGAATGTCATTGCTCAGGCCTAACCTGATTTTTATCGCGCTGGGGACCATCGCCGTGGGTAACGGGCTGTTTAAGGCCAACCCGGCGAGCCTGCTCTCCAAATGCTATCCGCCAAAAGATCCGCGGCTGGATGGCGCCTTCACCCTGTTTTATATGTCGATCAACATCGGTTCGCTGCTCTCGCTGTCTCTGGCGCCGGTGATTGCGGATAAATTCGGCTATGCCGTCACCTACAACCTGTGCGGCGCGGGGCTGATTGTCGCGCTGCTGGTCTATTTCGCCTGCCGCGGAATGGTGAAGAATATCGGTTCCGCGCCGGACCATCAGCCGCTCCGCTTCCGCAATCTGCTGTACGTGCTGGTGGGCACGGTGGTAATGGTTTTCCTCTGCGCCTGGCTGATGCACAACGTACAGATCGCCAATCTGGTGCTGATTGTGCTCTCCATCGCGGTAACGATTATCTTCTTCCGCCAGGCGTTTAAGCTGGATAAAACCGGGCGCAACAAGATGTTTGTCGCATTCATTCTGATGATTGAAGCGGTGCTGTTCTACATCCTGTACGCGCAGATGCCGACTTCGCTCAACTTCTTCGCCATTAATAACGTCCATCATCAGATCCTCGGCTTCACCATCAACCCGGTGAGCTTCCAGGCGCTGAACCCGTTCTGGGTGGTGGTCGCCAGTCCGGTACTGGCGGCGATTTATACCCGTCTGGGCAGCAAAGGCAAAGATCTGACGATGCCGATGAAGTTTACCCTCGGGATGTTCCTGTGCTCGCTCGGCTTTCTGACCGCGGCCGCCGCCGGTATGTGGTTTGCCGATGCGCAGGGGCTGACCTCGCCGTGGTTTATCGTGCTGGTGTATCTGTTCCAGAGTCTGGGCGAACTGCTGATTAGCGCGCTGGGGCTGGCGATGGTTGCCGCGCTGGTTCCGCAGCAGCTGATGGGCTTTATTCTCGGAATGTGGTTCCTCACCTAGGCCGCCGCGTTTCTGCTCGGCGGCTACGTGGCGACCTTTACCGCCGTCCCGGAAAATATCACAGACCCGCTACAGACGTTACCCATCTACACTGGCGTGTTCAGTAAAATCGGCCTGGTGACGCTCGGCGTCACGGTGGTCATGGCGCTGATGGTGCCGTGGCTGAACCGGATGATTAATACGCCAGACAGCAAACAGTAACCGTACCGCTTGTGCCGGAGGGCGGCTACGCCTTATCCGGCCTGCGGGCGCTTCATCATTTTGCTGCCGATAGCGGATGGTGCGTTTTTGCCTTTGTACTCTTACAGTGTAAGAGTATAATTCGGACAAAACAGGTCATCATGGACGAACCTGACCATGAATGATAAAGAGGGCTCATTATGAGTGATTTCTTTAAAGAGCTGATGGAGTCCGCTACCGAAGCCGTGGAAATCAGTCAGGGTAAAAAATCCGCAGCCCGGGTAACACGCTACGAACTCCCTGACGTCAAAGCCATACGTAAGCAAGCGAATATGAAGCAGGATGAATTTGCCTAGGCGATTGGCGTCTCCTCATCGCTGGTACAGGCATGGGAACAGAACAGACGTATTCCCACGGGCACCTGCCTGAAAGTACTTCGCGTGATTGAACGTAACCCGGAAATGGTTAGCCTTTTCAAGACGGCTTAACATGTTTGCCGTAGGCCCGATAAGCGTCGCGCCATCGGGCCATAACGACTACGGCGTACCGGGGTAGATATCGAACCGGTGTCCTTTGGTGACCACGGCGTTTGGCGTGGTGACGTCGGCGAGCGGCGGCGCATAGTCCGGGCGCTTGACCACCACGCGTTTCGTGGCAAGCAGACGCGCCGGTTCCAGCAGCCCGTCAGCGTCCAGATCCGCTCCCACCAGCGACTGAAATACCCGCATCTCTTTTTTCACCAGCGCGCTTTTCTGCTTGTGCGGAAACATCGGATCGAGATAGACCACCTGCGGACGCGGCGTGATGTCGGTCAGCGCCGTCAGGCTGGAGGCGTGGATGAGCTGTAAACGCTCCTGCAACCAGCCGCCAATCTCCGGGTCCGCATAGCCGCGCTTAAGCCCGTCATCAAGCAAAGCGGCCACCGCCGGGTTACGCTCCAGCATCCGCACGCGACAGCCTACGGAGGCCAGCACAAACGCGTCGCGTCCCAGCCCCGCCGTGGCGTCAACGACATCTGGCAGATAGTCGCCTTTGATACCCACCGCTTTCGCCACCGCTTCGCCACGACCGCCGCCAAATTTGCGCCGGTGCGCCATCGCCCCGCCGACAAAATCGACGTAAATACCGCCCAGCTTCGGTTCGTCACGCTTGCGCAGTTCCAGATGCCCGCTGGTCATCACCAGCGCCATCAGGTTGTCTTCATCGTGCTCAAGCCCCCAGCGGGCGGCAAGAACAGATAAGGCGCCGTCTCCGGCGCCCGTTTCATCGACTAAACAGATTTTCACTGATGGATTCCGTAATGCTCCAGCATCGCATCCAGCTGCGGCTCGCGGCCACGGAAGCGTTTGAACAGCACCATCGGCTCTTCGGAACCGCCGCGGGTCAGGATGTTATCAAGGAACGACTGTCCGGTTTCGCGGTTGAAAATCCCCTCTTCTTCAAAGCGGGAATAAGCGTCTGCCGCCAGCACGTCCGCCCACAGGTAGCTGTAATAGCCCGCCGCATAGCCACCGGCAAAGATATGGCTGAAGGCGTGCGGGAAACGACCCCAGTGCGGCGACGGCACCACGGCAACCTGCTTTTTGATCTCAGCCAGCGTCTCAAGGATTTTCGCCCCCTGCTGCGGGTCGAATTCCGCATGCAGGCGGAAGTCGAACAGGCCGAACTCCAGCTGGCGCAGAATAAACAGCGCCGCCTGGTAATTCTTCGCCGCCAGCATTTTATCCAGCAGCGCCTGCGGCAGCGGCTCGCCGGTTTCATAGTGACCGGAGATAAACGCCAGCGCGTCCGGCTCCCAGCACCAGTTCTCCATGAACTGGCTCGGCAGTTCGACGGCATCCCACGGTACGCCGCTGATGCCGGAAACCCCGGCGGTTTCGATACGGGTCAGCATGTGGTGCAAACCGTGACCGAACTCATGGAACAGGGTGATCACCTCATCATGGGTGAACAGCGCCGGTTTACCGTTAACCGGTCGGTTGAAGTTACAGGTCAGGTAAGCGACCGGCTTTTGCAGCGAACCGTCGGCTTTGCGCATCTGACCTACGCAGTCGTCCATCCACGCCCCGCCGCGTTTGTTTTCGCGGGCGTACAGGTCGAGATAGAAGCTGCCGCGCAGTTCGTTGTTGTCGTCATACAGCTCGAAGAAGCGCACGTCCGGATGCCAGGTATCAACGTCGTTGCGCTCTTTGGCAATAATGCCATAAATGCGCTTCACCACCTCAAACAGGCCGTTAACGGCTTTGTTTTCCGGGAAGTACGGGCGCAGCTGTTCGTCGCTAATGCTGTACAGATGCTGCTTTTGCTTCTCGCTGTAGTACGCGATATCCCACGGTTGTAGTTCATCAACGCCGAACTCCGCGCTGGCGAAGGCGCGCAGCTGCGCCAGCTCTTTCTCGCCCTGCGGACGGGCGCGTTTCGCCAGATCGGTTAAGAAATCGAGCACCTGCTGCGGGTTTTCCGCCATTTTGGTGGCGAGGGATTTATCGGCATAGCTGTCAAAGCCGAGCAGTTGCGCCAGTTCGTGACGCAGCGCGAGGATCTCCGCCATCACCGGACTGTTGTCCCATTTACCGGCGTTCGGCCCCTGATCGGAGGCGCGGGTGCTATAGGCGCGGTACATCTCTTCACGAAGCTGCCCGTTGTCGCAGTAGGTCATCACCGGCAGGTAGCTTGGAATGTCCAGCGTCAGCAGGTAACCTTCCTGCTCTTTCGCTTCGGCCTGCGCTTTTGCCGCCGCCAGCGCGCTTTCCGGCATTCCCGCCAGCTCCGCCTCATCGGTAATCAGTTTTGTCCAGCCCTGCGTCGCGTCGAGCACATTGTTGCTGTACTGGTTGCCCAGTTCGGACAATCGGGCGGCGATTTCGCCGTAGCGCTGCTGTTTATCTTTCGGCAGGCCGATGCCGGACAGTTCAAAATCACGCAGCGCGTTATCGACCGCTTTTTTCTGTGCGGTGTTCAGGGCGGCGTAATGATCGCCGTCGCGCAGGTCGCGGTACGCTTTGTACAGCCCTTCATGTTGCCCGACCCAGGTGCTGTACTCCGACAGCAGCGGCAGCGTTTGCTCGTAGGCTTCGCGCAGTTCCGGGCTGTTTTTCACCGAATTCAGGTGGCTGACCGGGGAGAAAATCCGCCCCAGCACATCATCAACTTCGGCAAGCGGCTGGCAGAGGTTTTCCCAAGTGTACGGCGCGCCCTGCACTACCACGCGTTCCACATTTTCCCGACAGTCGTTCAGCGCTTTGGTTACAGCCGGAACGACATGCTCAGGCTTGATTTGGGAAAATGGCGGTAGCTCGAAGGGCGTCAGTAAAGGATTGGTCATAAGCGCTGTCCTGTTTGAAAGAGGTGTATGAAGCGCGCATCCGGCGCTGTGCAATATCCCTGTAGAATGGGGATAAGTGTAGAGGATTTCAATGCCAGGCGTTGTGCTTTCGCGGCGATGGCGAGTTTTCTGTATACTGTGGCGATATGCTCTGTTTACGCCCGATAACGCGACGCTTTCGGGCCTACGTTTATAACCTGGAACACGTTTACCCATGCTCAGTTATCGCCACAGCTTTCACGCTGGCAACCACGCCGACGTCCTGAAACACACCGTTCAGAGTCTGATCATTGAATCGCTGAAAGAGAAAGAAAAACCGTTTCTCTATCTGGACACCCATGCCGGCGCGGGTCGTTATCAGCTGAGCGGCGAACAGGCCGAGCGTACCGGGGAATACCTGGAAGGCATCGCCCGTATCTGGCAGCAGGATGACCTGCCCGCCGAGCTGGAGCCATACATCAGCGTGGTGGAGCACTTCAACCGCAGCGGCCAGCTGCGCTACTATCCGGGTTCGCCGCTTATCGCCCGCCAGCTGCTGCGCGAGCAGGACAGCCTGCAACTGACCGAGCTGCACCCGAGCGACTTTCCGCTGCTGCGCGGCGAATTTCAGAAGGACAGCCGCGCCCGCGTGGAGCGCGCCGACGGCTATCAGCAGCTGAAGTCTAAGCTGCCGCCGGTCTCCCGTCGCGGTCTGATCCTCATCGACCCGCCTTATGAAATTAAGAGCGACTACCTGGCGGTGGTGAACGGCATCAGCGATGGCTATAAACGGTTTGCTACCGGCACCTACGCTCTGTGGTATCCGGTAGTGCTGCGCCAGCAGGTTAAACGCATGATCCATGCCCTGGAAGCCACCGGCATCCGTAAGATTCTGCAAATTGAGCTGGCGGTACGCCCGGACAGCGATCAGCGCGGCATGACCGCTTCCGGCATGATTGTCATTAACCCGCCGTGGAAGCTGGAAGCGCAGATGAACAACGTGCTGCCGTGGCTGCACAGCAAGCTGTCGCCAGCGGGGACCGGACAGACGTCGGTCAGTTGGATCGTCCCCGAGTAATCACAGCCATCGGTGGAACCAATTGATATCAGGTATACAATCGCAGCAATCTGAACTGAAGGATAAGAGCTATGAGCAAGCATTATGACTACATCGCTATCGGCGGTGGCAGCGGCGGTATCGCCTCGATCAACCGTGCAGCGATGTACGGCCAGAAGTGTGCGCTGATTGAAGCCAAAGAGCTGGGCGGCACCTGCGTCAACGTTGGCTGCGTACCGAAAAAAGTGATGTGGCATGCCGCGCAGATCCGTGAAGCCATCCATCTGTACGGCCCGGACTATGGTTTTGACACCACCATCAATACGTTCAACTGGCAGACCTTGATCGCCAGCCGTACCGCCTATATCGACCGTATTCACACCTCTTACGACAACGTGCTGGGCAAAAATAACGTCGATGTGATCAGAGGCTTTGCCCGTTTTGTCGATGCGAAAACCATTGAGGTTAACGGCGAAACCCTGACTGCCGACCATATCCTGATCGCCACCGGCGGACGTCCGAGCCATCCGGATATTCCGGGCGTGGAGTATGGCATCGACTCCGACGGTTTCTTTGAGCTACCCGCTCTGCCGGAGCGCGTGGCGGTTGTCGGCGCGGGCTATATCGCCGTTGAACTGGCGGGAGTGATTAACGGCCTGGGCGCGAAGACGCACCTGTTCGTGCGTAAACACGCGCCGCTGCGCAGTTTTGACCCGATGATCAGCGAAACGCTGGTGGAAGTGATGAACGCTGAAGGCCCGCAACTTCACACCCACGCGATTCCGAAAGCGGTGGTGAAAAATGCCGACGGCAGCCTGACCCTGGAACTGGAAGACGGTCGCAGCGAAACGGTCGATTGCCTGATCTGGGCGATTGGTCGCGAACCCGCGACCGACAATTTCAACCTGGCGGCTACTGGGGTGAAAACCAACGAAAAAGGCTACATCATCGTTGATAAATACCAGAACACGAATGTGGAAGGAATTTACGCCGTCGGCGATAACACCGGCGCGGTGGAGCTAACGCCGGTGGCGGTAGCCGCGGGCCGTCGTCTTTCCGAACGCCTGTTTAACAACAAGCCGGACGAGCATCTGGACTACAGCAATATCCCAACGGTGGTGTTTAGCCATCCGCCTATCGGCACCGTCGGTTTAACCGAGCCGCAGGCGCGCGAGCAGTATGGCGATGAGCAGGTGAAAATCTACAAATCGTCGTTTACCGCCATGTACACCGCCGTTACCTCTCACCGCCAGCCGTGCCGTATGAAGCTGGTGTGTATCGGTCCGGAAGAGAAGATTGTCGGTATCCACGGCATCGGCTTCGGCATGGATGAAATGTTGCAGGGCTTCGCGGTCGCGCTGAAGATGGGCGCCACCAAGAAAGACTTCGATAACACTGTGGCGATCCACCCGACGGCAGCAGAAGAGTTTGTGACAATGCGTTAATCCTGTTGCGCCCATTTCGTCATGAGATGGGCGCAAGAAATTCCCGCACTCAGTAGGTATCAAAATAGTGTTGGATAAGCGCAGGATCTTTAGTGCGGGTCAGAGCGGTCATCAGCAGTATGCGCGCTTTAGCCGGATTTAATGAACCGGCTACCAGCCCCGGTTGACCTTGATCAACAGGCACCACGCCATTGCCCGTGCGCGACGCGCGTACCACCACAATACCGGCTTTCTCTGCTTTTCTTATTCCGGCCTCACTGCGCACAGAAACGGAACCGGCTCCGGTGCCAGCATAGATAATGCCGTCAACATGATGGGAAATGGCGGCGTCATAAAGATATTCCGGATCGTCCTGATAGCCATAAATAATGGCAACTTCAGGTAATTTCCGCAGGTTTCGCACATCGAAAACGGAACGCAGGGTATGCACCTTTTCTACTCGCATCTCAAAGTGCGGTTTACCATTTACCATCACGCCAAGATACCCCTGCTCGGGCGCTTTAAACGTGTCCAGCGTGGTGGCGTTGGTTTTCGTGACGAATCTTGCCGACCCAATCCGATCGTTTAATACCACCATTACCCCGCGCCCCCTGGCATTCGGGTCGGCGGCCACGGTTACCGCTTCCAGCAGGTTCATCGCGCCATCCGCACTCATCGCCGTCGCGGGTCTCATTGCGCCAGTCAGCACCACCGGCTTGTCGCTTTTCACCGTCAGATTGAGAAAGTACGCCGTTTCATCCAGCGTATCTGTACCATGCGTAATGACCACGCCGTCAACATCGTCTCGCGCCAGCAGCGCATTCACCTGCTGAGAGAGTTGCAAAATAATCTTGCTGGTCATATTTTCACTGCCAATATTGGCAATTTGCTGACCGTCTACACGCGCAATCGTATTAATCTCAGGCACCGCATTAATTAATGTCTGGACACCCAGTTCGCCGGATTTATAACCGGAAGTTTGCGTGTTTTTTTCTGCTGTACCGGCTATCGTGCCACCGGTTGCCAGAATCATAATATGCGGTTTGACGGTGGCGCTAAATACCGCCTGACTGATAAAAAGCAAAGCCGTGACCATGAATATTCTGATATTCATTTTTTCTTCCTCTGAATTTTATTGTGCAGATACCCTGCCGGGGGGCGGAATAATCAGGCCAATACCATTTTGCCAATGATTAAGCCGACAATAACCGAGACAATCACATTGACCAGACCGGGCCGCATAAAGCTATGGTTGAGCACATACTTACCAATCCGCGTTGTTCCGGTGTCATCAAACGCTAATGCCGCCAGACACTGTCCCGCGACAGGAATAAAGAAATAGCCGTTGACTGCTGGCCATGAACCAATCAACGCATAAGCGGGTAACCCCAGCGCCAGCCCCAGAGGTAATAAAATAAGGGTCGTCGCAGCCTGACTGCTGACCATTGCAGAGACGAAAAACATCATAATTGCAATAAGCCAGGTATGCTGTTGTAACAGCGTCTGGACTTCGGCTTTGATCAGTTCAATATGGCCGTTCACAAAGGTTTCGCTCATCCAGGCGAGGCCAAAGGCGCAGACAATGGCTAGCGCACCGGCGCGAAATACCGTACCGCTAATAATCTGATCGACCGGCGGACGACATAACAGCACGATCAGGCAGGCAAAAGAGAGCATCGTAATCTGGATTGCCGCCGACATAGAAAGAGGCTGTAGCCCTTTTGCCGTATCAACAAGGGGACGCAACGCCGGAATCAGTCCCAGCAGTACAATCACCACCGCGCTCATTAAAAACAGCACCACGGAGAGCCGCGCTCGCCCTGTGACGACAGACGTTTTCTTCTCCTTTTCTGGCGCGTTAAGTAAACCTTCGGCCAGTCGACGCTGGTAGACAGAATCGTCTTTTAGCTCTTTGCCTTTATTGAAAGTCGCTATTGCTCCCATCGCCACGCCGATTAACGTGGCCGGAACGCAAATCATCATAATGGTCGAAATAGAGATGCCCAGCGGCGCCATCAGGCCAATCATTGCCGCCATAGCAGCGGAAATGGGGCTGGCGGTAATAGCCTGTTGGGAGGCGATTACGGAAACAGAAAGCGGTCGCTCTGGCCGTATTCCCGAATCGCGCGCCACCTCTGAAATAACCGGCAATAAACTGTAAACCACATGCCCGGTACCGGACATAAACGTGAAGAGATAACAGATAAATGGCGCCAGCAACGTAATATAACGCGGATGCCGTCGCAGGATTTTTTCCGCGAGCTGAACCAGTAAATCCAGCCCGCCTGCCGCCTGGAGTGAGGACGCGGCTAATACCACAGAAAGAATAATTAAAATGACATCAATGGGCGGCGTGGATGGCGTCAGGCCAAAAATAAAGACCATCACGCCAACGCCCAATCCACCGACCATGCCTAAAAATACGCCGCCGATCCGTGCGCCAATCATTAAAGCAATAAGAATAAAACACAATTCCGTCCAAAACATACTTCCTCCCGCTTATCCGGAGTGAATGTTGGTTAAAGTAATGGAACAGCGTTAACCGGCACGGTACGGCTTGCCAAAGCCAAACGCACCGTAATGCGACAGCACCCGCGCGGAAAATTTCCCACCAGTCTGCATGGCCGTCATAACCGCATCATGATCAGGGTCACGCATTCCGGATTGCAGAACAGAAAGCATAAATCCGGTTAGAAAAGCATCGCCTGCCCCCAGCGTATCCACAGGTTCTATATAGTCAGGACGCCATTGTAAAAAGCCGTTAGCCGAAAAATAATAAACGCATTCATGTCCATTCGTTGCGATCACATGCTGACAACCACAGCGATGCAGCGTACTTATTTTTTCTTTTATTTGATCCAGCGTTAAACCACTACAGGAAATAAAACCATAATTTACCCACGGGCAAACTTGCTCAAAATAATCGCCAGTGCCTCGGGAAGAAAAATCAAATGAAATAACGGTATTGCTTCGCGAGATTTTCTCCAGCTCGGTTTCCAGATAGCCGTTAATACTTGTGTGCACTAAGCTGAAGTGAGAGATATAATCAAGTTCGGCCGCTGATAAACAAAACGGATTCTCGCGCAGGACCCCATTCTTATTACTGGTGACAAATTCGCGGTCGCCATTTTTTAACCGGATACAGGCATATCCGTTTTCGCCTTCATACTGCCGACAGTGGCGGGTATCTATCTCTAACTCTTTTAGTACCGCCTGGACATGTTTCGCCGCATCATCATTGCCAAACGCCCCCATAAAGGCCGCTGGCACCCCTGCACGCTTAGCATAAACCGAAAAGTTTAATGCATTCCCGCCCGGATACATGATGCCGGAATGAAGATACTTATCGACAACATTGTCCCCAATGCCAATCACACTGATGCTCATAAATATTCCTTGGTCATTATTAATAATTAAAAAGCGTCCCTGCCTTTTTTCATTCCCCGGAAATTAGTACTCCACTTTCCACATATAGCGACGTGTGGTTAACGGGTGTTGACGCGCATCGGCAAGCGCGCGATTGTAGACAGGATAAACATTGTTAAAGAGTGAATGATTGAAATAATCGATCACTGTCGCTTTAATGGTGGATAAGCCTAATTCTTTGGCATCAACCACTTCTATCCGACGACCATATTTTTTCAGGAAGTTTAACGCGCGTTCATCCACGGGTCGTGTGCTGCCCTCTGAAAACTGGAAGAAAAATGGCGTATTCGCATCGGTAATTTCAAAAGGCCCATGGAAAAATTCGCCGCTATGAATGCAAGCTGAGTGAATCCACTGCATTTCCATAAAAATACAGATACTCTGTAGATATGCCGCACCGTAACCCGCGCCGCTGGCCATGGTATAAATCACGCGGTCATCTTTATAGTTTTGTGCAAACGCCGCCGCCCGTTCTGCGACATGTTCACACGCACGATAAACAATCCGGTTTATTTTGCTGAGGCCATCCTGAAAATCGGCATAATGTGCATAGCCTTCAGTCTGCTGTAAAAATTCGACGGCGCTCAGTAAACCTTTCATGGTTTTCTCTTCAGCAATATCCTTGTCATCGCCAAAGGTATAGCTTTCCACGTAGTCGCAATGCGCAACCAGAGGAGAATCCATCACCCAGGTCAGGCCAATCACCGGTGCGCCATATTGACGCGCAAGTTCCGCCGCTTTGATCGTTTCCGGGGTATTCCCTTTATGTGAAGCCACGATAACAACCGCATTTTCCCCCAGCGCCGACGGCAGGTTATGAATAAATTCACCGCTGTTGTACAAGCCAACGGTCAGGCCTTTCGCCTCTTTTTCAAGAAAGGCTTTCGCTGGATAAAACGCAGCGTAAGATCCTCCGCAGGCCACGTAGTAAACGTGTTTCACTCCCCCTTTATCTGCCTGACTGGCCAGAATAGTGCTAACAATCTCTTTCATGCTCATCGTACTTCCCTCTGGTGCGTGCTTTGACCCGGCGAACACTGTCGCCACAAATGACTGATAATGTATTGTCATTTTTATATGACATTTAGATACATTTATTCAAGGCGCTAAGCAAAAAAAATCGGGATCCGCGACGTGGATCCCGATTTTGCCTGTATAAGGAAAGAGATGAAGAAGTTATACCGTAAAGCGAATTTTGTCTCCGACGATCAGTTGTCGGGATACACACGATAATTCTCCTTTATTATCAATCATTTCACTCTTAATCAGAATCAGCGGATAGTGCTCGCTCACCCCGAGATAGTGCGCGATCTCAAAACTCGCATACACCAGTTCGATCATTTTACGCGAGTGTGTAAACCACAAACCGTGCTTGTCCCGCAGGCATTCATAAAGCGACTGGTTGTTGAGATCCTCCTGTAATAAGAAGGCGAAACGCGGCGGCATCTGCACTGTCTCCAGCGAGACGGGAATGTGATCGGCATAGCGGATACGTTCAATCACCACCGCTTTTTCTTCCTCTGCCATCCCCAGCAGCATTCTGGTTTCGTCATCCACCGCTTCGAAAATCGACTTAATGGTCCGCGAACCGGGTTGTCGCCCCTGAGAGTGACATAGCTCACTAAAGCTCATGATCCCCGTCATGCTACGCTGAAATTTCTCACTGGAAACAAAGGTTCCTTTCCCGGAGACGCGGGTCAGGAGATTCTCGCGCGTTAATGCATCCAGCGCTTTACGTACGGTGACCCGACTCACCTCCCAGCGGGCGCTTAACTCATTCTCGGTGGGGATCTGCTGTCCCGGTTGATATTCGCCACGCAAAATCGCGTCCTTAAGGGAAGCTTCGAGCTGTCGGTAAAGTGGCTTCGCGCTTTTACTGTCAGGTTGCCCCATCATTTGTATCCGTTTGTATTATATAAATGCCATGCGATGTATTATAACAAGTTATCACACATTTACCCACTAACGACACGGACACCTGTAATACGTCCCCGCCTGCACGCGATGGAGACAAAAAAACCGGCGTTACGCCGGTTTTTAGCTTCTGCACGCGGTAATTTACTTGCCCTGCATATAAGGCGTATACACCCCGGTCAGGCTTTCGAGAAAAGCGACAATATCGTCAATCTCTTCCTGGGGAATCTCTTTACCCACCTGGTAACGCAGCATCAGTTTTACCGCGCCGTCCAGCGTTGGCACATCGCCGCGGTGGAAATAGGGCGCGGTCAACGCGACATTGCGCAGCCCCGGCACCTTCTGGCGTAATTTATCCCGCATCTCGTTAGTGACGTTCATGCGGCCAATATCCGCCGCGGTCATTTCACCAAAGTTAAAGTCCCGCTTTAAACCCAACGGCTCAAACGACCGTCCGCCGAGAATCACGCCGCCGTGACAGGTGGCGCACTTATTATCCTTGAACAGTTGATAGCCGTGCTTCTGCCGGGCCGTCAGCGCGTTCTCATCACCGCGCAGCCATTTATCAAACGGCGAATCCGGCGTAATCAGCGTTTTCTCAAACTCAGCAATCGCGTCGGTGATCGTCTCCCCGCTGAATCCCTGCGGATAAACGGCAAGGAACTGCTGTTTCAGCAATGGATCTTTATCGAGTTTCGTGATGATTTCGTCCCAGGGTTTGGACGCCATTTCGATCGGGTTCAGCGGCGGCCCGCCCGCCTGCGCCTGCAGGGTTGGCGCACGTCCGTCCCAGAACTGCTCAATATTAAAGACAGAGTTGAATACCGTCGGCGCATTGATTGGACCCACCGCGCCGCCCACGCCGATCGACGTTTTACGACCATCCACGCCGCCCGCATTCAGCGCATGGCAGTGAGCGCAGGAGATGGTGCTGTCGCCGGACAAGCGCGGATCGTGATACAGCGTGAATCCCAGCGCCACTTTTTGCGCATCGGTCGGCAAAACTTCTGGAATCGGCTGCACCGGTTCATTACGGTGCTGCGCGGCGGTGTCGCTACTGGCGTAATACTGTTCGCGCTGCTTCGCAATCCACCCCAGGATGGTTTCCCGCTCTGCATCACTCACCTTACCGGCCCAGTGCAGCGCGGTATAGCGCATTGGCGGCATGGTTTCGTACTGCATCACCCATTCAATCTTGTTCAGATCGCTCTGTGATACCGGTTCGTTCGCCACTAACGCGGCACGAACGGCTTCCAGATTGAAAGATTTATAGCCAAGCTGGATATCGTAATCCATCAGTTGCTTAGCGACGGGAAAAGAGGAATAAAAAGGTAATTCGGCGGAAGGAGTATGACAATAATCGCATCCTTTCTCGCGCAGAAAACCCAGCACCTGATTATTTTCTTCCAGCCCGGAGGGCTGAACGGATGCGCTCTGACTACGTTGTTTATCGTGATACCAGACGTAAGCAGATAATCCTGAATAACAAATAACAATGCCTGCGATAGCGATCGCGGTAAGACGAGTAATGATTTTCAATATTTTACCCTTACGGTAGTGAGTTGTCGTGTCCCAGAATAATAAAATTAAGGCGTTAGCAACCGCCCCGGTCATGATAAAAAAGGGGATATAGCGGTTATTGATAATTATCAAGCAATTACATGGGCGATAACTATCGTTGAAATAGCTTATCCCTATTATTAACAGGGGCTCTCTTTTTGTTATTTACAACTCGTTGCACTCGAATGTTCCGAAAATAATCGTTGGGTAAAAAAGGGGATAACGGGAAATATCCCTTAATTTCAGCGGACTAAATTATTTGTGTGATATATGCATAAATCCAGAATGTGATCTACCGCACACTTTGTACCGCATACACCGAGGCGAATGTCTAAGCTTAGAAAACAGCCGGGCCACACCCGTATGATTTACGCCGCAATCCGGAGGTCTTTCTCATTATGATCAACCAGAAACTACAATACGTCCCGTCAGAGGAATTCATGATCGACATCGATCTGAACTACGAAACGGATCCGTGCGAGTTAAAGCTGGATGAAATGATCGAGGCAGAACCGGAACCGGAGATGATTGAGGGGCTTCCCGCCTCTGACGCCCTGACGCCAGCCGATCGCTATCTCGAACTGTTTGAGCACGTGCAGTCGGTTAAGCTGTTTCCCGACAGCAAAACGTTTCCTGACTGCGCGCCCAAAATGGATCCGCTCGATATCCTGATCCGCTACCGTAAGGTCAGACGCCACCGGGATTTCGACCTGCGACAGTTTGTCGAGAATCACTTCTGGCTGCCGGAAGTGTACGACAGCCAATATGTCTCCGATCCTGAAAATACGCTGAAAGAGCATATTGACCGCCTCTGGCCGGTGCTCACCCGCGAGCCGCAGGATCATATTCCGTGGTCCTCGCTGCTGGCGCTGCCGCAGTCTTATATCGTGCCGGGCGGTCGGTTTAGCGAAACCTACTACTGGGACTCCTATTTCACCATGCTGGGGCTGGCGGAAAGCGGTCGTGAAGATCTGCTGAAATGCATGGCCGATAACTTCGCGTGGATGATTGAAAACTATGGCCACATTCCCAACGGCAACCGCACCTATTACCTGAGCCGCTCACAGCCGCCGGTATTTGCCCTGATGGTCGAACTGTTCGAAGAGGACGGCGTGCGCGGCGCGCGGCGCTATCTTGACCATCTGAAGATGGAGTATGCCTTCTGGATGGATGGCGCGGAGTCGCTGGTGCTGAATCAGGCCTATCGTCACGTGGTCCGTATGCCGGACGGCTCGCTGCTTAACCGCTACTGGGATGACCGCGACACGCCGCGCGACGAGTCGTGGCTGGAGGATGTGGAAACCGCCAAACACTCCGGTCGTCCGCCGAATGAGGTGTATCGCGATCTGCGCGCCGGCGCGGCGTCCGGCTGGGACTACTCGTCCCGCTGGCTGCGTGACGCCACGCGGCTGGCAAGTATCCGCACCACGCAGTTTATCCCGATCGATCTCAACGCTTTCCTGTTCAAACTGGAGAGCGCGATTGCCAATATCTCAGCGCTGAAAGGCGAACGCGACGTTGAAGCAGAGTTTCGACAGAAGGCCAGCGCGCGTCGGGACGCGGTAAATCGCTATCTTTGGGATGAGGAAAACGGCTGCTATCACGACTATGACTGGCGTCGCGAGCAAATGGCGCTGTTCTCCGCCGCCAGCATCGTTCCGCTGTATGTCGGTATGGCGAGCCATGAACAGGCCGACCGTCTCGGGGATGCCGTGCGTAACCGTCTGCTGACCCCCGGCGGGATCCTCGCCACCGAGTACGAAACCGGCGAGCAGTGGGATAAGCCCAACGGCTGGGCGCCGCTGCAATGGATGGCGATTCAGGGATTTAAAATGTACGGCGACGACGCGCTCGGCGATGAAATCGCCCACAGCTGGCTGCAAACGGTGAACCTTTTTTACCAGCAGCATCATAAGCTGATTGAGAAGTATCACATCGCTGGCGGCACCCCGCGCGAAGGGGGCGGCGGGGAGTATCCGTTGCAGGATGGTTTCGGCTGGACCAACGGCGTGGTGCGCCGGTTAATCAGCCTGTATGGCGAACCTTAAAACGTCAGGCCGGATGGCGGCGCGAAGCCTCTTCTCCGGCTGGCGAAATTAGCGGATGACGTTATAAATGGCGCGCTGGATCCTGCGCCATTTCTTATTGTCCGCGCTGGGATCTGTGCGGAAACGCCGTTCGGCCTGCTCCGCATCATACTGCTGTCGCTTCACCACCGCCGGTATGGTGCAAAAGCGCCGCAGATAAGCTTTATGTTCACTGGTCATCGCCGCGCCGCCGGCCATCGCGTGTCCGAGGGTGGCGATAAAGCGGCGGCAGGGCCTGTGTTCATCCATCAGTGAGGGGTAACGCAGCAACAGCTGTAAAACTTCATCGTTGCCCTGTGCGAAGGCAGTTTCTGTCCATGCGAGCTGCCAGTTCATTCCGCCCTGCAAAAATAACGCGGTCAGCCGCGTATCGTTACGATCGATCGCCGTGCGCATAGTAAACGCATCCCAGCTGATACCCATCTGCGTGACTATCTCCCGCGCCGAGGGCGTTTCCCGTTCAGGGTCCGCCTGTACCCTCTCCACGCCCTGCACCGGCGCTGCTGTCGGCGAACGCAACAACCACGCGCCGCCGGGTTCACCCGGCTCCGTCCCTGCTCATATGCCCGCTGTACGGGGCGCACGATATGCTGAAACTGGCAGGAAAGCAGCGCCAGCTGCGCCGATGTCAGGGGCACATCGGCCAGTACGCTGTTACGCGCCTGTCGACAATCATCAAGAAACACCCGCAGCGTCAGACGGGGTTCAACGAACAGGGACAGCACTGAGGCGTCATTAAAAATAGCGGCGTAGTGTCGGCTGAAAGTTTTTTTATCAACAATCATCAGCGCCAGCTCGCTGAAGCGCATCCCGCTCAGCGGCTCCTGTCCTTCACCCTGCCGGATCCAGCCTCTGAGCTTATCGGCGCCGAAACACTGTTTGAGATAGCGGTTAAGCTGGGTTTTATCCGGCCACATTTGCGAAATCAGCGCGATCATCGTCATCTCGATGGCGCGTAGCTGTCGCTCTGCGACCATTTGCTGGCGGTGGTCCGGGGTTTCAATCGCGGTGTTATAATTCAGCAACGGCTGATGCTGGCGCAGTTGCTCAAGGGAAACCACCACCCGCAGGGCGGCGATTAGCTGGTTCTCACTGACCTCCTGACCGCTTTCATACTGCGGTACGTTCTGCTGAAGATGGCGTAGTTGCAGCGTAAACCGGCTCAGCTGCGCGTCGTTAAGATGTAGCCGCCTGGCGACCGCGCTCCAGCCCCCCAGGTTGAGCCGGGCCTGATCGAGTTGCTCCAGAAACCAACGCGGATCTTTGCCATCGGAGGCATGAACGCCTAATAACAGCAGGATTTCCACTGACGCGTGGCGGATAATCCCCAGACTGTGTTCAAAGGCCGTGCGTGTCGTCTGTAAAACGCTGTTTGTCATTTTGTTCCTTACCGCAGAAAGGACACCCCACAGGAGAGTAAATTTGACTTTAGTTATTTGTTTTAATTATTACTTTTTATAGATATATCAAGTTGCGGAATGATTACAGTGACCGCTACGTGAAGATTGAGAAATTTCTCTGGCAAGCGCCGTAACGGCATCAGGATCGCCTGTCTCAGCGGAAGGAATCTGGCTTTACGCCATTGACCGGAAAGCAGCTGCTCTGCGGGCAGGAAAAACGTTACCGCAAAGCGGGCCGTTCGGTTTGTTAAAACAGGTGTATTTCGCGACCCGCCTCTTCGATCGCGAAATAACCGTCCGTGTTTAAGGCTGGAATAACAGCATGGCCGCCTGGGTGCGATTTTTAACATCAAGACGGCGATAAAGTGATTCCAGGTGCGCTTTTACCGTTCCGGTGCTGATATTTAACGCGCGGCCAATCTCCTTATTCGATTCCCCTGCCGCCAGCATCGTCAGAATTTCCCGCTGACGGGCGCTTAAGGTGTTTATATCGCGGAATTCAGGCTGCGGCGTCGTTAACCACTCGGCGGGTAAAAACAACATTCCCATTGCAACACTATTTAAGGCCAGCTTAAATTTTTCCGGTTCAGAATCGCGTGGAACCACGGCCAGGACATTATATTGCACCATTTCATGCAGCCATTTTTTACTACAGTCGGTGGCTGAAATAAGCGCTTTAACCTTGGGAAAGCGTTCTGACAATGTCTGCAACAGCCAGCGGCAGAATTCACCGTCCAGATCGCCATCCAGCATCAGCAAAACCTCATGATTTTCCTCAAGTTTCTTCCAGAGTTCATCCGCCTGACTCACACCCTGAATAATTACTCCTGGAATCCGCTCTTCTAAACTTATTTTCATTCCATGAATAAATATTGACTGCCTGTCAAACATGATGATGTGCATTACTCTCTCTCCACGGTTTTCCAAAAATAGTATTAAGGAGTGAAAGGGTATTACCCGAAGGGTAAAATAAGAATTCGCCTTTTGGCAGAGGCCATTCTACCGATATTAAAGATAAAGAGAAGGCAGAAAAATGAATGTTTACAGCTACGACAGGCTCATTACAAATTTGGTTAAATCATCGGCGAAAATTAAGGATTTTCTTACATTTAGTCGCGTATCTGATTATTTTAATATTAATTTCAGCAATTGTAGCGAGCGCGCGTGAGAAGAGAAATTGTTCCATGCACGTAATTTTGTAACAAATTCAGAAACCGCACTTTCCGATTTATTCAGCGCGTAAATAGTATTTAATATAATGCCCCCCGACGCGATAGCATTCACCGAAATACCCCGCTCGCCATCCTCTTTCGCCTGATAGTACGTCTGATCTTCCGTCGTCCCTTTCATCGCGGCATATCCCGGCAGGGCAAATATGCGCCAGTCCCGTCAAAACGTTGAGGATGCGATTAACTCATCAACATCTCAGCTAAGTGTTTATAAATGGCGTGTATAAACCCGATACCGGCGTTGTTCACTAAATAATCATCCGTCTCATGTTTATACCGGCTTTTCAGCTTTGCCTTTACCGCAGGGCAACGCCGAAAAAGCTGGAATTCGCCGACGTTTCGCTAAATTACCGCCGTTTTCTCCCCTTTTTGCTCTATTTGAGTCACAGCATTCCGCGCTGGCTGCGCCAGGTAAAAAATATCCGTTCCTCTGACTGTCAGCGTCAGTACGGCATTTTTGCCACATCTCCGGCAGCTATCGGTCACGAAAGCGATACGTTGCCTCATAAAAAAGCGCATTTCTGCTGTCGGGAAGATTGAGATACAGCGTATTAGGTGATAGAAGATCAATAAATACCGCTGCCTGCGCAACACTGTTTCATCCAGAACAACAATAGGTCAACGGAATGGATAAAATTCATGCAATGCAGTTATTCATTCGCGTCGCGGAACTGGAAAGTTTTTCCCGCGCCGCCGACGCCCTCGGACTTCCTAAAGGTAGCGTATCGCGCCAGATTCAGGCGCTGGAAAACGCTCTCGGCACCCGGCTTCTGCACCGCACCACTCGCCAGGTACAGCTGACGCAGGACGGCATGGTCTATTATGAGCGGGCGAAAGAGCTGTTAAGCAATCTGGAGGAACTGGACGGCCTGTTTCAGTACGATACCGCCAGCATTAGCGGCAAGCTGCGGGTGGATATGCCGGTCAGCGTCGCCCGGAATCTGTTGATCCCCCGCCTGCCCGCCTTTTTACAGCAGCATCCGGGGATTGAACTGGAACTGAGCAGCAGCGACCGCCTGGTGGATGTGATTCGCGAAGGGTTTGACTGCGTGGTGCGCGTCGGCACGCAGCAAGACGCCGGGCTGATCGCGCGTCCGCTGGGAAAACTCACCGTGATCAACTGCGCCAGTCCGCAGTATCTGGAACGTTTTGGCTACCCGGAGAGCCTCGACGATCTCGCCTCTCATGCCGTGGTGCATTATTCGATAAATTCCGCAACGCGTCCGTCCGGCTTTGAAATCGTCACCTTAGCGGGGACGCAGTGGATCAAAACCGGCGGTACGCTGACGGTAAACAGCACTGAAACGTATCACGCCGCGTGTCTGGCTGGACTGGGCATTATTCAGACGCCGCGCGTGGGGGTGCGCGAGGCATTGCGCCGCGGCGCGCTTGTGGAGATCCTGCCGCAGTACCGCGCCGCGCCGCTGCCGGTATCGCTGCTCTACCCGCCCCGGCGTCATCTTTCCCGCCGCGTGCATCTGTTTATGGAGTGGTTATCCGGCGTTATGAAGGACTACGTGGACTGAGAAGCTATACTGTCGAGAGATAAACAAAAGAAAGAAGGACGACCGACCTGATGACGCAGGAAAACGACGTAAAACGCCCGGTAGAGGAACTCGAACACCAGCCGATCCGTAAAGTCGATACGACGACCCCCGCCGAAACGCCGGAGCCGGAAAGCAGTAACCCGACGCTGAAAAAAGTGAGCAATACCATAGAACAGATCCAGCGCATCCCGATGGTCGCACACCTGCTCCGCGCAACTGAACGCTTTAACGACCGCTTAGGCAATCAGTTTGGCGCAGCCATCACTTACTTTTCGTTTCTGTCGATGATCCCCATCCTGATGGTGTCGTTTGCCGCCGCCGGTTTTGTTCTCGCGTCGCACCCTACGCTGCTCCAGGATATCTTCAGTAAAATCCTGACGAACGTCAGCGACCCGACGCTGGCCGCCACGCTGAAAAGCACCATTAATACCGCGGTTCAGCAGCGTACCACCGTCGGCCTGGTGGGGCTGGGGGTTGCGCTCTACTCCGGCGTAAACTGGATGGGCAACCTGCGTGAAGCGATACGCGCCCAGTCACGCGATGTCTGGGAACGCTCGTCGCAGGATCAGGAGAAAATCTGGATTAAATACCTGCGCGATTTTATCTCGCTGATTGGCCTGCTGGTCGCGCTGATTATTACCCTGTCGATCACTTCGGTCGCGGGTTCGGCGCAGCAGATGATTATCTCCGCGCTCTATCTCGACAGTATCGAATGGCTGAAGCCCGCCTGGCGGCTGATTGGCCTGGCGATCTCTATTTTCGCTAACTATCTGTTGTTTTTCTGGATCTTCTGGCGGCTGCCGCGCCACCGGCCACGGAAGCGGGCGCTGATTCGCGGGACGTTTATTGCGGCGATTGGTTTTGAGGTCATCAAAATCATTATGACCTACACCCTGCCAGCGCTGGTTAAATCCCCTTCCGGCGCAGCGTTTGGTTCGGTGCTGGGACTGATGGCGTTCTTTTATTTTTTCGCTCGTCTGACGCTGTTTTGCGCCGCGTGGATCGCCACCGCCGAATACAAAGACGACCCGCGGATGCCGGGCAAGACGCACCATTATTGATAGCGGGTTGAGCGCCGGATGGCGCTGCGCTTATCCGGCCTACGGTTTACCCCCGGCAAAAAATGTAGGCCGGATAAGACGCTTGCGTCGCCATCCGGCAAATCACGCAGGCCGATTAAGATATTTGTGCCGCCATCCAGCAATAAGATCAGGCACGTACTTCCGTCCTCACCCGCCGTTTCAGCATTTAAATCCAGTCCTTAACTTTTATTTAACCAAAAAACAGTTTTATCAACCAACTTCTCAAATATGTGAAGCATTTCATAGACGAGAAAAGGCGGGCGTAAAAATTATCCGCTTTTTGCCTGTTTTTTAGCCTCTCCGCGGCTTTGTTACAGATTGAAATGTCGCTTTTGCTATGCGTAATATGGCCTTTCGTTCGCCAAAAAATAAGAAAATACTATGCAAGCAACAGCCACCACACTCGACAATGAACAGGAACACACCCCGGTTAACTCGCGGAATAAGGTCGTCGTCGCCTCGCTCATTGGCACCGCCATTGAGTTCTTCGACTTCTACATTTACGCCACCGCGGCGGTGATTGTTTTCCCCCATATCTTCTTCCCGCAGGGCGATCCGACGGCGGCCACGCTACAGTCGCTCGCCACCTTCGCCATCGCCTTTGTCGCGCGTCCGATTGGCTCTGCGCTGTTTGGTCACTTCGGCGACCGGGTCGGACGCAAGGTAACGCTGGTCGCCTCGCTGCTGACGATGGGTATCTCGACGGTGCTCATCGGCCTGCTGCCGGGCTATGCCACCATCGGCATCTTCGCACCGCTGCTGCTGGCGCTGGCGCGCTTCGGCCAGGGGCTGGGACTTGGCGGAGAATGGGGCGGGGCGGCGCTGCTGGCGACCGAAAACGCGCCGCCGCGTAAACGCGCGCTGTACGGCTCGTTCCCGCAGCTGGGCGCGCCAATCGGCTTCTTCTTTGCTAACGGCACTTTCCTGCTGCTCTCCTGGCTGCTCACCGACGAGCAGTTCATGAGCTGGGGCTGGCGCGTGCCGTTTATCTTCTCGGCGGTGCTGGTGATTATCGGCCTGTATGTACGCGTATCGCTGCATGAGACGCCGGTGTTCGCTAAAGTCGCGGCGGCGAAAAAGCAGGTGAAAATCCCGCTCGGCACGCTGCTGACCCGCCATCTGCGCGTGACCATCCTCGGCACCTTTATCATGCTGGCGACCTACACGCTGTTTTACATTATGACCGTCTACTCAATGACCTATAGCACCGCCGCCGCCCCTGTCGGACTGGGGATGCCGCGCAATGACGTATTGTGGATGCTGATGATGGCGGTAATCGGCTTCGGCGTCATGGTGCCCATTGCCGGCCTGCTGGCGGACGCCTTTGGCCGTCGCAAGAGTATGGTGATCATCACCACCCTGATTATCCTCTTCGCCCTGTTCGCGTTTAAACCGCTGCTGGGTTCCGGCCATCCGGCGCTGGTGTTCGCCTTCCTGCTGCTGGGGCTCAGCCTGATGGGGCTGACCTTTGGCCCGATGGGCGCACTGCTGCCGGAGCTGTTTCCGACGGAAGTTCGCTATACCGGCGCATCGTTCTCCTATAACGTGTCGTCGATTCTCGGCGCATCCGTTGCGCCGTATATCGCCGCGTGGCTACAGTCGCATTACGGGCTGGCCGCCGTTGGCCTCTATCTGGCGTCAATGGCGGCGCTGACGCTGATTGCGCTGCTGTTAACCCATGAGACGCGCCATCAGTCGCTGTAATGCTGTTTGCCGGATGGCGCTGACGCTTATCCGGCCTGGAAATCACCTTACTTTTTCATCTGCGATAAAATGACCCGGCACTGATTCTCCTCTCCCTCGGAAGGTGAGATCAGCGCCAGCAGCGCAGCGGCTGGGGTGACTAACGTCGCCAGCGCTGCCGCAACCGCCCCGCGGGCGATCAGCGGTCCCGCTTTTACCCCGGCCTGTGGATTTTTGAAGGTGCCGCGCACGTACAGCGGCGAACGCAGGGTAATAATACGCCCCCCTTTACTCTCCGGATCGATGGTTAAATCCAGCTGCTCAGAGGCGAAGCTCGCCGTACCGGTAACGTTAATCAGCGCGTTTTCGGTATCAAAGGCGAAAATCTGCGGACGCGCTACGCCGTTCGCAATGTCGAGATTGGCCGCCGCGCAGTTTACCCGCACCTCGTCGTCGCCAAAGATCTGCCCGACGATGTAGTTGCCCACGTTCAGCCCGACGATCTCCATCAGGTTGCGGCTGATTAACCCGTCGTTCATCAGCAGCTTCAGGTTGCCGTTGCTGTTGCCAAGCAGCGCCGCCACGGAGTTCCCGCTGCCGCGCAGCTCGGCGTCGCCGTTCATCTCGCCCAGCGTTTTCTGCATCAGTTCGACGTCAGGCATCAGCTCTTTCAGCTTCAGACGGCGCGCCTGGATATCCGCCCGCCCCTGCATCGGCTTTTTATCCCCTTCCAGATGGATATTGGCGCTGATGGTGCCGCCCGCAAGACCAAACTTCAGCGGCCGCAGGCGCAGGTCGGCATTTTTCAGGATGATATGGGTGGAGAGATCGCTAATCGGCAGGCTGCTGCCGTGTTCAATACGGCGTCCCTTGAAGCGCACGTCGGCGTCCATCACGTCCCATTTATCGGTTTCGAAACGATCATAAGGCAGCACTTTGTCAGCAGGCTGGACGTTTTTCTCGCCCTTTTTCTGCTCGGAACGCTTCGACTGCTCCGCACCCTTACCGGAATCGACGCCAATCAGCGGGCCTAAATCCGCCAGCCGCAGCTGTTTTGACTCCAGATCGCCTTCCAGCTTCGGACGCGGTTTGCCGGTGGTGTAGGTGAGCGAGCCGTGAATATCGCTGTCGCCAATCCGCCCGTTGAAACCGCGGTAATCAAAGACCGACGACTTTTCAGCGTCGATTTTCGCGACCAGCCGACCGTCTGTTTCAAAGGGCGGCGTATCCGGCAACAGCACGCCGGTCAGGTCATACAGTTCCGCCAGCGAATCGCCGGAAAACTTAAGCTGTAAATCGACGCCGCCCATTTTCATCGGGTCGTTCACCACGCCGGCAAACGCCACCCGGGTGTTACCGGAACGGAAATCCGCCTGCACCGGAAACGGCGACTCTTCGCTACGCAACGCCAGCATACCGCCGATTTTCCCCGTCCCGCTGAGCGGTTCGCCGTTATAGCGCCCTTTCGCCTTCAGGCCGAAAACGTAGTCTTCCACGTTAGCCTTCTCGCCTTTGCTGCCGGTCACTTCGCTGAACGGCAGCGGTTTGCCCAGCGGATCGACCAGGATCTCGAGATCCGCCTTGCTCACCTTGTCATCAATGGCGATCCGCCCTTGATCAAAAAGAATATTATCCAGGCGAAATGACCAGCTGGAAGGTTGCGCATTGGGATCTTTGTTTTCGTCTTCTGCGAGGTCGAAGGTCCAGTTATTGTTTTTCTCCGACAGGCGAATCAGCCGCGCGTCGGGTTTCACCAGTTTGATCCACGGCAGCCAGACGGTTTTGCTCAACAGCGCCAGCGGCGCCAGCGTCGCTTCCACGCGCGGCAGATGCACCATTGTGACCTGCGGAATATCCGGCGGATTGCCGAGGATAACATCTTCAGCGTGAACGTGCGGCCAGGGCACCCAACTGCGCCAGCCGGTTTCCTGTTTCTGGCGCTCCCAGACCACCCCCAAATCGCCACGTATCGCAAATGGCCGGTTCAGCTCGGCAGAGACTTTCTGGTTGATGGTCGGTTTGAGCCAGTTCCAGTCAAAGGTCGCTATCAGCACGATGAGCACGACGATCAACAACAAGAAAGTCCCTGTCACGGCGGCGATGATTTTGCCTGCTTTGGTCATATTCTGCTTCCTCACTTCTTCCCTTGCCTGTCCTAAAGATAGTTCAGCCAAACAGATTTACCGGAAACAGCCTGCTTTCAGAGCGATAAAATCATCTCATCGAGACGGGAAAAGGGCGCCGGACGGGAAAGAAAATAGCCCTGGGCGGCAAACGCTGGCGAGTTTTGTACGTCACGCCACTCTTCCGCCGTCTCCACCCCTTCCACGATCGCGCCGCGGCAGTAGCGGTTCATCAGCTGTAGCAGCAGGATAAACAGATTACGCCCTTCCGCCGTCTGGCGAAGCATCACGAACAGCTCGCGGGCGATTTTAATGTAGTCGTAGCGCACTTCGTTTAACGCTGAGAAATTCGCCATGCCGGTGCCGAAATCATCCAGCCACAGCGGACCAAACTCGCATATTGCGGCGAAGGAGGAGTCTTTCGGCAGGCGGATATGCTCCACCAGCTCAAAGCGCAGCCAGGGCATCCGTTCGATAGTCTGCAAAATATCAGGATGCTGGCGCAGGGCAATTAAGGTTGGGCCATCGATGTTAACGGAAGCCAGAAGCGCGTGGCGGCGGAAAAATTCCGCTTTTTGCTCCAGCAGACGGAGCTGCTCATTCACCACTTCAATACGCTGGCGCACCGTCACTTCGGCAAAATAACGGTCGGGCGCGATACGCCGGGCAGGATCGTCCGGATGGGTCACTACCGTCAGCAGCTCAACGGCCAGCAGGCGTCCGTTGGTCTGATAGATGGGCTGGTATGTGTAAGCACGCTCACATTGCAACCAGTAGCGCCGCGCCTGCAAGCTTTCAATGCCCGTCGCAGAAGCGCTTAGCTGCTGGAGCCCCTGATTTATCATCTCCGATGTCCCGTGGTTGAGAGTGTGCTGCCCGGACTCATCAGTTATCGGCGCTCTGGTGCAGAACTTTATGTCGTGTATGCGCAAAATCAAAAACGACAGCGCAAAAATCAACGCAGAATACGGACTGGCTCAAGAAAATAATGGAACGTTGTTTTAATATGGTTGACCACTAAACACCCACAGCGCACACTAACGCTAATTTTTTTCCAGGTAGGTTCACGACTATGTCCAAAAAGATTGCCGTGATTGGCGAATGCATGATCGAACTGTCACAGAAAGGCGCTGACGTTCAGCGCGGCTTCGGTGGCGATACGTTGAATACTTCCGTTTATATTGCCCGCCAGGTCGACGCTGCGGCGCTCTCCGTCCACTACGTCACCGCACTCGGCACGGACAGTTTCAGCCAGCAGATGCTGGAGTCATGGCAGGGCGAAAACGTTGATACCTCGCTGACCCAGCGTATGGAAAACCGTCTGCCGGGTCTTTACTACATTGAAACCGACAGCAGCGGCGAGCGCACCTTTTACTACTGGCGCAATGAGGCGGCGGCGAAATTCTGGCTGGAGAGCGAGCAGTCGGCGGCAATCTGCGAGGAGCTGGCGACGTTTGACTATCTCTACCTGAGCGGCATCAGCCTGGCGATCCTCAGCCCTTCCAGCCGTGAAAAGCTGCTGTCGCTGCTGCGCGAGTGCCGCGCCAACGGCGGAAAAGTGATTTTCGACAACAATTACCGTCCGCGCCTGTGGACCAGCGCTGAAGAGACGCAGCAGGTTTATCAGCAGATGCTGGAATGCACCGACATCGCCTTCCTGACGCTGGATGATGAAGACGCGCTGTGGGGCAAAAAGCCGGTTGAAGAGGTGATCGCGCGGACGCACGCCGCTGGCGTACAGGAAGTGGTGGTGAAACGCGGCGCGGACTCCTGCATGGTGTCCATCAAAGGGGAAAACCTGATTGACGTCCCGGCGGTGAAGCTGCCGAAAGAGAAGGTGGTCGATACGACTGCCGCAGGCGACTCCTTCAGCGCCGGCTATCTGGCGATCCGTCTGACCGGCGGCGATGCGGTTGAGGCCGCGAAGCGCGGCCACCTGACTGCCAGCACGGTGATCCAGTACCGCGGGGCGATTATCCCCCTCGACGCCATGCCGCAGTAAGATTCGCGGTTGCCCGGTAGCGCTGGCGCTTACCGGGCCTGCGAAAAAGCTGGTTACTGCACCGCCGGAATATCCGTCACTTCCGGATGCGCCTCATCCGTCTCTACGGGCGCAGCGGCGGTCGTCGTCGGCGCCATAATCTGCTCCCAGGTCGCCTGCAACTCCTTCATGTTAAATTCCGCTTCGCCCTGCGGTTGCAACAGGATCAGCGCCATCTCCTGCGACAGCTGCTGACGCAGGCTCTGATTCAACATCTCCACGGTCAGCGTATTCAGAAAGTCCTGACGCAAACGTTGATACTGCTCTGGTGCGATATCCACCACCTGATTTTGCAGCGAACGCAGACGCTGGCTCATAAGAATGTCGGTAGTGGTGCGGCCATAGGTGGCGAACAGTTTTTGCAGTTCCAGATTCTTTTGCGCCACCAGTGCGTTGAACTCCTCTTCCGGCAGGCCGTTATCGCGCACCTTCGCCAGCTCGCTCGCCACGATGTTCAGGCCAGCGTTGAGCTTATCGTTCGGCGATTGAATGTTGATGGCGCACTGGGCGCGCAGGTACAGAACGCGGCAGTCAAAGCCGAAATCGATATTTTTAACGTTGCTTTTGCTTAGCGCCTGCTGAACGTGCCAGAACAGCGCTTCGCGCGCTACATCCGCGCGCCAGTAGCGCAGCAGCGCCGAGGATTCGCGGATGGGCTGCCACGGCGTGTCCCACATAATGGACAAGCGATCCTGGCGCACCATGTTGGTCATGATGCTGACCGCCTCCGCGCGCAGCGGCGACAGCGTCGGCAGCGGCGCTGGCGTTTCGCGCTTGCCGGTCAGCTCGCCGAAGGTTTTGTTGATCTGCTCGGTAACCGTTCGCGCATCGACGTTGCCGACGATAATCAGCGTCATCGCGTCCGGGGTGTACCATTTCTGATAGAAATCGTGAATTTTCTCCGCATCAACCGGTTTTTTCAGCGGTTCGGCAGGATCGTGTCCCAGCAGCGCCGAGCCTTTCAGGCGGTAACGCCACCAGCCTTCTTTGGTATCAGCCGGCAGCGTAGCGACCATGTCTTTGCTGCTGAGCGCATGGGCCACCGTCTCCGGGGAGATCGTCAGCTTGCCCATCGTGTTCGCCAGATAGGTCAGCGACTCTTTCAGCAGATCGTTACGGTTGTTGGGCAGGCTAAGCTGGTACTGCGTGGAATCATAGGTGACGGTGACGGGCGGCATCGGACGCTTGCGGGTGGGGTCGGACGCCTGCATCCACAGGGAGCGGGCCTGGGTGGCATCGAGGCCGCCGCTCTGGGTTAACGCAATACGGGGAATAACGTGACTGAAACCGCTCTGTTGGGTACTTTCGGTGAGCGAACCGGTATTTACCAGCAGGCGGACCTCTATGCGGTCGCTGGGGCGCTGCGGAGTGGCTAACACCTGCCAGTGTAAGCCATTCGCCAGCGTTCCCTGTTGCCATGCCGGGTCAGGCTGGAACGCATCTGCCTGCACATAGCCGGCAGTGGCCATCATCAGCAAACCGCCCGCCAGAAGTCGAATTTTTGTACCCTGCATGTGAACCCCTGATCAACAATCCTGGTAATAAAAAAGACAGACCAGTAAGCCCGTCTGAATATGACGTAGAAAACACTTCGTGTTAGACCGCAAGAACCGAAAAATGTCACGTAAGAAGTGAAATAAACCCAAGCCTTCATGTTGAAGGATTAGGGAGCAGGGGTCAATTATGCGCAGGAGCCCGCAGCCCCACAAGGGACTGCGGTCATAAGGATTGAAATTATGAGGATATTTCGTGCGTTTTGCCGTCCGGCGCACGATTATTCAGCACATCGTCGAGCTTCTGGTGATCCAGCTCTTTCACCCATTTCGCCACCACGACCGTCGCCACGCCGTTACCGACCAGGTTAGTCAGCGCACGGGCTTCAGACATGAAGCGGTCGATACCGAGGATCAGCGCCAGACCCGCCACCGGCAGATGGCCTACCGCAGAGATGGTTGCCGCCAGCACGATAAAGCCGCTTCCGGTAACGCCAGCCGCCCCTTTGGAAGAGAGTAGCAGCACCACCAGCAGCGTAATCTGATGGAAGATATCCATATGGCTGTTGGTCGCCTGGGCGATAAACACCGCCGCCATCGTCAGGTAGATCGACGTTCCGTCAAGGTTAAACGAGTAGCCAGTGGGGATCACCAGCCCGACAACCGACTTGCGGCAGCCAAGCTTTTCCATCTTATCGAGCATCCGCGGCAGCGCAGACTCAGAGGAAGAGGTCCCCAGCACAATCAGCAGTTCTTCACGGATATAGCGGATAAATTTGAAGATGCTAAAGCCCGTCGCGCGGGCGATAGAGCCCAGCACCAGCACGACGAACAGGATACAGGTGATGTAGAAGCAGATAATCAGCTGCCCCAACTGCACCAGCGAGCCCACGCCATATTTGCCGATGGTGAAAGCCATCGCCCCGAACGCACCGATCGGCGCCAGGCGCATAATCATGTTGATAATGCCGAAAATGACCTGCGAGAAGCTTTCGATCACGTTGAAAATCAGCTGGCCTTTGCTGCCCAGACGATGCAGGGCGAAGCCAAACAGCACCGCAAACAGCAGCACCTGCAGGATGTTGCCGCTGGCAAACGCGCCGATGACGCTGCCCGGGATCACATCCATCAGGAAGGCGACAATGCCCTGGTCTTTCGCCTGCTCGGCGTATACCGCCACCGCCTGCGCATCAAGGGTAGCCGGATCGACGTTCATCCCGGCGCCTGGCTGCACGACGTTGACGATAATCAGACCGATGATCAGCGCAATGGTACTGACAATCTCAAAGTAAAGCAGCGCCACCGCGCCGGTACGACCGACCGCCTTCATGCTTTCCATACCTGCAATGCCGGTAACGACAGTACAGAAGATGACAGGAGCGATGATCATCTTAATCAGCTTAACGAACGCGTCGCCAAGCGGTTTCATTTGTGCGCCCAGTTCAGGGTAGTAATGGCCAAGGAGGATACCAATGGCGATTGCTGTCAGGACCTGAAAATAAAGGCTTTTGAACAGAGAGGTTTTCATAGGGTGTCCTTGAAGTAAAAACCACAGGTCTTGTAAGGTTATGGTTAACCTGCGGCCTTAAAATAACACCCCGACAACATGACAGAAATGCACCAGGATCATAATTGAAACAAAAATGTTAAAAAGTTTGAGCTGGCTCGCACAAGTTCACCCTTTTATAACTATTTTAATTAACAGAGTTGTGCTGTAGATACTGTGCTTCGAAGATTTCCGCCGTCACCGCGCGGCCAAAAAGGTAGCCCTGAGCGATTTCCACCCCTGCGCCGGTCAGCCAGTCACGCTGCACGTCATTCTCAACCCCTTCAGCGATCGTTTGCAGGTTCAGGCTGCGCGCCAGCAGGATAATGGCAGAGATCATACTGTTATCCTCCGGCAGCCCCTCAACGAACATTTTGTCAATTTTCAGCATATCTATCGGCACGGATTTCATATGCTGAAGCTGGCGCAGCCCCGCATAGCCCATGCCAAAATCATCCAGCGCGATGCGCACGCCGGCGTTACGCAGAGGGCGCAGAATCGCCACCGCGGCATGCGGATCGTCGATACGGCGACTTTCCGTGACCTCCAGAATCAGCATGCCCGGCTGGATACGGTAACGGTTCAGCAGCGCAAGCATGTCTTTGACCATATCCGGATGCATCAGCTGCAGCGCCGACAGGTTGACCGACAGCGGCAGCGCAATCCCGCGCTCTTGCCAGGCGGCAAGCTGGCGACAGGCCTCCTCCAGCACCCAGTGGCCGAGGGTGACCATCAGGCCGCAGCTTTCAATCTGCTCAATAAGCCCTTCCGGCAGCGCCCAGCTACCGTCCGGCTGCTGCATTCGCAGCAGCGCCTCCACGCTCACCACCCTGCCGCTGGCGATATCCACCTGCGGCTGAAGCCAGAGCGCGAACTGATGGTTTTCCATCGCGGTGAGAATATCGCTCTCTTCGGTCAGCCGTTTCTGCGCCGCTTCCATTTGTTCAGGTTCGAAGAACTGAATCTGGTTTTTACCTTTTCGCCGGGCGGTGAACGCAGCGGAGATGGCGCGGCTATACAGCTGCTCGGCGCTAAGGTTGCCATAAAACATCGCCACGCCAATGCTGCAGCTCGGGCGCAGCTGGATCCCCTGAACGGGCAGACGCTCATTAATGATTGTGAGCACTTGCTGACCCAGCGTAATGGCGTGCCACGGCTCTTTCACGCCGTGAGCGATAATCGCAAAGTCATATCCGCTGACCTGAGCCAGCACCATTCTCGGGGAAATTACCGATTTCAGTTTTTCCACCAGCGTTAACAGCAGGATCTCCCGCTGCGCCTCCTGCAGTACGCCTGCCGTATCGCGCAGGGTTTCGCAGGTGACAATCATCAGCGCGGTGGTCTGCTGCCGCGCCGCCACCTGCTCCAGCAGCCCCATCAGGAAGGCTTTATTCGGCAGTTCGGAAACCGGGAAGCGCATCGCGTTGCCCGTCAGCTCCTCGCTTTGCCGTTTGACCAGCTGTTGATTGAGGTTGTAGCTGCGCACCAGCATGCCAATCTCATCGTCATGATGCAGACGCGGCAGCGCCAGCTGATGGCCAATAAGTTCCTGCTGGGGGATATCGTTCAGCTCGCGGGCGATTTTGCGCAACGGGTGCAAAATCAGGCGGTTCACGCACCAGCTAATCGCCACGGTCAGCATCAGCGATAAAAGTAAGTAAATAGTCACTAACGTAGAGAGGGCGCTCATGACGAACTTATACATACGGTATGAATCCGCCTGCAGCACCAGATAGGCCAGCGGCTGCGGATTCGCCGGGCGTTCAAGCGAATAAACCGGCAGCGAAATCTGCACCGGCAGCTCGAACAGGCGGGTCACCATCACCGGCACGGGCCGTTCGGGGATAAAGCTCATGCGCAGCGCCTGAAACTGGTTTGGCAGCACCACATCGGCGCGGCGGACCACACCAGCCGGTTTGATGCTGGCAAGAATGGATTCCGCTTCGCGGATATCGCCTTTCAGGATCGCCGCTGACAGAGGTTCTCGTACGGATCGCGCGATGCTTTCCAGTTGCGTAGCCGTGTTATAGCGGTTCTGCTGGACCAGATGGAACAGCAAAACGGTGCAAAACATAAAAACGAACACCATGACAACGGCCGCGACCATCGCCATCTGCTTGATTGTTAACGAGCGACTTACGCGCAATATTGTCTCCCCCGGAAATCCCTGTATGCCGCCCGAGTATACCCGATCGTCGCGGTATTAAGAGAGGTCTCATCTGAAACGGACTTTTCTTAATACCGGCCAGCGTTTGCCGGATGGCGGCTACGCCTTATCCGGCCTGCTGATCGTTGCGTCGTCCTCTTCCCGGCCATTACCAGTCTGCGTAAGGCACCAGCGGCTGCGGCGGTAAATCCATATCCCCCTGCCAGCCCGCAGCGGAATAACGTACGTAGAGCAAAAAATGGCTTGGGGTGTAATCTTTCGCCTGCTGAATATCAATGGCGGTGCCGACAAACCAGTTGGAGGTCACGCGCCGTTCAACCAGCGCCCGCGCGGTATAACCAAAGCCCTGGCTGCTGCCGCCGTCGTTGGTCTGCTCCCGCGCCGCGCTCTGGTAATCCGCCGGGATAAGATTCATCAGCGGATAGCGCGGCATCGTTTTGGTGCGGGAATGCGACCACGAAACGGAGCCGCCCAGCTCCCAGGACCAGTTTTCGGTCCGCTGCCGCCACATCACCGGCACCGCGAACGACAGATACTCCTGCGGGCTGTAATAACCGCCCTGACCGAGAGAGTAGCCGCTAAGGTCCTTATCGTAGTGCCAGATCATATTGTTCAGGCCAACGGTGACGCGGCGGTTATTCTCGTTAATCACCTTGTAGTAGTAACCGGTCATCCAGCGCACCCGCCAGTTGTCGGCCACGTTTTTGCCGGTGAGCTGGTCGCCGCTGAGCGAGGCCCAGACGCCGTTGGCTTCCCCTTTGTCGTAGCTGAGGCTGATGCCGCCGCCGTCGGCGCGCACGCCGCCCCATTTTTTGCCAGTGTTAACGTCGTTGCTGTCGCCGTTATGGCTTTGCGCATCCTTCTGGCCGCCAAAGGCCAGCAGCGAGCTGGAGACAGGCCGACGATGCGCGTTCAGCGTATAGCCTAGCGGTCCGATATCGCTGCTGTAGCTGACGCCGCCGACCACATCTACCACATTGAAGCCCATCGGCGTGGTGCCGATATCCCAGCTCCAGGTGTCGTTTGCCCAGCCGACCGCCACGCTCGCCCCGGTATCCGACTGACTGCGGTTGCCGCTACACTCCTCCAGCGTACAGGTGCCCCAGTTATCGTCATAGCGTCCGTCGGCATCGGTTGCGAAACTGCCGACGTTCATATTGACCAGATCGGTGCGGAAGAACATCCGCCCGTCGGACCAGGGCGCATCGACGTGGAGCATGGTGGTATGCGCTTTCAGATCGGAGTAGCCGCCGGTGCCGCTTGAGCCCCAGTAATCATGCTCAAGGGTGACGTTGAGATCCTGCTGCCGGTATAAATCCGCCGCATCGCTGCGCACGCCGCGCTTCAGCCAGTCATCTTTTTCATCATTGCGGGTCAGGCGGGTAAAGGTGTCGTTATCCTGCGGACGCGTCGGGGTGATATCGGCAGCGACCATCGCGTCTTTATACGTCTCCAGCGCCCGCTGGGGTTCGCCGCTCTGCGCCTGGAATCTCGCGGCGTCCCGCAGCACCATTGCGCTTTCCATCGACGGCGACTGCGATTTCGCCCGGGGGATCAGCGCGCTGAAGGTTTGCTTTGCCGCTGCGGTGTCGCCAAGCTGCATTTGCGCCAGCGCCACCCGACGCTGCACAGAGATGGACGGCTCTGCGGTCGCAGGCAGTTTTGCCAGCCGCGCGCGCGCCGCCGCTTTGTCGCCCTGAGCGATATCGAGTTCGGTCAGTCCCAGCAGGGCGTCAACGTTGTCCGGTTCGCGCGCCAGCACGCGGTTATAGTCGCCGCGGGCGGTCGCATAGTCCCGCCGCTGCTGCGCCCAGTCGGCCAGCGTTAAGTCGAGACGCGTGGAGGCGGGCTGCTGGCGCAGCAGCGCTTCCGCCTCAGCTTCTTTACCGCTGTCGCGAAGACGGTTTGCGGTTTCCAGTACCTGATTGCTTTGCAGCCGCTCCGCCAGTTCCTGAATATTCGCGTTCCACTGACTGCGCGGCAGCGCATTGAGATGCGCCAGCGCCGCGCGATCGCGCTCGGCGCCCGAGAGATACAGCCCGTAGGCGTACACCTGCTCCGGATCGTTTGGTTTCTGCCGCGCCAGCGCGCTCATCTGCGCGTCGGCCTGGCTGCGCTGTCCGGCCTGCCATAAATCGCGTGCCAGACGGTAGGTAATCCAGACGCTGCCGGGGTCCAGCGCCAGCCGACGACGATGCAACTCCGCGGCCTGCGCCCAGTTGCCCTGGCTCTCCAGCGTTTCCGCCTGCTGCGCCAGACGATCGTTTTCCAGCCCGCGCTCAATATCATCAATACTGCGGCGCTGGCTGGCGGAAAGGGTGGCGATAAACGCGCTGGCTTTTTCCGGCGACTGCTGGCGATAGAGATTCGCCAGACCGCGCACGGCGTTGGTGTTGCCGCTGTCCATGCGCAGGGTTTGCTGGTAATAGCGCTCCGCCGCCGGATAATCTTTGCGCGCCATCGCCGCGTCGCCCAGCCCCAGCACCGCATAGCTGTCGGTGTTATCGATATTTCTCGCCTGCTGATAAAGACGTTCGGCCTGGTCGATATCGTTGGCCTTCAGCGCGGCGTCGCCCTGCTGGATAGCCAGCCAGTAGCTGTTGACCTTCAGCAGGCTTTGCCACTTATCGCGGCTCGGGCTTTGCGGGTCTATTGCCAGCGCTTTCTTAAACTGCGCCACGGCGCTGGCGCGATCGCCGCGCTGTGAATAAGCCTGGCCCAGCGCGCCCACGGCCTCGCTGTCATTTTGATTGGCTTTCACCGCCTGCTGCAATTCCGCCACCGCGTTACCGCCCTGCCCGGCTTCTACCGCCGCCAGCCCCTGCGCGCGGGCGCGGAACGCCGGATCGGCAAGCTGTTGTTGCTGTTTACTCAGATTACCGCGCGCCGCCTCCACGCTGTCGCCTTCGCTAAAGACGGTAAGGTATTTTTGCAGCGCTTTCACGCTGGCATCGCTGACCGGCAGATCTTTAATCTGCGCGTACCAGATATTGGCGGCGGCGTTGCGTCCGCTGCTGGATTTCGCCATCTGCTCGAGCACGGCAAAGCCCTCCGCCGGTCGGTCGCTATCAAACAGCAGCTGCGCCAGCGTATTTTGCAGGGTGTTATTGCCCGGCGAGCGATCGTTGATCGCCTTAAGCTGGCCGATCGCCTGATTGCGCCTGGCGGGAATTTTCGCCACCGTGCTCCAGTACTCGACCTCCAGATCGCCTTCCGGCGGGGTTCCGTTGAACAACTTATCGTAGGCGGCAACCGCCTCTGGCGCATGGCCCGTCGTCGCCTGCAGGCGCGCCTCCTGCAACGCCTGGCGGCCATCCGGCGTGGCGAGTCGTTGCGTGGTGCGGGAGGATTGGTACGCCCTTGAGTCAGGCGCTATCTGCGCAAGCCTGTCGAGCTGCTTTTGCGCGCCGTCGTTGTCGCCCTGACGCAGCATATAGCGAAAGCGGGCGGCGATGACGTCCGGGTTATTCGGATCAATCAGCTCAAGCCGGTAGAGCGACTGACGCACCAGGTCTTCGCGGTGCGTGGCTTCGCCAAGCCGGACCTGATCCAGCAACTGCTGCTGCGCCGAAGGCGCGGCCTGGGCGATAAATGGCAGTAGGGCCATACCGAGCGTCAGGCCCAACAACGCCCGACGGCGACGCGGCGCGTTGCCTGACATGCCGGAACCACCCTCCGGCGATTTGCCCGGTGGCGCGCTGCTTACCGGGCCTACGAGAGACGGTAAGCCGGATAAGGCGTAGCCGCCATCCGACGATTTGCCCGGTGGCGCGCTGCTTACCGGGCCTACGAGAGACGGTAGGCCGGATAAGGCGCAGCCGCCATCCGGCAACAAACCGCTCAGCATTTTCAACTTTTTTAATGTGAACTTGCGCATTCCTGGCCCCAGTCAGGTAGTAACTCGCCGTTGGCGGCGAAGCGGTAACGATGCTGATCCCAGCCCTGCCCGAAGAGTGTCAGCACGTAACTGTAATAGGCGTCGCTACCGGGAAAATGGTCCGCCACGCTCTGCCGCTGCACCGCCTGCGCGTCGCGGTCTTGCAGGAAAGGCAGCAAAGAGGCGGAAAATCCTACCGGACCGTTGCCCTGCGCTTTACCGCTGGCGACGTCCACTTTCTCCGGCGGAAGGCCGTTTTTAGCGGTGAGAGTCGCCATCGGTTTGAATTTCGCCAGCAGCCGCGCTTTTTGCGGATCGCGGTCATGCATCATGCCGACCCACAGGTAAACGCGAATGGCGTCATAGCTGCTGACCAGCGTTTTCTCCGGCTTCAGCTGCCAGCCCTTGTTTTTCTCGTAACGCACCCAGTCCGGCGAGAAGCCTTTCGGCGCGGTTTCTGACAGCAGACGTTGATTCGTTTCGCGCAGGGTGGTCCACGGCGCGCCGAAACGGGTGAAATACTGCGCCAGCTGCGGCGGCAGATAGCTCGGGTTAAAGCGCCAGCTGTTCTCTTCGGCAAAGCCGATTTTGCCGGGTAGCAGCATCGACCCCAGCCCCGGCACCGTCACCACTTCCTCGCTGGCAATCCGTTTCAGCAGCGCTTTGCCGATGTCGGTATAGCGCGGCTCCTGCCATAAACGCCCGGCTTCCAGCAGCGACCAGGCGATCCAGATATCGCCGTCGGAGGCGGAATTACTGTCCAGCACGCTCCAGTTATCCGGATCTTTTTGCCCCCACAGCCAGGCGGGCAGATGTTCCTTCAGGGAACCTTGCGCCAGGTTGTTTTCACTCCAGGCCAGCAGCCTATCAAACGCCTGCCTGTCGTTAGCGGCGAGGGCAAAGAACATGGCGTAGCTTTGCCCCTCGGACGTGGTGATTTTCCGCGCGTCGCTGGGATCAATCACCCGCCCTTCCTGGCTGATGTAATCCTTTTTGAATTGATCCCAGGCAGGCCAGCTACAGGCCGCCTGGGCGCTCAGCGCGGCCAGCATCAGGACAGCGGCGATTCCACTACGCAACGCGTTCATCATTTATCACTCATGATCGGGATCGAGACGACGGCGGCTGATGATGCGCAGCAGACGCCACAGCACCCAGGCCAGCAGAACCACGCTGATCGCCGCCAGTACCGCCAGCAGTATCGGGTGATTCGCCAGGGCGTACCACAGACGCTCAAACCACGGCAAATGGCCGACATAATAGACATCGCCGACGCGCAGGCTGTTGACCCCCGACTCACGTATCACCGCCACGGAGCCGAACATCACCGCCCGCTTCCCGCTGTCGTTAATGGCTTCGTTCAGCAATTCATAACCGCGTGAGCTATCGGCCAGCAGCGCCACGACGCTGCGCTGATCGTTAAACGGCGACTGGAAGCCAATCACCGCCGCCATCGGCCCGCTCGAGGTGACGGAGGCCTGCGCGTCCGCTTTGCGGTCGGCCTCATCCGGCATAATGCTCGGGAACGCCGCCTGACGCAGCGGCGTCTTCACCCAGCTTTGCGTCGCCTGCACCAGCAGGTCGATGCGCTTATCGTCCTTCAGCGCATCCGGAAGGATGCCGATAATCAGAATGTCCGCATCTTTGTTCTGAATCTGGCTGCTGTTATCGACAATGGTCAAATTAATCGCCGGGAAGCCGGTTTGCGCGCCGATAGTGCCCGTAACGTCCAGCAGCGTTTCCATCTGCGCTTCGTCTGGCGCTTTCGGCATCACCGCGATGGTTTCCGCCAGGTCAGCCATCCGGCTGAACGGGAAGCCCGCGTTAGCGAAAGCCCGCAGATCCGGCATCGCAATAAAGTGATAATACTTCGAGAAGTCGATGGTCGAATCGTCGCCGATCACTACGTGATTCGGCACCGACTGGAAGGTAATACAGTTATCCACCGTGCCGCCCGGCATCGGGTTCATATACTCGAAGTCGAAACGCAGCTGGTTCATCGCCCCCAGCTTCAGCGCCGGAATCGAGACGTCGGTTTTACCATCCAGCAGCCCCTGCAATACCGGCAGACGCAGCAGCAGACGGTTGTCCTTCTCTTTGCTGGTCAGGCTAAAGGCCTGCAGGAACTGATTGTTCAGGCTGATATCCATGCGCGAGCTGTCTTTGGTCGGCGGCGTGGTGTAGCGGTAATTGAGATTCATATCAATACCGGTACTGCGCAGCAGATAAAGATCCGGCGGCAGGTTCAGGGAAATATTGATCGCCGCAGGCTCGATCCCCGAGGACTGCAACTGCTGTTCATAGGTCTTCAGTTCGCCAAAGGTCACCGGACGGTCAGTGCGCACCCAGTTTGGCGCATCGTACGGTTTACGCGCCACCAGCGGTTTCACCTCGTTAACCTCCACGCTGCTGCCGCGGAACAGAATGTTGCCCTGGGCAATGCCTTTTGCCGCCTGCAACAGATCGTTATCGTTACGGCCAAACACCACAAGCAGCTTCACGTAGGGGTTTTGCGGATGGCTGATCATCTCAATCACCGGCGCCTTCACCGGCGGATGGTCGCGCAGGAAATCCGGGCGTTTATCGTTAGTGGCAAAGACGATGGCATTGCGGTCCGGCAGCTGGTTATACAGCACCGGGAAGTGCTGGCCGCGCCAGCCGGAGCGGGAACCAAACCAGGAGGAGACGATCGACGCCGCCTGCTGCAATGGGCGATCCGGCGCGCCGGCAAACACCATCGGCAGCGTCATCGGACGATTGTCGCGCGAATCGAAGAACGGCACCGGGAAGTGCGAAAGATCGTTTTTCACCTCCAGCGTCTGATAGGTGAGATCCAGCACGCTGCTGCGACCCACGTCCAGCCACAGCGTGCTGTTGGCCAGGTTCTCGCACACCTGCTGATAATGGCCGATAAACTCCAGCCGCACACGGTTAAAGTCGGTGATAAACAGCGGGTTGATCGGTATCTGCGCCAGCGTCTTTTTGCCCAGCTGCTCCTGGGTGACCGGCAGGACGCCCATCAGCTCATCGTTAAGATAGACCTTCAGCTGCGACTGAACAGGCAGCAGCGACGGCGACGGCGTGTACTCCAGATTGAGCATCGCCTTCGTCACCACCTCATCGCTGCGCATCCCAAACTCAATGCTGCCGTTCGGGTTCACGCCACGCAGCACCATGCTGCCCGGCGGCGGCGCGATTTGCGCAAAAGTGAGCTTCACGTCGCGCGAAGGACCACCCTGCGCGACGATCGGCGCATCCGCGCCCGGTACGCCAGGCATCACCTGTCCGACGGGCTGATTATTATCCGCCGGAGCAGGTTCTGCCGGGGCCGCGGCTGGCTCAGCATTGATCAGTGGTTGCGTTGCAGGCGCCGCATTCGTCATGAAAGAGGGGAAAGCGCTCATCCCCATTGCCACTGCACAAATCCAGGAAAGTTTTCTTTTCATCGCGTTATCATCATTGTTGAGCCATAACCTGATCCGGCTGTTGCACCGCCGCGTCGTCCCGTTGCGGACGACGCGGAATGAACGACACAATCCAGGCGACCAGAGAGGTCAGTGACCGGAAAATTACTTTAACGGAAGGCGGGGAGAATTCCGCAAGATGGCGATAACCGCGGAAGCCCAGCTTCAGTATATCGAGCAGGCTTTCCAGCGGTTTGTCTTCCGGGTAGCTGTCCTGCCAGAGCGCCCATGTATCCGCACGGGCAAACGTACACTGCACAAATTCGATATGCTGCCTGGTGGTCAGCGGCATTAGTTGCAGCCCCACCTGGTCGCCCCAGACCCGCGCCACCTGCGTCGGGAAGACGTACTCCTGCTGGCCGCGTTTGAGCAGCAGATTCACCTTCTGTCCTTCCAGCACCTGCGCCTGCCCGTTAATTTTGATCCCCAGACCGCCGTCGGAGAAATCGTGTACGGTGCAGGAGAACAGATGGCCGTCCTCACGGGCTATCGCCGCCGGCATCGAAATTTCCACGCGGTGCGAGCGGCGCACCTGTTTGCTTTCCACCGACACCGCCACCGCGCCGCCGAGAATAATCAGGTTATAGAACACCCACACCAGGCTGACGACCACGGTCAGCATCTCGTTTTCCGGTCCGTAGAAGTAGCGCCAGACGCCAACCGCAACGCCAAGCAGGTTGATCAGCACCAGCCAGATGTACGGACGGGAGATCACCCAGTCGACATACTCCTCTTCCACCAGACCGCCCTTCGCGGTGACGTTGAACTTGCCTTTGTGCGGGTTAATCAGCGCCACCAGCGTCGGCGGCGCGATGTACCAGGCCAGCACCGTTTCGTAGATTTCGCTCCAGAAGGAGTGACGGTATTTCCCCTGAATCTTCGAGTTGGTCAGGCTGGCGTGCACCATATGCGGCAATACGAACAGCGCAATCATTAGCGCGGGCGCATAGATGATATAGGCGTGCAGCAGCAGAAACGCCAGCGGCGCGGTCAGGAAGATCAGCCGCGGGATGCCCGACAGGAAGTGGAACATCGCGTTGACGTAGCACAGCCGCTGGGCAAACTTCAGCCCCTTGCCGGTGAGCGGGTTATCGAGGCGGAAAATCTGCACCATCCCGCGCGCCCAGCGAATACGCTGGCCGATGTGCGCCGACAAACTTTCCGGCGCCAGCCCCGCCGCCTGCGGGATGCGCATATAGGCGGAGGTGTAGCCGCGACGGTGCAGGCGCAGCGAGGTATGCGCATCTTCGGTGACGGTTTCGACGGCGATGCCGCCAATTTCATCCAGCGGCTTACGGCGGATCACCGCGCAGGAGCCGCAGAAGAAGGTCGCGTCCCACATATCGTTACCGTCCTGCACCAACCCGTAAAACAGCGTGCCTTCGTTCGGCGTTTTGCGAAAACGGCCAAGGTTACGTTCAAACGGGTCCGGCGAGAAGAAGTGGTGCGGCGTCTGCATCATCGCCAGCTTCTTGTCTTTCAGGAACCAGCCCATCGTCATTTGCAGGAACGAGCGCGTCGGCACGTGGTCGCAGTCAAAGATCGAAACGAATTCGCCTTTAGCGTATTTCAGCGCGTTGTTGATGTTCCCGGCTTTGGCGTGCTCATGGGTGGTGCGGGCGATATAGTGCACGCCCACGTTCTGGGCGAACTGGCGGAACTCTTCGCGCCCGCCATCGTCGAGAATCCAGATATTGAGCTTATCCTTCGGCCAGTCGATGCCCAGCGAGGCGTAGATGGTGTTCTTCACCACGTGAAGATCTTCGTTATAGGTGGGAACGAAAATATCCACCGTCGGCCACTGCGACATATCTTTCGGCAGCGGCACAGGCTGACGGTTGAGCGGCCAGACCACCTGGAAATAGCCCAGCACCAGCACGATCCACGCGTAGGTTTCGGCGAACAGCAGAATCAGCCCGCATACCAGGCTCACCGGATCGTCCCAGTTCAGCGTGGAAGTATAGCGCCACCAGATATAGCGGCACGAGACGGTCAGCGACAGCACAATCAGCATCAGCGCGGAAAAACGTCCCGGCATCCGCCGCACGATGAGCGCGATGCCCCACAGCAGGATCAGGAAGATAAACTGCGCCAGCGGGTTAAACGGTTGGGTCACGCAAATCAGCGCCAGAATCAGCGAAAAGGTGACGATAACCCCGATAATAATGCGTCGCGCGCCAACGCTGAGATGCCCCAGCTCTTTCTGTTTATCAAGATGATGGGTATTTTTCGTCACCCGTTCAGGCAACGCATCCAGCCATTGATGGTAGCGCCCGCGCACGCCCTCAAGGCGGGAAAAGGTGCGCCAGCGCGGTTTGCTCGTCTGCCGACGCGAGGCGGCCGCCATCAGCCAGAACGTCTGAATCAGGTAGCGGGCGGGATCGAGAGGACGCGGCCGGGCGGCGTTAATATGCGGATAAAGGGCCTTATGTTCAGCGCGGATCCGCTGCCATCGCGGATGTTCCAGCGGAATGAAAATCCACGCCATAATCGTCCAGAAGCAGCCCAGCGCCGCGCTAAAAGATGACGCGCCGTGGCGACGATAGCCCTGATAGCGCTCGCTCAGGCGCGCGCTGACCGGCGGGATAAGCAGCCACCGGGACAGGAGACTCATGATGCGCTCCCGACGACGGTCTTCCCTGAGGCGGTGGTCTGGTCGGCATAGTTTAATAAGCACCAGTTAGCCAGCGTCAGCACCTCTTCGGCAGCCAGTGAATCGCTACGATACTCGCCGAGCGGCTGCTTTGCCGCCAGGCATTCCGCCATCGCCTCATCGCGATGAATCACCATCGGCAACAGCCGACGCTGGCTCTGCAACCAGACCCGATAGAGATCGTCCTGTAGCTGGCTGCCAATGCGTAGATCGTTAATCAGAATATGCGCGCCGACAGGCAGCGCCTGCTGATGCAGGCGAATATGGCAGTTGGCGTCGGCTTTGACCACCGCCAGCGTGCGATCGCAGGCCTTCACTAACTGGCGGGTCAGCTGCGCCGCGCCGTGAGGCAGATCGAGTAAAATCCATGAATAGCGTCCGCTCTCTTGCAGCGCGCGCAGGCCCGGCACCATCTCGCCCAACTGCGCCTGCCAGCGTTCCGGATCGTCGCGTTCCTCCGCCGTCAGCTGACCAAACGGCAGGAGATCCAGCTGCGAGGTATAGCGCATCCCGCCCTCGCGCCAGTCACGGCCGTCGAGCAGCGCTCTGGCCCAGCCGTCGCGATGCGCGAAATCAACGTTGAACGACAGGCGCAGCAAATTATCGGAGCAGGCGTCCACGACCAGGACGTTTTCCCCCAATAACTGCAATGACCAGGCCAGCGCCGCAGTGATAGACGTGGTGCCTACCCCGCCGCGAATGCCCTGAAGCCCCAGAATAGCCATCCACGACTCCCTTATTGTTGTTGCGCAAATTCAGCCAGCAGTGGCCAACGTTTAATCGCGGCGGCCAGCTGTTCACGTTGGGATATATCGGTGTAATCAAATTCAGGCAATGAAAAAGCCTGGCTCAGAGCCAGGAAGTCGTTTTGAAAGGTATAGCCTAAAGCTGAATCAGACTGAGTGTCGGGTTCGTTGTCAGACATTTGTTTATCTCTTTGAATATACTCGCCGCGCTTCAGACATTTTTTCTGTTTGCATTCTGCTTCCTTCCCATCGAAAATCAATGTCGTCAGGTAACGCGTATTTTTTGTGTTTTCATTGTTCAACAAATACGTGTCATGGAATCGAAACGGCCGTTTTTGCAACGCATCCTGCCAGCAGAATTGATTCACATGCTAAAGCTGATGCGTTTTAATTTCAATGTTAGGTTTATTTCTGTGCTTTCGCTAGTAAACTGATAAACAGACAAATAGCGACCCGAGGAACGCTGTGGAGCCCGTATTTTCACTTGGTATCTCATCATTATGGGATGAACTTCGCCATATGCCAGCTGGCGGCGTCTGGTGGGTTAATACCGATCGCATTGAAGATGCGGTTGGTCTGGCGAATCAAACCATCGCTTTTCAAACCGGGACGGCAAAAGTCGCGGGCATTTGCATGGGCGGCGATCCCGGAAAAACATTCAAATTAGAAGAATCTCAGGGCCCGGAAAAAATCCAGCTATTTTCTATGCCAAATTCAGAGAAGGGACTATACTTTATGTCCCGCGATTTAGTCTGTACGATTGATCCTACCCATTACTTATTCATCCTTCTGTGCGCAAATAATGCATGGCAAAATATCCCGGCGGAACGTTTGCGGCGGTGGCTGGATAAAATGAATAAGTGGACGCGTTTTCATCACTGTTCCGTTCTGGTAATTAACCCTGGAAATAATAATGATAAACAGTTCTCATTATTAATGGGTGAATACCGATCATTGTTCGGACTGGCCAGTATGCGTTATCAGGGCGACCAGCATCTGCTGGACATTGCATTCTGGTGCAATGAGAAAGGAGTCAGCGCCCGCCAGCAGCTCACCGTTCACCATCGTGACGGAAAGTGGGCGCTGGCGCAGAAAGAAGAGGCTGAAATCCAGCCCCGCAGCGATGAAAAACGCATCCTCAGCAACCTGGCCGTCCTCGAAGGCGCGCCGCCGCTGTCGGAGCACTGGCAGTTATTCGACAACAACGACGCGTTATTCAATGAAGCCCGCACCGCCCAGGCGGCGACGCTGGTCTTCTCGCTTCAGCAAAACAGCCAGATTGAGCCTTTGGCGCGCAGTATTCATACCCTGCGCCGCCAGCGCGGCAGCGCGCTGAAAATTCTGGTGCGGGAAAATATCGCCAGCCTGCGCGCTACCGACGAGCGGCTGCTGTTAGGCTGCGGCGCCAATATGGTCATTCCGTGGAACGCCCCGCTGTCCCGCTGCCTGACGCTGATTGAGAGCGTGCAGGGTCAGAAGTTCAGCCGCTACGTTCCGGAAGATATCACCACCCTGCTGTCGATGACCCAGCCGATGAAGCTGCGCGGCTTTCAGAAATGGGACGTGTTCTGCGACGCGGTGAATAATATGATGAGCAACACCCTGCTGCCCGCCGACGGCAAAGGGGTGATGGTGGCGCTGCGCCCGGTGCCGGGTATCCGCGTCGAACAAGCGTTAACGCTCTGCCGTCCGCACCGTACCGGCGATATCGTCACCATCGGCGGCAACCGGCTGGTGCTGTTTTTATCCTTCTGCCGGGTAAACGATCTCGACACCGCGTTGAACCACATTTTCCCGCTGCCGACGGGCGATCTTTTCTCTAACCGCATGGTCTGGTTTGAAGACAACCAGATTAGCGCCGAACTGGTGCAGATGCGCCTGCTGTCGCCTGAAATGTGGGGACAGCCGCTGCCGCTGACCCAGGAGGCGAAGCCGGTTCTGAATGCCGAACACGACGGCAGAGTGTGGCGCCGTATTCCGCAACCGATACGCTTACTGGACGATGAAAGGGAGCCTGCGCCATGATGAGCATCAGCGATATTCTGCAGATCATCGTCGTATGCGCGCTGATCTTCTTTCCGTTGGGTTATCTGGCGCGCCATTCCCTGCGCCGAATCGGCAATATCGTCCGACTGATCTTTGCTAAACCTCGTTATGTTAAACCGGCCGGAACCTTGCGCCGCACGGTGATTTCCAGAGCGAATAAAAAATGACTCAACATACTCAACACGCCTCGCCGTCTTCACCTCTCTGGCAGTACTGGCGCGGGCTTTCAGGCTGGAACTTCTATTTTCTGGTGAAGTTCGGCCTGCTGTGGGCTGGCTATCTGAATTTCCACCCGCTGCTGAACCTGGTGTTTATGGCGTTTTTGCTGATGCCGATACCGCGCTACAAACTGCATCGCCTGCGCCACTGGGTCGCGATTCCGATCGGCTTTGGCCTGTTCTGGCACGATACCTGGCTGCCGGGACCGGAAAGTATGTTAAGCCAGGGTTCGCAGGTGGCGGCATTCAGTAGCGACTACCTGCTCGATCTGGTCACCCGGTTTATCAACTGGCAGATGATTGGCGCCGTCTTCGTCCTGCTGGTGGCGTGGCTGTTTTTATCGCAGTGGATCCGCGTGACCGTCTTCGTGGTCGCTATTCTGGTCTGGCTGAACATCCTGACGCTGGCAGGGCCGAGCTTCTCGCTGTGGCCTGCCGGACAGCCGACAAATACGGTCACCACCACCGGCGGCACGGCAGCGGCGACAATCGCCACTGCGGAAGGCGCGCCGGTCGTCGGCGATATACCTGCGCAAACGGCGCCGCCGACCTCGGCCAACCTCAACGCCTGGCTGAATACGTTCTATAACGCCGAAGCGAAACGCAAAACGTCTTTCCCGGCGGCGCTACCGGAAGATGCTCAGCCGTTTGAGCTGCTGGTGATCAATATCTGTTCGCTCTCATGGTCCGATATTGAAGCCGCGGGGCTGATGTCACATCCGCTGTGGTCGCATTTTGATATTCAGTTTAAGCACTTTAACTCTGCGACCTCTTACAGCGGCCCGGCGGCGATTCGTCTGCTGCGCGCCAGCTGCGGTCAGCCGTCGCATACCAATCTGTACCAGCCAGCCGGTAACGAATGTTATCTGTTTGATAATCTGAAGAAACTTGGTTTCACTGAACATCTGATGATGGGGCATAACGGCGAGTTCGGCGGCTTCCTGAAAGAAGTACGGGAAAACGGCGGTATGCAGGCTGAACTGATGGATCAGAGCGGTTTACCGGTTCCGCTGCTGGGCTTTGATGGATCGCCGGTGTATGACGATACCGCGGTACTGAATCGCTGGCTGGAAACCACCGAAAAAGACAAAGGTACACGTAGCGCGACCTTCTATAACACCCTGCCGCTGCACGACGGCAACCACTATCCGGGCGTCAGCAAGACGGCGGATTATAAAGCGCGCGCGCAGAAATTCTTTGATGAACTGGAAGCGTTCTTTACGCAACTGGAGAAGTCCGGACGTAAAGTCATGGTGGTGGTGGTGCCGGAACACGGCGGCGCGCTGAAGGGCGACAGAATGCAGGTTTCCGGCCTGCGCGATATCCCCAGCCCGTCGATCACCAACGTCCCGGCCGGGGTGAAATTCTTCGGCATGAAGGCGCCGCATAAGGGCGCGCCGATTGAAATTGACCAACCGAGCAGCTATCTGGCGGTTTCGGAGCTGGTGGTGCGCGTACTCGACGGGAAGATCTTCGCCGAAGACCCGGTCGACTGGACGAAGCTGACCAGCAACCTGCCGCAAACCGCGGCGGTGTCGGAAAACGCCAACGCGGTGGTGATCCAGTATCAGGATAAACCGTACGTTCGTCTGAACGGCGGCGACTGGGTGCCGTATCCGCAGTAAACGAAAAAGGCCGCAAGGATATCCCTGCGGCCTGGTTCGGGCGCATGTTGCCACTGCGGCAGGCAGACGCCCGTCAGGGGATTACTTCCTGCTACGTAACCAGTTCACAACCATTCCCGCGATTATACCCGCGATGGCTGGAGCCGCTAAATCGTGCCAGAAGGCAATGCCTAACTGAATCAGCGTCATATAGCCGCCTGTGTTGCAATGGCAACCGTTCGCGGCTATCCTTGAATTGTTGAGGTTCAAGATTAGCCCCCGTTTTGTTGCCAGGTTTTTACCGAACAACGTGCGGGGGTTTTCTCTTTATCCAGCAACTCAACGCCGCCAGGGATCAAGCCCCCGCAACGTTGCGCCTCACCGGGTTGCCCCGGCTTGCTGCGGATTCTACGGCAAGCGGTCTGCCTGCACATCCGCCCGTGTTTCACACTGCGTGGCGTCTCGCAAATCCTCAATCGGCTGGCAGTGTCTCCTGCGCTTCTGTAGAATTGCGTCCCCTTGCGGCCATGACGCCGTGGAGGCTATTTCTGGCAGGGGACTTCATGCAGCACGACACACCACTTTCTCACCACAACAGCGCGAGCGAATCGACCTCACGCAGTCTACCTTTTACCCGCTACGATTTCGGCTGGGTTCTGCTATGCATTGGCATGGCGATCGGCGCAGGTACGGTCCTGATGCCGGTACAAATTGGACTAAAAGGGATTTGGGTATTTATTACCGCGTCGCTTATCGCTTACCCGGCGACCTGGATCGTGCAGGATATCTATCTCAGGACGCTTTCCGAAAGCGAAACCTGTCATGACTACACCGACGTCATCAGTCATTATCTCGGCAAAAACTGGGGCGTTTTTCTCGGCGTTATCTACTTTTTGATGATTATCCACGGCATCTTCATCTACTCGCTTTCCGTGGTTTTCGACAGCGCCTCTTATCTCCGCACCTTTGGCCTGACGCAGGCCGATCTCTCGCAGTCGCTGCTGTATAAAACGGCCATCTTCGCTGCGCTGGTCGCTATCGCCTCGGGCGGCGAGAAGCTGCTGTTTAAGATTTCGGGACCGATGGTCGTGGTGAAAGTCGGCATTATCGTGGTGTTTGGCATGGCGATGATCCCGCACTGGAATTTTGCCAATATCAGCGCTTTTCCACCCGCACCGGTGTTCTTTCGCGACGTGTTGCTGACCATTCCGTTCTGCTTCTTTTCGGCGGTGTTTATCCAGGTGCTGAATCCGATGAATATCGCCTATCGCAAGCGTGAAGCCGATCGGGTGCTGGCGACCCGAATGGCGATTCGCAGCCACCGCATCAGCTACATCACGCTGATCGCGGTGATTCTGTTTTTCTCTTTCTCATTTACCTTTTCCATCAGCCATGAGGAAGCGGTCTCGGCGTTCGAGCAAAATATTTCCGCGCTGGCGCTGGCCGCTCAGGTCATTCCCGGTCCGGTGATTCATATCACTTCGACGGTGCTGAATATCTTTGCCGTGCTGACCGCCTTTTTCGGCATCTATCTGGGTTTCCATGAGGCGATGAAAGGGATAGTGCTCAATCTGCTGGGCCGTATCGTCAACGTTGAGCGCATTCCTTCACGCGTTATCACGCTGGGGATCTGCGTCTTTATCGTCGCCACGCTGGCTATCTGGGTTTCGTTCCGCGTGTCGGTGCTGGTCTTTTTCCAGCTCGGCAGCCCGCTGTACGGTATTGTCTCCTGTCTGATCCCGTGCTTCCTGATTTATAAGGTTGGGCAACTGGAGAAACTGCGCGGCCTGAAAAGCTGGCTGATTCTGCTGTACGGGGTGCTGCTGTGCCTGTCACCGCTGTTAAAACTGATTGAATAACAGAGAAAAGCCCGGTAGCGCTGACGCTTACCGGGCCTGGATTCCGGGTGTAAGCCGGATAAGGCGCAGCCGCCATCCGGCATGGTGGGAAGGTTAAATCAGCGGCTTCTGCGCATTCTCATCCTGATCGACGGCAAAACAGGCGACCAGCTGACCGTCGTAGTCCTTAAGCTGCGGCTGCAGCTGCGTGCAGGGGCCGAAGCGACGACGACAACGGGCATTAAACGCGCAGCCCGGCGGCGGATTGAGCGGGCTTGGCAGCTCGCCGGTCAGCTTGATGCGCTCGCGGCGATCGTCCGGGTTGAGACGCGGCGTGGCGGAGAGCAGCGCCTGGGTGTACGGATGGCGCGGGTTACTGAAGATCTGCTCCTTCGTCCCCTTCTCCACGCAGCGGCCCAGATACATCACCATCACTTCATCGGCAATGTGCTCAACCACCGACAGATCGTGGGAGATAAAGACGTAGGAGAGCCCCAGATCCTGCTGCAAATCCATCATCAGGTTCAGCACCTGCGCGCGCACGGAGACATCGAGCGCGGAAACCGGTTCATCGGCAATCACCACGTCCGGGTCGAGCATCAGACCACGGGCGATGGCGATACGCTGACGCTGACCGCCGGAGAACATGTGCGGATAGCGGTCGTAGTGCTCGGTTTTTAGCCCCACTTTCGCCATCATCGCCAACGCTTTCTCGCGACGCTGCTGCTTGCTGAGCGAAGTGTTGATCAGCAGCGGTTCCTCCAGAATCTGCCCCACTTTCTTGCGCGGGTTCAGCGAACCATACGGGTTCTGAAACACAATCTGAATCTTCTGCCGACGCAGCTTCTGCGCCTGCGGATCGTGCTTCAGCAGATCCTGCCCCTGATAATAGAGCTCGCCGCCGGTCGGCGTTTCGATCATCGTCAGCAGGCGGCCAAGCGTCGATTTCCCGCAGCCGGACTCGCCGACTACCGCCAGCGTTTTCCCGCGTTCCAGGGTGAACGACACGCCGTCCAGCGCTTTTACCAGCCGTTCAGCAGAAAACAGCCCCTTCTTCACCGGATAGTGTTTTTTCAGATCGATGGCCCGCAACAGCGGCTGTTGCAAGGTGGCCTCGTGCGTACTCATAGTGTGGGCCTCCCGGCATCATCGAGTGGATAGTGACATTTTGACTGACGACCGCCGCCCAGTTGGTTCAGCGCCGGCTCTTCCACGCGGCATCTGTCGGTGGCATAGGGGCAACGCGGATTGAGCAGACAGCCCGACGGACGGTCATATTTGCCCGGCACCACGCCCGGCAATGAGGCCAGCCGCGCTTTGTCCTGAGCAAACTCCGGCAGCGCCCGCAGCAGCGCCTGGGTGTACGGATGACGCGGCGCGCGGAAAATATCGTGCGCGTCGCCCGTCTCCACCACCTGCCCTGCGTACATCACGATGATCTTATGCGCCGCTTCCGCCACCAGCGCCAGATCGTGGGTGATCAGCACCAGCGCCATGTTCTCTTTCTGCTGTAGCTCCAGCAGCAGCTCAATAATTTGCGCCTGGATGGTGACGTCCAGCGCTGTCGTCGGCTCATCGGCAATCAGCAGTTTTGGCCGACAGGCAATCGCCATCGCGATCATCACGCGCTGGCTCATTCCACCGGAAAGCTGGTGCGGATAGACGTCCAGACGCGACGCCGGATCCGGGATGCCTACCTGGGTCAACAGGTCAATGGCCCGCTGACGACGAGTCTGTTTATTGCCCCCCTGATGCACCTTGATCGCTTCCATAATCTGGAAACCGACGGTATAGCACGGGTTCAGGCTGGTCATCGGGTCCTGGAAAATCATCGCCACTTCGGCGCCGACCAGGTTACGTCGCTCTTTACCGGAGATGCGCTTCAGATCCTGATCGTTAAAAATCAGATTCTCTGCCTTTACCCGCCCCGGATAGTCAATCAGCCCCATAATCGCCAGCGAACTGACCGACTTACCGGAGCCGGACTCGCCGACGATACCGACCACTTCGCCCTGATTCACGCTGTAGCTGATACGGTCTACGGCGCGGAATTCGCTGCCTTCGTCGCCGAAGTGCACCGATAATTGATCTACATTTAATAACGCCATTTCGAACCTCTTACTGCTTCAGCCTGGGATCGAGCGCGTCACGCAGACCGTCACCCATCAGGTTAAATGCCAGCACCGTCAGCAGGATCGCCAGACCGGGGAAGGTCACGACCCACCAGGCGCTTTGCGCGAACTGCAACACGTCGGAGAGCATCGTGCCCCACTCCGGCGTTGGCGGTTGCGCGCCCATGCCCAGAAAGCCCAGTGCCGCCATATCAAGAATGGCGTTAGAGAAGCCCAGCGACGCCTGAACGATCAGCGGCGCAAGACAGTTCGGGAAAATGTTAATGAACATCTGACGCATCGCTCCGGCCCCTGCCACGCGGGAAGCGGTCACATAGTCGCGATTCACTTCCACCAGCACCGCGGCGCGGGTGAGACGCACGTAGTGCGGTAGCGCCACGAAGGTCAGCGCCAGCGCGGCGTTGCCGATCGAGGGACCAAATACCGCCACCAGCACCAGCGCCAGCAGCAGGCTCGGCAACGCCAGCATGATATCGACTACGCGCATAATGACGTTATCAACGATACCGCCAAAGTAACCGGCAATCAGACCCAGCACGATGCCCATCACCAGCGACAGCACCACCACCAGACAGCCGACCAGCAGCGACAGGCGCGCGCCGTACATAAGGCGCGACAGCACGTCGCGGCCCACGTCGTCGGTGCCCAGCAGATGCGCCAGGCTGCCGCCCTCCTGCCAGGCTGGCGGCGCGAGCAGCGCATCGCGGAACTGCTCCGCCGGGTTATACGGCGCGAGAACGTTAGCAAATACCGCAATCAGAATCATGATGACGACATACACCAGTCCGACAACCGCGCCTTTGTTGCGTTTGAAATAGTGCCAGAACTCCTGCAACGGGGTCATCGGCACCGGTGCGGCAATAACTTTATTTTCAGTAACCTGTGACATGATGGCCCCTTACTTCTTATGACGAATACGCGGGTTCACCACGCCGTACAGCAGATCGACCAGCAGGTTGACGAGAATAATCATTGTCGCCACCAGCAGCACCCCGCCCTGCACAACCGGATAATCACGACGTTGCAGCGCGTCAATCAGCCAGCGCCCGAGGCCAGGCCATGAGAAAATGGTTTCGGTCAGAATGGCTCCCGCCAGCAGCGTGCCGACCTGCAGGCCGATCACCGTCACCACCGGCAACATGGCGTTACGCAGCGCATGGACGATGATGACGCGCATCCGCGTCAGCCCTTTGGCGCGCGCGGTGCGAATATAATCTTCACCCAGCACTTCCAGCATTGAGGAGCGGGTCATACGCACAATCACCGCCAGCGGAATGGTGCCGAGCACCATCGCAGGCAGTACCATATGCGCCAGCGCATCAATAAAGTTGCCCTCTTCACCCCAGATGGCGGTGTCGATCAGCATAAAACCGGTCAGCGGATTGCTGTCATCAAGAAACACCATATCGCTCACCCGCCCGGAAACCGGCGTCAGGTTCCAGTGCACGGAAACCAGCATGATCAGCATCATCCCCCACCAGAAGATCGGCATGGAGTAGCCGGTCAGCGCCAGGCCAACAGCGGTATGATCGAAAATGGAGCCGCGCTTAACGGCCGCCAGCACGCCGACCGGAATACCGACCGCGGTGGCGAAAAGCATTGCGCAGACGCCCAGTTCGAGCGTCGCTTTAAAGCGCGGTACGAACTCGTCCCACACCGGCAAGCGGCTTTTCAGCGAGATGCCTAAATCACCATGCATCACCCCCCAGATATAATGGAGGTACTGCTGCCACATCGGCTTATCAAGGCCGAGTTCAGCCAGCAGCTGCGCATGGCGCTCAGGGGAGATACCGCGCTCACCTGCCATGATCATCACCGGATCGCCGGGGATCATATGGACAAACGTGAAGGTGAGAAGGGTGATACCGATAAACGTCGGGATGACGAGTCCCAGACGTCGGAGAATGAACTGCAACATAACCCGGATTCTCTCTCATGACGCATGGCCTGGAACCGTGCGTCTGTATTGCTCACAAATCTTATTCCCCCCTTTCAGAGAGGGAATAAAGCACTGCTGCCGGGTGGCGCTACGCTTACCCGGCCTACATACCGTAGGCCAGGGCAAGCGCAGCGCCGCCTTGCGTCGCTTTTAATTATTCGACAGAGACGTTTTCGAAGTGGTGTTTGCCTAACGGATCCACCACATAGCCTTTGACCTCTTTCCGTACAGGCTCGTAAACGGTGGAGTGGGCGATGATCAGGGCCGGAGCCTGCTCGTTCATCACCACCTGCGCCTGTTTGTAGAGTTCAATACGCTTGTTGTGGTCGTCGGTCGCGCGCGCCGGTTGAATCAGATCTTCAAACGGTTTGTAGCACCAGCGAGAGTAGTTGGAGCCATCTTTCGCGGCGGCGCAGCTGAACAGGGTGGCGAAGAAGTTATCCGGATCCCCGTTGTCGCCGGTCCAGCCCATCATCACCGCCTGATGTTCACCCGCTTTGGCGCGCTTCAGGTACTCGCCCCACTCGTAGGTGACAATTTTGGCCTGCACGCCGATCTTCGCCCAGTCCGCCTGAATCATCTCCGCCATACGGCGCGCGTTCGGGTTGTACGGACGCTGCACCGGCATCGCCCACAGCTCAACGGTAAAGCCTTTATCCTGACCCGCCTCTTTCAGCAGCGCTTTGGCTTTTTCCGGATCGTAGGTGTAATCTTTGATGTCGTCGTTATAGCCCCACATGGTTGGCGGAATCAGGTTTTTGGCAGCAACGCCAGCGCCCTGGTAAACGGCTTTGATGATCGCTTCTTTGTTCACCGCGTAAGTCAGCGCCTGACGCACTTTCACATCATCGAACGGTTTCTTCTCGGTGTTGAACGCGAGATAGCCGACATTCAGGCCCGCCTGCTCCATCAGGTTGATATTTTTGTCCTGCTTCATGCGCGCGATGTCCGCCGGGTTCGGATACGGCATCACCTGGCATTCATTCTTCTGCAACTTGGCGTAACGCACGGAGGCGTCAGGGGTGATGGAGAAAACCAGAACGTCAATCTTCGGCTTAGTGCCCCAGTAGCCATCAAATGCTTTATAGCGAATGCGGGAGTCTTTCTGGTACTGCTGCAACTGGAACGGACCGGTGCCGATGGGGTTCAGATCCACTTTTTCCGGCGTACCAGCTTTCAGCATGTTGTCGGCATACTCTTTCGAGAGAATAGAGGCGAAGTCCATCGCCAGATCGGCGAGGAACGGCGCTTCCGGACGGGTCAGCACGAACTGGACGGTCATGTCGTCCACTTTCTTCACTTCGCTTATCAGATCCGTCAGCCCCATCCCTTCAAAGTATTCATAGCTGCCGCCGGAGACTTTATGGTATGGGTTTTGCGTGTTTTTCTGTCGATCGAAAGAGAACACGACGTCATCGGCGTTCAGGTCGCGCGTCGGTTTAAACTCTTTACCGGAATGCCACTTCACGCCCTGGCGCAGATGGAAGGTATAGGTTTTACCGTCTTCGCTGATTTCCCACTTCTCAGCGAGGCCCGGGATCACTTCGGTGGTGCCGGTTTTAAACTCCACCAGGCGGTTATAGATAGGTACGGAACTGGCGTCATAGGTGGTGCCAGAGGTAAACAGCTGCGGGTTAAAGCCCTCAGGAGAACCTTCTGAGCAATACACCAGGGTTTTAGCCTGTACGCTTGCTGCAACGGTCATAGCCACCAGGCTCAGACCAAGCTTCAGCATCCCTGACTTCTTCAAGGAAATACTCATTCTTCTGCTCCAAATGTGATGTTGTTGTTTTACCCTTTGCAGTGGGTTAGCGCCGCCTGGCCTTTTTTATTTTTGGCCGGCCGGGTCGGCGTGACGAGGTGGGGATTCCGTTCACATAAACGACTGAGTAGCAGCGCGGATTCTCCATGAAATGCCCCTCATGCCCTACAATCTGTCAACAGAATGTGAAAACGTCAATACAGCTAACCGCGATTTACGACAACGGTGAGAATTAACAAACAAAGATTAAAAAAAGTGCAGGGCGCTATTTTCAGCAGAGAAATTTATGCTACACGCAGGAAGCCAGAATAACCCTCTTAATATTTCGCAACATCTGGTGATTAAGTTTTGTGCTTTCTGGACAAAATTTCTGACGAAACGCTGCATATCTGAGCGATAAATACCATGAACGTTAAAACGCACAGCGGAAAATGCTGACGTCAGCCATAAGTAACACCAAAAAAAGATTTATGCAGTGATAAAAAAAGACAATGGAATATGTCACAAAAACGTTAACAAATAGTGAGAAGTGGGGCACGATTTTGCCAGCAATAATGAAATGCCTGATGGCGCTTCGCTGTAGGCCGGATAAGGCGTTTGCGCCGCCATCCGGCGATGCCCTGGCTCCATGCGGTTAAACGCCTGATGGTGCTTCGCTGTAGGCCGGATAAGGCGTTTGCGCCGCCATCCGGCGATGCCTCTGTTAAACGCCTGATGGCGCTTCGCTTATCAGGCCTACGCCCCCCAAAGCAAAAAACCCAGCTCGTTGAGCAGGGTTTTAAATTTGGTCGGTGATAGAGGATTCGAACCTCCGACCCCTTCGTCCCGAACGAAGTGCGCTACCAGGCTGCGCCAATCACCGAATGCGGGCGCATCTTACTGCTCAGGCGCGCGCCCGTCAATCCCTTAGTCGCAAAATGCCATTCGATCGGTGAGAAAGTCGGCAACCCGCTTACTGCGCGGCGGCTTTCTGTCCATCAGGAATATGACACCAGTTATTGTGCTCATTAATCCCGCCGTCCGGCGAGGTATAGCCGAGACAGCCCATAATAGTGTCGTACAACTCAACGTGACGGCGCGGCACCTTCATTTCCGCCTCTTTCTTCAGATGCGCAAACGCCTGAGCGTTTGCCGGATTCTCTAAATATTTATCCGACATCCAGACCATCATCGGCACGCGGAACTGCTCCGGCGGCGCCATTTTACGCGGCGTGCCGTGCAGGTGCTCACGCTCGTTGATCGACTCACCATGATCCGCCGCATAGAACACAATTGCTTTCTTATCGCGAACCCGATCAATCACCGTATCAATAAAATGGTCAACGTAAGTAATAGAGTTATCGTAAGAGTTGATCATCAGATCCTTCGGGCACTTACGATCGATGGCATAGCACTCCGGTTGCCACTGCGCGAATGCGCGCGGATAACGCTGGGTATAGTTATAGTGGGAACCTTTGGTATGCAGCACGATAAGATGCTTGCCCTGCGAGTTATTCTCCAGCGAGCGGTCAACTTCATTCACCAGCAGCATATCATCTACGGCTTTACCGCGGTTGCGCGGCTCGGCGGCAATTTGTTCGCGATAGGCAATGTTGTCGGCCATCGTATTGCTGTAGAACCACATCTCGCTCTGCATCGCATACAGATCGGAGCTAAAGCCTAACTGCTTAAGCACCGCGAAAACGTTCTGCTCTTTCAGCGTGCGCTGAGGGTTATCTTCTGCCCCCCCCTGACGCACGAACATGCAGCGCAGCGACAGTTTGGTGGCGGTATCGCAGGAGTAGCCGCGGTACATCACCAGATTCTTCTCTTTCGCCAGCTTCGGCGTGGTATCACGCTCATAGCCGAGCATTCCCATATGATCCCAACGGGTGGTTTCGCCAATAATAAAAATCACCCAGGTGTCATCAAGGTTTTGCGTCGGGGTATAGGTAAACTTCTTCGCCGGGTTAATCAGCGACTTATTATCAGAAGATTCATCAACCTGCGCCCAGGCATACAGACCCAGCGCAGCAAGCCAGTTGGTCGGCAGATAAGAGTTCGCCAGCACGCCGCCGTAGCTCGGCATATCCACCCCGGCGATGCGATCGGCGCGCTTCTGGTGTACTTCCAGGAGACGAATCGGCGCCCACACCAGCAGAGCCGCCATCAGCACGGTAAGCGCGCTGCGCCAGCGGACTTTCGGCGTACAAAGCTGACGCCAGAAGGTATCCGTCGAGCGATTCAGCCAGATCATCACCAGCGGGATGAGGCTCACGCCAGCCACCCACAGGATAAGCGTCCAGCCGACGACCTCTTTTGACAGGTCGATATCCGTGGTCATCACCGAGGCTACAATACCGTAACCAATCATGACATTCATAAAGGTCATGTAGTAGCTTGCGCCTGCCGAAATGAGCACCAGCAGCGACGCCAGAACCCGCCAGACCGTCCGGCCAAACAGCGAAAAGAGACGTAAAAAGAAGAAGGTCGCCAGCACCGTGCCAGCCAGTTCCACCACCGCGGCGACGCCATTCCATACGGTAAAATCCTGCGCATATCCGTCAAACCGACGAAAATAGACCGCGCCATTCATAAACAGACCGATATAGACAGCAAGCAAAATGCTTAGCTTTTGCTGCGTTATCGACTTAATGTATTTCATGCAAGCAAGCTCTGGGAAACGAGGGTAAACACAGCCTGTACCTCAGCTAAACAGCCGGACAGAACAAATTGCGAAGGTAGTCAGAAAGGAAAGATCTACGCGCGCGGCTAAGTAGACCACAAGGAAGCGGAAAAGTGGCAGCAGATATTGTGATCAAAGGAGATTTTTACAAAAAATCAAGTATGAAAGCGGAGTATATGCCCGGCAAACATACGAAAAGGCCAGCGAATACGCTTAATGCCGATCAGTTAAGGATCGGTTGACCGATCCTTAATCTGCGGCACTATAAC
