# Supplementary material for: Machine learning reveals sequence and methylation determinants of SaCas9–PAM interactions in bacteria
Source: Nucleic Acids Res. 2026 Jan 15;54(2):gkaf1520. doi: 10.1093/nar/gkaf1520 (PMC12805903; doi:10.1093/nar/gkaf1520)
Supplement: gkaf1520_Supplemental_Files [file gkaf1520_supplemental_files.zip › TableS2.xlsx]

## Sheet: C. rodentium target sites
sgRNA	sgRNAwPAM	PAM	Start	Stop	PAMStart	PAMStop	Strand
TCCGGCGCGTTATCAATCTGG	TCCGGCGCGTTATCAATCTGGTCGAAT	TCGAAT	42	62	63	68	+
GTTATCAATCTGGTCGAATGC	GTTATCAATCTGGTCGAATGCGCGGGC	GCGGGC	50	70	71	76	+
TACGGTAGTGATTGCAGCGGT	TACGGTAGTGATTGCAGCGGTCAGAGT	CAGAGT	101	121	122	127	+
TTACTATAGCGCTCTCCCCTT	TTACTATAGCGCTCTCCCCTTATGGAG	ATGGAG	217	237	238	243	+
TACTATAGCGCTCTCCCCTTA	TACTATAGCGCTCTCCCCTTATGGAGA	TGGAGA	218	238	239	244	+
CTATAGCGCTCTCCCCTTATG	CTATAGCGCTCTCCCCTTATGGAGAGA	GAGAGA	220	240	241	246	+
ATAGCGCTCTCCCCTTATGGA	ATAGCGCTCTCCCCTTATGGAGAGAGC	GAGAGC	222	242	243	248	+
CTCTCCCCTTATGGAGAGAGC	CTCTCCCCTTATGGAGAGAGCACGGGA	ACGGGA	228	248	249	254	+
TCTCCCCTTATGGAGAGAGCA	TCTCCCCTTATGGAGAGAGCACGGGAC	CGGGAC	229	249	250	255	+
CGGGACTTAGGTTTTAATCCT	CGGGACTTAGGTTTTAATCCTGTGGAT	GTGGAT	250	270	271	276	+
TAATCCTGTGGATTACTTACC	TAATCCTGTGGATTACTTACCACGGGC	ACGGGC	264	284	285	290	+
ACCACGGGCTTCGATTACGGC	ACCACGGGCTTCGATTACGGCCTGAGC	CTGAGC	282	302	303	308	+
GCTCGGTGCATCATCATACTT	GCTCGGTGCATCATCATACTTCAGGAA	CAGGAA	315	335	336	341	+
CTCGGTGCATCATCATACTTC	CTCGGTGCATCATCATACTTCAGGAAT	AGGAAT	316	336	337	342	+
GTATGATGCGCGACCTTTGGT	GTATGATGCGCGACCTTTGGTCAGAGA	CAGAGA	351	371	372	377	+
ATGATGCGCGACCTTTGGTCA	ATGATGCGCGACCTTTGGTCAGAGAAC	GAGAAC	353	373	374	379	+
ACCTTTGGTCAGAGAACGCAG	ACCTTTGGTCAGAGAACGCAGCTGAGT	CTGAGT	363	383	384	389	+
GAACGCAGCTGAGTTGCATAT	GAACGCAGCTGAGTTGCATATCCGAAC	CCGAAC	376	396	397	402	+
TTCAGACAGCGGTACTTCAGC	TTCAGACAGCGGTACTTCAGCGTGGAT	GTGGAT	405	425	426	431	+
TGGATTTTAACGCCAGTCACT	TGGATTTTAACGCCAGTCACTTCGGAT	TCGGAT	427	447	448	453	+
AACCTTCATGATCGGCTCAAG	AACCTTCATGATCGGCTCAAGCAGAAC	CAGAAC	534	554	555	560	+
CAGCCAGTTTAAACGCCAGTT	CAGCCAGTTTAAACGCCAGTTCCGAGG	CCGAGG	602	622	623	628	+
GCCAGTTTAAACGCCAGTTCC	GCCAGTTTAAACGCCAGTTCCGAGGAG	GAGGAG	604	624	625	630	+
CCAGTTTAAACGCCAGTTCCG	CCAGTTTAAACGCCAGTTCCGAGGAGT	AGGAGT	605	625	626	631	+
CCGAGGAGTCAACGTCATGGT	CCGAGGAGTCAACGTCATGGTAAGAAC	AAGAAC	623	643	644	649	+
GAGTCAACGTCATGGTAAGAA	GAGTCAACGTCATGGTAAGAACCGAAG	CCGAAG	628	648	649	654	+
ATGGTAAGAACCGAAGTGCAG	ATGGTAAGAACCGAAGTGCAGACGGAT	ACGGAT	639	659	660	665	+
GACGGATACCGATGTCAACAA	GACGGATACCGATGTCAACAACCGGAT	CCGGAT	659	679	680	685	+
CAACAACCGGATAACCAGCCA	CAACAACCGGATAACCAGCCAGCGGGC	GCGGGC	674	694	695	700	+
CGGGCCTGCTTTCAGCTGCTC	CGGGCCTGCTTTCAGCTGCTCCTGGAT	CTGGAT	696	716	717	722	+
CCTGGATACCTTTATCAACGG	CCTGGATACCTTTATCAACGGCCGGGA	CCGGGA	716	736	737	742	+
CTGGATACCTTTATCAACGGC	CTGGATACCTTTATCAACGGCCGGGAT	CGGGAT	717	737	738	743	+
CAACGGCCGGGATGTATTCGC	CAACGGCCGGGATGTATTCGCCAGGGA	CAGGGA	731	751	752	757	+
AACGGCCGGGATGTATTCGCC	AACGGCCGGGATGTATTCGCCAGGGAT	AGGGAT	732	752	753	758	+
ACACCACCTTTAATGTCGTTG	ACACCACCTTTAATGTCGTTGACGAAC	ACGAAC	760	780	781	786	+
CGTTGACGAACTCGTAGCCTT	CGTTGACGAACTCGTAGCCTTTCGGGT	TCGGGT	776	796	797	802	+
ACGAACTCGTAGCCTTTCGGG	ACGAACTCGTAGCCTTTCGGGTTGGAA	TTGGAA	781	801	802	807	+
CGAACTCGTAGCCTTTCGGGT	CGAACTCGTAGCCTTTCGGGTTGGAAC	TGGAAC	782	802	803	808	+
TCGGGTTGGAACCCGGCTCCA	TCGGGTTGGAACCCGGCTCCAGCGGGT	GCGGGT	797	817	818	823	+
TTCGATATCGGTAACTTTCGC	TTCGATATCGGTAACTTTCGCGCGAAT	GCGAAT	885	905	906	911	+
AATCGCTTCACGGTAAGCAAC	AATCGCTTCACGGTAAGCAACCTGAGG	CTGAGG	909	929	930	935	+
TTACCGACGTTCGCTTCAACG	TTACCGACGTTCGCTTCAACGTTGAAT	TTGAAT	937	957	958	963	+
TTCATACGGTCAACGATGATG	TTCATACGGTCAACGATGATGTCGAGG	TCGAGG	970	990	991	996	+
AGATTCTTCGTCAGTCCATAC	AGATTCTTCGTCAGTCCATACGCGGAA	GCGGAA	1032	1052	1053	1058	+
GATTCTTCGTCAGTCCATACG	GATTCTTCGTCAGTCCATACGCGGAAA	CGGAAA	1033	1053	1054	1059	+
CGTCAGTCCATACGCGGAAAG	CGTCAGTCCATACGCGGAAAGACGGGT	ACGGGT	1040	1060	1061	1066	+
GTCTTCTTTAGCCAGACGGCC	GTCTTCTTTAGCCAGACGGCCCAGAGC	CAGAGC	1065	1085	1086	1091	+
TTGGTTTTCGGCTCAACAGCA	TTGGTTTTCGGCTCAACAGCAATGGAG	ATGGAG	1117	1137	1138	1143	+
TGGTTTTCGGCTCAACAGCAA	TGGTTTTCGGCTCAACAGCAATGGAGA	TGGAGA	1118	1138	1139	1144	+
CAGCAATGGAGATTACCGGCT	CAGCAATGGAGATTACCGGCTCAGGGA	CAGGGA	1133	1153	1154	1159	+
AGCAATGGAGATTACCGGCTC	AGCAATGGAGATTACCGGCTCAGGGAA	AGGGAA	1134	1154	1155	1160	+
GCAATGGAGATTACCGGCTCA	GCAATGGAGATTACCGGCTCAGGGAAT	GGGAAT	1135	1155	1156	1161	+
CTCAGGGAATTCCATACGCTC	CTCAGGGAATTCCATACGCTCCAGGAT	CAGGAT	1152	1172	1173	1178	+
ATTCCATACGCTCCAGGATGA	ATTCCATACGCTCCAGGATGATCGGAT	TCGGAT	1160	1180	1181	1186	+
GCTCCAGGATGATCGGATGAT	GCTCCAGGATGATCGGATGATCCGGAT	CCGGAT	1169	1189	1190	1195	+
GATCGGATGATCCGGATCGCA	GATCGGATGATCCGGATCGCACAGGGT	CAGGGT	1179	1199	1200	1205	+
CGCCGCAGCGATGTCGCCCGC	CGCCGCAGCGATGTCGCCCGCGCGAAC	GCGAAC	1236	1256	1257	1262	+
TTCACGTTTGTTAGCGTGCAT	TTCACGTTTGTTAGCGTGCATCTGAAC	CTGAAC	1275	1295	1296	1301	+
GCGTGCATCTGAACGATACGA	GCGTGCATCTGAACGATACGACCGAAA	CCGAAA	1288	1308	1309	1314	+
ATACGACCGAAACGCTCACGT	ATACGACCGAAACGCTCACGTGCGGAT	GCGGAT	1303	1323	1324	1329	+
AAACGCTCACGTGCGGATTTC	AAACGCTCACGTGCGGATTTCACGGAG	ACGGAG	1312	1332	1333	1338	+
AACGCTCACGTGCGGATTTCA	AACGCTCACGTGCGGATTTCACGGAGT	CGGAGT	1313	1333	1334	1339	+
CGGAGTTCAGTACGGTATCAC	CGGAGTTCAGTACGGTATCACCAGAGT	CAGAGT	1334	1354	1355	1360	+
GTATCACCAGAGTTAACCACA	GTATCACCAGAGTTAACCACACCGGAG	CCGGAG	1348	1368	1369	1374	+
TATCACCAGAGTTAACCACAC	TATCACCAGAGTTAACCACACCGGAGT	CGGAGT	1349	1369	1370	1375	+
GTTAACCACACCGGAGTACAC	GTTAACCACACCGGAGTACACGCGGAA	GCGGAA	1359	1379	1380	1385	+
TTAACCACACCGGAGTACACG	TTAACCACACCGGAGTACACGCGGAAG	CGGAAG	1360	1380	1381	1386	+
ACCACACCGGAGTACACGCGG	ACCACACCGGAGTACACGCGGAAGAAG	AAGAAG	1363	1383	1384	1389	+
CGGAAGAAGGTCAGGTTACCC	CGGAAGAAGGTCAGGTTACCCACGAAC	ACGAAC	1381	1401	1402	1407	+
AGAAGGTCAGGTTACCCACGA	AGAAGGTCAGGTTACCCACGAACGGGT	ACGGGT	1385	1405	1406	1411	+
ACGAACGGGTCGGTAGCGATT	ACGAACGGGTCGGTAGCGATTTTGAAT	TTGAAT	1402	1422	1423	1428	+
TAGCGATTTTGAATGCCAGTG	TAGCGATTTTGAATGCCAGTGCAGAGA	CAGAGA	1415	1435	1436	1441	+
GCGATTTTGAATGCCAGTGCA	GCGATTTTGAATGCCAGTGCAGAGAAA	GAGAAA	1417	1437	1438	1443	+
CGTCGCTAGCGTGACGCTCAG	CGTCGCTAGCGTGACGCTCAGCAGGAG	CAGGAG	1451	1471	1472	1477	+
GTCGCTAGCGTGACGCTCAGC	GTCGCTAGCGTGACGCTCAGCAGGAGT	AGGAGT	1452	1472	1473	1478	+
AGGAGTGTCTTTACCGTCGTC	AGGAGTGTCTTTACCGTCGTCCAGGAT	CAGGAT	1473	1493	1494	1499	+
CGTTGATCGCAGGTACGTCAA	CGTTGATCGCAGGTACGTCAACCGGGG	CCGGGG	1502	1522	1523	1528	+
GTTGATCGCAGGTACGTCAAC	GTTGATCGCAGGTACGTCAACCGGGGA	CGGGGA	1503	1523	1524	1529	+
TTGATCGCAGGTACGTCAACC	TTGATCGCAGGTACGTCAACCGGGGAT	GGGGAT	1504	1524	1525	1530	+
AACTACCGCATCCAGCATCGC	AACTACCGCATCCAGCATCGCCTGAAC	CTGAAC	1542	1562	1563	1568	+
TGAACACCTTTGTTCTTAAAT	TGAACACCTTTGTTCTTAAATGCGGAA	GCGGAA	1564	1584	1585	1590	+
GAACACCTTTGTTCTTAAATG	GAACACCTTTGTTCTTAAATGCGGAAC	CGGAAC	1565	1585	1586	1591	+
AAATGCGGAACCACAGGTTAC	AAATGCGGAACCACAGGTTACCAGGAT	CAGGAT	1581	1601	1602	1607	+
TACCAGGATGATTTCGTTGTT	TACCAGGATGATTTCGTTGTTCAGAAC	CAGAAC	1599	1619	1620	1625	+
GTTGTTCAGAACGCGCTGACG	GTTGTTCAGAACGCGCTGACGCAGAGC	CAGAGC	1614	1634	1635	1640	+
AGCTCTTCAGACGCTTCCGCT	AGCTCTTCAGACGCTTCCGCTGCGGAC	GCGGAC	1693	1713	1714	1719	+
CAGCCAGTTCCTGCATGTCAG	CAGCCAGTTCCTGCATGTCAGCCGGGA	CCGGGA	1745	1765	1766	1771	+
AGCCAGTTCCTGCATGTCAGC	AGCCAGTTCCTGCATGTCAGCCGGGAT	CGGGAT	1746	1766	1767	1772	+
TCAGCCGGGATGTCTTCATAG	TCAGCCGGGATGTCTTCATAGGTGAAG	GTGAAG	1762	1782	1783	1788	+
TTCACCAGGTCAACAACACCG	TTCACCAGGTCAACAACACCGGTGAAC	GTGAAC	1831	1851	1852	1857	+
CAGCGCCAATCGCCAGCTGCA	CAGCGCCAATCGCCAGCTGCAGCGGAA	GCGGAA	1865	1885	1886	1891	+
AGCGCCAATCGCCAGCTGCAG	AGCGCCAATCGCCAGCTGCAGCGGAAC	CGGAAC	1866	1886	1887	1892	+
CAATCGCCAGCTGCAGCGGAA	CAATCGCCAGCTGCAGCGGAACAGGGT	CAGGGT	1871	1891	1892	1897	+
CGGAACAGGGTTCGCGCCCAG	CGGAACAGGGTTCGCGCCCAGACGGGA	ACGGGA	1887	1907	1908	1913	+
GGAACAGGGTTCGCGCCCAGA	GGAACAGGGTTCGCGCCCAGACGGGAT	CGGGAT	1888	1908	1909	1914	+
TTTGATCTGACCAACAACTTT	TTTGATCTGACCAACAACTTTCAGGAA	CAGGAA	1914	1934	1935	1940	+
TTGATCTGACCAACAACTTTC	TTGATCTGACCAACAACTTTCAGGAAG	AGGAAG	1915	1935	1936	1941	+
CCCATGCGGTCCATTTTGTTA	CCCATGCGGTCCATTTTGTTAACGAAC	ACGAAC	1948	1968	1969	1974	+
TTTTGTTAACGAACGCAATGC	TTTTGTTAACGAACGCAATGCGCGGAA	GCGGAA	1961	1981	1982	1987	+
TTTGTTAACGAACGCAATGCG	TTTGTTAACGAACGCAATGCGCGGAAC	CGGAAC	1962	1982	1983	1988	+
CCATACGGTTTCAGACTGCGG	CCATACGGTTTCAGACTGCGGCTGAAC	CTGAAC	2010	2030	2031	2036	+
GTAAACCATTACCGCACCATC	GTAAACCATTACCGCACCATCAAGAAC	AAGAAC	2052	2072	2073	2078	+
ACCGCACCATCAAGAACACGC	ACCGCACCATCAAGAACACGCATGGAA	ATGGAA	2062	2082	2083	2088	+
CCGCACCATCAAGAACACGCA	CCGCACCATCAAGAACACGCATGGAAC	TGGAAC	2063	2083	2084	2089	+
ATGGAACGTTCTACTTCGATG	ATGGAACGTTCTACTTCGATGGTGAAG	GTGAAG	2083	2103	2104	2109	+
CGATGGTGAAGTCAACGTGCC	CGATGGTGAAGTCAACGTGCCCCGGGG	CCGGGG	2099	2119	2120	2125	+
GATGGTGAAGTCAACGTGCCC	GATGGTGAAGTCAACGTGCCCCGGGGT	CGGGGT	2100	2120	2121	2126	+
TACTGCTTAGCCATACCAGAC	TACTGCTTAGCCATACCAGACCAGAAT	CAGAAT	2155	2175	2176	2181	+
GACCAGAATGCAGTAGTCGCT	GACCAGAATGCAGTAGTCGCTGCGGAA	GCGGAA	2173	2193	2194	2199	+
ACCAGAATGCAGTAGTCGCTG	ACCAGAATGCAGTAGTCGCTGCGGAAG	CGGAAG	2174	2194	2195	2200	+
GTCCATGGTAGCCGCGCCGTC	GTCCATGGTAGCCGCGCCGTCATGAAC	ATGAAC	2238	2258	2259	2264	+
ATTTTATGGTTTACACCGGTG	ATTTTATGGTTTACACCGGTGTAGAAC	TAGAAC	2272	2292	2293	2298	+
ATGGTTTACACCGGTGTAGAA	ATGGTTTACACCGGTGTAGAACAGAAT	CAGAAT	2277	2297	2298	2303	+
CCGATGTTACGATAGCGTGCG	CCGATGTTACGATAGCGTGCGATGGGT	ATGGGT	2350	2370	2371	2376	+
ATAGCGTGCGATGGGTGTTGT	ATAGCGTGCGATGGGTGTTGTACGAGC	ACGAGC	2361	2381	2382	2387	+
GTTCAATTTAAGTAGCCCAAA	GTTCAATTTAAGTAGCCCAAAGCGGGC	GCGGGC	2416	2436	2437	2442	+
AGCCCAAAGCGGGCTGCTTAC	AGCCCAAAGCGGGCTGCTTACTCGAAG	TCGAAG	2429	2449	2450	2455	+
GCCCGCCTGGTGACTAAAATT	GCCCGCCTGGTGACTAAAATTCCGAAG	CCGAAG	2457	2477	2478	2483	+
CGCCTGGTGACTAAAATTCCG	CGCCTGGTGACTAAAATTCCGAAGGGA	AAGGGA	2460	2480	2481	2486	+
GCCTGGTGACTAAAATTCCGA	GCCTGGTGACTAAAATTCCGAAGGGAT	AGGGAT	2461	2481	2482	2487	+
AGGGATTACCAACGGTAGTGT	AGGGATTACCAACGGTAGTGTGCGAAC	GCGAAC	2482	2502	2503	2508	+
CTTGTTGGCTTCGGCCATACG	CTTGTTGGCTTCGGCCATACGGTGAAC	GTGAAC	2511	2531	2532	2537	+
CCTTTGTTGTCTGCAGCATCA	CCTTTGTTGTCTGCAGCATCAGTGAGT	GTGAGT	2563	2583	2584	2589	+
AGTGAGTTCGTTCGCCAGGCG	AGTGAGTTCGTTCGCCAGGCGCAGAGC	CAGAGC	2583	2603	2604	2609	+
TCGTTCGCCAGGCGCAGAGCC	TCGTTCGCCAGGCGCAGAGCCATGGAT	ATGGAT	2590	2610	2611	2616	+
CATGGATTTATCACCGCGTTT	CATGGATTTATCACCGCGTTTACGAGC	ACGAGC	2610	2630	2631	2636	+
TTCAACGATCCAACGCATTGC	TTCAACGATCCAACGCATTGCCAGAGC	CAGAGC	2640	2660	2661	2666	+
ACGCATTGCCAGAGCATTACG	ACGCATTGCCAGAGCATTACGACGGAC	ACGGAC	2652	2672	2673	2678	+
TTGCCAGAGCATTACGACGGA	TTGCCAGAGCATTACGACGGACCGGAC	CCGGAC	2657	2677	2678	2683	+
CAGAGCATTACGACGGACCGG	CAGAGCATTACGACGGACCGGACGGAC	ACGGAC	2661	2681	2682	2687	+
GACGGACCGGACGGACTTCAA	GACGGACCGGACGGACTTCAACTGGAA	CTGGAA	2672	2692	2693	2698	+
ACGGACCGGACGGACTTCAAC	ACGGACCGGACGGACTTCAACTGGAAC	TGGAAC	2673	2693	2694	2699	+
CTTCAACTGGAACCTGATAAG	CTTCAACTGGAACCTGATAAGTAGAAC	TAGAAC	2687	2707	2708	2713	+
ATAAGTAGAACCACCAACGCG	ATAAGTAGAACCACCAACGCGGCGGGA	GCGGGA	2703	2723	2724	2729	+
TAAGTAGAACCACCAACGCGG	TAAGTAGAACCACCAACGCGGCGGGAC	CGGGAC	2704	2724	2725	2730	+
GGCGGGACTTAACTTCGACAG	GGCGGGACTTAACTTCGACAGTCGGAC	TCGGAC	2723	2743	2744	2749	+
TCGACAGTCGGACGCACGTTT	TCGACAGTCGGACGCACGTTTTCGAGA	TCGAGA	2737	2757	2758	2763	+
GACAGTCGGACGCACGTTTTC	GACAGTCGGACGCACGTTTTCGAGAGC	GAGAGC	2739	2759	2760	2765	+
CGCACGTTTTCGAGAGCGACT	CGCACGTTTTCGAGAGCGACTTCGAAA	TCGAAA	2749	2769	2770	2775	+
AAGCTTCCAGTTCAGATTTAC	AAGCTTCCAGTTCAGATTTACCAGAAC	CAGAAC	2774	2794	2795	2800	+
CAGTTCAGATTTACCAGAACG	CAGTTCAGATTTACCAGAACGCTGAGC	CTGAGC	2781	2801	2802	2807	+
AGATTTACCAGAACGCTGAGC	AGATTTACCAGAACGCTGAGCCAGGGT	CAGGGT	2787	2807	2808	2813	+
AGATTTTTTACCATCTACCAT	AGATTTTTTACCATCTACCATCAGGAT	CAGGAT	2847	2867	2868	2873	+
AATTTAGCCAGCAGTTCTGAT	AATTTAGCCAGCAGTTCTGATCCGAAC	CCGAAC	2881	2901	2902	2907	+
CCAGCAGTTCTGATCCGAACT	CCAGCAGTTCTGATCCGAACTTCGGAT	TCGGAT	2888	2908	2909	2914	+
TGATCCGAACTTCGGATCCGG	TGATCCGAACTTCGGATCCGGCAGAAT	CAGAAT	2898	2918	2919	2924	+
CCAATGACGCGACGACGTGGC	CCAATGACGCGACGACGTGGCATGGAA	ATGGAA	2935	2955	2956	2961	+
CAATGACGCGACGACGTGGCA	CAATGACGCGACGACGTGGCATGGAAA	TGGAAA	2936	2956	2957	2962	+
GGAAATACTCCGTTGTTAATT	GGAAATACTCCGTTGTTAATTCAGGAT	CAGGAT	2958	2978	2979	2984	+
TTCAGGATTGTCCAAAACTCT	TTCAGGATTGTCCAAAACTCTACGAGT	ACGAGT	2977	2997	2998	3003	+
TAAAACGTTTGGCCTTACTTA	TAAAACGTTTGGCCTTACTTAACGGAG	ACGGAG	3022	3042	3043	3048	+
AAAACGTTTGGCCTTACTTAA	AAAACGTTTGGCCTTACTTAACGGAGA	CGGAGA	3023	3043	3044	3049	+
AACGTTTGGCCTTACTTAACG	AACGTTTGGCCTTACTTAACGGAGAAC	GAGAAC	3025	3045	3046	3051	+
TAACGGAGAACCATTAAGCCT	TAACGGAGAACCATTAAGCCTTAGGAC	TAGGAC	3041	3061	3062	3067	+
TTAGGACGCTTCACGCCATAC	TTAGGACGCTTCACGCCATACTTGGAG	TTGGAG	3061	3081	3082	3087	+
TAGGACGCTTCACGCCATACT	TAGGACGCTTCACGCCATACTTGGAGC	TGGAGC	3062	3082	3083	3088	+
ACGCTTCACGCCATACTTGGA	ACGCTTCACGCCATACTTGGAGCGAGC	GCGAGC	3066	3086	3087	3092	+
GCCTGCTTACGGTCTTTAACG	GCCTGCTTACGGTCTTTAACGCCGGAG	CCGGAG	3091	3111	3112	3117	+
CCTGCTTACGGTCTTTAACGC	CCTGCTTACGGTCTTTAACGCCGGAGC	CGGAGC	3092	3112	3113	3118	+
GCCGGAGCAGTCAAGCGCACC	GCCGGAGCAGTCAAGCGCACCACGAAC	ACGAAC	3111	3131	3132	3137	+
CGCACCACGAACGGTGTGGTA	CGCACCACGAACGGTGTGGTAACGAAC	ACGAAC	3126	3146	3147	3152	+
GAACGGTGTGGTAACGAACAC	GAACGGTGTGGTAACGAACACCCGGAA	CCGGAA	3134	3154	3155	3160	+
AACGGTGTGGTAACGAACACC	AACGGTGTGGTAACGAACACCCGGAAG	CGGAAG	3135	3155	3156	3161	+
AAGGTCTTTTACACGACCGCC	AAGGTCTTTTACACGACCGCCACGGAT	ACGGAT	3159	3179	3180	3185	+
TTTTACACGACCGCCACGGAT	TTTTACACGACCGCCACGGATCAGGAT	CAGGAT	3165	3185	3186	3191	+
CGACCGCCACGGATCAGGATC	CGACCGCCACGGATCAGGATCACGGAG	ACGGAG	3172	3192	3193	3198	+
GACCGCCACGGATCAGGATCA	GACCGCCACGGATCAGGATCACGGAGT	CGGAGT	3173	3193	3194	3199	+
TTATGACCTTCACCACCGATG	TTATGACCTTCACCACCGATGTAGGAA	TAGGAA	3211	3231	3232	3237	+
TATGACCTTCACCACCGATGT	TATGACCTTCACCACCGATGTAGGAAG	AGGAAG	3212	3232	3233	3238	+
CACTTCAAAACCGTTAGTCAG	CACTTCAAAACCGTTAGTCAGACGAAC	ACGAAC	3240	3260	3261	3266	+
ACACGGCATACTTTACGCAGT	ACACGGCATACTTTACGCAGTGCGGAG	GCGGAG	3265	3285	3286	3291	+
CACGGCATACTTTACGCAGTG	CACGGCATACTTTACGCAGTGCGGAGT	CGGAGT	3266	3286	3287	3292	+
GCAGTGCGGAGTTCGGTTTTT	GCAGTGCGGAGTTCGGTTTTTTAGGAG	TAGGAG	3281	3301	3302	3307	+
CAGTGCGGAGTTCGGTTTTTT	CAGTGCGGAGTTCGGTTTTTTAGGAGT	AGGAGT	3282	3302	3303	3308	+
TTTAGGAGTGGTAGTATATAC	TTTAGGAGTGGTAGTATATACACGAGT	ACGAGT	3300	3320	3321	3326	+
GAGTACATACGCCACGTTTTT	GAGTACATACGCCACGTTTTTGCGGGC	GCGGGC	3323	3343	3344	3349	+
CACGTTGCTTTTTGCAACTTT	CACGTTGCTTTTTGCAACTTTGCGAGC	GCGAGC	3366	3386	3387	3392	+
AATAAAACGACCTCATACAAT	AATAAAACGACCTCATACAATATGAGG	ATGAGG	3469	3489	3490	3495	+
TAAAACGACCTCATACAATAT	TAAAACGACCTCATACAATATGAGGAC	GAGGAC	3471	3491	3492	3497	+
ACCTCATACAATATGAGGACG	ACCTCATACAATATGAGGACGCCGAAT	CCGAAT	3478	3498	3499	3504	+
CAATATGAGGACGCCGAATTT	CAATATGAGGACGCCGAATTTTAGGGC	TAGGGC	3486	3506	3507	3512	+
ACGCCGAATTTTAGGGCGGTG	ACGCCGAATTTTAGGGCGGTGTCGAAA	TCGAAA	3496	3516	3517	3522	+
GGGCGGTGTCGAAAAGGTGTC	GGGCGGTGTCGAAAAGGTGTCAAGAAA	AAGAAA	3509	3529	3530	3535	+
AACTGGCTGGCGTGCGCGACC	AACTGGCTGGCGTGCGCGACCGTGAGT	GTGAGT	3564	3584	3585	3590	+
GCGTGCGCGACCGTGAGTCTG	GCGTGCGCGACCGTGAGTCTGACGAAA	ACGAAA	3573	3593	3594	3599	+
AGCTAACCCTGACGACGCTGT	AGCTAACCCTGACGACGCTGTCTGAAA	CTGAAA	3607	3627	3628	3633	+
TGAAATTTGACCAGTTAAACC	TGAAATTTGACCAGTTAAACCGCGAGC	GCGAGC	3629	3649	3650	3655	+
GCGAGCGTCAATGTCTTCTTG	GCGAGCGTCAATGTCTTCTTGCAGGGC	CAGGGC	3650	3670	3671	3676	+
TCTTGCAGGGCGTATACGGTT	TCTTGCAGGGCGTATACGGTTATGGGG	ATGGGG	3666	3686	3687	3692	+
CTTGCAGGGCGTATACGGTTA	CTTGCAGGGCGTATACGGTTATGGGGG	TGGGGG	3667	3687	3688	3693	+
TTGCAGGGCGTATACGGTTAT	TTGCAGGGCGTATACGGTTATGGGGGC	GGGGGC	3668	3688	3689	3694	+
TATGGCGGCGATGACGCCATC	TATGGCGGCGATGACGCCATCCTGAAG	CTGAAG	3728	3748	3749	3754	+
GATGACGCCATCCTGAAGTAA	GATGACGCCATCCTGAAGTAACAGAAG	CAGAAG	3737	3757	3758	3763	+
CTTCCGCAAGTAAACGCAGCA	CTTCCGCAAGTAAACGCAGCAAAGAGG	AAGAGG	3772	3792	3793	3798	+
TCCGCAAGTAAACGCAGCAAA	TCCGCAAGTAAACGCAGCAAAGAGGAG	GAGGAG	3774	3794	3795	3800	+
CCGCAAGTAAACGCAGCAAAG	CCGCAAGTAAACGCAGCAAAGAGGAGA	AGGAGA	3775	3795	3796	3801	+
GCAAGTAAACGCAGCAAAGAG	GCAAGTAAACGCAGCAAAGAGGAGAAG	GAGAAG	3777	3797	3798	3803	+
AAACGCAGCAAAGAGGAGAAG	AAACGCAGCAAAGAGGAGAAGTCGGAA	TCGGAA	3783	3803	3804	3809	+
AACGCAGCAAAGAGGAGAAGT	AACGCAGCAAAGAGGAGAAGTCGGAAT	CGGAAT	3784	3804	3805	3810	+
AGGAGAAGTCGGAATGCCACG	AGGAGAAGTCGGAATGCCACGGCGAGC	GCGAGC	3796	3816	3817	3822	+
GCGGCGTAACGTATGCAGCAT	GCGGCGTAACGTATGCAGCATGCGAAC	GCGAAC	3821	3841	3842	3847	+
ACGTATGCAGCATGCGAACCT	ACGTATGCAGCATGCGAACCTCAGAAT	CAGAAT	3829	3849	3850	3855	+
AGCATGCGAACCTCAGAATCT	AGCATGCGAACCTCAGAATCTCAGGAT	CAGGAT	3837	3857	3858	3863	+
CGCCAAGACCGCGTTCGCGCA	CGCCAAGACCGCGTTCGCGCAGCGAAG	GCGAAG	3941	3961	3962	3967	+
CACGCCCGGCTTTTGCCCTTC	CACGCCCGGCTTTTGCCCTTCCAGAAT	CAGAAT	4044	4064	4065	4070	+
CGGCTTTTGCCCTTCCAGAAT	CGGCTTTTGCCCTTCCAGAATCTGAAA	CTGAAA	4050	4070	4071	4076	+
CCGATGCGCTGCCGTGCGGCG	CCGATGCGCTGCCGTGCGGCGCCGAGG	CCGAGG	4157	4177	4178	4183	+
GATGCGCTGCCGTGCGGCGCC	GATGCGCTGCCGTGCGGCGCCGAGGAA	GAGGAA	4159	4179	4180	4185	+
ATGCGCTGCCGTGCGGCGCCG	ATGCGCTGCCGTGCGGCGCCGAGGAAA	AGGAAA	4160	4180	4181	4186	+
AACAAAGGCGATTTTATTCAT	AACAAAGGCGATTTTATTCATCAGAAC	CAGAAC	4188	4208	4209	4214	+
GCACCACCCGATCGCAGGTCA	GCACCACCCGATCGCAGGTCAGCGAGG	GCGAGG	4216	4236	4237	4242	+
AGCGAGGCTTCCGCCAGCGCG	AGCGAGGCTTCCGCCAGCGCGCCGAGA	CCGAGA	4236	4256	4257	4262	+
CCGAGACCGCTTAGCGTAAAG	CCGAGACCGCTTAGCGTAAAGCCGGGC	CCGGGC	4257	4277	4278	4283	+
ACCGCTTAGCGTAAAGCCGGG	ACCGCTTAGCGTAAAGCCGGGCTGAAG	CTGAAG	4262	4282	4283	4288	+
GTAAAGCCGGGCTGAAGATTG	GTAAAGCCGGGCTGAAGATTGGCGGAT	GCGGAT	4272	4292	4293	4298	+
ACAATTCAGCTGTTGCCAGGC	ACAATTCAGCTGTTGCCAGGCGCGAAC	GCGAAC	4388	4408	4409	4414	+
GATCGACCTCATCGCTGGCCG	GATCGACCTCATCGCTGGCCGGCGAGG	GCGAGG	4417	4437	4438	4443	+
ACCTCATCGCTGGCCGGCGAG	ACCTCATCGCTGGCCGGCGAGGTGAGC	GTGAGC	4422	4442	4443	4448	+
GCGTTATACACCCCTTCGCGA	GCGTTATACACCCCTTCGCGATAGAAA	TAGAAA	4455	4475	4476	4481	+
GTGGCCTTCCTCAATCACTGC	GTGGCCTTCCTCAATCACTGCCCGGGC	CCGGGC	4499	4519	4520	4525	+
CTGCAACGCGCTGCTCGCCTG	CTGCAACGCGCTGCTCGCCTGCTGGGT	CTGGGT	4529	4549	4550	4555	+
TCGCCTGCTGGGTGCCATAAG	TCGCCTGCTGGGTGCCATAAGCCGGAC	CCGGAC	4543	4563	4564	4569	+
AACGCATTACTTATCTTGCCC	AACGCATTACTTATCTTGCCCCTGGAA	CTGGAA	4588	4608	4609	4614	+
ACGCATTACTTATCTTGCCCC	ACGCATTACTTATCTTGCCCCTGGAAG	TGGAAG	4589	4609	4610	4615	+
TGCCCCTGGAAGTCGCCGCTT	TGCCCCTGGAAGTCGCCGCTTTTGAAC	TTGAAC	4604	4624	4625	4630	+
GAAGTCGCCGCTTTTGAACTG	GAAGTCGCCGCTTTTGAACTGGCGAAT	GCGAAT	4612	4632	4633	4638	+
CCGCTTTTGAACTGGCGAATA	CCGCTTTTGAACTGGCGAATATAGAGG	TAGAGG	4619	4639	4640	4645	+
ATATAGAGGTACACGGTGTGC	ATATAGAGGTACACGGTGTGCTTGGAG	TTGGAG	4637	4657	4658	4663	+
TATAGAGGTACACGGTGTGCT	TATAGAGGTACACGGTGTGCTTGGAGA	TGGAGA	4638	4658	4659	4664	+
TGATTGATCGCGTCTTTAATA	TGATTGATCGCGTCTTTAATATCGAAA	TCGAAA	4685	4705	4706	4711	+
TCTGGCGATTCTTGGCGTTGT	TCTGGCGATTCTTGGCGTTGTTAGAGA	TAGAGA	4740	4760	4761	4766	+
TCGGCGTTCACCTCTTCAATG	TCGGCGTTCACCTCTTCAATGGTGAAC	GTGAAC	4775	4795	4796	4801	+
TTCAATGGTGAACTCCAGCGT	TTCAATGGTGAACTCCAGCGTCTGGGT	CTGGGT	4789	4809	4810	4815	+
GGGTCACCAGATCTTCCACAG	GGGTCACCAGATCTTCCACAGACGAGG	ACGAGG	4812	4832	4833	4838	+
ATCCCACTTCCGGCGTTTCCG	ATCCCACTTCCGGCGTTTCCGGCGGAA	GCGGAA	4854	4874	4875	4880	+
TCCCACTTCCGGCGTTTCCGG	TCCCACTTCCGGCGTTTCCGGCGGAAT	CGGAAT	4855	4875	4876	4881	+
GAATAAAGGTGTTCATGATTT	GAATAAAGGTGTTCATGATTTGCGAGA	GCGAGA	4878	4898	4899	4904	+
ATAAAGGTGTTCATGATTTGC	ATAAAGGTGTTCATGATTTGCGAGAAC	GAGAAC	4880	4900	4901	4906	+
AATCACGCGATGCTCACGATT	AATCACGCGATGCTCACGATTGCGAAT	GCGAAT	4942	4962	4963	4968	+
GGCAATCGTCACTGACTTCAT	GGCAATCGTCACTGACTTCATCAGAAC	CAGAAC	4969	4989	4990	4995	+
CATCAGAACGCCGCTTTTCGC	CATCAGAACGCCGCTTTTCGCACGGGT	ACGGGT	4987	5007	5008	5013	+
GTAACGCAAGGTCGGTAATCG	GTAACGCAAGGTCGGTAATCGGCGAAC	GCGAAC	5067	5087	5088	5093	+
CGTGTGTTCGCCATTGGCGAT	CGTGTGTTCGCCATTGGCGATGCGAAT	GCGAAT	5107	5127	5128	5133	+
TCGCCATTGGCGATGCGAATA	TCGCCATTGGCGATGCGAATAGCGGAG	GCGGAG	5114	5134	5135	5140	+
CGCCATTGGCGATGCGAATAG	CGCCATTGGCGATGCGAATAGCGGAGC	CGGAGC	5115	5135	5136	5141	+
CGGAGCATTTCAAGTCCTGCA	CGGAGCATTTCAAGTCCTGCAAAGAGT	AAGAGT	5136	5156	5157	5162	+
AGAGTGCAATACGATTTCACA	AGAGTGCAATACGATTTCACAGTGGGA	GTGGGA	5158	5178	5179	5184	+
GAGTGCAATACGATTTCACAG	GAGTGCAATACGATTTCACAGTGGGAA	TGGGAA	5159	5179	5180	5185	+
AGTGCAATACGATTTCACAGT	AGTGCAATACGATTTCACAGTGGGAAC	GGGAAC	5160	5180	5181	5186	+
ACGATTTCACAGTGGGAACCA	ACGATTTCACAGTGGGAACCAATGAGC	ATGAGC	5168	5188	5189	5194	+
AACCCGTCCACCACCGCTTCG	AACCCGTCCACCACCGCTTCGTAGGAT	TAGGAT	5201	5221	5222	5227	+
CACCACCGCTTCGTAGGATTT	CACCACCGCTTCGTAGGATTTCAGAAT	CAGAAT	5209	5229	5230	5235	+
AGAATATCAAAATCGGTCTGG	AGAATATCAAAATCGGTCTGGTCGAAA	TCGAAA	5231	5251	5252	5257	+
TATCAAAATCGGTCTGGTCGA	TATCAAAATCGGTCTGGTCGAAAGGAC	AAGGAC	5235	5255	5256	5261	+
GTTTCGTTGGTTAAAAGCGAC	GTTTCGTTGGTTAAAAGCGACCTGGAC	CTGGAC	5288	5308	5309	5314	+
TTGGTTAAAAGCGACCTGGAC	TTGGTTAAAAGCGACCTGGACATGAAA	ATGAAA	5294	5314	5315	5320	+
ATGAAAAAAAACACTCCTTTT	ATGAAAAAAAACACTCCTTTTCAGGAG	CAGGAG	5315	5335	5336	5341	+
TGAAAAAAAACACTCCTTTTC	TGAAAAAAAACACTCCTTTTCAGGAGC	AGGAGC	5316	5336	5337	5342	+
AGGAGCCTGTCGTTATGTTTT	AGGAGCCTGTCGTTATGTTTTCAGGGC	CAGGGC	5337	5357	5358	5363	+
CAGGGCAGGCTCAGTAAATAT	CAGGGCAGGCTCAGTAAATATGCGGAT	GCGGAT	5358	5378	5379	5384	+
GCGGATGGTTAAATTAATACA	GCGGATGGTTAAATTAATACAGTGGAG	GTGGAG	5379	5399	5400	5405	+
CGGATGGTTAAATTAATACAG	CGGATGGTTAAATTAATACAGTGGAGG	TGGAGG	5380	5400	5401	5406	+
TTGATATCCAGCAGTTCTACG	TTGATATCCAGCAGTTCTACGTCGAAT	TCGAAT	5562	5582	5583	5588	+
AGTTCTACGTCGAATACCAGC	AGTTCTACGTCGAATACCAGCGTGGAG	GTGGAG	5574	5594	5595	5600	+
GTTCTACGTCGAATACCAGCG	GTTCTACGTCGAATACCAGCGTGGAGT	TGGAGT	5575	5595	5596	5601	+
CGAATACCAGCGTGGAGTTAG	CGAATACCAGCGTGGAGTTAGCCGGGA	CCGGGA	5584	5604	5605	5610	+
GAATACCAGCGTGGAGTTAGC	GAATACCAGCGTGGAGTTAGCCGGGAT	CGGGAT	5585	5605	5606	5611	+
GCGTGGAGTTAGCCGGGATAC	GCGTGGAGTTAGCCGGGATACCCGGAA	CCGGAA	5593	5613	5614	5619	+
CGTGGAGTTAGCCGGGATACC	CGTGGAGTTAGCCGGGATACCCGGAAC	CGGAAC	5594	5614	5615	5620	+
TTTTGCCGTATGCCAGATCCG	TTTTGCCGTATGCCAGATCCGGCGGAA	GCGGAA	5626	5646	5647	5652	+
TTTGCCGTATGCCAGATCCGG	TTTGCCGTATGCCAGATCCGGCGGAAT	CGGAAT	5627	5647	5648	5653	+
TCTTCAGGCCTTCAGTCCAGC	TCTTCAGGCCTTCAGTCCAGCCCGGAA	CCGGAA	5686	5706	5707	5712	+
CTTCAGGCCTTCAGTCCAGCC	CTTCAGGCCTTCAGTCCAGCCCGGAAT	CGGAAT	5687	5707	5708	5713	+
GCCCGGAATCACGCCGTCCAG	GCCCGGAATCACGCCGTCCAGACGGAA	ACGGAA	5705	5725	5726	5731	+
CCCGGAATCACGCCGTCCAGA	CCCGGAATCACGCCGTCCAGACGGAAG	CGGAAG	5706	5726	5727	5732	+
GGAATCACGCCGTCCAGACGG	GGAATCACGCCGTCCAGACGGAAGGAG	AAGGAG	5709	5729	5730	5735	+
GAATCACGCCGTCCAGACGGA	GAATCACGCCGTCCAGACGGAAGGAGA	AGGAGA	5710	5730	5731	5736	+
ATCACGCCGTCCAGACGGAAG	ATCACGCCGTCCAGACGGAAGGAGAGC	GAGAGC	5712	5732	5733	5738	+
ACGGAAGGAGAGCGGTTCGCC	ACGGAAGGAGAGCGGTTCGCCGCGGGT	GCGGGT	5726	5746	5747	5752	+
GAGAGCGGTTCGCCGCGGGTG	GAGAGCGGTTCGCCGCGGGTGTAGGAG	TAGGAG	5733	5753	5754	5759	+
AGAGCGGTTCGCCGCGGGTGT	AGAGCGGTTCGCCGCGGGTGTAGGAGT	AGGAGT	5734	5754	5755	5760	+
ATCAAACTCTTTACCGTCGAT	ATCAAACTCTTTACCGTCGATCAGGGT	CAGGGT	5762	5782	5783	5788	+
CTACTTTATACAGCAGGCCAG	CTACTTTATACAGCAGGCCAGTAGAAG	TAGAAG	5851	5871	5872	5877	+
CTTTATACAGCAGGCCAGTAG	CTTTATACAGCAGGCCAGTAGAAGAGG	AAGAGG	5854	5874	5875	5880	+
GTTTTCACATCTTTCTCTTTG	GTTTTCACATCTTTCTCTTTGGCGAAC	GCGAAC	5880	5900	5901	5906	+
CGCGTCTTTTTCCATCTTCGC	CGCGTCTTTTTCCATCTTCGCCTGAGC	CTGAGC	5945	5965	5966	5971	+
TCTTTTTCCATCTTCGCCTGA	TCTTTTTCCATCTTCGCCTGAGCGGAA	GCGGAA	5949	5969	5970	5975	+
CTTTTTCCATCTTCGCCTGAG	CTTTTTCCATCTTCGCCTGAGCGGAAG	CGGAAG	5950	5970	5971	5976	+
CACGCGCGCTTCAAACGCCTG	CACGCGCGCTTCAAACGCCTGCAGGGT	CAGGGT	5981	6001	6002	6007	+
GCTCTTGTCGGCAAACGCGTC	GCTCTTGTCGGCAAACGCGTCCTGGAC	CTGGAC	6035	6055	6056	6061	+
ATACCCAGCTTTTCCTGCTCT	ATACCCAGCTTTTCCTGCTCTTTGAGC	TTGAGC	6093	6113	6114	6119	+
CCAGCTTTTCCTGCTCTTTGA	CCAGCTTTTCCTGCTCTTTGAGCGAGT	GCGAGT	6097	6117	6118	6123	+
AGTTTTCCATATAACGACCCA	AGTTTTCCATATAACGACCCAGCGAAG	GCGAAG	6121	6141	6142	6147	+
GCCGGTTTCGCCGCTTCAGCA	GCCGGTTTCGCCGCTTCAGCAGCGAAG	GCGAAG	6213	6233	6234	6239	+
CCGCTTCAGCAGCGAAGGTCA	CCGCTTCAGCAGCGAAGGTCATCGGGG	TCGGGG	6223	6243	6244	6249	+
CGCTTCAGCAGCGAAGGTCAT	CGCTTCAGCAGCGAAGGTCATCGGGGC	CGGGGC	6224	6244	6245	6250	+
CAATGATTTCATCCATATCTC	CAATGATTTCATCCATATCTCCAGGGC	CAGGGC	6296	6316	6317	6322	+
ATTTCATCCATATCTCCAGGG	ATTTCATCCATATCTCCAGGGCCGGGG	CCGGGG	6301	6321	6322	6327	+
TTTCATCCATATCTCCAGGGC	TTTCATCCATATCTCCAGGGCCGGGGC	CGGGGC	6302	6322	6323	6328	+
CCAGGGCCGGGGCATCTCGCC	CCAGGGCCGGGGCATCTCGCCCCGAGG	CCGAGG	6316	6336	6337	6342	+
CCCCGAGGTTAGCTTCATATC	CCCCGAGGTTAGCTTCATATCCAGAAG	CAGAAG	6335	6355	6356	6361	+
GAAGCGTACTATAAATCGTTG	GAAGCGTACTATAAATCGTTGTTGAAC	TTGAAC	6358	6378	6379	6384	+
CGTTGTTGAACAAATCAACAT	CGTTGTTGAACAAATCAACATAAGGAC	AAGGAC	6374	6394	6395	6400	+
TTTTTGTTTAAATTAGTTTCG	TTTTTGTTTAAATTAGTTTCGGCGAGG	GCGAGG	6430	6450	6451	6456	+
TTTGTTTAAATTAGTTTCGGC	TTTGTTTAAATTAGTTTCGGCGAGGGA	GAGGGA	6432	6452	6453	6458	+
TTGTTTAAATTAGTTTCGGCG	TTGTTTAAATTAGTTTCGGCGAGGGAG	AGGGAG	6433	6453	6454	6459	+
TGTTTAAATTAGTTTCGGCGA	TGTTTAAATTAGTTTCGGCGAGGGAGA	GGGAGA	6434	6454	6455	6460	+
TTTAAATTAGTTTCGGCGAGG	TTTAAATTAGTTTCGGCGAGGGAGAAC	GAGAAC	6436	6456	6457	6462	+
ATTAGTTTCGGCGAGGGAGAA	ATTAGTTTCGGCGAGGGAGAACAGGGC	CAGGGC	6441	6461	6462	6467	+
ATGCAAACCGACAGATTGCAG	ATGCAAACCGACAGATTGCAGTAGAAT	TAGAAT	6469	6489	6490	6495	+
GCAGTAGAATCCGCCGCAACC	GCAGTAGAATCCGCCGCAACCCAGGAC	CAGGAC	6486	6506	6507	6512	+
CGCCGCAACCCAGGACAATCA	CGCCGCAACCCAGGACAATCAATGAGG	ATGAGG	6497	6517	6518	6523	+
CAATCAATGAGGTGCATCATG	CAATCAATGAGGTGCATCATGCAGGAT	CAGGAT	6512	6532	6533	6538	+
TGCATCATGCAGGATACCACA	TGCATCATGCAGGATACCACAATGGAA	ATGGAA	6524	6544	6545	6550	+
GCATCATGCAGGATACCACAA	GCATCATGCAGGATACCACAATGGAAG	TGGAAG	6525	6545	6546	6551	+
CCACAATGGAAGCGCGTCTGG	CCACAATGGAAGCGCGTCTGGCCGAGC	CCGAGC	6540	6560	6561	6566	+
ATGGAAGCGCGTCTGGCCGAG	ATGGAAGCGCGTCTGGCCGAGCTGGAA	CTGGAA	6545	6565	6566	6571	+
TGGAAGCGCGTCTGGCCGAGC	TGGAAGCGCGTCTGGCCGAGCTGGAAA	TGGAAA	6546	6566	6567	6572	+
CTGGAAAGTCGTCTGGCTTTT	CTGGAAAGTCGTCTGGCTTTTCAGGAG	CAGGAG	6566	6586	6587	6592	+
TGGAAAGTCGTCTGGCTTTTC	TGGAAAGTCGTCTGGCTTTTCAGGAGA	AGGAGA	6567	6587	6588	6593	+
TGGCTTTTCAGGAGATCACCA	TGGCTTTTCAGGAGATCACCATTGAGG	TTGAGG	6579	6599	6600	6605	+
GCTTTTCAGGAGATCACCATT	GCTTTTCAGGAGATCACCATTGAGGAG	GAGGAG	6581	6601	6602	6607	+
CTTTTCAGGAGATCACCATTG	CTTTTCAGGAGATCACCATTGAGGAGC	AGGAGC	6582	6602	6603	6608	+
TCAACGCGACGGTCACCGCCC	TCAACGCGACGGTCACCGCCCATGAGA	ATGAGA	6609	6629	6630	6635	+
GCGACGGTCACCGCCCATGAG	GCGACGGTCACCGCCCATGAGATGGAA	ATGGAA	6614	6634	6635	6640	+
CGACGGTCACCGCCCATGAGA	CGACGGTCACCGCCCATGAGATGGAAA	TGGAAA	6615	6635	6636	6641	+
CGCGATCATCTGCGTCTGCTG	CGCGATCATCTGCGTCTGCTGACGGAG	ACGGAG	6653	6673	6674	6679	+
GCGATCATCTGCGTCTGCTGA	GCGATCATCTGCGTCTGCTGACGGAGA	CGGAGA	6654	6674	6675	6680	+
GATCATCTGCGTCTGCTGACG	GATCATCTGCGTCTGCTGACGGAGAAA	GAGAAA	6656	6676	6677	6682	+
CCGTCTAACATCGCCTCACAG	CCGTCTAACATCGCCTCACAGGCGGAA	GCGGAA	6698	6718	6719	6724	+
CGTCTAACATCGCCTCACAGG	CGTCTAACATCGCCTCACAGGCGGAAG	CGGAAG	6699	6719	6720	6725	+
CTAACATCGCCTCACAGGCGG	CTAACATCGCCTCACAGGCGGAAGAGA	AAGAGA	6702	6722	6723	6728	+
AGAGACGCCGCCGCCGCACTA	AGAGACGCCGCCGCCGCACTATTGAGA	TTGAGA	6724	6744	6745	6750	+
CACTATTGAGACGTAAAAAAA	CACTATTGAGACGTAAAAAAAGCGGGC	GCGGGC	6740	6760	6761	6766	+
TTTTTTGTATCCGCTCATTTA	TTTTTTGTATCCGCTCATTTACAGAGC	CAGAGC	6776	6796	6797	6802	+
TTACAGAGCAAATAATACCCT	TTACAGAGCAAATAATACCCTATGGAT	ATGGAT	6794	6814	6815	6820	+
AGTCACAGCAAGGCGGCAAGC	AGTCACAGCAAGGCGGCAAGCTTGAGA	TTGAGA	6825	6845	6846	6851	+
TCACAGCAAGGCGGCAAGCTT	TCACAGCAAGGCGGCAAGCTTGAGAAA	GAGAAA	6827	6847	6848	6853	+
GAAATCCGGTCACATAGATAC	GAAATCCGGTCACATAGATACCTGGGT	CTGGGT	6850	6870	6871	6876	+
GTCACATAGATACCTGGGTGA	GTCACATAGATACCTGGGTGACCGGGT	CCGGGT	6858	6878	6879	6884	+
GCGTCGCCAACGCCGCGGTGG	GCGTCGCCAACGCCGCGGTGGCTGGAA	CTGGAA	6892	6912	6913	6918	+
CGTCGCCAACGCCGCGGTGGC	CGTCGCCAACGCCGCGGTGGCTGGAAA	TGGAAA	6893	6913	6914	6919	+
GCCGCGGTGGCTGGAAAGACG	GCCGCGGTGGCTGGAAAGACGACGGGT	ACGGGT	6903	6923	6924	6929	+
GTGGTCGTGGCCGTGCGCGCC	GTGGTCGTGGCCGTGCGCGCCGTGAAC	GTGAAC	7054	7074	7075	7080	+
GTGCGCGCCGTGAACGTGGCC	GTGCGCGCCGTGAACGTGGCCGTGAGC	GTGAGC	7066	7086	7087	7092	+
CAGCTCTTCTTCGGTCGCTTC	CAGCTCTTCTTCGGTCGCTTCGCGGAT	GCGGAT	7093	7113	7114	7119	+
CTTCGGTAATTTCTACCGGCA	CTTCGGTAATTTCTACCGGCACCGGAC	CCGGAC	7200	7220	7221	7226	+
CGGACCCTGGTCGGTTTCCGC	CGGACCCTGGTCGGTTTCCGCCAGGAA	CAGGAA	7222	7242	7243	7248	+
GGACCCTGGTCGGTTTCCGCC	GGACCCTGGTCGGTTTCCGCCAGGAAG	AGGAAG	7223	7243	7244	7249	+
TCGTTCGCGCCGACTGCCACA	TCGTTCGCGCCGACTGCCACATCGAAT	TCGAAT	7337	7357	7358	7363	+
GTCGCCGACGTCATGACCTTC	GTCGCCGACGTCATGACCTTCCAGGGC	CAGGGC	7366	7386	7387	7392	+
CTTCCAGGGCGGTTTCCAGAC	CTTCCAGGGCGGTTTCCAGACCAGAGA	CAGAGA	7383	7403	7404	7409	+
GGCGGTTTCCAGACCAGAGAT	GGCGGTTTCCAGACCAGAGATCAGGGA	CAGGGA	7390	7410	7411	7416	+
GCGGTTTCCAGACCAGAGATC	GCGGTTTCCAGACCAGAGATCAGGGAA	AGGGAA	7391	7411	7412	7417	+
CGGTTTCCAGACCAGAGATCA	CGGTTTCCAGACCAGAGATCAGGGAAC	GGGAAC	7392	7412	7413	7418	+
GGTAGTCCAGCGGCGCACTCA	GGTAGTCCAGCGGCGCACTCACCGGAG	CCGGAG	7431	7451	7452	7457	+
GTAGTCCAGCGGCGCACTCAC	GTAGTCCAGCGGCGCACTCACCGGAGA	CGGAGA	7432	7452	7453	7458	+
TTGCTACTTTCATGATATCTC	TTGCTACTTTCATGATATCTCCTGAGC	CTGAGC	7521	7541	7542	7547	+
CTTTCATGATATCTCCTGAGC	CTTTCATGATATCTCCTGAGCGTGGGA	GTGGGA	7527	7547	7548	7553	+
TTTCATGATATCTCCTGAGCG	TTTCATGATATCTCCTGAGCGTGGGAA	TGGGAA	7528	7548	7549	7554	+
TTCATGATATCTCCTGAGCGT	TTCATGATATCTCCTGAGCGTGGGAAA	GGGAAA	7529	7549	7550	7555	+
AAATTGCTGGCGCAGATTGTA	AAATTGCTGGCGCAGATTGTAGCGGAA	GCGGAA	7554	7574	7575	7580	+
AATTGCTGGCGCAGATTGTAG	AATTGCTGGCGCAGATTGTAGCGGAAA	CGGAAA	7555	7575	7576	7581	+
TACCCTTTAGCTTAAAAAATC	TACCCTTTAGCTTAAAAAATCTCGGGG	TCGGGG	7594	7614	7615	7620	+
ACCCTTTAGCTTAAAAAATCT	ACCCTTTAGCTTAAAAAATCTCGGGGC	CGGGGC	7595	7615	7616	7621	+
ATCTCGGGGCATATCGCTAGT	ATCTCGGGGCATATCGCTAGTCTGGAT	CTGGAT	7612	7632	7633	7638	+
CGGGGCATATCGCTAGTCTGG	CGGGGCATATCGCTAGTCTGGATGAAA	ATGAAA	7616	7636	7637	7642	+
CCCGATCACTTGTTCATCTTT	CCCGATCACTTGTTCATCTTTGCGAAC	GCGAAC	7646	7666	7667	7672	+
TATTCTCGCGCCACATCGCCA	TATTCTCGCGCCACATCGCCAGCGAAT	GCGAAT	7744	7764	7765	7770	+
GCCAGCGAATCCTGCGCCTGG	GCCAGCGAATCCTGCGCCTGGCAGGAG	CAGGAG	7761	7781	7782	7787	+
CCAGCGAATCCTGCGCCTGGC	CCAGCGAATCCTGCGCCTGGCAGGAGG	AGGAGG	7762	7782	7783	7788	+
AGCGAATCCTGCGCCTGGCAG	AGCGAATCCTGCGCCTGGCAGGAGGGA	GAGGGA	7764	7784	7785	7790	+
GCGAATCCTGCGCCTGGCAGG	GCGAATCCTGCGCCTGGCAGGAGGGAC	AGGGAC	7765	7785	7786	7791	+
TGCCCCGGCAATAAAACGTTT	TGCCCCGGCAATAAAACGTTTACGGAT	ACGGAT	7796	7816	7817	7822	+
TCGTTCCTGCTGCATCTCACG	TCGTTCCTGCTGCATCTCACGCTGAAA	CTGAAA	7871	7891	7892	7897	+
CTCGCGTCTGGCCTCTCTGGC	CTCGCGTCTGGCCTCTCTGGCGCGGGA	GCGGGA	7910	7930	7931	7936	+
TCGCGTCTGGCCTCTCTGGCG	TCGCGTCTGGCCTCTCTGGCGCGGGAT	CGGGAT	7911	7931	7932	7937	+
TTTGTACCGTATCGGCGTGCA	TTTGTACCGTATCGGCGTGCATCGGAA	TCGGAA	7939	7959	7960	7965	+
TTGTACCGTATCGGCGTGCAT	TTGTACCGTATCGGCGTGCATCGGAAT	CGGAAT	7940	7960	7961	7966	+
CAGCATCCGCATATCCAGCCG	CAGCATCCGCATATCCAGCCGCCGAAA	CCGAAA	7976	7996	7997	8002	+
CAACTGCGCCCGCTGCGCCTG	CAACTGCGCCCGCTGCGCCTGATGGGG	ATGGGG	8006	8026	8027	8032	+
AACTGCGCCCGCTGCGCCTGA	AACTGCGCCCGCTGCGCCTGATGGGGG	TGGGGG	8007	8027	8028	8033	+
ACTGCGCCCGCTGCGCCTGAT	ACTGCGCCCGCTGCGCCTGATGGGGGT	GGGGGT	8008	8028	8029	8034	+
TTACGCCCCAGCTCCAGCGCA	TTACGCCCCAGCTCCAGCGCACTGGAG	CTGGAG	8058	8078	8079	8084	+
TACGCCCCAGCTCCAGCGCAC	TACGCCCCAGCTCCAGCGCACTGGAGA	TGGAGA	8059	8079	8080	8085	+
CGCCCCAGCTCCAGCGCACTG	CGCCCCAGCTCCAGCGCACTGGAGAAG	GAGAAG	8061	8081	8082	8087	+
CAGCGCACTGGAGAAGGTTTC	CAGCGCACTGGAGAAGGTTTCGCGGGA	GCGGGA	8072	8092	8093	8098	+
AGCGCACTGGAGAAGGTTTCG	AGCGCACTGGAGAAGGTTTCGCGGGAA	CGGGAA	8073	8093	8094	8099	+
GCGCACTGGAGAAGGTTTCGC	GCGCACTGGAGAAGGTTTCGCGGGAAA	GGGAAA	8074	8094	8095	8100	+
GACGCCCGCCTGTAATAACTC	GACGCCCGCCTGTAATAACTCATGGGC	ATGGGC	8108	8128	8129	8134	+
GGCTTCCACACGTCCACGCGC	GGCTTCCACACGTCCACGCGCCCGGGC	CCGGGC	8132	8152	8153	8158	+
CACACGTCCACGCGCCCGGGC	CACACGTCCACGCGCCCGGGCAAGAAT	AAGAAT	8138	8158	8159	8164	+
CCCGGGCAAGAATATGCAGAT	CCCGGGCAAGAATATGCAGATGCGGAA	GCGGAA	8152	8172	8173	8178	+
CCGGGCAAGAATATGCAGATG	CCGGGCAAGAATATGCAGATGCGGAAA	CGGAAA	8153	8173	8174	8179	+
AGATGCGGAAAATGCTGCTGG	AGATGCGGAAAATGCTGCTGGCAGAGC	CAGAGC	8169	8189	8190	8195	+
CCACCAGCTTCATCGTATCTT	CCACCAGCTTCATCGTATCTTCCGGGT	CCGGGT	8197	8217	8218	8223	+
GATTCGGCCGCCTCTGCTCCC	GATTCGGCCGCCTCTGCTCCCGCGGAA	GCGGAA	8244	8264	8265	8270	+
ATTCGGCCGCCTCTGCTCCCG	ATTCGGCCGCCTCTGCTCCCGCGGAAC	CGGAAC	8245	8265	8266	8271	+
CGCCTCTGCTCCCGCGGAACG	CGCCTCTGCTCCCGCGGAACGCAGAAG	CAGAAG	8252	8272	8273	8278	+
AGCAGACGTCCAATCACCTGA	AGCAGACGTCCAATCACCTGACCGAAA	CCGAAA	8388	8408	8409	8414	+
CCAATCACCTGACCGAAACGA	CCAATCACCTGACCGAAACGACCGAAC	CCGAAC	8397	8417	8418	8423	+
ACGGTTTTTCATCCGCCTCAT	ACGGTTTTTCATCCGCCTCATCCGGAC	CCGGAC	8461	8481	8482	8487	+
CTCATCCGGACCATTAAACTG	CTCATCCGGACCATTAAACTGGCGGGA	GCGGGA	8477	8497	8498	8503	+
TCATCCGGACCATTAAACTGG	TCATCCGGACCATTAAACTGGCGGGAC	CGGGAC	8478	8498	8499	8504	+
TAACAGCGCCATCTGATCCCC	TAACAGCGCCATCTGATCCCCCTGAAA	CTGAAA	8570	8590	8591	8596	+
ACAACCGCTGCGACGACGCCG	ACAACCGCTGCGACGACGCCGTCGAAA	TCGAAA	8596	8616	8617	8622	+
GCCGTCGAAAACAGCACAAAA	GCCGTCGAAAACAGCACAAAAGCGAAC	GCGAAC	8613	8633	8634	8639	+
CGCCCGCAAACTGCATTCTCT	CGCCCGCAAACTGCATTCTCTCTGAGC	CTGAGC	8659	8679	8680	8685	+
GCTCGCCACCACCCACGGCAG	GCTCGCCACCACCCACGGCAGATGGGT	ATGGGT	8753	8773	8774	8779	+
CCCAGATTCAGCGACATCCCC	CCCAGATTCAGCGACATCCCCACGGAG	ACGGAG	8790	8810	8811	8816	+
CCAGATTCAGCGACATCCCCA	CCAGATTCAGCGACATCCCCACGGAGA	CGGAGA	8791	8811	8812	8817	+
CCCACGGAGATAAAAAACAGA	CCCACGGAGATAAAAAACAGACCGAGC	CCGAGC	8808	8828	8829	8834	+
GACCGAGCAGCAGTCCCTTAA	GACCGAGCAGCAGTCCCTTAAACGGAT	ACGGAT	8827	8847	8848	8853	+
AGCAGTCCCTTAAACGGATCG	AGCAGTCCCTTAAACGGATCGATGGAC	ATGGAC	8835	8855	8856	8861	+
AGCACGCCGGCGATAAAAGTG	AGCACGCCGGCGATAAAAGTGCCGAGC	CCGAGC	8898	8918	8919	8924	+
CCCAGCGCATCCATAAACAAA	CCCAGCGCATCCATAAACAAAGCGGAC	GCGGAC	8937	8957	8958	8963	+
GCGGTAAATACCTCGCGCACG	GCGGTAAATACCTCGCGCACGCCGGAG	CCGGAG	8988	9008	9009	9014	+
CGGTAAATACCTCGCGCACGC	CGGTAAATACCTCGCGCACGCCGGAGG	CGGAGG	8989	9009	9010	9015	+
CACGCCGGAGGCGGCAATAAA	CACGCCGGAGGCGGCAATAAAGCGGAA	GCGGAA	9005	9025	9026	9031	+
ACGCCGGAGGCGGCAATAAAG	ACGCCGGAGGCGGCAATAAAGCGGAAC	CGGAAC	9006	9026	9027	9032	+
AGGCGGCAATAAAGCGGAACA	AGGCGGCAATAAAGCGGAACACCGGAC	CCGGAC	9013	9033	9034	9039	+
TTCATGCCGACTTTCATCCAG	TTCATGCCGACTTTCATCCAGTCGAAA	TCGAAA	9087	9107	9108	9113	+
ATCCAGTCGAAATGTTCGTCA	ATCCAGTCGAAATGTTCGTCAGCGGAA	GCGGAA	9102	9122	9123	9128	+
TCCAGTCGAAATGTTCGTCAG	TCCAGTCGAAATGTTCGTCAGCGGAAC	CGGAAC	9103	9123	9124	9129	+
GCAGCGGCACCAGCGCCAGCG	GCAGCGGCACCAGCGCCAGCGCAGGGA	CAGGGA	9136	9156	9157	9162	+
CAGCGGCACCAGCGCCAGCGC	CAGCGGCACCAGCGCCAGCGCAGGGAT	AGGGAT	9137	9157	9158	9163	+
CGCAGGGATCACCGCTAAGTC	CGCAGGGATCACCGCTAAGTCCTGAAA	CTGAAA	9155	9175	9176	9181	+
GCTAAGTCCTGAAACAGCAGT	GCTAAGTCCTGAAACAGCAGTACGGAA	ACGGAA	9168	9188	9189	9194	+
CTAAGTCCTGAAACAGCAGTA	CTAAGTCCTGAAACAGCAGTACGGAAA	CGGAAA	9169	9189	9190	9195	+
AGTACGGAAAAGCCAAGCTGC	AGTACGGAAAAGCCAAGCTGCCCGGAC	CCGGAC	9186	9206	9207	9212	+
TTAATTGCAGCGCCATCGCGG	TTAATTGCAGCGCCATCGCGGTTGAGG	TTGAGG	9241	9261	9262	9267	+
AATTGCAGCGCCATCGCGGTT	AATTGCAGCGCCATCGCGGTTGAGGAC	GAGGAC	9243	9263	9264	9269	+
CCGCCGACCACCCCCGCCTGC	CCGCCGACCACCCCCGCCTGCCAGGAA	CAGGAA	9285	9305	9306	9311	+
CGCCGACCACCCCCGCCTGCC	CGCCGACCACCCCCGCCTGCCAGGAAA	AGGAAA	9286	9306	9307	9312	+
AATCCGGCCAGTAGCGCCGCG	AATCCGGCCAGTAGCGCCGCGCTGAAC	CTGAAC	9330	9350	9351	9356	+
GGCCAGTAGCGCCGCGCTGAA	GGCCAGTAGCGCCGCGCTGAACAGAAC	CAGAAC	9335	9355	9356	9361	+
GCGCCGCCCCGACGCCAAAGA	GCGCCGCCCCGACGCCAAAGATCGAGC	TCGAGC	9364	9384	9385	9390	+
CCCGACGCCAAAGATCGAGCG	CCCGACGCCAAAGATCGAGCGCCGAAG	CCGAAG	9371	9391	9392	9397	+
AAGATCGAGCGCCGAAGCTGC	AAGATCGAGCGCCGAAGCTGCCAGAGC	CAGAGC	9381	9401	9402	9407	+
GCCGAAGCTGCCAGAGCTTCG	GCCGAAGCTGCCAGAGCTTCGCCGGAT	CCGGAT	9391	9411	9412	9417	+
CTCCAGGCCGATGATAAACAT	CTCCAGGCCGATGATAAACATCAGAAA	CAGAAA	9422	9442	9443	9448	+
TCAGAAATACGACGCCCAGCT	TCAGAAATACGACGCCCAGCTCAGAAA	CAGAAA	9442	9462	9463	9468	+
GACGCCCAGCTCAGAAAAATG	GACGCCCAGCTCAGAAAAATGCAGGAT	CAGGAT	9452	9472	9473	9478	+
CGCTGATAAATCCCAGCCCCC	CGCTGATAAATCCCAGCCCCCACGGGC	ACGGGC	9490	9510	9511	9516	+
TAGCCCAATACCGCGCCGATA	TAGCCCAATACCGCGCCGATACCGAGC	CCGAGC	9540	9560	9561	9566	+
CAATACCGCGCCGATACCGAG	CAATACCGCGCCGATACCGAGCCGGGA	CCGGGA	9545	9565	9566	9571	+
AATACCGCGCCGATACCGAGC	AATACCGCGCCGATACCGAGCCGGGAG	CGGGAG	9546	9566	9567	9572	+
ATACCGCGCCGATACCGAGCC	ATACCGCGCCGATACCGAGCCGGGAGG	GGGAGG	9547	9567	9568	9573	+
AGCGGCACCGCCGCCACCGCC	AGCGGCACCGCCGCCACCGCCGCGAAG	GCGAAG	9576	9596	9597	9602	+
GGCACCGCCGCCACCGCCGCG	GGCACCGCCGCCACCGCCGCGAAGAGA	AAGAGA	9579	9599	9600	9605	+
CACCGCCGCCACCGCCGCGAA	CACCGCCGCCACCGCCGCGAAGAGAAA	GAGAAA	9581	9601	9602	9607	+
GCACGCCTGCCAGCAATAAAT	GCACGCCTGCCAGCAATAAATCAGAAC	CAGAAC	9610	9630	9631	9636	+
ACCTTCCATCAGCGGCCTCCC	ACCTTCCATCAGCGGCCTCCCACGGGT	ACGGGT	9635	9655	9656	9661	+
GCGGCCTCCCACGGGTACAGG	GCGGCCTCCCACGGGTACAGGCTGGGC	CTGGGC	9646	9666	9667	9672	+
GTCTGGCCCAGTAAATCACGA	GTCTGGCCCAGTAAATCACGATTGGAC	TTGGAC	9726	9746	9747	9752	+
CACATGCCTGCCGTCAGCTCA	CACATGCCTGCCGTCAGCTCAAAGGGC	AAGGGC	9770	9790	9791	9796	+
TGCCGTCAGCTCAAAGGGCCG	TGCCGTCAGCTCAAAGGGCCGCAGAAT	CAGAAT	9778	9798	9799	9804	+
AGGGCCGCAGAATATCGCTCA	AGGGCCGCAGAATATCGCTCATCGGAT	TCGGAT	9792	9812	9813	9818	+
CCAGCCATTCTTTCAGCAGCG	CCAGCCATTCTTTCAGCAGCGCCGGGC	CCGGGC	9945	9965	9966	9971	+
CCGGGCAGCTATAAGTGTATA	CCGGGCAGCTATAAGTGTATAAAGGAT	AAGGAT	9966	9986	9987	9992	+
GCTATAAGTGTATAAAGGATG	GCTATAAGTGTATAAAGGATGCTGAAA	CTGAAA	9973	9993	9994	9999	+
CGCACAGCAGCGCCTGCTCAC	CGCACAGCAGCGCCTGCTCACGTGGAA	GTGGAA	10017	10037	10038	10043	+
GCACAGCAGCGCCTGCTCACG	GCACAGCAGCGCCTGCTCACGTGGAAT	TGGAAT	10018	10038	10039	10044	+
GTGGAATATCGATAAAAAAAT	GTGGAATATCGATAAAAAAATCAGGAT	CAGGAT	10038	10058	10059	10064	+
AAAAAATCAGGATAGTGCGCG	AAAAAATCAGGATAGTGCGCGTAGAGA	TAGAGA	10052	10072	10073	10078	+
AGATCGTGCACCGTAACGTTG	AGATCGTGCACCGTAACGTTGCTGAGC	CTGAGC	10076	10096	10097	10102	+
TAAGCAGCACCCGGTTCGCCA	TAAGCAGCACCCGGTTCGCCACCGAGT	CCGAGT	10116	10136	10137	10142	+
CACCCGGTTCGCCACCGAGTC	CACCCGGTTCGCCACCGAGTCCTGAGA	CTGAGA	10123	10143	10144	10149	+
TCGCCACCGAGTCCTGAGATT	TCGCCACCGAGTCCTGAGATTCCGGAT	CCGGAT	10131	10151	10152	10157	+
CACCGAGTCCTGAGATTCCGG	CACCGAGTCCTGAGATTCCGGATGGGC	ATGGGC	10135	10155	10156	10161	+
CAGCAGCAACACCTTTGTTGG	CAGCAGCAACACCTTTGTTGGCTGAGA	CTGAGA	10165	10185	10186	10191	+
GGTTTTGTTTCTGTTTTTGTG	GGTTTTGTTTCTGTTTTTGTGTAGAGT	TAGAGT	10207	10227	10228	10233	+
TTTTTGTGTAGAGTTATTGTT	TTTTTGTGTAGAGTTATTGTTTTGGGC	TTGGGC	10220	10240	10241	10246	+
GGGCTACCATTGCGCCCCGGT	GGGCTACCATTGCGCCCCGGTGCGGGA	GCGGGA	10243	10263	10264	10269	+
GGCTACCATTGCGCCCCGGTG	GGCTACCATTGCGCCCCGGTGCGGGAG	CGGGAG	10244	10264	10265	10270	+
GCTACCATTGCGCCCCGGTGC	GCTACCATTGCGCCCCGGTGCGGGAGA	GGGAGA	10245	10265	10266	10271	+
TACCATTGCGCCCCGGTGCGG	TACCATTGCGCCCCGGTGCGGGAGAAC	GAGAAC	10247	10267	10268	10273	+
ATAATGATAAATTAACATGGT	ATAATGATAAATTAACATGGTCAGAAC	CAGAAC	10293	10313	10314	10319	+
CGTCGCGGCGTGCGCGTCCTG	CGTCGCGGCGTGCGCGTCCTGCTGGAC	CTGGAC	10359	10379	10380	10385	+
AATGCCACGGCCACCATTAAT	AATGCCACGGCCACCATTAATCCGGGC	CCGGGC	10386	10406	10407	10412	+
ACGGCCACCATTAATCCGGGC	ACGGCCACCATTAATCCGGGCCAGAAA	CAGAAA	10392	10412	10413	10418	+
ACCATTAATCCGGGCCAGAAA	ACCATTAATCCGGGCCAGAAAGTGGGC	GTGGGC	10398	10418	10419	10424	+
CCGGGCCAGAAAGTGGGCCTG	CCGGGCCAGAAAGTGGGCCTGGTGGGC	GTGGGC	10407	10427	10428	10433	+
CAGAAAGTGGGCCTGGTGGGC	CAGAAAGTGGGCCTGGTGGGCAAGAAC	AAGAAC	10413	10433	10434	10439	+
GCCTGGTGGGCAAGAACGGCT	GCCTGGTGGGCAAGAACGGCTGCGGAA	GCGGAA	10423	10443	10444	10449	+
CCTGGTGGGCAAGAACGGCTG	CCTGGTGGGCAAGAACGGCTGCGGAAA	CGGAAA	10424	10444	10445	10450	+
AAGTCTACCCTGCTGGCGTTG	AAGTCTACCCTGCTGGCGTTGCTGAAA	CTGAAA	10449	10469	10470	10475	+
CCCTGCTGGCGTTGCTGAAAA	CCCTGCTGGCGTTGCTGAAAAATGAAC	ATGAAC	10456	10476	10477	10482	+
ATGCTGGTGGTTTTTCCTTCC	ATGCTGGTGGTTTTTCCTTCCCCGGAA	CCGGAA	10492	10512	10513	10518	+
TGCTGGTGGTTTTTCCTTCCC	TGCTGGTGGTTTTTCCTTCCCCGGAAA	CGGAAA	10493	10513	10514	10519	+
CCCCGGAAACTGGCAGCTGGC	CCCCGGAAACTGGCAGCTGGCGTGGGT	GTGGGT	10511	10531	10532	10537	+
TGGCAGCTGGCGTGGGTCAAC	TGGCAGCTGGCGTGGGTCAACCAGGAG	CAGGAG	10521	10541	10542	10547	+
GGCAGCTGGCGTGGGTCAACC	GGCAGCTGGCGTGGGTCAACCAGGAGA	AGGAGA	10522	10542	10543	10548	+
CCCGCCCTGCCCCAGCCAGCG	CCCGCCCTGCCCCAGCCAGCGCTGGAG	CTGGAG	10551	10571	10572	10577	+
CCGCCCTGCCCCAGCCAGCGC	CCGCCCTGCCCCAGCCAGCGCTGGAGT	TGGAGT	10552	10572	10573	10578	+
AGTACGTCATTGACGGCGACC	AGTACGTCATTGACGGCGACCGCGAGT	GCGAGT	10576	10596	10597	10602	+
GGCGACCGCGAGTATCGCCAG	GGCGACCGCGAGTATCGCCAGCTGGAA	CTGGAA	10590	10610	10611	10616	+
GCGACCGCGAGTATCGCCAGC	GCGACCGCGAGTATCGCCAGCTGGAAG	TGGAAG	10591	10611	10612	10617	+
AAGCCCAGCTGCGTGACGCCA	AAGCCCAGCTGCGTGACGCCAACGAAC	ACGAAC	10615	10635	10636	10641	+
GTGACGCCAACGAACGTAACG	GTGACGCCAACGAACGTAACGACGGAC	ACGGAC	10627	10647	10648	10653	+
ATCGCCACTATTCACGGCAAG	ATCGCCACTATTCACGGCAAGCTGGAC	CTGGAC	10659	10679	10680	10685	+
CAAGCTGGACGCCATCGACGC	CAAGCTGGACGCCATCGACGCCTGGAC	CTGGAC	10676	10696	10697	10702	+
CCCGCGCCGCCAGCCTGCTGC	CCCGCGCCGCCAGCCTGCTGCACGGGC	ACGGGC	10711	10731	10732	10737	+
CCGCCAGCCTGCTGCACGGGC	CCGCCAGCCTGCTGCACGGGCTCGGGT	TCGGGT	10717	10737	10738	10743	+
TGCACGGGCTCGGGTTCAGCA	TGCACGGGCTCGGGTTCAGCAACGAAC	ACGAAC	10729	10749	10750	10755	+
CAGCGACTTTTCCGGCGGCTG	CAGCGACTTTTCCGGCGGCTGGCGGAT	GCGGAT	10772	10792	10793	10798	+
GTTCCGACCTGCTGCTGCTCG	GTTCCGACCTGCTGCTGCTCGATGAAC	ATGAAC	10831	10851	10852	10857	+
GATCTTGATGCGGTTATCTGG	GATCTTGATGCGGTTATCTGGCTGGAA	CTGGAA	10872	10892	10893	10898	+
ATCTTGATGCGGTTATCTGGC	ATCTTGATGCGGTTATCTGGCTGGAAA	TGGAAA	10873	10893	10894	10899	+
GTTATCTGGCTGGAAAAATGG	GTTATCTGGCTGGAAAAATGGCTGAAG	CTGAAG	10884	10904	10905	10910	+
ATCTGGCTGGAAAAATGGCTG	ATCTGGCTGGAAAAATGGCTGAAGAGC	AAGAGC	10887	10907	10908	10913	+
GAAAAATGGCTGAAGAGCTAT	GAAAAATGGCTGAAGAGCTATCAGGGC	CAGGGC	10896	10916	10917	10922	+
CGCGACTTCCTCGACCCGGTG	CGCGACTTCCTCGACCCGGTGGTGAAT	GTGAAT	10947	10967	10968	10973	+
TGGTGAATAAAATCATTCATA	TGGTGAATAAAATCATTCATATCGAAC	TCGAAC	10966	10986	10987	10992	+
ATATCGAACAGCAGACGATGT	ATATCGAACAGCAGACGATGTTCGAGT	TCGAGT	10984	11004	11005	11010	+
ACACCGGCAACTACAGCGCGT	ACACCGGCAACTACAGCGCGTTTGAAA	TTGAAA	11011	11031	11032	11037	+
TTGCCCAGCAGCAGGCGATGT	TTGCCCAGCAGCAGGCGATGTATGAAA	ATGAAA	11056	11076	11077	11082	+
CAGGCGATGTATGAAAGCCAG	CAGGCGATGTATGAAAGCCAGCAGGAG	CAGGAG	11067	11087	11088	11093	+
AGGCGATGTATGAAAGCCAGC	AGGCGATGTATGAAAGCCAGCAGGAGC	AGGAGC	11068	11088	11089	11094	+
TTCCGCGCCAAAGCCACTAAA	TTCCGCGCCAAAGCCACTAAAGCGAAG	GCGAAG	11127	11147	11148	11153	+
GCCACTAAAGCGAAGCAGGCG	GCCACTAAAGCGAAGCAGGCGCAGAGC	CAGAGC	11139	11159	11160	11165	+
GCGCAGAGCCGCATTAAGATG	GCGCAGAGCCGCATTAAGATGCTGGAG	CTGGAG	11157	11177	11178	11183	+
CGCAGAGCCGCATTAAGATGC	CGCAGAGCCGCATTAAGATGCTGGAGC	TGGAGC	11158	11178	11179	11184	+
CGCATTAAGATGCTGGAGCGT	CGCATTAAGATGCTGGAGCGTATGGAG	ATGGAG	11166	11186	11187	11192	+
GCATTAAGATGCTGGAGCGTA	GCATTAAGATGCTGGAGCGTATGGAGC	TGGAGC	11167	11187	11188	11193	+
TTCCACTTCAGCTTCCGCCCG	TTCCACTTCAGCTTCCGCCCGCCGGAA	CCGGAA	11223	11243	11244	11249	+
TCCACTTCAGCTTCCGCCCGC	TCCACTTCAGCTTCCGCCCGCCGGAAA	CGGAAA	11224	11244	11245	11250	+
GAAAGTCTGCCAAATCCGCTG	GAAAGTCTGCCAAATCCGCTGCTGAAA	CTGAAA	11247	11267	11268	11273	+
CTGCCAAATCCGCTGCTGAAA	CTGCCAAATCCGCTGCTGAAAATGGAA	ATGGAA	11253	11273	11274	11279	+
TGCCAAATCCGCTGCTGAAAA	TGCCAAATCCGCTGCTGAAAATGGAAA	TGGAAA	11254	11274	11275	11280	+
CCGCTGCTGAAAATGGAAAAG	CCGCTGCTGAAAATGGAAAAGGTGAGC	GTGAGC	11262	11282	11283	11288	+
AAAAGGTGAGCGCAGGCTATG	AAAAGGTGAGCGCAGGCTATGGCGAGC	GCGAGC	11278	11298	11299	11304	+
GGTGAGCGCAGGCTATGGCGA	GGTGAGCGCAGGCTATGGCGAGCGGAT	GCGGAT	11282	11302	11303	11308	+
ATTATTCTCGACGCCATCAAG	ATTATTCTCGACGCCATCAAGCTGAAT	CTGAAT	11307	11327	11328	11333	+
CCGGTTCGCGCATTGGCCTGC	CCGGTTCGCGCATTGGCCTGCTCGGGC	TCGGGC	11341	11361	11362	11367	+
TCAACGCTGATCAAACTGCTG	TCAACGCTGATCAAACTGCTGGCGGGC	GCGGGC	11385	11405	11406	11411	+
CGCTGATCAAACTGCTGGCGG	CGCTGATCAAACTGCTGGCGGGCGAAC	GCGAAC	11389	11409	11410	11415	+
GCGAACTGGCGCCGCTCAGCG	GCGAACTGGCGCCGCTCAGCGGCGAAA	GCGAAA	11410	11430	11431	11436	+
CTCAGCGGCGAAATTGGCCTG	CTCAGCGGCGAAATTGGCCTGGCGAAA	GCGAAA	11424	11444	11445	11450	+
GCTATTTCGCCCAGCACCAGC	GCTATTTCGCCCAGCACCAGCTTGAGT	TTGAGT	11464	11484	11485	11490	+
AGCTTGAGTATCTGCGCGCCG	AGCTTGAGTATCTGCGCGCCGACGAGT	ACGAGT	11482	11502	11503	11508	+
CACCTGTCGCGGCTGGCGCCG	CACCTGTCGCGGCTGGCGCCGCAGGAG	CAGGAG	11520	11540	11541	11546	+
ACCTGTCGCGGCTGGCGCCGC	ACCTGTCGCGGCTGGCGCCGCAGGAGC	AGGAGC	11521	11541	11542	11547	+
TCGCGGCTGGCGCCGCAGGAG	TCGCGGCTGGCGCCGCAGGAGCTGGAG	CTGGAG	11526	11546	11547	11552	+
CGCGGCTGGCGCCGCAGGAGC	CGCGGCTGGCGCCGCAGGAGCTGGAGC	TGGAGC	11527	11547	11548	11553	+
TACCTCGGCGGTTTTGGCTTC	TACCTCGGCGGTTTTGGCTTCCAGGGC	CAGGGC	11568	11588	11589	11594	+
GCTTCCAGGGCGATAAGGTGA	GCTTCCAGGGCGATAAGGTGACAGAGG	CAGAGG	11584	11604	11605	11610	+
TTCCAGGGCGATAAGGTGACA	TTCCAGGGCGATAAGGTGACAGAGGAG	GAGGAG	11586	11606	11607	11612	+
TCCAGGGCGATAAGGTGACAG	TCCAGGGCGATAAGGTGACAGAGGAGA	AGGAGA	11587	11607	11608	11613	+
AGACACGACGCTTCTCCGGCG	AGACACGACGCTTCTCCGGCGGCGAAA	GCGAAA	11611	11631	11632	11637	+
GCGCTGATCGTCTGGCAGCGT	GCGCTGATCGTCTGGCAGCGTCCGAAC	CCGAAC	11655	11675	11676	11681	+
GTCCGAACCTGCTGCTGCTTG	GTCCGAACCTGCTGCTGCTTGATGAAC	ATGAAC	11674	11694	11695	11700	+
TTGATATGCGCCAGGCGCTGA	TTGATATGCGCCAGGCGCTGACCGAAG	CCGAAG	11719	11739	11740	11745	+
AGGCGCTGACCGAAGCGCTGA	AGGCGCTGACCGAAGCGCTGATCGAAT	TCGAAT	11731	11751	11752	11757	+
TGACCGAAGCGCTGATCGAAT	TGACCGAAGCGCTGATCGAATTCGAAG	TCGAAG	11737	11757	11758	11763	+
ACCTGGTCCACGATCGCAAAG	ACCTGGTCCACGATCGCAAAGTCGAAC	TCGAAC	11824	11844	11845	11850	+
GTCGAACCGTTTGACGGCGAT	GTCGAACCGTTTGACGGCGATCTGGAA	CTGGAA	11844	11864	11865	11870	+
TCGAACCGTTTGACGGCGATC	TCGAACCGTTTGACGGCGATCTGGAAG	TGGAAG	11845	11865	11866	11871	+
CTGGAAGATTACCAGCAGTGG	CTGGAAGATTACCAGCAGTGGCTGAGC	CTGAGC	11865	11885	11886	11891	+
CAGCAGTGGCTGAGCGACGTG	CAGCAGTGGCTGAGCGACGTGCAGAAG	CAGAAG	11877	11897	11898	11903	+
TGGCTGAGCGACGTGCAGAAG	TGGCTGAGCGACGTGCAGAAGCAGGAG	CAGGAG	11883	11903	11904	11909	+
GGCTGAGCGACGTGCAGAAGC	GGCTGAGCGACGTGCAGAAGCAGGAGA	AGGAGA	11884	11904	11905	11910	+
CTGAGCGACGTGCAGAAGCAG	CTGAGCGACGTGCAGAAGCAGGAGAAC	GAGAAC	11886	11906	11907	11912	+
AGAAGCAGGAGAACCAGCCTG	AGAAGCAGGAGAACCAGCCTGCCGAAG	CCGAAG	11899	11919	11920	11925	+
ACCAGCCTGCCGAAGCGCCAA	ACCAGCCTGCCGAAGCGCCAAAAGAGA	AAGAGA	11911	11931	11932	11937	+
CAGCCTGCCGAAGCGCCAAAA	CAGCCTGCCGAAGCGCCAAAAGAGAAC	GAGAAC	11913	11933	11934	11939	+
GAACGCCAACAGCGCGCAGGC	GAACGCCAACAGCGCGCAGGCGCGGAA	GCGGAA	11936	11956	11957	11962	+
AACGCCAACAGCGCGCAGGCG	AACGCCAACAGCGCGCAGGCGCGGAAA	CGGAAA	11937	11957	11958	11963	+
AGCGCGCAGGCGCGGAAAGAT	AGCGCGCAGGCGCGGAAAGATCAGAAG	CAGAAG	11946	11966	11967	11972	+
CGCGGAAAGATCAGAAGCGCC	CGCGGAAAGATCAGAAGCGCCGCGAAG	GCGAAG	11956	11976	11977	11982	+
AAAGATCAGAAGCGCCGCGAA	AAAGATCAGAAGCGCCGCGAAGCGGAA	GCGGAA	11961	11981	11982	11987	+
AAGATCAGAAGCGCCGCGAAG	AAGATCAGAAGCGCCGCGAAGCGGAAC	CGGAAC	11962	11982	11983	11988	+
CGCAAACCCAGCCGCTGCGCA	CGCAAACCCAGCCGCTGCGCAAAGAGA	AAGAGA	11995	12015	12016	12021	+
CTGCGCAAAGAGATCGCCCGT	CTGCGCAAAGAGATCGCCCGTCTGGAA	CTGGAA	12009	12029	12030	12035	+
TGCGCAAAGAGATCGCCCGTC	TGCGCAAAGAGATCGCCCGTCTGGAAA	TGGAAA	12010	12030	12031	12036	+
AAGAGATCGCCCGTCTGGAAA	AAGAGATCGCCCGTCTGGAAAAAGAGA	AAGAGA	12016	12036	12037	12042	+
ATCGCCCGTCTGGAAAAAGAG	ATCGCCCGTCTGGAAAAAGAGATGGAG	ATGGAG	12021	12041	12042	12047	+
TCGCCCGTCTGGAAAAAGAGA	TCGCCCGTCTGGAAAAAGAGATGGAGA	TGGAGA	12022	12042	12043	12048	+
GCCCGTCTGGAAAAAGAGATG	GCCCGTCTGGAAAAAGAGATGGAGAAG	GAGAAG	12024	12044	12045	12050	+
CTGGAAAAAGAGATGGAGAAG	CTGGAAAAAGAGATGGAGAAGCTGAAC	CTGAAC	12030	12050	12051	12056	+
CTGAACGCGCAGTTAGCGCAG	CTGAACGCGCAGTTAGCGCAGGCGGAA	GCGGAA	12051	12071	12072	12077	+
TGAACGCGCAGTTAGCGCAGG	TGAACGCGCAGTTAGCGCAGGCGGAAG	CGGAAG	12052	12072	12073	12078	+
ACGCGCAGTTAGCGCAGGCGG	ACGCGCAGTTAGCGCAGGCGGAAGAAA	AAGAAA	12055	12075	12076	12081	+
TTAGCGCAGGCGGAAGAAAAA	TTAGCGCAGGCGGAAGAAAAACTGGGC	CTGGGC	12063	12083	12084	12089	+
CGGAAGAAAAACTGGGCGACA	CGGAAGAAAAACTGGGCGACAGCGAAC	GCGAAC	12073	12093	12094	12099	+
CTGTACGACCCTGCCCGCAAA	CTGTACGACCCTGCCCGCAAAGCGGAG	GCGGAG	12099	12119	12120	12125	+
TGTACGACCCTGCCCGCAAAG	TGTACGACCCTGCCCGCAAAGCGGAGC	CGGAGC	12100	12120	12121	12126	+
AACAGCAGGCCAGCGCCAAAG	AACAGCAGGCCAGCGCCAAAGCCGGGC	CCGGGC	12142	12162	12163	12168	+
CAGGCCAGCGCCAAAGCCGGG	CAGGCCAGCGCCAAAGCCGGGCTGGAG	CTGGAG	12147	12167	12168	12173	+
AGGCCAGCGCCAAAGCCGGGC	AGGCCAGCGCCAAAGCCGGGCTGGAGG	TGGAGG	12148	12168	12169	12174	+
GCCAGCGCCAAAGCCGGGCTG	GCCAGCGCCAAAGCCGGGCTGGAGGAA	GAGGAA	12150	12170	12171	12176	+
CCAGCGCCAAAGCCGGGCTGG	CCAGCGCCAAAGCCGGGCTGGAGGAAT	AGGAAT	12151	12171	12172	12177	+
CCAAAGCCGGGCTGGAGGAAT	CCAAAGCCGGGCTGGAGGAATGCGAGA	GCGAGA	12157	12177	12178	12183	+
GAGGAATGCGAGATGGCCTGG	GAGGAATGCGAGATGGCCTGGCTGGAA	CTGGAA	12171	12191	12192	12197	+
AGGAATGCGAGATGGCCTGGC	AGGAATGCGAGATGGCCTGGCTGGAAG	TGGAAG	12172	12192	12193	12198	+
GAGATGGCCTGGCTGGAAGCT	GAGATGGCCTGGCTGGAAGCTCAGGAG	CAGGAG	12180	12200	12201	12206	+
AGATGGCCTGGCTGGAAGCTC	AGATGGCCTGGCTGGAAGCTCAGGAGC	AGGAGC	12181	12201	12202	12207	+
GGCTGGAAGCTCAGGAGCAGC	GGCTGGAAGCTCAGGAGCAGCTTGAGC	TTGAGC	12190	12210	12211	12216	+
CAGATGCTGGCCGACTAATTT	CAGATGCTGGCCGACTAATTTCAGGAC	CAGGAC	12216	12236	12237	12242	+
TTAAGCATCTTCATGACCTTT	TTAAGCATCTTCATGACCTTTATGGAG	ATGGAG	12288	12308	12309	12314	+
TAAGCATCTTCATGACCTTTA	TAAGCATCTTCATGACCTTTATGGAGA	TGGAGA	12289	12309	12310	12315	+
AGCATCTTCATGACCTTTATG	AGCATCTTCATGACCTTTATGGAGAAA	GAGAAA	12291	12311	12312	12317	+
TCTTCATGACCTTTATGGAGA	TCTTCATGACCTTTATGGAGAAAGGGA	AAGGGA	12295	12315	12316	12321	+
CTTCATGACCTTTATGGAGAA	CTTCATGACCTTTATGGAGAAAGGGAA	AGGGAA	12296	12316	12317	12322	+
TTCATGACCTTTATGGAGAAA	TTCATGACCTTTATGGAGAAAGGGAAC	GGGAAC	12297	12317	12318	12323	+
AAAGGGAACATTGCCCGCACG	AAAGGGAACATTGCCCGCACGGCGGAA	GCGGAA	12315	12335	12336	12341	+
AAGGGAACATTGCCCGCACGG	AAGGGAACATTGCCCGCACGGCGGAAG	CGGAAG	12316	12336	12337	12342	+
ATTGCCCGCACGGCGGAAGCG	ATTGCCCGCACGGCGGAAGCGCTGGAT	CTGGAT	12324	12344	12345	12350	+
CGGCGGAAGCGCTGGATATCA	CGGCGGAAGCGCTGGATATCAGCGGAG	GCGGAG	12334	12354	12355	12360	+
GGCGGAAGCGCTGGATATCAG	GGCGGAAGCGCTGGATATCAGCGGAGT	CGGAGT	12335	12355	12356	12361	+
GAAGCGCTGGATATCAGCGGA	GAAGCGCTGGATATCAGCGGAGTGAGC	GTGAGC	12339	12359	12360	12365	+
GTTCATCGCGCGTTACATACG	GTTCATCGCGCGTTACATACGCTGGAA	CTGGAA	12366	12386	12387	12392	+
TTCATCGCGCGTTACATACGC	TTCATCGCGCGTTACATACGCTGGAAG	TGGAAG	12367	12387	12388	12393	+
ATCGCGCGTTACATACGCTGG	ATCGCGCGTTACATACGCTGGAAGAGA	AAGAGA	12370	12390	12391	12396	+
CGCGCGTTACATACGCTGGAA	CGCGCGTTACATACGCTGGAAGAGAAC	GAGAAC	12372	12392	12393	12398	+
GATGCCCGCTGTTCGTTCATA	GATGCCCGCTGTTCGTTCATAAAGGGC	AAGGGC	12403	12423	12424	12429	+
CCTTATTCCCCAGCCGGCGGC	CCTTATTCCCCAGCCGGCGGCCTGGAC	CTGGAC	12434	12454	12455	12460	+
CAGCCGGCGGCCTGGACGCTG	CAGCCGGCGGCCTGGACGCTGCTGGAG	CTGGAG	12444	12464	12465	12470	+
AGCCGGCGGCCTGGACGCTGC	AGCCGGCGGCCTGGACGCTGCTGGAGT	TGGAGT	12445	12465	12466	12471	+
TGGACGCTGCTGGAGTATTGT	TGGACGCTGCTGGAGTATTGTCAGGAA	CAGGAA	12456	12476	12477	12482	+
GGACGCTGCTGGAGTATTGTC	GGACGCTGCTGGAGTATTGTCAGGAAA	AGGAAA	12457	12477	12478	12483	+
TGTCAGGAAATCACCCAGCTT	TGTCAGGAAATCACCCAGCTTATGGAG	ATGGAG	12474	12494	12495	12500	+
GTCAGGAAATCACCCAGCTTA	GTCAGGAAATCACCCAGCTTATGGAGC	TGGAGC	12475	12495	12496	12501	+
AAATCACCCAGCTTATGGAGC	AAATCACCCAGCTTATGGAGCGCGGGC	GCGGGC	12481	12501	12502	12507	+
ACCCAGCTTATGGAGCGCGGG	ACCCAGCTTATGGAGCGCGGGCTGGAA	CTGGAA	12486	12506	12507	12512	+
CCCAGCTTATGGAGCGCGGGC	CCCAGCTTATGGAGCGCGGGCTGGAAG	TGGAAG	12487	12507	12508	12513	+
AGCTTATGGAGCGCGGGCTGG	AGCTTATGGAGCGCGGGCTGGAAGAGG	AAGAGG	12490	12510	12511	12516	+
CTGGAAGAGGCGCGCAAAACG	CTGGAAGAGGCGCGCAAAACGGCGGGC	GCGGGC	12507	12527	12528	12533	+
CGCAAAACGGCGGGCGTCGGT	CGCAAAACGGCGGGCGTCGGTCAGGGA	CAGGGA	12519	12539	12540	12545	+
GCAAAACGGCGGGCGTCGGTC	GCAAAACGGCGGGCGTCGGTCAGGGAC	AGGGAC	12520	12540	12541	12546	+
GGCACGCTCTACTCGCTAACG	GGCACGCTCTACTCGCTAACGCTGGAG	CTGGAG	12558	12578	12579	12584	+
GCACGCTCTACTCGCTAACGC	GCACGCTCTACTCGCTAACGCTGGAGA	TGGAGA	12559	12579	12580	12585	+
GAGACCGTGCCGCATCTGATT	GAGACCGTGCCGCATCTGATTATGGGG	ATGGGG	12582	12602	12603	12608	+
AGACCGTGCCGCATCTGATTA	AGACCGTGCCGCATCTGATTATGGGGA	TGGGGA	12583	12603	12604	12609	+
GACCGTGCCGCATCTGATTAT	GACCGTGCCGCATCTGATTATGGGGAT	GGGGAT	12584	12604	12605	12610	+
GTGCCGCATCTGATTATGGGG	GTGCCGCATCTGATTATGGGGATGAAG	ATGAAG	12588	12608	12609	12614	+
ATGAAGCTGCGGCGTCCCGAT	ATGAAGCTGCGGCGTCCCGATCTGGAA	CTGGAA	12609	12629	12630	12635	+
TGAAGCTGCGGCGTCCCGATC	TGAAGCTGCGGCGTCCCGATCTGGAAC	TGGAAC	12610	12630	12631	12636	+
CTGCGGCGTCCCGATCTGGAA	CTGCGGCGTCCCGATCTGGAACTGGAT	CTGGAT	12615	12635	12636	12641	+
GATCTGGAACTGGATCTGACG	GATCTGGAACTGGATCTGACGATGGGC	ATGGGC	12627	12647	12648	12653	+
ACGACGCGCTACTTTCAAAGC	ACGACGCGCTACTTTCAAAGCTCGAAG	TCGAAG	12658	12678	12679	12684	+
ACGCGCTACTTTCAAAGCTCG	ACGCGCTACTTTCAAAGCTCGAAGAAG	AAGAAG	12661	12681	12682	12687	+
TCAAAGCTCGAAGAAGGCACG	TCAAAGCTCGAAGAAGGCACGCTGGAC	CTGGAC	12672	12692	12693	12698	+
GACGCCATTTTGATCTCTATT	GACGCCATTTTGATCTCTATTTCGGAA	TCGGAA	12696	12716	12717	12722	+
ACGCCATTTTGATCTCTATTT	ACGCCATTTTGATCTCTATTTCGGAAA	CGGAAA	12697	12717	12718	12723	+
AGCGATATCGATCGTAACAGT	AGCGATATCGATCGTAACAGTCTGGAA	CTGGAA	12723	12743	12744	12749	+
GCGATATCGATCGTAACAGTC	GCGATATCGATCGTAACAGTCTGGAAG	TGGAAG	12724	12744	12745	12750	+
GCCGCGCCGTCAACGGCCGCG	GCCGCGCCGTCAACGGCCGCGCTGGAT	CTGGAT	12783	12803	12804	12809	+
GATCTGCGCGATTACCGCGAT	GATCTGCGCGATTACCGCGATCAGAAA	CAGAAA	12825	12845	12846	12851	+
GATCAGAAATTTGTCTCGCTG	GATCAGAAATTTGTCTCGCTGGCGGAA	GCGGAA	12843	12863	12864	12869	+
ATCAGAAATTTGTCTCGCTGG	ATCAGAAATTTGTCTCGCTGGCGGAAG	CGGAAG	12844	12864	12865	12870	+
TTCGCCACCTACGCCGGTTTC	TTCGCCACCTACGCCGGTTTCCAGGAA	CAGGAA	12873	12893	12894	12899	+
TCGCCACCTACGCCGGTTTCC	TCGCCACCTACGCCGGTTTCCAGGAAG	AGGAAG	12874	12894	12895	12900	+
AAGCCTTTCACATCGCCGGTT	AAGCCTTTCACATCGCCGGTTTTGAGC	TTGAGC	12898	12918	12919	12924	+
TTTCACATCGCCGGTTTTGAG	TTTCACATCGCCGGTTTTGAGCCGGAG	CCGGAG	12903	12923	12924	12929	+
TTCACATCGCCGGTTTTGAGC	TTCACATCGCCGGTTTTGAGCCGGAGA	CGGAGA	12904	12924	12925	12930	+
GAGCCGGAGATCGTTACTCAC	GAGCCGGAGATCGTTACTCACGTGAAC	GTGAAC	12921	12941	12942	12947	+
TCAATGCTCAGCCTGGTGCAG	TCAATGCTCAGCCTGGTGCAGGCGGGC	GCGGGC	12957	12977	12978	12983	+
GGCGTCGGTTTTACCCTGATG	GGCGTCGGTTTTACCCTGATGCCGGGG	CCGGGG	12981	13001	13002	13007	+
GCGTCGGTTTTACCCTGATGC	GCGTCGGTTTTACCCTGATGCCGGGGC	CGGGGC	12982	13002	13003	13008	+
TTTACCCTGATGCCGGGGCGC	TTTACCCTGATGCCGGGGCGCATGAAG	ATGAAG	12990	13010	13011	13016	+
ACCCTGATGCCGGGGCGCATG	ACCCTGATGCCGGGGCGCATGAAGAAG	AAGAAG	12993	13013	13014	13019	+
CGGGGCGCATGAAGAAGATGT	CGGGGCGCATGAAGAAGATGTATGAAA	ATGAAA	13003	13023	13024	13029	+
TATGAAAATTCCGTGCAGTTG	TATGAAAATTCCGTGCAGTTGCTGAAG	CTGAAG	13023	13043	13044	13049	+
CCATTGTCTTTGCCCGCAACC	CCATTGTCTTTGCCCGCAACCGCGAGC	GCGAGC	13084	13104	13105	13110	+
GCCCGCAACCGCGAGCGCGAC	GCCCGCAACCGCGAGCGCGACCCGAAT	CCGAAT	13095	13115	13116	13121	+
CGAATCTGCTGGCGCTCGCCG	CGAATCTGCTGGCGCTCGCCGCCGAAG	CCGAAG	13117	13137	13138	13143	+
GCTGGCGCTCGCCGCCGAAGG	GCTGGCGCTCGCCGCCGAAGGTCGGAT	TCGGAT	13124	13144	13145	13150	+
GGTCGGATGTACGCGCGCAGT	GGTCGGATGTACGCGCGCAGTCTGAAC	CTGAAC	13143	13163	13164	13169	+
CTGAACAGCAGCACCTGATTG	CTGAACAGCAGCACCTGATTGCCGGAT	CCGGAT	13164	13184	13185	13190	+
CTAACGCGTCTTATCCGGCCT	CTAACGCGTCTTATCCGGCCTACGAGG	ACGAGG	13198	13218	13219	13224	+
GGCCCGATAAGCGCAGCGCCA	GGCCCGATAAGCGCAGCGCCATCGGGC	TCGGGC	13246	13266	13267	13272	+
CGTCCATCCCGCTACGCTCCA	CGTCCATCCCGCTACGCTCCAGCGAAA	GCGAAA	13315	13335	13336	13341	+
GTCAGGCAGGTCAACACTCCG	GTCAGGCAGGTCAACACTCCGCCGGGC	CCGGGC	13371	13391	13392	13397	+
AGCACGCGCCCGCTGCTGCCG	AGCACGCGCCCGCTGCTGCCGCTGAGA	CTGAGA	13515	13535	13536	13541	+
TGCCGCTGAGATAAGCACAGC	TGCCGCTGAGATAAGCACAGCGCGGGC	GCGGGC	13531	13551	13552	13557	+
TGAGATAAGCACAGCGCGGGC	TGAGATAAGCACAGCGCGGGCGCGAAA	GCGAAA	13537	13557	13558	13563	+
GGGCGCGAAAGCGTTACCCAA	GGGCGCGAAAGCGTTACCCAACTGAAT	CTGAAT	13554	13574	13575	13580	+
ATCACGATCTGCGTTTCGGCA	ATCACGATCTGCGTTTCGGCATTGAGG	TTGAGG	13719	13739	13740	13745	+
TCGCCGTCAGACCGTAGCCGT	TCGCCGTCAGACCGTAGCCGTGCGGGT	GCGGGT	13810	13830	13831	13836	+
CTGTTCCATCAAATCGCCGCG	CTGTTCCATCAAATCGCCGCGCAGGGC	CAGGGC	13841	13861	13862	13867	+
CCGCCGCTGGCCAGGCGCCAA	CCGCCGCTGGCCAGGCGCCAATAGAAA	TAGAAA	13912	13932	13933	13938	+
CAGCAAACAAAGCTGTACCGC	CAGCAAACAAAGCTGTACCGCCCGGGT	CCGGGT	14006	14026	14027	14032	+
GCCCGGGTATGTTGTAACGCC	GCCCGGGTATGTTGTAACGCCTCGGGG	TCGGGG	14025	14045	14046	14051	+
CCCGGGTATGTTGTAACGCCT	CCCGGGTATGTTGTAACGCCTCGGGGG	CGGGGG	14026	14046	14047	14052	+
CCGGGTATGTTGTAACGCCTC	CCGGGTATGTTGTAACGCCTCGGGGGA	GGGGGA	14027	14047	14048	14053	+
CGGGTATGTTGTAACGCCTCG	CGGGTATGTTGTAACGCCTCGGGGGAA	GGGGAA	14028	14048	14049	14054	+
GGGTATGTTGTAACGCCTCGG	GGGTATGTTGTAACGCCTCGGGGGAAT	GGGAAT	14029	14049	14050	14055	+
CCGGCAGGTTTTGCAGCATCC	CCGGCAGGTTTTGCAGCATCCCCGGAT	CCGGAT	14110	14130	14131	14136	+
CCGGATGCTGCGTTCCCTGTC	CCGGATGCTGCGTTCCCTGTCCCGGAA	CCGGAA	14131	14151	14152	14157	+
CGGATGCTGCGTTCCCTGTCC	CGGATGCTGCGTTCCCTGTCCCGGAAA	CGGAAA	14132	14152	14153	14158	+
TCCCTGTCCCGGAAAGGTAAA	TCCCTGTCCCGGAAAGGTAAACAGAAT	CAGAAT	14144	14164	14165	14170	+
TCATTTACGCCTCCCTGCCCC	TCATTTACGCCTCCCTGCCCCACGGGT	ACGGGT	14173	14193	14194	14199	+
CGCTTACCAGACGCGGCCCCC	CGCTTACCAGACGCGGCCCCCGCGAGG	GCGAGG	14200	14220	14221	14226	+
ACCGTCGCGCAGCCATTCATT	ACCGTCGCGCAGCCATTCATTAAGGGC	AAGGGC	14243	14263	14264	14269	+
ACGCGATAACGGCTGCGGCGC	ACGCGATAACGGCTGCGGCGCGCGAAT	GCGAAT	14354	14374	14375	14380	+
CAGGTCCAGATCGCTTGCCGC	CAGGTCCAGATCGCTTGCCGCGTGGAT	GTGGAT	14384	14404	14405	14410	+
GATCGCTTGCCGCGTGGATCA	GATCGCTTGCCGCGTGGATCACCGGAA	CCGGAA	14392	14412	14413	14418	+
ATCGCTTGCCGCGTGGATCAC	ATCGCTTGCCGCGTGGATCACCGGAAC	CGGAAC	14393	14413	14414	14419	+
CTGCGCCAGTAATAACGCCAC	CTGCGCCAGTAATAACGCCACCTGAAC	CTGAAC	14480	14500	14501	14506	+
ACGCCACCTGAACCGGTGGCT	ACGCCACCTGAACCGGTGGCTGCGAAA	GCGAAA	14494	14514	14515	14520	+
TGAACCGGTGGCTGCGAAATA	TGAACCGGTGGCTGCGAAATAAAGGGC	AAGGGC	14502	14522	14523	14528	+
CCGGTGGCTGCGAAATAAAGG	CCGGTGGCTGCGAAATAAAGGGCGAGC	GCGAGC	14506	14526	14527	14532	+
CCTGTGGCGCCACCAGCGACT	CCTGTGGCGCCACCAGCGACTCTGGGG	CTGGGG	14542	14562	14563	14568	+
CTGTGGCGCCACCAGCGACTC	CTGTGGCGCCACCAGCGACTCTGGGGC	TGGGGC	14543	14563	14564	14569	+
CAGCGACTCTGGGGCGCAGAC	CAGCGACTCTGGGGCGCAGACCCGAAC	CCGAAC	14555	14575	14576	14581	+
CGCTTCATGCCGCGCACGCCG	CGCTTCATGCCGCGCACGCCGACGGGA	ACGGGA	14622	14642	14643	14648	+
GCTTCATGCCGCGCACGCCGA	GCTTCATGCCGCGCACGCCGACGGGAA	CGGGAA	14623	14643	14644	14649	+
CTTCATGCCGCGCACGCCGAC	CTTCATGCCGCGCACGCCGACGGGAAT	GGGAAT	14624	14644	14645	14650	+
ACCACCGGCAGGCCGGTATGC	ACCACCGGCAGGCCGGTATGCCAGAGA	CAGAGA	14682	14702	14703	14708	+
CACCGGCAGGCCGGTATGCCA	CACCGGCAGGCCGGTATGCCAGAGAGT	GAGAGT	14684	14704	14705	14710	+
GCCTTCCAGCGCGTCATGCGC	GCCTTCCAGCGCGTCATGCGCGTGAAG	GTGAAG	14732	14752	14753	14758	+
CGTGAAGCCAGATAAGATCGT	CGTGAAGCCAGATAAGATCGTGCGGGC	GCGGGC	14752	14772	14773	14778	+
TTGTGGTCATGTTTTACATTC	TTGTGGTCATGTTTTACATTCCTGAGG	CTGAGG	14785	14805	14806	14811	+
TGTTTTACATTCCTGAGGTCA	TGTTTTACATTCCTGAGGTCAGCGAGA	GCGAGA	14794	14814	14815	14820	+
CGAGATAAACAGCGGCAGCGA	CGAGATAAACAGCGGCAGCGACAGGAT	CAGGAT	14816	14836	14837	14842	+
CAGCGGCAGCGACAGGATACA	CAGCGGCAGCGACAGGATACACAGGAC	CAGGAC	14825	14845	14846	14851	+
GCAGCGACAGGATACACAGGA	GCAGCGACAGGATACACAGGACCGAGC	CCGAGC	14830	14850	14851	14856	+
TCTGCATCCGGCGACTGTACG	TCTGCATCCGGCGACTGTACGCCGAAG	CCGAAG	14874	14894	14895	14900	+
GACTGTACGCCGAAGCGGTTG	GACTGTACGCCGAAGCGGTTGCCGAAC	CCGAAC	14886	14906	14907	14912	+
AAGCGGTTGCCGAACACGACG	AAGCGGTTGCCGAACACGACGCCGAAG	CCGAAG	14898	14918	14919	14924	+
CGGTTGCCGAACACGACGCCG	CGGTTGCCGAACACGACGCCGAAGAAG	AAGAAG	14901	14921	14922	14927	+
GACGCCGAAGAAGCCTGCCGA	GACGCCGAAGAAGCCTGCCGACAGAGC	CAGAGC	14915	14935	14936	14941	+
GCCTGCCGACAGAGCAATCAT	GCCTGCCGACAGAGCAATCATCAGAAT	CAGAAT	14927	14947	14948	14953	+
TCAGAATCGCGGTGATCGCCA	TCAGAATCGCGGTGATCGCCACCGAGC	CCGAGC	14947	14967	14968	14973	+
ATCGCCACCGAGCCGTGCAGC	ATCGCCACCGAGCCGTGCAGCCCGAAA	CCGAAA	14961	14981	14982	14987	+
GATGCCCCAGGCAATCGCAGG	GATGCCCCAGGCAATCGCAGGCTGGAT	CTGGAT	14996	15016	15017	15022	+
TGGATCAGCAGTTTGGCGATA	TGGATCAGCAGTTTGGCGATAGTGGAG	GTGGAG	15018	15038	15039	15044	+
GGATCAGCAGTTTGGCGATAG	GGATCAGCAGTTTGGCGATAGTGGAGG	TGGAGG	15019	15039	15040	15045	+
CATAGTATTAATCTGCAGCTT	CATAGTATTAATCTGCAGCTTACGGGC	ACGGGC	15053	15073	15074	15079	+
TATTAATCTGCAGCTTACGGG	TATTAATCTGCAGCTTACGGGCAGAGA	CAGAGA	15058	15078	15079	15084	+
TTAATCTGCAGCTTACGGGCA	TTAATCTGCAGCTTACGGGCAGAGAGG	GAGAGG	15060	15080	15081	15086	+
AATCTGCAGCTTACGGGCAGA	AATCTGCAGCTTACGGGCAGAGAGGAT	GAGGAT	15062	15082	15083	15088	+
GGCAGAGAGGATCACCCCGGT	GGCAGAGAGGATCACCCCGGTCAGGAA	CAGGAA	15077	15097	15098	15103	+
GCAGAGAGGATCACCCCGGTC	GCAGAGAGGATCACCCCGGTCAGGAAC	AGGAAC	15078	15098	15099	15104	+
TTGATTGCCGCCAGTACCAGT	TTGATTGCCGCCAGTACCAGTTCGGGC	TCGGGC	15138	15158	15159	15164	+
TCGGGCATTTTGATGCCGATA	TCGGGCATTTTGATGCCGATAGCGGAG	GCGGAG	15159	15179	15180	15185	+
CGGGCATTTTGATGCCGATAG	CGGGCATTTTGATGCCGATAGCGGAGA	CGGAGA	15160	15180	15181	15186	+
GGCATTTTGATGCCGATAGCG	GGCATTTTGATGCCGATAGCGGAGAGA	GAGAGA	15162	15182	15183	15188	+
CATTTTGATGCCGATAGCGGA	CATTTTGATGCCGATAGCGGAGAGAAT	GAGAAT	15164	15184	15185	15190	+
CCATCACAATCGGTTTCTTGA	CCATCACAATCGGTTTCTTGATCGAGC	TCGAGC	15208	15228	15229	15234	+
AGCACCGGCAGCATCGACAGC	AGCACCGGCAGCATCGACAGCGTGGAG	GTGGAG	15243	15263	15264	15269	+
GCACCGGCAGCATCGACAGCG	GCACCGGCAGCATCGACAGCGTGGAGC	TGGAGC	15244	15264	15265	15270	+
GGCAGCATCGACAGCGTGGAG	GGCAGCATCGACAGCGTGGAGCCGGAA	CCGGAA	15249	15269	15270	15275	+
GCAGCATCGACAGCGTGGAGC	GCAGCATCGACAGCGTGGAGCCGGAAT	CGGAAT	15250	15270	15271	15276	+
GGCGCGCGCTTTTTCACGTTC	GGCGCGCGCTTTTTCACGTTCCAGAAT	CAGAAT	15287	15307	15308	15313	+
TCACGTTCCAGAATCAGCAGG	TCACGTTCCAGAATCAGCAGGCAGAAC	CAGAAC	15300	15320	15321	15326	+
GGCAGAACGGCGTCATCAGCA	GGCAGAACGGCGTCATCAGCACCGAAC	CCGAAC	15319	15339	15340	15345	+
ATCAGCACCGAACCGCAGGCA	ATCAGCACCGAACCGCAGGCAATGGAA	ATGGAA	15333	15353	15354	15359	+
TCAGCACCGAACCGCAGGCAA	TCAGCACCGAACCGCAGGCAATGGAAA	TGGAAA	15334	15354	15355	15360	+
CCGCAGGCAATGGAAACGGCG	CCGCAGGCAATGGAAACGGCGACGGAA	ACGGAA	15345	15365	15366	15371	+
CGCAGGCAATGGAAACGGCGA	CGCAGGCAATGGAAACGGCGACGGAAA	CGGAAA	15346	15366	15367	15372	+
CAATGGAAACGGCGACGGAAA	CAATGGAAACGGCGACGGAAAGCGAGG	GCGAGG	15352	15372	15373	15378	+
GAAACGGCGACGGAAAGCGAG	GAAACGGCGACGGAAAGCGAGGTGGAC	GTGGAC	15357	15377	15378	15383	+
CGGCGACGGAAAGCGAGGTGG	CGGCGACGGAAAGCGAGGTGGACGAAC	ACGAAC	15361	15381	15382	15387	+
ACCTTCGCCCAAGACGCTGCC	ACCTTCGCCCAAGACGCTGCCAAGGAT	AAGGAT	15386	15406	15407	15412	+
ATAGTTCGGCAGCGCGACGGT	ATAGTTCGGCAGCGCGACGGTCAGGGT	CAGGGT	15431	15451	15452	15457	+
TTTTTTAAATACGCCGGTCGC	TTTTTTAAATACGCCGGTCGCCAGAAA	CAGAAA	15482	15502	15503	15508	+
CCACATCGCCAGCGTCAGCAC	CCACATCGCCAGCGTCAGCACCAGAAT	CAGAAT	15530	15550	15551	15556	+
GACTGCGCGACGATACCCGTC	GACTGCGCGACGATACCCGTCCAGGGC	CAGGGC	15564	15584	15585	15590	+
CAGGGCGTTTGTACCGTCGCG	CAGGGCGTTTGTACCGTCGCGCTGAAC	CTGAAC	15585	15605	15606	15611	+
CGCGCTGAACAGCGCGGCAGG	CGCGCTGAACAGCGCGGCAGGCAGAGC	CAGAGC	15602	15622	15623	15628	+
CTGAACAGCGCGGCAGGCAGA	CTGAACAGCGCGGCAGGCAGAGCGAAA	GCGAAA	15606	15626	15627	15632	+
GCAGGCAGAGCGAAATCCATG	GCAGGCAGAGCGAAATCCATGACGAAA	ACGAAA	15618	15638	15639	15644	+
GCGAAATCCATGACGAAAATG	GCGAAATCCATGACGAAAATGTTGAGC	TTGAGC	15627	15647	15648	15653	+
ATCCATGACGAAAATGTTGAG	ATCCATGACGAAAATGTTGAGCAGGGA	CAGGGA	15632	15652	15653	15658	+
TCCATGACGAAAATGTTGAGC	TCCATGACGAAAATGTTGAGCAGGGAA	AGGGAA	15633	15653	15654	15659	+
CCATGACGAAAATGTTGAGCA	CCATGACGAAAATGTTGAGCAGGGAAA	GGGAAA	15634	15654	15655	15660	+
ACCATTCTGGCCTTCCCGGCC	ACCATTCTGGCCTTCCCGGCCCAGAAC	CAGAAC	15675	15695	15696	15701	+
CAGAACCCCAGCAACATGATG	CAGAACCCCAGCAACATGATGACGAAA	ACGAAA	15696	15716	15717	15722	+
CATGATGACGAAAATCGGTGC	CATGATGACGAAAATCGGTGCAAGAGC	AAGAGC	15710	15730	15731	15736	+
GACGAAAATCGGTGCAAGAGC	GACGAAAATCGGTGCAAGAGCATGAAC	ATGAAC	15716	15736	15737	15742	+
GTAAGTCATAAATCACCTGTA	GTAAGTCATAAATCACCTGTAATGAAG	ATGAAG	15749	15769	15770	15775	+
AGTCATAAATCACCTGTAATG	AGTCATAAATCACCTGTAATGAAGAAA	AAGAAA	15752	15772	15773	15778	+
GTAATGAAGAAAAAAGTTAGC	GTAATGAAGAAAAAAGTTAGCACGGAC	ACGGAC	15767	15787	15788	15793	+
GGACGCGATGATTATTATTTT	GGACGCGATGATTATTATTTTTCGGAT	TCGGAT	15790	15810	15811	15816	+
TTTTCGGATGCAGCGGCCCGC	TTTTCGGATGCAGCGGCCCGCGCGGGC	GCGGGC	15808	15828	15829	15834	+
GCAGCGGCCCGCGCGGGCGCA	GCAGCGGCCCGCGCGGGCGCAGCGAGT	GCGAGT	15817	15837	15838	15843	+
GCGGGCGCAGCGAGTACGCCC	GCGGGCGCAGCGAGTACGCCCACGGAG	ACGGAG	15829	15849	15850	15855	+
CGGGCGCAGCGAGTACGCCCA	CGGGCGCAGCGAGTACGCCCACGGAGC	CGGAGC	15830	15850	15851	15856	+
GCAGCGAGTACGCCCACGGAG	GCAGCGAGTACGCCCACGGAGCCGAAC	CCGAAC	15835	15855	15856	15861	+
GCATACGTTCGCGTACAAGCG	GCATACGTTCGCGTACAAGCGCAGAAC	CAGAAC	15896	15916	15917	15922	+
CGCCCAGACGGTTTTTCAGCG	CGCCCAGACGGTTTTTCAGCGTCGGGT	TCGGGT	15938	15958	15959	15964	+
GTTTTTCAGCGTCGGGTCCTG	GTTTTTCAGCGTCGGGTCCTGACGAGC	ACGAGC	15948	15968	15969	15974	+
CGTCGGGTCCTGACGAGCGTC	CGTCGGGTCCTGACGAGCGTCGTGGAT	GTGGAT	15957	15977	15978	15983	+
GTCACCAGCGTCAGATCGTGT	GTCACCAGCGTCAGATCGTGTGCGGAA	GCGGAA	16003	16023	16024	16029	+
TCACCAGCGTCAGATCGTGTG	TCACCAGCGTCAGATCGTGTGCGGAAG	CGGAAG	16004	16024	16025	16030	+
CCAGCGTCAGATCGTGTGCGG	CCAGCGTCAGATCGTGTGCGGAAGGGG	AAGGGG	16007	16027	16028	16033	+
CAGCGTCAGATCGTGTGCGGA	CAGCGTCAGATCGTGTGCGGAAGGGGC	AGGGGC	16008	16028	16029	16034	+
GATCGTGTGCGGAAGGGGCGT	GATCGTGTGCGGAAGGGGCGTCCGGAT	CCGGAT	16016	16036	16037	16042	+
TGCTGATGTCATACGCCATCG	TGCTGATGTCATACGCCATCGGCGGAA	GCGGAA	16088	16108	16109	16114	+
GCTGATGTCATACGCCATCGG	GCTGATGTCATACGCCATCGGCGGAAT	CGGAAT	16089	16109	16110	16115	+
TTCCAGCGACTCAACGGTGCG	TTCCAGCGACTCAACGGTGCGCAGGGT	CAGGGT	16131	16151	16152	16157	+
GTGCGCAGGGTAATGCGCGCG	GTGCGCAGGGTAATGCGCGCGGCGGAC	GCGGAC	16147	16167	16168	16173	+
GGCGGACTCTTTCCCCATCGC	GGCGGACTCTTTCCCCATCGCATGGAT	ATGGAT	16167	16187	16188	16193	+
GTTGGCCTGGTAGCCGTGCGC	GTTGGCCTGGTAGCCGTGCGCCAGAAA	CAGAAA	16227	16247	16248	16253	+
TAGCCGTGCGCCAGAAACGCG	TAGCCGTGCGCCAGAAACGCGCCGGAC	CCGGAC	16237	16257	16258	16263	+
TGCCGACAATCAGTCCAATCA	TGCCGACAATCAGTCCAATCACCGGAT	CCGGAT	16271	16291	16292	16297	+
CGCCGCGCCAGCCAGCGCCTG	CGCCGCGCCAGCCAGCGCCTGGTGAAT	GTGAAT	16329	16349	16350	16355	+
CCAGCCAGCGCCTGGTGAATA	CCAGCCAGCGCCTGGTGAATACCGAAG	CCGAAG	16336	16356	16357	16362	+
GCACGTCGATCACCGCCACGA	GCACGTCGATCACCGCCACGATCGGGC	TCGGGC	16394	16414	16415	16420	+
CGACTTCCCCTTTCGCCGCGC	CGACTTCCCCTTTCGCCGCGCGCGGGA	GCGGGA	16496	16516	16517	16522	+
GACTTCCCCTTTCGCCGCGCG	GACTTCCCCTTTCGCCGCGCGCGGGAA	CGGGAA	16497	16517	16518	16523	+
ACTTCCCCTTTCGCCGCGCGC	ACTTCCCCTTTCGCCGCGCGCGGGAAA	GGGAAA	16498	16518	16519	16524	+
GTCAGGCACCACGGCGATAAA	GTCAGGCACCACGGCGATAAAACGAAC	ACGAAC	16536	16556	16557	16562	+
AGCTCACCGTCTGCCGCCTGT	AGCTCACCGTCTGCCGCCTGTACGGAC	ACGGAC	16576	16596	16597	16602	+
CACCGTCTGCCGCCTGTACGG	CACCGTCTGCCGCCTGTACGGACGGGC	ACGGGC	16580	16600	16601	16606	+
GCCCCGCCAGACGTTTAGCGT	GCCCCGCCAGACGTTTAGCGTTCGGGG	TCGGGG	16610	16630	16631	16636	+
CCCCGCCAGACGTTTAGCGTT	CCCCGCCAGACGTTTAGCGTTCGGGGC	CGGGGC	16611	16631	16632	16637	+
TTCGGGGCAAGTGTTTGCAGC	TTCGGGGCAAGTGTTTGCAGCCAGAGT	CAGAGT	16630	16650	16651	16656	+
GCCAGAGTTCGCCACGGCTTA	GCCAGAGTTCGCCACGGCTTATTGAAT	TTGAAT	16649	16669	16670	16675	+
AATTACTCATCATTTCACCTC	AATTACTCATCATTTCACCTCCCGGGC	CCGGGC	16673	16693	16694	16699	+
CTGTTCGGCATCGGCCTGTTT	CTGTTCGGCATCGGCCTGTTTGCGGGT	GCGGGT	16715	16735	16736	16741	+
GCATCGGCCTGTTTGCGGGTG	GCATCGGCCTGTTTGCGGGTGTCGAAA	TCGAAA	16722	16742	16743	16748	+
GGCCTGTTTGCGGGTGTCGAA	GGCCTGTTTGCGGGTGTCGAAACGGGT	ACGGGT	16727	16747	16748	16753	+
GTGTCGAAACGGGTCAGACGA	GTGTCGAAACGGGTCAGACGATCGAGA	TCGAGA	16740	16760	16761	16766	+
AGTTGTCGGTGCGATGCTGCG	AGTTGTCGGTGCGATGCTGCGCCGGAA	CCGGAA	16777	16797	16798	16803	+
GTTGTCGGTGCGATGCTGCGC	GTTGTCGGTGCGATGCTGCGCCGGAAC	CGGAAC	16778	16798	16799	16804	+
ATCGACCAGGCCGCTGCGGTA	ATCGACCAGGCCGCTGCGGTAACGAAC	ACGAAC	16868	16888	16889	16894	+
CGCCGGTCATGCTCCAGATAA	CGCCGGTCATGCTCCAGATAAACGGGC	ACGGGC	16900	16920	16921	16926	+
GCTCCAGATAAACGGGCGATC	GCTCCAGATAAACGGGCGATCGCGGGA	GCGGGA	16910	16930	16931	16936	+
CTCCAGATAAACGGGCGATCG	CTCCAGATAAACGGGCGATCGCGGGAG	CGGGAG	16911	16931	16932	16937	+
TCCAGATAAACGGGCGATCGC	TCCAGATAAACGGGCGATCGCGGGAGT	GGGAGT	16912	16932	16933	16938	+
CGGCTTCCTGTTCGATGACCT	CGGCTTCCTGTTCGATGACCTGCGGGC	GCGGGC	16954	16974	16975	16980	+
ATGACCTGCGGGCCGTTCAGA	ATGACCTGCGGGCCGTTCAGACCGAGA	CCGAGA	16968	16988	16989	16994	+
GTTCAGACCGAGACGCGCTTC	GTTCAGACCGAGACGCGCTTCGCGGGT	GCGGGT	16982	17002	17003	17008	+
TAGCTGCACAACGCCGCGGCG	TAGCTGCACAACGCCGCGGCGATGGAC	ATGGAC	17019	17039	17040	17045	+
GCCGCGGCGATGGACATCCCG	GCCGCGGCGATGGACATCCCGCCGAAG	CCGAAG	17031	17051	17052	17057	+
TGCCCGCGACAATGCCGACCA	TGCCCGCGACAATGCCGACCACCGGGG	CCGGGG	17068	17088	17089	17094	+
GCCCGCGACAATGCCGACCAC	GCCCGCGACAATGCCGACCACCGGGGT	CGGGGT	17069	17089	17090	17095	+
ACGCAGATCGACAATCGCCGC	ACGCAGATCGACAATCGCCGCGTGAAT	GTGAAT	17102	17122	17123	17128	+
ATATCGGCAATCGCCGCCAGA	ATATCGGCAATCGCCGCCAGACCGAGG	CCGAGG	17127	17147	17148	17153	+
TGCAGGCGCACGCCGCCGGTT	TGCAGGCGCACGCCGCCGGTTTCGAGG	TCGAGG	17163	17183	17184	17189	+
GGTTTCGAGGCTTAACACCGC	GGTTTCGAGGCTTAACACCGCCTGGGT	CTGGGT	17180	17200	17201	17206	+
CGAGGCTTAACACCGCCTGGG	CGAGGCTTAACACCGCCTGGGTCGGAA	TCGGAA	17185	17205	17206	17211	+
GAGGCTTAACACCGCCTGGGT	GAGGCTTAACACCGCCTGGGTCGGAAT	CGGAAT	17186	17206	17207	17212	+
AGCGCCGCCGCCATTTTGGCG	AGCGCCGCCGCCATTTTGGCGCCGGAC	CCGGAC	17244	17264	17265	17270	+
CACTTCGCCCATGCTGCCGCC	CACTTCGCCCATGCTGCCGCCCTGGAA	CTGGAA	17270	17290	17291	17296	+
ACTTCGCCCATGCTGCCGCCC	ACTTCGCCCATGCTGCCGCCCTGGAAC	TGGAAC	17271	17291	17292	17297	+
ACGGCGACATGACGCCTTCAA	ACGGCGACATGACGCCTTCAAACGGGT	ACGGGT	17401	17421	17422	17427	+
GACATGACGCCTTCAAACGGG	GACATGACGCCTTCAAACGGGTCGAGC	TCGAGC	17406	17426	17427	17432	+
GCTGCCTTCATCCAGCAGCGC	GCTGCCTTCATCCAGCAGCGCATGAGC	ATGAGC	17444	17464	17465	17470	+
CTCCTCAAACACCTGCTCGAT	CTCCTCAAACACCTGCTCGATACGAAT	ACGAAT	17523	17543	17544	17549	+
TCGATACGAATACGCGCCACG	TCGATACGAATACGCGCCACGCCGGGG	CCGGGG	17539	17559	17560	17565	+
CGATACGAATACGCGCCACGC	CGATACGAATACGCGCCACGCCGGGGG	CGGGGG	17540	17560	17561	17566	+
GATACGAATACGCGCCACGCC	GATACGAATACGCGCCACGCCGGGGGT	GGGGGT	17541	17561	17562	17567	+
GCCGGGGGTTGCGCCAAAGTC	GCCGGGGGTTGCGCCAAAGTCGTGAAT	GTGAAT	17559	17579	17580	17585	+
CTGCTCACCGTTTGCAGACGG	CTGCTCACCGTTTGCAGACGGCTGAAC	CTGAAC	17608	17628	17629	17634	+
AGCGGCTGCGGCTGTTATCGA	AGCGGCTGCGGCTGTTATCGACAGAAG	CAGAAG	17645	17665	17666	17671	+
AACGACTGGCTCTGGTCGGCG	AACGACTGGCTCTGGTCGGCGGTGAAT	GTGAAT	17689	17709	17710	17715	+
GTGAATAACACCTCCATATCC	GTGAATAACACCTCCATATCCCCGGAG	CCGGAG	17710	17730	17731	17736	+
TGAATAACACCTCCATATCCC	TGAATAACACCTCCATATCCCCGGAGC	CGGAGC	17711	17731	17732	17737	+
ACATCCTCTTAATACATTAAT	ACATCCTCTTAATACATTAATTAGGGC	TAGGGC	17809	17829	17830	17835	+
AATTAGGGCGATTCGATGCGA	AATTAGGGCGATTCGATGCGATCGAGA	TCGAGA	17827	17847	17848	17853	+
TTAGGGCGATTCGATGCGATC	TTAGGGCGATTCGATGCGATCGAGAAA	GAGAAA	17829	17849	17850	17855	+
GCAGATCCGCCGCGCCGCCCG	GCAGATCCGCCGCGCCGCCCGGCGAGG	GCGAGG	17870	17890	17891	17896	+
GCCGCGCCGCCCGGCGAGGCA	GCCGCGCCGCCCGGCGAGGCATTGAGC	TTGAGC	17878	17898	17899	17904	+
GGTCCAGCGCTCGCTGTCCTG	GGTCCAGCGCTCGCTGTCCTGCCGGAT	CCGGAT	17927	17947	17948	17953	+
GCCGCCTTCGCGTAATACCGC	GCCGCCTTCGCGTAATACCGCGCGGGC	GCGGGC	17961	17981	17982	17987	+
TCGCGTAATACCGCGCGGGCG	TCGCGTAATACCGCGCGGGCGCCGGAC	CCGGAC	17968	17988	17989	17994	+
CTCCAGGCCATCCAGTCCGGC	CTCCAGGCCATCCAGTCCGGCGCGGGA	GCGGGA	18003	18023	18024	18029	+
TCCAGGCCATCCAGTCCGGCG	TCCAGGCCATCCAGTCCGGCGCGGGAG	CGGGAG	18004	18024	18025	18030	+
CCAGGCCATCCAGTCCGGCGC	CCAGGCCATCCAGTCCGGCGCGGGAGA	GGGAGA	18005	18025	18026	18031	+
AGGCCATCCAGTCCGGCGCGG	AGGCCATCCAGTCCGGCGCGGGAGAGC	GAGAGC	18007	18027	18028	18033	+
GTTCAGTCGGCTCAGCCGTAG	GTTCAGTCGGCTCAGCCGTAGCCGGGG	CCGGGG	18105	18125	18126	18131	+
TTCAGTCGGCTCAGCCGTAGC	TTCAGTCGGCTCAGCCGTAGCCGGGGC	CGGGGC	18106	18126	18127	18132	+
GCAGCGCCTGCTGCAAGATGT	GCAGCGCCTGCTGCAAGATGTGCGGAA	GCGGAA	18131	18151	18152	18157	+
CAGCGCCTGCTGCAAGATGTG	CAGCGCCTGCTGCAAGATGTGCGGAAA	CGGAAA	18132	18152	18153	18158	+
TGCTGCGCCTCTTCCCGCGCG	TGCTGCGCCTCTTCCCGCGCGCCGGGA	CCGGGA	18163	18183	18184	18189	+
GCTGCGCCTCTTCCCGCGCGC	GCTGCGCCTCTTCCCGCGCGCCGGGAA	CGGGAA	18164	18184	18185	18190	+
CTGCGCCTCTTCCCGCGCGCC	CTGCGCCTCTTCCCGCGCGCCGGGAAC	GGGAAC	18165	18185	18186	18191	+
CGCGCCGGGAACGCGATAGCG	CGCGCCGGGAACGCGATAGCGATGGGT	ATGGGT	18180	18200	18201	18206	+
AACGCGATAGCGATGGGTGGC	AACGCGATAGCGATGGGTGGCGCGAAG	GCGAAG	18189	18209	18210	18215	+
TGGGTGGCGCGAAGCCCTTTA	TGGGTGGCGCGAAGCCCTTTACTGAAG	CTGAAG	18202	18222	18223	18228	+
TGCTGCGCCTGGCCGGTTCCG	TGCTGCGCCTGGCCGGTTCCGCCGAGC	CCGAGC	18286	18306	18307	18312	+
CAGCGCCCAGATTGCGCCCCG	CAGCGCCCAGATTGCGCCCCGGTGGGT	GTGGGT	18339	18359	18360	18365	+
ATCTGCTGTTCGCCTTCGCGA	ATCTGCTGTTCGCCTTCGCGACCGAGC	CCGAGC	18391	18411	18412	18417	+
CCGAGCCGCCCTATGGTTTGT	CCGAGCCGCCCTATGGTTTGTCTGAGC	CTGAGC	18412	18432	18433	18438	+
TTTGTCTGAGCGCGATATCTG	TTTGTCTGAGCGCGATATCTGCCGGAC	CCGGAC	18428	18448	18449	18454	+
CCAGCTCTGCTGCGCCAGCGC	CCAGCTCTGCTGCGCCAGCGCCTGAAA	CTGAAA	18459	18479	18480	18485	+
GCTGCGCCAGCGCCTGAAAGG	GCTGCGCCAGCGCCTGAAAGGTCGGAG	TCGGAG	18467	18487	18488	18493	+
CTGCGCCAGCGCCTGAAAGGT	CTGCGCCAGCGCCTGAAAGGTCGGAGT	CGGAGT	18468	18488	18489	18494	+
CTGAAAGGTCGGAGTCAGGCT	CTGAAAGGTCGGAGTCAGGCTGTGGGC	GTGGGC	18480	18500	18501	18506	+
AAGGTCGGAGTCAGGCTGTGG	AAGGTCGGAGTCAGGCTGTGGGCGGAG	GCGGAG	18484	18504	18505	18510	+
AGGTCGGAGTCAGGCTGTGGG	AGGTCGGAGTCAGGCTGTGGGCGGAGC	CGGAGC	18485	18505	18506	18511	+
TTCCCCCGACTGTCCACCAGA	TTCCCCCGACTGTCCACCAGACCGGGT	CCGGGT	18550	18570	18571	18576	+
GACTGTCCACCAGACCGGGTT	GACTGTCCACCAGACCGGGTTTCGGGC	TCGGGC	18557	18577	18578	18583	+
TCCACCAGACCGGGTTTCGGG	TCCACCAGACCGGGTTTCGGGCTGAGT	CTGAGT	18562	18582	18583	18588	+
CCATTCGGCGCCGCCTTCAAC	CCATTCGGCGCCGCCTTCAACCTGAAT	CTGAAT	18630	18650	18651	18656	+
GCCTTCAACCTGAATCCGCGG	GCCTTCAACCTGAATCCGCGGCAGAAG	CAGAAG	18642	18662	18663	18668	+
GCAGAAGTCTCATTACCAGCT	GCAGAAGTCTCATTACCAGCTCCGGAA	CCGGAA	18662	18682	18683	18688	+
CAGAAGTCTCATTACCAGCTC	CAGAAGTCTCATTACCAGCTCCGGAAT	CGGAAT	18663	18683	18684	18689	+
ACCAGCTCCGGAATTTTGCAG	ACCAGCTCCGGAATTTTGCAGGTGGGT	GTGGGT	18676	18696	18697	18702	+
GCAGGTGGGTTGTAAAGACCG	GCAGGTGGGTTGTAAAGACCGCCGGAC	CCGGAC	18693	18713	18714	18719	+
CGCCACGCTACCTGCCGCCAG	CGCCACGCTACCTGCCGCCAGCAGGGA	CAGGGA	18734	18754	18755	18760	+
GCCACGCTACCTGCCGCCAGC	GCCACGCTACCTGCCGCCAGCAGGGAA	AGGGAA	18735	18755	18756	18761	+
CCACGCTACCTGCCGCCAGCA	CCACGCTACCTGCCGCCAGCAGGGAAC	GGGAAC	18736	18756	18757	18762	+
GCTACCTGCCGCCAGCAGGGA	GCTACCTGCCGCCAGCAGGGAACGGGT	ACGGGT	18740	18760	18761	18766	+
GGAACGGGTGGCGTCGGTGCG	GGAACGGGTGGCGTCGGTGCGACGAAT	ACGAAT	18758	18778	18779	18784	+
TGCGACGAATACCGATGTCTT	TGCGACGAATACCGATGTCTTCCGGAT	CCGGAT	18775	18795	18796	18801	+
GCCACGCGATTGGCGTCTACG	GCCACGCGATTGGCGTCTACGCCGAGG	CCGAGG	18831	18851	18852	18857	+
TCTTCAAGGCTTTCCGCACGA	TCTTCAAGGCTTTCCGCACGATAGAGG	TAGAGG	18903	18923	18924	18929	+
AGGTAAGCGATTCCTTCTTCG	AGGTAAGCGATTCCTTCTTCGGTGAGC	GTGAGC	18927	18947	18948	18953	+
GATTCCTTCTTCGGTGAGCAC	GATTCCTTCTTCGGTGAGCACGTGGGT	GTGGGT	18935	18955	18956	18961	+
TCGCCGTAAATCATCACCGGC	TCGCCGTAAATCATCACCGGCGCGAGC	GCGAGC	18969	18989	18990	18995	+
TCCACCGCATCCAGTTTCTCA	TCCACCGCATCCAGTTTCTCAACGAAG	ACGAAG	19020	19040	19041	19046	+
GAAGGTCGGCTTCACGCCTGC	GAAGGTCGGCTTCACGCCTGCCTGGAA	CTGGAA	19043	19063	19064	19069	+
AAGGTCGGCTTCACGCCTGCC	AAGGTCGGCTTCACGCCTGCCTGGAAG	TGGAAG	19044	19064	19065	19070	+
CCAGTTTTTTACCGCGCTGCA	CCAGTTTTTTACCGCGCTGCATCGGGT	TCGGGT	19090	19110	19111	19116	+
GCGTGGCATGACGACGTCCGT	GCGTGGCATGACGACGTCCGTGCGGGT	GCGGGT	19147	19167	19168	19173	+
TGACCCATGTTCGGCGCGCCG	TGACCCATGTTCGGCGCGCCGCCGAAG	CCGAAG	19176	19196	19197	19202	+
ATGTTCGGCGCGCCGCCGAAG	ATGTTCGGCGCGCCGCCGAAGCCGGAC	CCGGAC	19182	19202	19203	19208	+
GCCGAAGCCGGACAGACGACC	GCCGAAGCCGGACAGACGACCGCGGGT	GCGGGT	19196	19216	19217	19222	+
ACAGACGACCGCGGGTAACGG	ACAGACGACCGCGGGTAACGGTAGAGG	TAGAGG	19207	19227	19228	19233	+
AGACGACCGCGGGTAACGGTA	AGACGACCGCGGGTAACGGTAGAGGAG	GAGGAG	19209	19229	19230	19235	+
GACGACCGCGGGTAACGGTAG	GACGACCGCGGGTAACGGTAGAGGAGT	AGGAGT	19210	19230	19231	19236	+
CGTAGCCATCAACCTGTAGCG	CGTAGCCATCAACCTGTAGCGTAGAGC	TAGAGC	19240	19260	19261	19266	+
GCGTACTGGCCTGCCAGCTGG	GCGTACTGGCCTGCCAGCTGGCAGAAG	CAGAAG	19284	19304	19305	19310	+
CCAGCTGGCAGAAGGCGCGGT	CCAGCTGGCAGAAGGCGCGGTTAGAGC	TAGAGC	19297	19317	19318	19323	+
CAGAAGGCGCGGTTAGAGCGC	CAGAAGGCGCGGTTAGAGCGCATGGAG	ATGGAG	19305	19325	19326	19331	+
AGAAGGCGCGGTTAGAGCGCA	AGAAGGCGCGGTTAGAGCGCATGGAGC	TGGAGC	19306	19326	19327	19332	+
ATGGAGCCGTCGGCGCCGGTA	ATGGAGCCGTCGGCGCCGGTAAAGAAC	AAGAAC	19326	19346	19347	19352	+
CGGCGCCGGTAAAGAACACGT	CGGCGCCGGTAAAGAACACGTCAGGAC	CAGGAC	19336	19356	19357	19362	+
GCCGGTAAAGAACACGTCAGG	GCCGGTAAAGAACACGTCAGGACGGGC	ACGGGC	19340	19360	19361	19366	+
AAAGAACACGTCAGGACGGGC	AAAGAACACGTCAGGACGGGCGCGAAT	GCGAAT	19346	19366	19367	19372	+
TCTTCCATCCCCAGCTCGCCG	TCTTCCATCCCCAGCTCGCCGCCGAAG	CCGAAG	19377	19397	19398	19403	+
CCACCCAGCCGCTCTCAATCG	CCACCCAGCCGCTCTCAATCGCCGGGA	CCGGGA	19417	19437	19438	19443	+
CACCCAGCCGCTCTCAATCGC	CACCCAGCCGCTCTCAATCGCCGGGAT	CGGGAT	19418	19438	19439	19444	+
TCTCAATCGCCGGGATCAGCG	TCTCAATCGCCGGGATCAGCGTCGGGT	TCGGGT	19429	19449	19450	19455	+
TCGCCGGGATCAGCGTCGGGT	TCGCCGGGATCAGCGTCGGGTGCGGGT	GCGGGT	19435	19455	19456	19461	+
GATCAGCGTCGGGTGCGGGTT	GATCAGCGTCGGGTGCGGGTTCAGGGT	CAGGGT	19442	19462	19463	19468	+
CAGTGTTTACAAATTTTGCCT	CAGTGTTTACAAATTTTGCCTTTGAGT	TTGAGT	19470	19490	19491	19496	+
TTACAAATTTTGCCTTTGAGT	TTACAAATTTTGCCTTTGAGTCCGAGC	CCGAGC	19476	19496	19497	19502	+
AGTCCGAGCTGTTCGCCGTAA	AGTCCGAGCTGTTCGCCGTAAGTGGGC	GTGGGC	19494	19514	19515	19520	+
AGCAGCTCAATGGCGGCGGTG	AGCAGCTCAATGGCGGCGGTGTTGAAG	TTGAAG	19524	19544	19545	19550	+
TTTAATGGCCATCATCGCCAT	TTTAATGGCCATCATCGCCATCAGGAT	CAGGAT	19598	19618	19619	19624	+
TGTGTTCCTGTTTGATCAGGC	TGTGTTCCTGTTTGATCAGGCGCGGGT	GCGGGT	19624	19644	19645	19650	+
CTGTTTGATCAGGCGCGGGTC	CTGTTTGATCAGGCGCGGGTCGCGGGT	GCGGGT	19631	19651	19652	19657	+
CAGGCGCGGGTCGCGGGTAAA	CAGGCGCGGGTCGCGGGTAAACAGGGG	CAGGGG	19640	19660	19661	19666	+
AGGCGCGGGTCGCGGGTAAAC	AGGCGCGGGTCGCGGGTAAACAGGGGT	AGGGGT	19641	19661	19662	19667	+
CGGGTAAACAGGGGTTCGATA	CGGGTAAACAGGGGTTCGATAAAGAAC	AAGAAC	19653	19673	19674	19679	+
CGACGTAATCAATCCACGACC	CGACGTAATCAATCCACGACCCCGGAA	CCGGAA	19696	19716	19717	19722	+
GACGTAATCAATCCACGACCC	GACGTAATCAATCCACGACCCCGGAAT	CGGAAT	19697	19717	19718	19723	+
CTGCGCGATGACGATGCCGTC	CTGCGCGATGACGATGCCGTCATGGAA	ATGGAA	19769	19789	19790	19795	+
TGCGCGATGACGATGCCGTCA	TGCGCGATGACGATGCCGTCATGGAAG	TGGAAG	19770	19790	19791	19796	+
AGGCTGCCGCTTCGACCAGCG	AGGCTGCCGCTTCGACCAGCGCCGGGG	CCGGGG	19795	19815	19816	19821	+
GGCTGCCGCTTCGACCAGCGC	GGCTGCCGCTTCGACCAGCGCCGGGGT	CGGGGT	19796	19816	19817	19822	+
TCTTCGGTACTCGGCCCGGTG	TCTTCGGTACTCGGCCCGGTGTAGAGG	TAGAGG	19824	19844	19845	19850	+
AGCCGGCAATCAGCGCCACGT	AGCCGGCAATCAGCGCCACGTTCGGAG	TCGGAG	19873	19893	19894	19899	+
GCCGGCAATCAGCGCCACGTT	GCCGGCAATCAGCGCCACGTTCGGAGC	CGGAGC	19874	19894	19895	19900	+
CGGAGCCAGATCGACATACAG	CGGAGCCAGATCGACATACAGGCGGGA	GCGGGA	19895	19915	19916	19921	+
GGAGCCAGATCGACATACAGG	GGAGCCAGATCGACATACAGGCGGGAA	CGGGAA	19896	19916	19917	19922	+
GAGCCAGATCGACATACAGGC	GAGCCAGATCGACATACAGGCGGGAAT	GGGAAT	19897	19917	19918	19923	+
AGATCGACATACAGGCGGGAA	AGATCGACATACAGGCGGGAATAGAGT	TAGAGT	19902	19922	19923	19928	+
GGAATAGAGTTCGATGTAGGT	GGAATAGAGTTCGATGTAGGTGTGAAT	GTGAAT	19919	19939	19940	19945	+
GCAGGCCATCTTCCAGCAGTT	GCAGGCCATCTTCCAGCAGTTGCGAAA	GCGAAA	19960	19980	19981	19986	+
CAGTTGCGAAATGCGCAGGCT	CAGTTGCGAAATGCGCAGGCTCTGGGT	CTGGGT	19976	19996	19997	20002	+
AAATGCGCAGGCTCTGGGTAC	AAATGCGCAGGCTCTGGGTACCAGAGA	CAGAGA	19984	20004	20005	20010	+
ATGCGCAGGCTCTGGGTACCA	ATGCGCAGGCTCTGGGTACCAGAGAAA	GAGAAA	19986	20006	20007	20012	+
GCAGGCTCTGGGTACCAGAGA	GCAGGCTCTGGGTACCAGAGAAAGAGA	AAGAGA	19990	20010	20011	20016	+
AGGCTCTGGGTACCAGAGAAA	AGGCTCTGGGTACCAGAGAAAGAGAAG	GAGAAG	19992	20012	20013	20018	+
AGAGAAAGAGAAGTCCAGCTT	AGAGAAAGAGAAGTCCAGCTTGCGGGC	GCGGGC	20006	20026	20027	20032	+
ATGTGCAGGTCATGCACTTTT	ATGTGCAGGTCATGCACTTTTTCGGGA	TCGGGA	20088	20108	20109	20114	+
TGTGCAGGTCATGCACTTTTT	TGTGCAGGTCATGCACTTTTTCGGGAT	CGGGAT	20089	20109	20110	20115	+
GGGATTCACTTCAGCCAGCAT	GGGATTCACTTCAGCCAGCATGCGGGA	GCGGGA	20111	20131	20132	20137	+
GGATTCACTTCAGCCAGCATG	GGATTCACTTCAGCCAGCATGCGGGAC	CGGGAC	20112	20132	20133	20138	+
CACTTCAGCCAGCATGCGGGA	CACTTCAGCCAGCATGCGGGACAGAAA	CAGAAA	20117	20137	20138	20143	+
CGCGGTCAGGTCTGCGGTCGG	CGCGGTCAGGTCTGCGGTCGGCAGAAC	CAGAAC	20213	20233	20234	20239	+
AGAACCTTGCCCTGCACCGGT	AGAACCTTGCCCTGCACCGGTACGGAA	ACGGAA	20235	20255	20256	20261	+
GAACCTTGCCCTGCACCGGTA	GAACCTTGCCCTGCACCGGTACGGAAG	CGGAAG	20236	20256	20257	20262	+
GCGCCGCTGCTTCTCGGTGCG	GCGCCGCTGCTTCTCGGTGCGGCGGGT	GCGGGT	20267	20287	20288	20293	+
AATCATTTTGATTGCTTAACA	AATCATTTTGATTGCTTAACACTGGAT	CTGGAT	20351	20371	20372	20377	+
TTTTGATTGCTTAACACTGGA	TTTTGATTGCTTAACACTGGATAGAGT	TAGAGT	20356	20376	20377	20382	+
CTGGATAGAGTGTGCGCCCTG	CTGGATAGAGTGTGCGCCCTGGTGAGA	GTGAGA	20372	20392	20393	20398	+
GGATAGAGTGTGCGCCCTGGT	GGATAGAGTGTGCGCCCTGGTGAGAAA	GAGAAA	20374	20394	20395	20400	+
GAGAAAGTCATCAATTAAGCG	GAGAAAGTCATCAATTAAGCGTAGAGG	TAGAGG	20395	20415	20416	20421	+
GAAAGTCATCAATTAAGCGTA	GAAAGTCATCAATTAAGCGTAGAGGAG	GAGGAG	20397	20417	20418	20423	+
AAAGTCATCAATTAAGCGTAG	AAAGTCATCAATTAAGCGTAGAGGAGG	AGGAGG	20398	20418	20419	20424	+
AGTCATCAATTAAGCGTAGAG	AGTCATCAATTAAGCGTAGAGGAGGAT	GAGGAT	20400	20420	20421	20426	+
GCGTAGAGGAGGATTGTTAGC	GCGTAGAGGAGGATTGTTAGCCTGAGA	CTGAGA	20413	20433	20434	20439	+
GTAGAGGAGGATTGTTAGCCT	GTAGAGGAGGATTGTTAGCCTGAGAGT	GAGAGT	20415	20435	20436	20441	+
TTGTTAGCCTGAGAGTAATAA	TTGTTAGCCTGAGAGTAATAATTGGAG	TTGGAG	20426	20446	20447	20452	+
TGTTAGCCTGAGAGTAATAAT	TGTTAGCCTGAGAGTAATAATTGGAGG	TGGAGG	20427	20447	20448	20453	+
TTAGCCTGAGAGTAATAATTG	TTAGCCTGAGAGTAATAATTGGAGGAA	GAGGAA	20429	20449	20450	20455	+
TAGCCTGAGAGTAATAATTGG	TAGCCTGAGAGTAATAATTGGAGGAAC	AGGAAC	20430	20450	20451	20456	+
ATTGGAGGAACAATTTGTGAT	ATTGGAGGAACAATTTGTGATCAGGAT	CAGGAT	20446	20466	20467	20472	+
ACCTGTTCCCGCCGCAAATCG	ACCTGTTCCCGCCGCAAATCGCCGGGT	CCGGGT	20474	20494	20495	20500	+
CGCCGCAAATCGCCGGGTGCG	CGCCGCAAATCGCCGGGTGCGACGGAT	ACGGAT	20483	20503	20504	20509	+
CGGTATAGTAGTCGGCTGATT	CGGTATAGTAGTCGGCTGATTACGAGA	ACGAGA	20537	20557	20558	20563	+
GTATAGTAGTCGGCTGATTAC	GTATAGTAGTCGGCTGATTACGAGAAA	GAGAAA	20539	20559	20560	20565	+
ATCTCGCCGCCGCCGATTCGC	ATCTCGCCGCCGCCGATTCGCGCGAGT	GCGAGT	20608	20628	20629	20634	+
GCTGCCGCGACTGATCCGCCG	GCTGCCGCGACTGATCCGCCGCAGGGT	CAGGGT	20678	20698	20699	20704	+
GTCGACGCCCACTGGCAGCGG	GTCGACGCCCACTGGCAGCGGCTGGAG	CTGGAG	20709	20729	20730	20735	+
TCGACGCCCACTGGCAGCGGC	TCGACGCCCACTGGCAGCGGCTGGAGC	TGGAGC	20710	20730	20731	20736	+
CGGCGACTTTGTCGATCTGGC	CGGCGACTTTGTCGATCTGGCCTGGAG	CTGGAG	20744	20764	20765	20770	+
GGCGACTTTGTCGATCTGGCC	GGCGACTTTGTCGATCTGGCCTGGAGC	TGGAGC	20745	20765	20766	20771	+
ACTTTGTCGATCTGGCCTGGA	ACTTTGTCGATCTGGCCTGGAGCGAAG	GCGAAG	20749	20769	20770	20775	+
AACCACGGCTGGTGGTGTTTC	AACCACGGCTGGTGGTGTTTCACGGAC	ACGGAC	20797	20817	20818	20823	+
CGGCTGGTGGTGTTTCACGGA	CGGCTGGTGGTGTTTCACGGACTGGAA	CTGGAA	20802	20822	20823	20828	+
GGCTGGTGGTGTTTCACGGAC	GGCTGGTGGTGTTTCACGGACTGGAAG	TGGAAG	20803	20823	20824	20829	+
TTTCACGGACTGGAAGGCAGC	TTTCACGGACTGGAAGGCAGCCTGAAC	CTGAAC	20814	20834	20835	20840	+
GCCCGTATGCGCATGGCCTGA	GCCCGTATGCGCATGGCCTGATTGAAG	TTGAAG	20842	20862	20863	20868	+
CATGGCCTGATTGAAGCGGCG	CATGGCCTGATTGAAGCGGCGCAGAAG	CAGAAG	20853	20873	20874	20879	+
GCGGCGCAGAAGCGCGGCTGG	GCGGCGCAGAAGCGCGGCTGGCTGGGG	CTGGGG	20868	20888	20889	20894	+
CGGCGCAGAAGCGCGGCTGGC	CGGCGCAGAAGCGCGGCTGGCTGGGGG	TGGGGG	20869	20889	20890	20895	+
GGCGCAGAAGCGCGGCTGGCT	GGCGCAGAAGCGCGGCTGGCTGGGGGT	GGGGGT	20870	20890	20891	20896	+
TGCATTTTCGCGGCTGCAGCG	TGCATTTTCGCGGCTGCAGCGGCGAGC	GCGAGC	20902	20922	20923	20928	+
TTTCGCGGCTGCAGCGGCGAG	TTTCGCGGCTGCAGCGGCGAGCCGAAC	CCGAAC	20907	20927	20928	20933	+
TGCAGCGGCGAGCCGAACCGT	TGCAGCGGCGAGCCGAACCGTATGAAC	ATGAAC	20916	20936	20937	20942	+
TGAACCGCATTTATCACTCCG	TGAACCGCATTTATCACTCCGGCGAAA	GCGAAA	20938	20958	20959	20964	+
GCATTTATCACTCCGGCGAAA	GCATTTATCACTCCGGCGAAACCGAAG	CCGAAG	20944	20964	20965	20970	+
GGTTTCTACACTGGCTGCGGC	GGTTTCTACACTGGCTGCGGCGCGAGT	GCGAGT	20980	21000	21001	21006	+
GGCAACGCGCCGACCGCGGCG	GGCAACGCGCCGACCGCGGCGGTGGGC	GTGGGC	21009	21029	21030	21035	+
AATATGCTGGCCTGCCTGCTG	AATATGCTGGCCTGCCTGCTGGCGAAA	GCGAAA	21051	21071	21072	21077	+
TGCTGGCCTGCCTGCTGGCGA	TGCTGGCCTGCCTGCTGGCGAAAGAAG	AAGAAG	21055	21075	21076	21081	+
TGGCCTGCCTGCTGGCGAAAG	TGGCCTGCCTGCTGGCGAAAGAAGGGA	AAGGGA	21058	21078	21079	21084	+
GGCCTGCCTGCTGGCGAAAGA	GGCCTGCCTGCTGGCGAAAGAAGGGAA	AGGGAA	21059	21079	21080	21085	+
GCCTGCCTGCTGGCGAAAGAA	GCCTGCCTGCTGGCGAAAGAAGGGAAA	GGGAAA	21060	21080	21081	21086	+
AAAGAAGGGAAAGATATCCCG	AAAGAAGGGAAAGATATCCCGCTGGAT	CTGGAT	21075	21095	21096	21101	+
ATAGTTTCCGCGCCCTTCGTG	ATAGTTTCCGCGCCCTTCGTGCTGGAA	CTGGAA	21111	21131	21132	21137	+
TAGTTTCCGCGCCCTTCGTGC	TAGTTTCCGCGCCCTTCGTGCTGGAAG	TGGAAG	21112	21132	21133	21138	+
CTGGAAGCGTGCAGTTACCAT	CTGGAAGCGTGCAGTTACCATATGGAA	ATGGAA	21132	21152	21153	21158	+
TGGAAGCGTGCAGTTACCATA	TGGAAGCGTGCAGTTACCATATGGAAA	TGGAAA	21133	21153	21154	21159	+
CGCGTTTATCAGCGCTATTTG	CGCGTTTATCAGCGCTATTTGCTGAAT	CTGAAT	21171	21191	21192	21197	+
CAGCGCTATTTGCTGAATTTA	CAGCGCTATTTGCTGAATTTATTGAAG	TTGAAG	21180	21200	21201	21206	+
TATTTGCTGAATTTATTGAAG	TATTTGCTGAATTTATTGAAGGCGAAC	GCGAAC	21186	21206	21207	21212	+
CGCGCAAACTGGCGGCCTATC	CGCGCAAACTGGCGGCCTATCCCGGAT	CCGGAT	21217	21237	21238	21243	+
CTGCCAATCGATCTGGCGCAG	CTGCCAATCGATCTGGCGCAGCTGAAA	CTGAAA	21246	21266	21267	21272	+
TGAAATCCCTGCGCCTCATTC	TGAAATCCCTGCGCCTCATTCGCGAAT	GCGAAT	21268	21288	21289	21294	+
GAATTTGACGATCTGATCACC	GAATTTGACGATCTGATCACCGCGAAA	GCGAAA	21291	21311	21312	21317	+
CAATGCAGCGCCATGCCGTTG	CAATGCAGCGCCATGCCGTTGCTGAAC	CTGAAC	21354	21374	21375	21380	+
CAGCGCCATGCCGTTGCTGAA	CAGCGCCATGCCGTTGCTGAACCGGAT	CCGGAT	21359	21379	21380	21385	+
CATGCTAAAGACGATCCGTTT	CATGCTAAAGACGATCCGTTTATGGAT	ATGGAT	21408	21428	21429	21434	+
ATCATCACGTGATCCCCAACG	ATCATCACGTGATCCCCAACGCAGAAG	CAGAAG	21433	21453	21454	21459	+
ATCACGTGATCCCCAACGCAG	ATCACGTGATCCCCAACGCAGAAGAAT	AAGAAT	21436	21456	21457	21462	+
CAGAAGAATTGCCGCCGCAGG	CAGAAGAATTGCCGCCGCAGGTTGAGT	TTGAGT	21454	21474	21475	21480	+
CCGCAGGTTGAGTATCAGCTA	CCGCAGGTTGAGTATCAGCTAACGGAA	ACGGAA	21468	21488	21489	21494	+
CGCAGGTTGAGTATCAGCTAA	CGCAGGTTGAGTATCAGCTAACGGAAC	CGGAAC	21469	21489	21490	21495	+
AGTATCAGCTAACGGAACACG	AGTATCAGCTAACGGAACACGGCGGAC	GCGGAC	21478	21498	21499	21504	+
CTAACGGAACACGGCGGACAC	CTAACGGAACACGGCGGACACGTGGGC	GTGGGC	21486	21506	21507	21512	+
ATCGGCGGCACGCTGCGCCGC	ATCGGCGGCACGCTGCGCCGCCCGGAG	CCGGAG	21516	21536	21537	21542	+
TCGGCGGCACGCTGCGCCGCC	TCGGCGGCACGCTGCGCCGCCCGGAGA	CGGAGA	21517	21537	21538	21543	+
CTGCGCCGCCCGGAGATGTGG	CTGCGCCGCCCGGAGATGTGGCTGGAA	CTGGAA	21528	21548	21549	21554	+
TGCGCCGCCCGGAGATGTGGC	TGCGCCGCCCGGAGATGTGGCTGGAAT	TGGAAT	21529	21549	21550	21555	+
CCCAATTGGCTGACAAGGTAT	CCCAATTGGCTGACAAGGTATCTGGAG	CTGGAG	21564	21584	21585	21590	+
CCAATTGGCTGACAAGGTATC	CCAATTGGCTGACAAGGTATCTGGAGG	TGGAGG	21565	21585	21586	21591	+
TTAACGATGATCGTTCCCTGG	TTAACGATGATCGTTCCCTGGCAGGAC	CAGGAC	21593	21613	21614	21619	+
TTCCCTGGCAGGACATTTCGC	TTCCCTGGCAGGACATTTCGCCCGAGA	CCGAGA	21606	21626	21627	21632	+
CAGGACATTTCGCCCGAGACG	CAGGACATTTCGCCCGAGACGCTGGAC	CTGGAC	21614	21634	21635	21640	+
CCGAGACGCTGGACAATTTGA	CCGAGACGCTGGACAATTTGATCGAAA	TCGAAA	21627	21647	21648	21653	+
TGATCGAAAGTTTTGTCTTGC	TGATCGAAAGTTTTGTCTTGCGCGAAG	GCGAAG	21645	21665	21666	21671	+
TGCGCGAAGGCACCGATTATG	TGCGCGAAGGCACCGATTATGGTGAAC	GTGAAC	21663	21683	21684	21689	+
AAGGCACCGATTATGGTGAAC	AAGGCACCGATTATGGTGAACATGAAC	ATGAAC	21669	21689	21690	21695	+
ATGGTGAACATGAACGCTCAC	ATGGTGAACATGAACGCTCACTTGAGC	TTGAGC	21681	21701	21702	21707	+
GCCGACGTCAAACGTCAATTA	GCCGACGTCAAACGTCAATTACAGAGC	CAGAGC	21716	21736	21737	21742	+
ACGTCAAACGTCAATTACAGA	ACGTCAAACGTCAATTACAGAGCGGAG	GCGGAG	21720	21740	21741	21746	+
CGTCAAACGTCAATTACAGAG	CGTCAAACGTCAATTACAGAGCGGAGA	CGGAGA	21721	21741	21742	21747	+
TCAAACGTCAATTACAGAGCG	TCAAACGTCAATTACAGAGCGGAGAAG	GAGAAG	21723	21743	21744	21749	+
GAGAAGCCGTGCTGGTCTGGT	GAGAAGCCGTGCTGGTCTGGTCTGAGT	CTGAGT	21744	21764	21765	21770	+
TGCTGGTCTGGTCTGAGTTGC	TGCTGGTCTGGTCTGAGTTGCACGAAA	ACGAAA	21753	21773	21774	21779	+
TCATGCCGCGCAAACAGTTTC	TCATGCCGCGCAAACAGTTTCGCGAAT	GCGAAT	21789	21809	21810	21815	+
AATAATAAGACCAATCTTTTG	AATAATAAGACCAATCTTTTGATGGAG	ATGGAG	21840	21860	21861	21866	+
ATAATAAGACCAATCTTTTGA	ATAATAAGACCAATCTTTTGATGGAGT	TGGAGT	21841	21861	21862	21867	+
AACATCCGGTGATTGCGGTAA	AACATCCGGTGATTGCGGTAACAGGAT	CAGGAT	21882	21902	21903	21908	+
GCGGTAACAGGATCCAGCGGC	GCGGTAACAGGATCCAGCGGCGCGGGG	GCGGGG	21896	21916	21917	21922	+
CGGTAACAGGATCCAGCGGCG	CGGTAACAGGATCCAGCGGCGCGGGGA	CGGGGA	21897	21917	21918	21923	+
GGTAACAGGATCCAGCGGCGC	GGTAACAGGATCCAGCGGCGCGGGGAC	GGGGAC	21898	21918	21919	21924	+
CCCAGCTAAACCTGCGCGCAG	CCCAGCTAAACCTGCGCGCAGCCGAGG	CCGAGG	21960	21980	21981	21986	+
CTAAACCTGCGCGCAGCCGAG	CTAAACCTGCGCGCAGCCGAGGTGGAA	GTGGAA	21965	21985	21986	21991	+
TAAACCTGCGCGCAGCCGAGG	TAAACCTGCGCGCAGCCGAGGTGGAAG	TGGAAG	21966	21986	21987	21992	+
AGTTTTCATCGCTATACCCGT	AGTTTTCATCGCTATACCCGTCCGGAA	CCGGAA	21998	22018	22019	22024	+
GTTTTCATCGCTATACCCGTC	GTTTTCATCGCTATACCCGTCCGGAAA	CGGAAA	21999	22019	22020	22025	+
CATCGCTATACCCGTCCGGAA	CATCGCTATACCCGTCCGGAAATGGAT	ATGGAT	22004	22024	22025	22030	+
CGATCCGCAAGGCCCGCGACG	CGATCCGCAAGGCCCGCGACGCCGGGC	CCGGGC	22035	22055	22056	22061	+
GGCACATCAGCTATTTCGGCC	GGCACATCAGCTATTTCGGCCCTGAAG	CTGAAG	22062	22082	22083	22088	+
GAAGCTAACGACTTCGGTCTG	GAAGCTAACGACTTCGGTCTGCTGGAA	CTGGAA	22085	22105	22106	22111	+
AAGCTAACGACTTCGGTCTGC	AAGCTAACGACTTCGGTCTGCTGGAAC	TGGAAC	22086	22106	22107	22112	+
GTCTGCTGGAACAGACCTTCA	GTCTGCTGGAACAGACCTTCATTGAAT	TTGAAT	22101	22121	22122	22127	+
TGGAACAGACCTTCATTGAAT	TGGAACAGACCTTCATTGAATACGGGC	ACGGGC	22107	22127	22128	22133	+
ACCTTCATTGAATACGGGCAG	ACCTTCATTGAATACGGGCAGACGGGC	ACGGGC	22115	22135	22136	22141	+
GCAAATATCTTCACACCTACG	GCAAATATCTTCACACCTACGACGAAG	ACGAAG	22155	22175	22176	22181	+
CACCTACGACGAAGCCGTGCC	CACCTACGACGAAGCCGTGCCGTGGAA	GTGGAA	22168	22188	22189	22194	+
ACCTACGACGAAGCCGTGCCG	ACCTACGACGAAGCCGTGCCGTGGAAT	TGGAAT	22169	22189	22190	22195	+
CCGTGCCGTGGAATCAGGTGC	CCGTGCCGTGGAATCAGGTGCCCGGAA	CCGGAA	22182	22202	22203	22208	+
CGTGCCGTGGAATCAGGTGCC	CGTGCCGTGGAATCAGGTGCCCGGAAC	CGGAAC	22183	22203	22204	22209	+
TTTACCCCCTGGCAGCCGCTG	TTTACCCCCTGGCAGCCGCTGCCGGAA	CCGGAA	22211	22231	22232	22237	+
TTACCCCCTGGCAGCCGCTGC	TTACCCCCTGGCAGCCGCTGCCGGAAC	CGGAAC	22212	22232	22233	22238	+
AACCGACCGACGTGCTATTTT	AACCGACCGACGTGCTATTTTATGAAG	ATGAAG	22236	22256	22257	22262	+
CGACCGACGTGCTATTTTATG	CGACCGACGTGCTATTTTATGAAGGAC	AAGGAC	22239	22259	22260	22265	+
TATTTTATGAAGGACTGCACG	TATTTTATGAAGGACTGCACGGCGGGG	GCGGGG	22251	22271	22272	22277	+
ATTTTATGAAGGACTGCACGG	ATTTTATGAAGGACTGCACGGCGGGGT	CGGGGT	22252	22272	22273	22278	+
CGCGCCATGTCGATTTGCTGG	CGCGCCATGTCGATTTGCTGGTCGGGG	TCGGGG	22302	22322	22323	22328	+
GCGCCATGTCGATTTGCTGGT	GCGCCATGTCGATTTGCTGGTCGGGGT	CGGGGT	22303	22323	22324	22329	+
GGGGTGGTGCCTATCGTCAAC	GGGGTGGTGCCTATCGTCAACCTGGAG	CTGGAG	22325	22345	22346	22351	+
GGGTGGTGCCTATCGTCAACC	GGGTGGTGCCTATCGTCAACCTGGAGT	TGGAGT	22326	22346	22347	22352	+
GGTGCCTATCGTCAACCTGGA	GGTGCCTATCGTCAACCTGGAGTGGAT	GTGGAT	22330	22350	22351	22356	+
ATCGTCAACCTGGAGTGGATC	ATCGTCAACCTGGAGTGGATCCAGAAA	CAGAAA	22337	22357	22358	22363	+
AGAAACTGATTCGCGACACCA	AGAAACTGATTCGCGACACCAGCGAGC	GCGAGC	22359	22379	22380	22385	+
CCAGCGAGCGCGGCCACTCCC	CCAGCGAGCGCGGCCACTCCCGCGAGG	GCGAGG	22377	22397	22398	22403	+
GGCCACTCCCGCGAGGCGGTA	GGCCACTCCCGCGAGGCGGTAATGGAC	ATGGAC	22388	22408	22409	22414	+
ATGGACTCCGTGGTGCGCTCA	ATGGACTCCGTGGTGCGCTCAATGGAT	ATGGAT	22409	22429	22430	22435	+
AACTTCCAGCGCGTGCCGACG	AACTTCCAGCGCGTGCCGACGGTGGAT	GTGGAT	22481	22501	22502	22507	+
GCCGCTCGCGGTATTCCATCG	GCCGCTCGCGGTATTCCATCGCTGGAT	CTGGAT	22523	22543	22544	22549	+
CTCGCGGTATTCCATCGCTGG	CTCGCGGTATTCCATCGCTGGATGAAA	ATGAAA	22527	22547	22548	22553	+
GTGGTAATCCATTTTCGTAAT	GTGGTAATCCATTTTCGTAATCTGGAA	CTGGAA	22559	22579	22580	22585	+
TGGTAATCCATTTTCGTAATC	TGGTAATCCATTTTCGTAATCTGGAAG	TGGAAG	22560	22580	22581	22586	+
CCCTGGCTGCTGGCGATGCTG	CCCTGGCTGCTGGCGATGCTGCAGGGG	CAGGGG	22598	22618	22619	22624	+
CCTGGCTGCTGGCGATGCTGC	CCTGGCTGCTGGCGATGCTGCAGGGGT	AGGGGT	22599	22619	22620	22625	+
CACATCAATACGCTGGTGGTG	CACATCAATACGCTGGTGGTGCCGGGC	CCGGGC	22637	22657	22658	22663	+
CTGGTGGTGCCGGGCGGTAAA	CTGGTGGTGCCGGGCGGTAAAATGGGC	ATGGGC	22649	22669	22670	22675	+
GGCGGTAAAATGGGCCTGGCG	GGCGGTAAAATGGGCCTGGCGATGGAG	ATGGAG	22661	22681	22682	22687	+
GCGGTAAAATGGGCCTGGCGA	GCGGTAAAATGGGCCTGGCGATGGAGC	TGGAGC	22662	22682	22683	22688	+
CTGCCGCTGGTGCAACGGCTG	CTGCCGCTGGTGCAACGGCTGATGGAA	ATGGAA	22697	22717	22718	22723	+
TGCCGCTGGTGCAACGGCTGA	TGCCGCTGGTGCAACGGCTGATGGAAG	TGGAAG	22698	22718	22719	22724	+
CGCTGGTGCAACGGCTGATGG	CGCTGGTGCAACGGCTGATGGAAGGGA	AAGGGA	22701	22721	22722	22727	+
GCTGGTGCAACGGCTGATGGA	GCTGGTGCAACGGCTGATGGAAGGGAA	AGGGAA	22702	22722	22723	22728	+
CTGGTGCAACGGCTGATGGAA	CTGGTGCAACGGCTGATGGAAGGGAAG	GGGAAG	22703	22723	22724	22729	+
GTGCAACGGCTGATGGAAGGG	GTGCAACGGCTGATGGAAGGGAAGAAG	AAGAAG	22706	22726	22727	22732	+
AAGGGAAGAAGATCAAGTAAG	AAGGGAAGAAGATCAAGTAAGGCGAAA	GCGAAA	22722	22742	22743	22748	+
CCAGATAACGCCTTCTCCAGC	CCAGATAACGCCTTCTCCAGCCCGGAA	CCGGAA	22754	22774	22775	22780	+
CAGATAACGCCTTCTCCAGCC	CAGATAACGCCTTCTCCAGCCCGGAAC	CGGAAC	22755	22775	22776	22781	+
GGAACAGGCTACAAACGTAGG	GGAACAGGCTACAAACGTAGGCCGGGC	CCGGGC	22777	22797	22798	22803	+
CTACAAACGTAGGCCGGGCAA	CTACAAACGTAGGCCGGGCAAGCGAAG	GCGAAG	22785	22805	22806	22811	+
CGAAGCGCCCCCGGCAGTGTG	CGAAGCGCCCCCGGCAGTGTGCCGGAT	CCGGAT	22807	22827	22828	22833	+
CCTAAGCCGCAATCACCTCAT	CCTAAGCCGCAATCACCTCATACGAGT	ACGAGT	22871	22891	22892	22897	+
AGCCGCAATCACCTCATACGA	AGCCGCAATCACCTCATACGAGTGGGT	GTGGGT	22875	22895	22896	22901	+
CTTTTTCCAGCATCAGCGCCA	CTTTTTCCAGCATCAGCGCCACCGAGC	CCGAGC	22913	22933	22934	22939	+
GCCACCGAGCAATACTTCTCC	GCCACCGAGCAATACTTCTCCGCGGAG	GCGGAG	22930	22950	22951	22956	+
CCACCGAGCAATACTTCTCCG	CCACCGAGCAATACTTCTCCGCGGAGA	CGGAGA	22931	22951	22952	22957	+
ACCGAGCAATACTTCTCCGCG	ACCGAGCAATACTTCTCCGCGGAGAGA	GAGAGA	22933	22953	22954	22959	+
TTCAGGTCATTACCCGTAACG	TTCAGGTCATTACCCGTAACGATGAAA	ATGAAA	22987	23007	23008	23013	+
AACGATGAAATGCAGATTGAT	AACGATGAAATGCAGATTGATATGGGT	ATGGGT	23004	23024	23025	23030	+
ATGAAATGCAGATTGATATGG	ATGAAATGCAGATTGATATGGGTGAAC	GTGAAC	23008	23028	23029	23034	+
GCGGCGCTTCTTCGCGACGTT	GCGGCGCTTCTTCGCGACGTTCAGAGG	CAGAGG	23039	23059	23060	23065	+
CACATCCTGACGGCCTTTTTG	CACATCCTGACGGCCTTTTTGCAGAAT	CAGAAT	23088	23108	23109	23114	+
TCCTGACGGCCTTTTTGCAGA	TCCTGACGGCCTTTTTGCAGAATGGAA	ATGGAA	23092	23112	23113	23118	+
CCTGACGGCCTTTTTGCAGAA	CCTGACGGCCTTTTTGCAGAATGGAAA	TGGAAA	23093	23113	23114	23119	+
CGGCCATTAACACCATTTCCA	CGGCCATTAACACCATTTCCATCGGGC	TCGGGC	23147	23167	23168	23173	+
ATTAACACCATTTCCATCGGG	ATTAACACCATTTCCATCGGGCTGGGG	CTGGGG	23152	23172	23173	23178	+
TTAACACCATTTCCATCGGGC	TTAACACCATTTCCATCGGGCTGGGGG	TGGGGG	23153	23173	23174	23179	+
TAACACCATTTCCATCGGGCT	TAACACCATTTCCATCGGGCTGGGGGC	GGGGGC	23154	23174	23175	23180	+
TCGGGCTGGGGGCCTTATCGC	TCGGGCTGGGGGCCTTATCGCCTGAGT	CTGAGT	23168	23188	23189	23194	+
ATCGCCTGAGTTGCCGTCCAT	ATCGCCTGAGTTGCCGTCCATCAGGAT	CAGGAT	23184	23204	23205	23210	+
CCGTCCATCAGGATCTGGTGC	CCGTCCATCAGGATCTGGTGCCCGGAA	CCGGAA	23197	23217	23218	23223	+
CGTCCATCAGGATCTGGTGCC	CGTCCATCAGGATCTGGTGCCCGGAAG	CGGAAG	23198	23218	23219	23224	+
TGGTGCCCGGAAGCCGACTCG	TGGTGCCCGGAAGCCGACTCGCCGAGG	CCGAGG	23212	23232	23233	23238	+
GTGCCCGGAAGCCGACTCGCC	GTGCCCGGAAGCCGACTCGCCGAGGAA	GAGGAA	23214	23234	23235	23240	+
TGCCCGGAAGCCGACTCGCCG	TGCCCGGAAGCCGACTCGCCGAGGAAG	AGGAAG	23215	23235	23236	23241	+
GCGCCCGCGACAAATCTCGCA	GCGCCCGCGACAAATCTCGCAACGGAA	ACGGAA	23317	23337	23338	23343	+
CGCCCGCGACAAATCTCGCAA	CGCCCGCGACAAATCTCGCAACGGAAG	CGGAAG	23318	23338	23339	23344	+
CGGAAGGCGACCTGCGTCATG	CGGAAGGCGACCTGCGTCATGCTGAAG	CTGAAG	23339	23359	23360	23365	+
GGCGACCTGCGTCATGCTGAA	GGCGACCTGCGTCATGCTGAAGCGAGA	GCGAGA	23344	23364	23365	23370	+
CGTCATGCTGAAGCGAGACAC	CGTCATGCTGAAGCGAGACACCAGGAG	CAGGAG	23353	23373	23374	23379	+
GTCATGCTGAAGCGAGACACC	GTCATGCTGAAGCGAGACACCAGGAGA	AGGAGA	23354	23374	23375	23380	+
GCTAAAGCTATGCTAAAACAG	GCTAAAGCTATGCTAAAACAGACGAGA	ACGAGA	23387	23407	23408	23413	+
CGTTGACGTACTGTGTATGCA	CGTTGACGTACTGTGTATGCACAGGAT	CAGGAT	23424	23444	23445	23450	+
GCCGTTATTGACAGCCTCTTC	GCCGTTATTGACAGCCTCTTCCCGGGA	CCGGGA	23469	23489	23490	23495	+
CCGTTATTGACAGCCTCTTCC	CCGTTATTGACAGCCTCTTCCCGGGAA	CGGGAA	23470	23490	23491	23496	+
CGTTATTGACAGCCTCTTCCC	CGTTATTGACAGCCTCTTCCCGGGAAG	GGGAAG	23471	23491	23492	23497	+
TTGACAGCCTCTTCCCGGGAA	TTGACAGCCTCTTCCCGGGAAGCGGGA	GCGGGA	23476	23496	23497	23502	+
TGACAGCCTCTTCCCGGGAAG	TGACAGCCTCTTCCCGGGAAGCGGGAA	CGGGAA	23477	23497	23498	23503	+
GACAGCCTCTTCCCGGGAAGC	GACAGCCTCTTCCCGGGAAGCGGGAAG	GGGAAG	23478	23498	23499	23504	+
GGAAGCACATTTTTGCAACCC	GGAAGCACATTTTTGCAACCCCAGAGA	CAGAGA	23500	23520	23521	23526	+
AGACAGCGGTGTTTTCTGGCT	AGACAGCGGTGTTTTCTGGCTCTGGAG	CTGGAG	23524	23544	23545	23550	+
GACAGCGGTGTTTTCTGGCTC	GACAGCGGTGTTTTCTGGCTCTGGAGA	TGGAGA	23525	23545	23546	23551	+
GGCTCTGGAGACAGCTTATAA	GGCTCTGGAGACAGCTTATAACAGAGG	CAGAGG	23541	23561	23562	23567	+
CTCTGGAGACAGCTTATAACA	CTCTGGAGACAGCTTATAACAGAGGAT	GAGGAT	23543	23563	23564	23569	+
AACCGCAAACAGACCCGACTC	AACCGCAAACAGACCCGACTCTCGAAT	TCGAAT	23591	23611	23612	23617	+
TGCCACATTCATAAGTACCCG	TGCCACATTCATAAGTACCCGTCGAAG	TCGAAG	23632	23652	23653	23658	+
CACATTCATAAGTACCCGTCG	CACATTCATAAGTACCCGTCGAAGAGC	AAGAGC	23635	23655	23656	23661	+
TCGAAGAGCACGCTGATTCAC	TCGAAGAGCACGCTGATTCACCAGGGT	CAGGGT	23653	23673	23674	23679	+
AGAGCACGCTGATTCACCAGG	AGAGCACGCTGATTCACCAGGGTGAAA	GTGAAA	23657	23677	23678	23683	+
CTGATTCACCAGGGTGAAAAA	CTGATTCACCAGGGTGAAAAAGCGGAA	GCGGAA	23665	23685	23686	23691	+
TGATTCACCAGGGTGAAAAAG	TGATTCACCAGGGTGAAAAAGCGGAAA	CGGAAA	23666	23686	23687	23692	+
GCGGAAACGTTGTATTACATC	GCGGAAACGTTGTATTACATCGTGAAA	GTGAAA	23686	23706	23707	23712	+
CGGTAGCAGTGTTGATTAAAG	CGGTAGCAGTGTTGATTAAAGATGAGG	ATGAGG	23717	23737	23738	23743	+
GTAGCAGTGTTGATTAAAGAT	GTAGCAGTGTTGATTAAAGATGAGGAA	GAGGAA	23719	23739	23740	23745	+
TAGCAGTGTTGATTAAAGATG	TAGCAGTGTTGATTAAAGATGAGGAAG	AGGAAG	23720	23740	23741	23746	+
CAGTGTTGATTAAAGATGAGG	CAGTGTTGATTAAAGATGAGGAAGGGA	AAGGGA	23723	23743	23744	23749	+
AGTGTTGATTAAAGATGAGGA	AGTGTTGATTAAAGATGAGGAAGGGAA	AGGGAA	23724	23744	23745	23750	+
GTGTTGATTAAAGATGAGGAA	GTGTTGATTAAAGATGAGGAAGGGAAA	GGGAAA	23725	23745	23746	23751	+
TGATTAAAGATGAGGAAGGGA	TGATTAAAGATGAGGAAGGGAAAGAAA	AAGAAA	23729	23749	23750	23755	+
AAAGAAATGATCCTTTCTTAT	AAAGAAATGATCCTTTCTTATCTGAAT	CTGAAT	23749	23769	23770	23775	+
ATGATCCTTTCTTATCTGAAT	ATGATCCTTTCTTATCTGAATCAGGGT	CAGGGT	23755	23775	23776	23781	+
TGAATCAGGGTGATTTTATTG	TGAATCAGGGTGATTTTATTGGCGAAC	GCGAAC	23771	23791	23792	23797	+
CAGGGTGATTTTATTGGCGAA	CAGGGTGATTTTATTGGCGAACTGGGC	CTGGGC	23776	23796	23797	23802	+
TTATTGGCGAACTGGGCCTGT	TTATTGGCGAACTGGGCCTGTTTGAAG	TTGAAG	23786	23806	23807	23812	+
TTGGCGAACTGGGCCTGTTTG	TTGGCGAACTGGGCCTGTTTGAAGAAG	AAGAAG	23789	23809	23810	23815	+
CTGGGCCTGTTTGAAGAAGGC	CTGGGCCTGTTTGAAGAAGGCCAGGAA	CAGGAA	23797	23817	23818	23823	+
TGGGCCTGTTTGAAGAAGGCC	TGGGCCTGTTTGAAGAAGGCCAGGAAC	AGGAAC	23798	23818	23819	23824	+
AGAAGGCCAGGAACGTAGCGC	AGAAGGCCAGGAACGTAGCGCATGGGT	ATGGGT	23811	23831	23832	23837	+
CCAGGAACGTAGCGCATGGGT	CCAGGAACGTAGCGCATGGGTACGAGC	ACGAGC	23817	23837	23838	23843	+
GGGTACGAGCTAAAACAGCAT	GGGTACGAGCTAAAACAGCATGTGAAG	GTGAAG	23834	23854	23855	23860	+
GCTAAAACAGCATGTGAAGTG	GCTAAAACAGCATGTGAAGTGGCGGAA	GCGGAA	23842	23862	23863	23868	+
CTAAAACAGCATGTGAAGTGG	CTAAAACAGCATGTGAAGTGGCGGAAA	CGGAAA	23843	23863	23864	23869	+
GAAGTGGCGGAAATTTCCTAC	GAAGTGGCGGAAATTTCCTACAAGAAG	AAGAAG	23857	23877	23878	23883	+
CGTCAGCTGATCCAGGTCAAC	CGTCAGCTGATCCAGGTCAACCCGGAT	CCGGAT	23887	23907	23908	23913	+
CCCGCCGCCTGCAGGTCACCT	CCCGCCGCCTGCAGGTCACCTCAGAAA	CAGAAA	23942	23962	23963	23968	+
ATCTGGCTTTCCTTGACGTGA	ATCTGGCTTTCCTTGACGTGACCGGGC	CCGGGC	23978	23998	23999	24004	+
GGGCGTATCGCCCAGACGCTG	GGGCGTATCGCCCAGACGCTGCTGAAT	CTGAAT	24001	24021	24022	24027	+
GCCCAGACGCTGCTGAATCTG	GCCCAGACGCTGCTGAATCTGGCGAAA	GCGAAA	24010	24030	24031	24036	+
CTGCTGAATCTGGCGAAACAG	CTGCTGAATCTGGCGAAACAGCCGGAT	CCGGAT	24019	24039	24040	24045	+
CAGCCGGATGCCATGACCCAC	CAGCCGGATGCCATGACCCACCCGGAT	CCGGAT	24037	24057	24058	24063	+
ATGCAGATCAAAATCACGCGC	ATGCAGATCAAAATCACGCGCCAGGAG	CAGGAG	24067	24087	24088	24093	+
TGCAGATCAAAATCACGCGCC	TGCAGATCAAAATCACGCGCCAGGAGA	AGGAGA	24068	24088	24089	24094	+
GTCAGATCGTTGGCTGCTCCC	GTCAGATCGTTGGCTGCTCCCGCGAAA	GCGAAA	24098	24118	24119	24124	+
CGCGAAACCGTTGGTCGTATT	CGCGAAACCGTTGGTCGTATTCTGAAG	CTGAAG	24118	24138	24139	24144	+
GTTGGTCGTATTCTGAAGATG	GTTGGTCGTATTCTGAAGATGCTGGAA	CTGGAA	24127	24147	24148	24153	+
TTGGTCGTATTCTGAAGATGC	TTGGTCGTATTCTGAAGATGCTGGAAG	TGGAAG	24128	24148	24149	24154	+
TTACGGCACGCGTTAATCCCG	TTACGGCACGCGTTAATCCCGTCGGAA	TCGGAA	24195	24215	24216	24221	+
TACGGCACGCGTTAATCCCGT	TACGGCACGCGTTAATCCCGTCGGAAA	CGGAAA	24196	24216	24217	24222	+
TGGCGCAGACTGATTTATCAC	TGGCGCAGACTGATTTATCACCCGGAG	CCGGAG	24266	24286	24287	24292	+
GGCGCAGACTGATTTATCACC	GGCGCAGACTGATTTATCACCCGGAGA	CGGAGA	24267	24287	24288	24293	+
CTGCTGATCGACCAGCTCCAT	CTGCTGATCGACCAGCTCCATCTGGGC	CTGGGC	24347	24367	24368	24373	+
TTCCCGCCTGCTGCAATATTG	TTCCCGCCTGCTGCAATATTGCCGGGC	CCGGGC	24390	24410	24411	24416	+
ACGCTTATCCTCGGCGTCACC	ACGCTTATCCTCGGCGTCACCGCGGAA	GCGGAA	24545	24565	24566	24571	+
CGCTTATCCTCGGCGTCACCG	CGCTTATCCTCGGCGTCACCGCGGAAA	CGGAAA	24546	24566	24567	24572	+
GCGATTTTTACCCTCAGTCTG	GCGATTTTTACCCTCAGTCTGGCGGGG	GCGGGG	24617	24637	24638	24643	+
CGATTTTTACCCTCAGTCTGG	CGATTTTTACCCTCAGTCTGGCGGGGA	CGGGGA	24618	24638	24639	24644	+
GATTTTTACCCTCAGTCTGGC	GATTTTTACCCTCAGTCTGGCGGGGAA	GGGGAA	24619	24639	24640	24645	+
ATTTTTACCCTCAGTCTGGCG	ATTTTTACCCTCAGTCTGGCGGGGAAT	GGGAAT	24620	24640	24641	24646	+
TCTGGCGGGGAATATGCCGGT	TCTGGCGGGGAATATGCCGGTCTGGGA	CTGGGA	24634	24654	24655	24660	+
CTGGCGGGGAATATGCCGGTC	CTGGCGGGGAATATGCCGGTCTGGGAG	TGGGAG	24635	24655	24656	24661	+
TGGCGGGGAATATGCCGGTCT	TGGCGGGGAATATGCCGGTCTGGGAGC	GGGAGC	24636	24656	24657	24662	+
GAGCCGCTGCTGATCTATGCG	GAGCCGCTGCTGATCTATGCGCTGGGC	CTGGGC	24659	24679	24680	24685	+
ATGCGCTGGGCACGCTATGGT	ATGCGCTGGGCACGCTATGGTACGGGC	ACGGGC	24675	24695	24696	24701	+
GGTTCTGGTTCTGGCTGTGGC	GGTTCTGGTTCTGGCTGTGGCGCGAAC	GCGAAC	24711	24731	24732	24737	+
TGTGGCGCGAACAGCCGCTGC	TGTGGCGCGAACAGCCGCTGCGCGAGT	GCGAGT	24726	24746	24747	24752	+
GAACAGCCGCTGCGCGAGTCG	GAACAGCCGCTGCGCGAGTCGCTGAGC	CTGAGC	24734	24754	24755	24760	+
AGTCGCTGAGCCTGCTGTATC	AGTCGCTGAGCCTGCTGTATCGTGAAC	GTGAAC	24750	24770	24771	24776	+
ATCGTGAACTGGCAGACTACT	ATCGTGAACTGGCAGACTACTGCGAAG	GCGAAG	24768	24788	24789	24794	+
ATGCTGACTCAGCACGCCGAT	ATGCTGACTCAGCACGCCGATCCGGAA	CCGGAA	24806	24826	24827	24832	+
TGCTGACTCAGCACGCCGATC	TGCTGACTCAGCACGCCGATCCGGAAA	CGGAAA	24807	24827	24828	24833	+
CCCCCGCTACTGGCGCGCCAG	CCCCCGCTACTGGCGCGCCAGCAGAAA	CAGAAA	24842	24862	24863	24868	+
GCATCGCAATAATGATTACAA	GCATCGCAATAATGATTACAAGCGGAT	GCGGAT	24919	24939	24940	24945	+
AAGCGGATGCTGCGCGCCTTT	AAGCGGATGCTGCGCGCCTTTCAGGAG	CAGGAG	24938	24958	24959	24964	+
AGCGGATGCTGCGCGCCTTTC	AGCGGATGCTGCGCGCCTTTCAGGAGG	AGGAGG	24939	24959	24960	24965	+
CTGCGCGCCTTTCAGGAGGCG	CTGCGCGCCTTTCAGGAGGCGCTGGAT	CTGGAT	24947	24967	24968	24973	+
TTTCAGGAGGCGCTGGATTTG	TTTCAGGAGGCGCTGGATTTGCAGGAG	CAGGAG	24956	24976	24977	24982	+
TTCAGGAGGCGCTGGATTTGC	TTCAGGAGGCGCTGGATTTGCAGGAGC	AGGAGC	24957	24977	24978	24983	+
ATCTCGGTCAGCCTGCACCAG	ATCTCGGTCAGCCTGCACCAGCCGGAA	CCGGAA	24986	25006	25007	25012	+
TCTCGGTCAGCCTGCACCAGC	TCTCGGTCAGCCTGCACCAGCCGGAAG	CGGAAG	24987	25007	25008	25013	+
CGGTCAGCCTGCACCAGCCGG	CGGTCAGCCTGCACCAGCCGGAAGAGG	AAGAGG	24990	25010	25011	25016	+
CCGGAAGAGGTGCAAAAGCTG	CCGGAAGAGGTGCAAAAGCTGGTGGAA	GTGGAA	25007	25027	25028	25033	+
CGGAAGAGGTGCAAAAGCTGG	CGGAAGAGGTGCAAAAGCTGGTGGAAC	TGGAAC	25008	25028	25029	25034	+
AAGCTGGTGGAACGCAGCCAT	AAGCTGGTGGAACGCAGCCATGCGGAG	GCGGAG	25022	25042	25043	25048	+
AGCTGGTGGAACGCAGCCATG	AGCTGGTGGAACGCAGCCATGCGGAGC	CGGAGC	25023	25043	25044	25049	+
CCATGCGGAGCAGGTGATTCG	CCATGCGGAGCAGGTGATTCGCTGGAA	CTGGAA	25039	25059	25060	25065	+
CATGCGGAGCAGGTGATTCGC	CATGCGGAGCAGGTGATTCGCTGGAAT	TGGAAT	25040	25060	25061	25066	+
GCAAACCGTCGCCGCGCGCCT	GCAAACCGTCGCCGCGCGCCTGCGGGT	GCGGGT	25069	25089	25090	25095	+
GCCGCGCGCCTGCGGGTGCTG	GCCGCGCGCCTGCGGGTGCTGGCGGAT	GCGGAT	25079	25099	25100	25105	+
ATGCAAAAGCAGATTGGCGCG	ATGCAAAAGCAGATTGGCGCGCTGGAA	CTGGAA	25142	25162	25163	25168	+
TGCAAAAGCAGATTGGCGCGC	TGCAAAAGCAGATTGGCGCGCTGGAAA	TGGAAA	25143	25163	25164	25169	+
ATTGGCGCGCTGGAAAAAATT	ATTGGCGCGCTGGAAAAAATTGCGAAT	GCGAAT	25154	25174	25175	25180	+
GAAAAAATTGCGAATCAGCAT	GAAAAAATTGCGAATCAGCATCCGGAC	CCGGAC	25166	25186	25187	25192	+
CGCCTGCCGTTATTTCCTGCG	CGCCTGCCGTTATTTCCTGCGTTGAAA	TTGAAA	25298	25318	25319	25324	+
GCGTTGAAAAATTATCTTTCC	GCGTTGAAAAATTATCTTTCCCTGAAA	CTGAAA	25316	25336	25337	25342	+
AATCACCGGCGCTGCGCAACG	AATCACCGGCGCTGCGCAACGCCGGAC	CCGGAC	25341	25361	25362	25367	+
ATGTTAAGCATCGCCAGCCTG	ATGTTAAGCATCGCCAGCCTGATGGGG	ATGGGG	25379	25399	25400	25405	+
TGTTAAGCATCGCCAGCCTGA	TGTTAAGCATCGCCAGCCTGATGGGGA	TGGGGA	25380	25400	25401	25406	+
GTTAAGCATCGCCAGCCTGAT	GTTAAGCATCGCCAGCCTGATGGGGAG	GGGGAG	25381	25401	25402	25407	+
TTAAGCATCGCCAGCCTGATG	TTAAGCATCGCCAGCCTGATGGGGAGC	GGGAGC	25382	25402	25403	25408	+
ATGGGGAGCGCGCTGCATCTG	ATGGGGAGCGCGCTGCATCTGCCGAAA	CCGAAA	25400	25420	25421	25426	+
GCTGCATCTGCCGAAACCTTA	GCTGCATCTGCCGAAACCTTACTGGAT	CTGGAT	25411	25431	25432	25437	+
ATGACGGTGCTGTTTGTCACC	ATGACGGTGCTGTTTGTCACCCAGAAC	CAGAAC	25442	25462	25463	25468	+
TGTTTGTCACCCAGAACGGTT	TGTTTGTCACCCAGAACGGTTACGGAG	ACGGAG	25452	25472	25473	25478	+
GTTTGTCACCCAGAACGGTTA	GTTTGTCACCCAGAACGGTTACGGAGC	CGGAGC	25453	25473	25474	25479	+
CACCGTTCAGCCGGTACGCTG	CACCGTTCAGCCGGTACGCTGGCGGGA	GCGGGA	25499	25519	25520	25525	+
ACCGTTCAGCCGGTACGCTGG	ACCGTTCAGCCGGTACGCTGGCGGGAC	CGGGAC	25500	25520	25521	25526	+
GTGACGCTGCACTTCCATATT	GTGACGCTGCACTTCCATATTCCGGAA	CCGGAA	25541	25561	25562	25567	+
TGACGCTGCACTTCCATATTC	TGACGCTGCACTTCCATATTCCGGAAG	CGGAAG	25542	25562	25563	25568	+
CGCTGCACTTCCATATTCCGG	CGCTGCACTTCCATATTCCGGAAGGGT	AAGGGT	25545	25565	25566	25571	+
CTGATGCTGTTTATCACGCTG	CTGATGCTGTTTATCACGCTGGTGAGT	GTGAGT	25583	25603	25604	25609	+
GATCATCCGTAAAAACTACGG	GATCATCCGTAAAAACTACGGCTGGGC	CTGGGC	25615	25635	25636	25641	+
AAAAACTACGGCTGGGCGACG	AAAAACTACGGCTGGGCGACGGTGGGA	GTGGGA	25625	25645	25646	25651	+
AAAACTACGGCTGGGCGACGG	AAAACTACGGCTGGGCGACGGTGGGAT	TGGGAT	25626	25646	25647	25652	+
TATACCCTGCAATTGTTAACC	TATACCCTGCAATTGTTAACCCTGAAC	CTGAAC	25670	25690	25691	25696	+
TGCAATTGTTAACCCTGAACG	TGCAATTGTTAACCCTGAACGGCGAAC	GCGAAC	25677	25697	25698	25703	+
GTCTGGCTATGGCCGCAGTGG	GTCTGGCTATGGCCGCAGTGGCAGAGC	CAGAGC	25766	25786	25787	25792	+
GCAGTGGCAGAGCGGCCTGCT	GCAGTGGCAGAGCGGCCTGCTGCGAAA	GCGAAA	25780	25800	25801	25806	+
CGAAAAAACGCCCACGACGCG	CGAAAAAACGCCCACGACGCGCTGGAG	CTGGAG	25802	25822	25823	25828	+
GAAAAAACGCCCACGACGCGC	GAAAAAACGCCCACGACGCGCTGGAGG	TGGAGG	25803	25823	25824	25829	+
AACGCCCACGACGCGCTGGAG	AACGCCCACGACGCGCTGGAGGCGGAC	GCGGAC	25808	25828	25829	25834	+
CACGACGCGCTGGAGGCGGAC	CACGACGCGCTGGAGGCGGACCAGGAG	CAGGAG	25814	25834	25835	25840	+
ACGACGCGCTGGAGGCGGACC	ACGACGCGCTGGAGGCGGACCAGGAGG	AGGAGG	25815	25835	25836	25841	+
GGCGACGCCGCTGGCCTACCA	GGCGACGCCGCTGGCCTACCAACGAAT	ACGAAT	25873	25893	25894	25899	+
GCCGCTGGCCTACCAACGAAT	GCCGCTGGCCTACCAACGAATGCGGGT	GCGGGT	25879	25899	25900	25905	+
AACTCGCTCAATCAGGCGATG	AACTCGCTCAATCAGGCGATGCAGGAA	CAGGAA	25931	25951	25952	25957	+
ACTCGCTCAATCAGGCGATGC	ACTCGCTCAATCAGGCGATGCAGGAAC	AGGAAC	25932	25952	25953	25958	+
CTCAATCAGGCGATGCAGGAA	CTCAATCAGGCGATGCAGGAACCGGGC	CCGGGC	25937	25957	25958	25963	+
CCGGGCTTTAATAGCCACTAT	CCGGGCTTTAATAGCCACTATCTGGAA	CTGGAA	25958	25978	25979	25984	+
CGGGCTTTAATAGCCACTATC	CGGGCTTTAATAGCCACTATCTGGAAG	TGGAAG	25959	25979	25980	25985	+
AATAGCCACTATCTGGAAGAT	AATAGCCACTATCTGGAAGATATGAAG	ATGAAG	25967	25987	25988	25993	+
CTATCTGGAAGATATGAAGCT	CTATCTGGAAGATATGAAGCTATGGGT	ATGGGT	25975	25995	25996	26001	+
TGACCCACAGCCAGTTTATTG	TGACCCACAGCCAGTTTATTGTCGAAC	TCGAAC	26001	26021	26022	26027	+
ACGCCATGACCACCCTGGCGC	ACGCCATGACCACCCTGGCGCGCGAGC	GCGAGC	26034	26054	26055	26060	+
GCGCGCGAGCATACAATGCTG	GCGCGCGAGCATACAATGCTGACGAAG	ACGAAG	26051	26071	26072	26077	+
CGCGAGCATACAATGCTGACG	CGCGAGCATACAATGCTGACGAAGGAG	AAGGAG	26054	26074	26075	26080	+
GCGAGCATACAATGCTGACGA	GCGAGCATACAATGCTGACGAAGGAGC	AGGAGC	26055	26075	26076	26081	+
CGCAGCGGTATCTGCAATCGT	CGCAGCGGTATCTGCAATCGTGCGAAA	GCGAAA	26085	26105	26106	26111	+
CTTCAGCGCTGCCAGCAGCGG	CTTCAGCGCTGCCAGCAGCGGCTGGAG	CTGGAG	26117	26137	26138	26143	+
TTCAGCGCTGCCAGCAGCGGC	TTCAGCGCTGCCAGCAGCGGCTGGAGT	TGGAGT	26118	26138	26139	26144	+
GCCAGCAGCGGCTGGAGTATG	GCCAGCAGCGGCTGGAGTATGACGGAC	ACGGAC	26127	26147	26148	26153	+
CAGCGGCTGGAGTATGACGGA	CAGCGGCTGGAGTATGACGGACCGGGA	CCGGGA	26132	26152	26153	26158	+
AGCGGCTGGAGTATGACGGAC	AGCGGCTGGAGTATGACGGACCGGGAA	CGGGAA	26133	26153	26154	26159	+
GCGGCTGGAGTATGACGGACC	GCGGCTGGAGTATGACGGACCGGGAAG	GGGAAG	26134	26154	26155	26160	+
GAGTATGACGGACCGGGAAGT	GAGTATGACGGACCGGGAAGTTCGGGG	TCGGGG	26141	26161	26162	26167	+
AGTATGACGGACCGGGAAGTT	AGTATGACGGACCGGGAAGTTCGGGGG	CGGGGG	26142	26162	26163	26168	+
GTATGACGGACCGGGAAGTTC	GTATGACGGACCGGGAAGTTCGGGGGA	GGGGGA	26143	26163	26164	26169	+
TATGACGGACCGGGAAGTTCG	TATGACGGACCGGGAAGTTCGGGGGAT	GGGGAT	26144	26164	26165	26170	+
GGACCGGGAAGTTCGGGGGAT	GGACCGGGAAGTTCGGGGGATGTGAAT	GTGAAT	26150	26170	26171	26176	+
AGTTCGGGGGATGTGAATATT	AGTTCGGGGGATGTGAATATTCTGGAA	CTGGAA	26159	26179	26180	26185	+
GTTCGGGGGATGTGAATATTC	GTTCGGGGGATGTGAATATTCTGGAAG	TGGAAG	26160	26180	26181	26186	+
GATGTGAATATTCTGGAAGCG	GATGTGAATATTCTGGAAGCGCCGGAG	CCGGAG	26168	26188	26189	26194	+
ATGTGAATATTCTGGAAGCGC	ATGTGAATATTCTGGAAGCGCCGGAGA	CGGAGA	26169	26189	26190	26195	+
AAGCGCCGGAGATGCTCTCCC	AAGCGCCGGAGATGCTCTCCCACGGGC	ACGGGC	26184	26204	26205	26210	+
CCCACGGGCCGTTAAGCACTC	CCCACGGGCCGTTAAGCACTCTCGAAC	TCGAAC	26202	26222	26223	26228	+
CACTCTCGAACAACATCTGCA	CACTCTCGAACAACATCTGCAGCGGGT	GCGGGT	26218	26238	26239	26244	+
GAACAACATCTGCAGCGGGTG	GAACAACATCTGCAGCGGGTGCTGGGA	CTGGGA	26225	26245	26246	26251	+
AACAACATCTGCAGCGGGTGC	AACAACATCTGCAGCGGGTGCTGGGAC	TGGGAC	26226	26246	26247	26252	+
CTGCAGCGGGTGCTGGGACAT	CTGCAGCGGGTGCTGGGACATCTGAAC	CTGAAC	26234	26254	26255	26260	+
CCTGGCGCCAGCGGCCGCACC	CCTGGCGCCAGCGGCCGCACCACGGGA	ACGGGA	26286	26306	26307	26312	+
CTGGCGCCAGCGGCCGCACCA	CTGGCGCCAGCGGCCGCACCACGGGAT	CGGGAT	26287	26307	26308	26313	+
GATCTGGCTCAGCCGTCGGCT	GATCTGGCTCAGCCGTCGGCTGCGGGA	GCGGGA	26311	26331	26332	26337	+
ATCTGGCTCAGCCGTCGGCTG	ATCTGGCTCAGCCGTCGGCTGCGGGAC	CGGGAC	26312	26332	26333	26338	+
GCTCAGCCGTCGGCTGCGGGA	GCTCAGCCGTCGGCTGCGGGACAGGAA	CAGGAA	26317	26337	26338	26343	+
CTCAGCCGTCGGCTGCGGGAC	CTCAGCCGTCGGCTGCGGGACAGGAAA	AGGAAA	26318	26338	26339	26344	+
GATAAGCGCAGCGCCATCAGG	GATAAGCGCAGCGCCATCAGGCTGAAC	CTGAAC	26386	26406	26407	26412	+
GCGCCATCAGGCTGAACAACG	GCGCCATCAGGCTGAACAACGCCGGAT	CCGGAT	26396	26416	26417	26422	+
GATAAGCATAGCGCCATCAGG	GATAAGCATAGCGCCATCAGGCTGAAC	CTGAAC	26474	26494	26495	26500	+
GTTAAGCGTAGCGCCATCAGG	GTTAAGCGTAGCGCCATCAGGCTGAAC	CTGAAC	26562	26582	26583	26588	+
GCGCCATCAGGCTGAACAGTG	GCGCCATCAGGCTGAACAGTGCCGGAT	CCGGAT	26572	26592	26593	26598	+
CAGGCTGAACAGTGCCGGATG	CAGGCTGAACAGTGCCGGATGGCGGAG	GCGGAG	26579	26599	26600	26605	+
AGGCTGAACAGTGCCGGATGG	AGGCTGAACAGTGCCGGATGGCGGAGT	CGGAGT	26580	26600	26601	26606	+
CCGCCTCGTCCACCACCAGCG	CCGCCTCGTCCACCACCAGCGACGGGG	ACGGGG	26679	26699	26700	26705	+
CGCCTCGTCCACCACCAGCGA	CGCCTCGTCCACCACCAGCGACGGGGC	CGGGGC	26680	26700	26701	26706	+
CCCCGCCTTCGCTGCGGCATA	CCCCGCCTTCGCTGCGGCATACAGGAA	CAGGAA	26746	26766	26767	26772	+
CCCGCCTTCGCTGCGGCATAC	CCCGCCTTCGCTGCGGCATACAGGAAA	AGGAAA	26747	26767	26768	26773	+
GCCAATCAGCAGCCCCATGCC	GCCAATCAGCAGCCCCATGCCGCGAAT	GCGAAT	26812	26832	26833	26838	+
CTCGTTAATCTGTTGCAGATG	CTCGTTAATCTGTTGCAGATGCCGGAC	CCGGAC	26860	26880	26881	26886	+
ACCGCTGGCGTATTAATGATG	ACCGCTGGCGTATTAATGATGTCGAAC	TCGAAC	26921	26941	26942	26947	+
CCTCCGCCACCGCGCAGGCCA	CCTCCGCCACCGCGCAGGCCAGCGGGT	GCGGGT	26952	26972	26973	26978	+
GCCAGCGGGTTGCCGCCGTAG	GCCAGCGGGTTGCCGCCGTAGGTGGAG	GTGGAG	26969	26989	26990	26995	+
CCAGCGGGTTGCCGCCGTAGG	CCAGCGGGTTGCCGCCGTAGGTGGAGC	TGGAGC	26970	26990	26991	26996	+
GGTGGAGCCATGCGACCCCAC	GGTGGAGCCATGCGACCCCACGTGAAA	GTGAAA	26989	27009	27010	27015	+
CATGCGACCCCACGTGAAACG	CATGCGACCCCACGTGAAACGCTGAGG	CTGAGG	26997	27017	27018	27023	+
GTGAAACGCTGAGGCAATCTC	GTGAAACGCTGAGGCAATCTCCCGGGT	CCGGGT	27010	27030	27031	27036	+
GGGTGGTCAGCACCGCGCTTA	GGGTGGTCAGCACCGCGCTTATCGGGA	TCGGGA	27033	27053	27054	27059	+
GGTGGTCAGCACCGCGCTTAT	GGTGGTCAGCACCGCGCTTATCGGGAA	CGGGAA	27034	27054	27055	27060	+
GTGGTCAGCACCGCGCTTATC	GTGGTCAGCACCGCGCTTATCGGGAAG	GGGAAG	27035	27055	27056	27061	+
GCCCAGCGCTTTCGCGCTGGT	GCCCAGCGCTTTCGCGCTGGTCAGAAT	CAGAAT	27067	27087	27088	27093	+
GCCGGTGCGCCCCATGCCGCT	GCCGGTGCGCCCCATGCCGCTTTGAAC	TTGAAC	27133	27153	27154	27159	+
CGCCAGCACGCCGCCTTCACC	CGCCAGCACGCCGCCTTCACCCTGAAC	CTGAAC	27232	27252	27253	27258	+
GTCCATAACCGCTTTCACGGC	GTCCATAACCGCTTTCACGGCATGGAG	ATGGAG	27289	27309	27310	27315	+
TCCATAACCGCTTTCACGGCA	TCCATAACCGCTTTCACGGCATGGAGA	TGGAGA	27290	27310	27311	27316	+
ATGGAGATCGTTAAACGGTAC	ATGGAGATCGTTAAACGGTACGTGGAT	GTGGAT	27310	27330	27331	27336	+
ATGATATCCGCCGGTTTTGGC	ATGATATCCGCCGGTTTTGGCCCGAAG	CCGAAG	27335	27355	27356	27361	+
GCCGGTTTTGGCCCGAAGCCG	GCCGGTTTTGGCCCGAAGCCGTCGGAG	TCGGAG	27344	27364	27365	27370	+
CCGGTTTTGGCCCGAAGCCGT	CCGGTTTTGGCCCGAAGCCGTCGGAGT	CGGAGT	27345	27365	27366	27371	+
CACCTACGGTGACGGTAAACA	CACCTACGGTGACGGTAAACAGCGAAC	GCGAAC	27384	27404	27405	27410	+
GACGGTAAACAGCGAACGCCC	GACGGTAAACAGCGAACGCCCATGAAA	ATGAAA	27394	27414	27415	27420	+
CGAACGCCCATGAAAGGCATT	CGAACGCCCATGAAAGGCATTGTGAAA	GTGAAA	27406	27426	27427	27432	+
TGAAAAGCGATAATTTTGGTT	TGAAAAGCGATAATTTTGGTTTTGAAT	TTGAAT	27428	27448	27449	27454	+
AAGCGATAATTTTGGTTTTGA	AAGCGATAATTTTGGTTTTGAATGGAC	ATGGAC	27432	27452	27453	27458	+
CAGGCGTAATGACGCGCCAGC	CAGGCGTAATGACGCGCCAGCTTGAAA	TTGAAA	27470	27490	27491	27496	+
GCCGTTTCGTTCGCTTCCGTA	GCCGTTTCGTTCGCTTCCGTACCGGAG	CCGGAG	27497	27517	27518	27523	+
CCGTTTCGTTCGCTTCCGTAC	CCGTTTCGTTCGCTTCCGTACCGGAGT	CGGAGT	27498	27518	27519	27524	+
TTCATAAACAGCACCCGCTCG	TTCATAAACAGCACCCGCTCGGCGAAG	GCGAAG	27524	27544	27545	27550	+
AGACGCAGCGCCGGTTCGTTG	AGACGCAGCGCCGGTTCGTTGGTGAAT	GTGAAT	27575	27595	27596	27601	+
GGTATGCCACAGCGTTTCCCC	GGTATGCCACAGCGTTTCCCCCTGGGC	CTGGGC	27610	27630	27631	27636	+
CTTTCAGCGCCGCTACCAGCG	CTTTCAGCGCCGCTACCAGCGCCGGAT	CCGGAT	27636	27656	27657	27662	+
CCCGGCTACCATTGCCTTTCA	CCCGGCTACCATTGCCTTTCACCGGAA	CCGGAA	27735	27755	27756	27761	+
CCGGCTACCATTGCCTTTCAC	CCGGCTACCATTGCCTTTCACCGGAAT	CGGAAT	27736	27756	27757	27762	+
CTACCATTGCCTTTCACCGGA	CTACCATTGCCTTTCACCGGAATGAAC	ATGAAC	27740	27760	27761	27766	+
CTCTGCCGGTGCATAAACTGG	CTCTGCCGGTGCATAAACTGGCAGAAT	CAGAAT	27766	27786	27787	27792	+
AATAACTTCATCAAAGGTTGC	AATAACTTCATCAAAGGTTGCCCGGGT	CCGGGT	27790	27810	27811	27816	+
TGTCCATCCAGTTATGCCAAA	TGTCCATCCAGTTATGCCAAAACGAAT	ACGAAT	27845	27865	27866	27871	+
TCCAGTTATGCCAAAACGAAT	TCCAGTTATGCCAAAACGAATGTGAGA	GTGAGA	27851	27871	27872	27877	+
ATGGCAACCACAAATCAGCGG	ATGGCAACCACAAATCAGCGGTTGAGG	TTGAGG	27912	27932	27933	27938	+
GGCAACCACAAATCAGCGGTT	GGCAACCACAAATCAGCGGTTGAGGAA	GAGGAA	27914	27934	27935	27940	+
GCAACCACAAATCAGCGGTTG	GCAACCACAAATCAGCGGTTGAGGAAA	AGGAAA	27915	27935	27936	27941	+
AGCAGCTGATGCCCCTGCTCG	AGCAGCTGATGCCCCTGCTCGCTGAGA	CTGAGA	27948	27968	27969	27974	+
CAGCTGATGCCCCTGCTCGCT	CAGCTGATGCCCCTGCTCGCTGAGAAT	GAGAAT	27950	27970	27971	27976	+
CCTGCTCGCTGAGAATGCTTT	CCTGCTCGCTGAGAATGCTTTCCGGGT	CCGGGT	27961	27981	27982	27987	+
CTCGCTGAGAATGCTTTCCGG	CTCGCTGAGAATGCTTTCCGGGTGAAA	GTGAAA	27965	27985	27986	27991	+
CTCCAGATCCCAAGCCGTATG	CTCCAGATCCCAAGCCGTATGCCGAAT	CCGAAT	28001	28021	28022	28027	+
GCTTTCGCTCCAGGCAGTCAC	GCTTTCGCTCCAGGCAGTCACCTGGAA	CTGGAA	28043	28063	28064	28069	+
CTTTCGCTCCAGGCAGTCACC	CTTTCGCTCCAGGCAGTCACCTGGAAG	TGGAAG	28044	28064	28065	28070	+
CAGGCAGTCACCTGGAAGCAG	CAGGCAGTCACCTGGAAGCAGTCGGGC	TCGGGC	28053	28073	28074	28079	+
TGGAAGCAGTCGGGCAGCGTG	TGGAAGCAGTCGGGCAGCGTGGCGGGA	GCGGGA	28065	28085	28086	28091	+
GGAAGCAGTCGGGCAGCGTGG	GGAAGCAGTCGGGCAGCGTGGCGGGAT	CGGGAT	28066	28086	28087	28092	+
CAGCGTGGCGGGATCGACGAT	CAGCGTGGCGGGATCGACGATCAGAGA	CAGAGA	28079	28099	28100	28105	+
GCGTGGCGGGATCGACGATCA	GCGTGGCGGGATCGACGATCAGAGAGT	GAGAGT	28081	28101	28102	28107	+
ATCGACGATCAGAGAGTGATA	ATCGACGATCAGAGAGTGATAGCGGGT	GCGGGT	28091	28111	28112	28117	+
AGTGATAGCGGGTAACGGTTA	AGTGATAGCGGGTAACGGTTAACGGGT	ACGGGT	28105	28125	28126	28131	+
GGTTAACGGGTTCGCTAACCC	GGTTAACGGGTTCGCTAACCCCTGAAA	CTGAAA	28121	28141	28142	28147	+
AAAGACGCCCTGTCCGTTATG	AAAGACGCCCTGTCCGTTATGGCGGAT	GCGGAT	28145	28165	28166	28171	+
ACGCCCTGTCCGTTATGGCGG	ACGCCCTGTCCGTTATGGCGGATGGGC	ATGGGC	28149	28169	28170	28175	+
CCCGTGCATTACCTTCGCGGC	CCCGTGCATTACCTTCGCGGCGCGGAC	GCGGAC	28184	28204	28205	28210	+
ATTACCTTCGCGGCGCGGACG	ATTACCTTCGCGGCGCGGACGATGGAC	ATGGAC	28191	28211	28212	28217	+
CGTAGCGGCCAATCACCGCCA	CGTAGCGGCCAATCACCGCCAGCGAAA	GCGAAA	28282	28302	28303	28308	+
GCCAGCGAAATCCCGGCCTCA	GCCAGCGAAATCCCGGCCTCATCGGGC	TCGGGC	28299	28319	28320	28325	+
ATCCCGGCCTCATCGGGCGTA	ATCCCGGCCTCATCGGGCGTACAGGGG	CAGGGG	28308	28328	28329	28334	+
TCCCGGCCTCATCGGGCGTAC	TCCCGGCCTCATCGGGCGTACAGGGGC	AGGGGC	28309	28329	28330	28335	+
GCCTCATCGGGCGTACAGGGG	GCCTCATCGGGCGTACAGGGGCCGGGC	CCGGGC	28314	28334	28335	28340	+
CATCGGGCGTACAGGGGCCGG	CATCGGGCGTACAGGGGCCGGGCGAGA	GCGAGA	28318	28338	28339	28344	+
CGGGCGAGATGACGATTTTTT	CGGGCGAGATGACGATTTTTTGCGGAC	GCGGAC	28336	28356	28357	28362	+
ACTGGTACAGGTTCCAGGTAA	ACTGGTACAGGTTCCAGGTAAATGAAT	ATGAAT	28438	28458	28459	28464	+
TGAATCGTAGTTATCGATAAG	TGAATCGTAGTTATCGATAAGCAGGAT	CAGGAT	28460	28480	28481	28486	+
ATAAGCAGGATCATGGCGGCT	ATAAGCAGGATCATGGCGGCTCCGGAA	CCGGAA	28476	28496	28497	28502	+
TAAGCAGGATCATGGCGGCTC	TAAGCAGGATCATGGCGGCTCCGGAAC	CGGAAC	28477	28497	28498	28503	+
GGATCATGGCGGCTCCGGAAC	GGATCATGGCGGCTCCGGAACAAGAAA	AAGAAA	28483	28503	28504	28509	+
CCCGGCTTCGCTTACCCCTTT	CCCGGCTTCGCTTACCCCTTTACGAAA	ACGAAA	28533	28553	28554	28559	+
CGAAATATCGCCTGCAAGGCG	CGAAATATCGCCTGCAAGGCGCTGAGG	CTGAGG	28555	28575	28576	28581	+
TGGCCTGATTCCACTCCTCTA	TGGCCTGATTCCACTCCTCTACCGAAA	CCGAAA	28604	28624	28625	28630	+
CTCTACCGAAATGTCATTCCA	CTCTACCGAAATGTCATTCCAGTGGAG	GTGGAG	28620	28640	28641	28646	+
TCTACCGAAATGTCATTCCAG	TCTACCGAAATGTCATTCCAGTGGAGC	TGGAGC	28621	28641	28642	28647	+
CCAGTGGAGCAAATAGCCAGC	CCAGTGGAGCAAATAGCCAGCGTGGAT	GTGGAT	28638	28658	28659	28664	+
GCGTGGATCGCCAGTTGCTCA	GCGTGGATCGCCAGTTGCTCAAAGAAA	AAGAAA	28657	28677	28678	28683	+
ATACGCTGCGCCATGCCGCTG	ATACGCTGCGCCATGCCGCTGCCGAGA	CCGAGA	28684	28704	28705	28710	+
CTGCGCCATGCCGCTGCCGAG	CTGCGCCATGCCGCTGCCGAGACGAAA	ACGAAA	28689	28709	28710	28715	+
CCATGCCGCTGCCGAGACGAA	CCATGCCGCTGCCGAGACGAAAAGGAT	AAGGAT	28694	28714	28715	28720	+
TAGTAGTGCGCCAGGCGATCG	TAGTAGTGCGCCAGGCGATCGACGAAT	ACGAAT	28741	28761	28762	28767	+
CTCTTCTTCCAGGTCCTGCAT	CTCTTCTTCCAGGTCCTGCATCAGGGC	CAGGGC	28797	28817	28818	28823	+
TTGCCCTCTTTTTCGATGTAG	TTGCCCTCTTTTTCGATGTAGGCGAAA	GCGAAA	28825	28845	28846	28851	+
TTTTCGATGTAGGCGAAATGG	TTTTCGATGTAGGCGAAATGGCAGAAT	CAGAAT	28834	28854	28855	28860	+
GATGTAGGCGAAATGGCAGAA	GATGTAGGCGAAATGGCAGAATCGGGT	TCGGGT	28839	28859	28860	28865	+
TCACGCAGCTGTCCCGCCCAG	TCACGCAGCTGTCCCGCCCAGTCGAAC	TCGAAC	28888	28908	28909	28914	+
GCCCAGTCGAACACGTCCTGG	GCCCAGTCGAACACGTCCTGGTAGAGC	TAGAGC	28903	28923	28924	28929	+
CACGTCCTGGTAGAGCTGGCG	CACGTCCTGGTAGAGCTGGCGATGAAT	ATGAAT	28914	28934	28935	28940	+
CTGGCGATGAATGGCGCACAG	CTGGCGATGAATGGCGCACAGGTGAGG	GTGAGG	28929	28949	28950	28955	+
CACAGGTGAGGCAAACCTCGT	CACAGGTGAGGCAAACCTCGTTTGAGC	TTGAGC	28945	28965	28966	28971	+
CTGCGCCAGCCGTTCGGCCTG	CTGCGCCAGCCGTTCGGCCTGGCGGAT	GCGGAT	29022	29042	29043	29048	+
GGTTGCGCATCACGTTCAGAC	GGTTGCGCATCACGTTCAGACCAGGAT	CAGGAT	29057	29077	29078	29083	+
CGCATCACGTTCAGACCAGGA	CGCATCACGTTCAGACCAGGATAGAGA	TAGAGA	29062	29082	29083	29088	+
ACGTTCAGACCAGGATAGAGA	ACGTTCAGACCAGGATAGAGATAGGGA	TAGGGA	29068	29088	29089	29094	+
CGTTCAGACCAGGATAGAGAT	CGTTCAGACCAGGATAGAGATAGGGAT	AGGGAT	29069	29089	29090	29095	+
ATTTTAGCGCTCATAGTGCCT	ATTTTAGCGCTCATAGTGCCTCCGGAG	CCGGAG	29110	29130	29131	29136	+
TTTTAGCGCTCATAGTGCCTC	TTTTAGCGCTCATAGTGCCTCCGGAGT	CGGAGT	29111	29131	29132	29137	+
CTTCGGCGCTTAACGTCACCA	CTTCGGCGCTTAACGTCACCAGCGGGC	GCGGGC	29160	29180	29181	29186	+
ACCAGCGGGCTGTCGACGCCT	ACCAGCGGGCTGTCGACGCCTTCGAGC	TCGAGC	29177	29197	29198	29203	+
GCCTTCGAGCCGACGGCTGGC	GCCTTCGAGCCGACGGCTGGCCTGGAA	CTGGAA	29194	29214	29215	29220	+
CCTTCGAGCCGACGGCTGGCC	CCTTCGAGCCGACGGCTGGCCTGGAAG	TGGAAG	29195	29215	29216	29221	+
TTGGCATTTCGCTGCTGCTCC	TTGGCATTTCGCTGCTGCTCCCAGAGA	CAGAGA	29222	29242	29243	29248	+
ATTTCGCTGCTGCTCCCAGAG	ATTTCGCTGCTGCTCCCAGAGACGGGA	ACGGGA	29227	29247	29248	29253	+
TTTCGCTGCTGCTCCCAGAGA	TTTCGCTGCTGCTCCCAGAGACGGGAT	CGGGAT	29228	29248	29249	29254	+
AGACGGGATTTTTGTCTGTCG	AGACGGGATTTTTGTCTGTCGGTGAGT	GTGAGT	29246	29266	29267	29272	+
AAGCAGCAAAACGCGGTTACG	AAGCAGCAAAACGCGGTTACGCAGGGC	CAGGGC	29319	29339	29340	29345	+
AGCAAAACGCGGTTACGCAGG	AGCAAAACGCGGTTACGCAGGGCGGGA	GCGGGA	29323	29343	29344	29349	+
GCAAAACGCGGTTACGCAGGG	GCAAAACGCGGTTACGCAGGGCGGGAA	CGGGAA	29324	29344	29345	29350	+
CAAAACGCGGTTACGCAGGGC	CAAAACGCGGTTACGCAGGGCGGGAAA	GGGAAA	29325	29345	29346	29351	+
ACGCAGGGCGGGAAAACTGAC	ACGCAGGGCGGGAAAACTGACGCGGAC	GCGGAC	29337	29357	29358	29363	+
GGCGGGAAAACTGACGCGGAC	GGCGGGAAAACTGACGCGGACGTGAAC	GTGAAC	29343	29363	29364	29369	+
ACGCGGACGTGAACCGTCCGC	ACGCGGACGTGAACCGTCCGCGCGGGA	GCGGGA	29356	29376	29377	29382	+
CGCGGACGTGAACCGTCCGCG	CGCGGACGTGAACCGTCCGCGCGGGAA	CGGGAA	29357	29377	29378	29383	+
GCGGACGTGAACCGTCCGCGC	GCGGACGTGAACCGTCCGCGCGGGAAT	GGGAAT	29358	29378	29379	29384	+
ATGTCTTATGGCAGCACTTTC	ATGTCTTATGGCAGCACTTTCGCGGAG	GCGGAG	29383	29403	29404	29409	+
TGTCTTATGGCAGCACTTTCG	TGTCTTATGGCAGCACTTTCGCGGAGA	CGGAGA	29384	29404	29405	29410	+
TCTTATGGCAGCACTTTCGCG	TCTTATGGCAGCACTTTCGCGGAGAGG	GAGAGG	29386	29406	29407	29412	+
TTATGGCAGCACTTTCGCGGA	TTATGGCAGCACTTTCGCGGAGAGGAT	GAGGAT	29388	29408	29409	29414	+
GTTTTGACGGCACATTCTGGT	GTTTTGACGGCACATTCTGGTACGGAC	ACGGAC	29423	29443	29444	29449	+
ATTCTGGTACGGACCGACATC	ATTCTGGTACGGACCGACATCGTGGGT	GTGGGT	29436	29456	29457	29462	+
GGTACGGACCGACATCGTGGG	GGTACGGACCGACATCGTGGGTCGGAA	TCGGAA	29441	29461	29462	29467	+
GTACGGACCGACATCGTGGGT	GTACGGACCGACATCGTGGGTCGGAAC	CGGAAC	29442	29462	29463	29468	+
ACCGACATCGTGGGTCGGAAC	ACCGACATCGTGGGTCGGAACCTGAGA	CTGAGA	29448	29468	29469	29474	+
CGACATCGTGGGTCGGAACCT	CGACATCGTGGGTCGGAACCTGAGAAA	GAGAAA	29450	29470	29471	29476	+
CCAAAGTCGCGCTGGCCGTGG	CCAAAGTCGCGCTGGCCGTGGTCGAGG	TCGAGG	29527	29547	29548	29553	+
AAAGTCGCGCTGGCCGTGGTC	AAAGTCGCGCTGGCCGTGGTCGAGGAA	GAGGAA	29529	29549	29550	29555	+
AAGTCGCGCTGGCCGTGGTCG	AAGTCGCGCTGGCCGTGGTCGAGGAAG	AGGAAG	29530	29550	29551	29556	+
GCGTTGTCGGCGACGTTGATA	GCGTTGTCGGCGACGTTGATAAAGAAC	AAGAAC	29557	29577	29578	29583	+
ACGCGCCATCGCGATGGTGCC	ACGCGCCATCGCGATGGTGCCGCGGGT	GCGGGT	29613	29633	29634	29639	+
TGTCGGCTTCGTTTTTGATCG	TGTCGGCTTCGTTTTTGATCGGCGGGT	GCGGGT	29654	29674	29675	29680	+
TTCTTCTGCTGCATCTGCTCG	TTCTTCTGCTGCATCTGCTCGGTGAAG	GTGAAG	29686	29706	29707	29712	+
CTGCTCGGTGAAGCCGCCGCC	CTGCTCGGTGAAGCCGCCGCCCTGGAC	CTGGAC	29700	29720	29721	29726	+
CGCCGCCCTGGACCATAAAGC	CGCCGCCCTGGACCATAAAGCCTGGGA	CTGGGA	29714	29734	29735	29740	+
GCCGCCCTGGACCATAAAGCC	GCCGCCCTGGACCATAAAGCCTGGGAT	TGGGAT	29715	29735	29736	29741	+
CATAAAGCCTGGGATCACCCG	CATAAAGCCTGGGATCACCCGGTGAAA	GTGAAA	29727	29747	29748	29753	+
CATAATCGACAAAGTTCTTGA	CATAATCGACAAAGTTCTTGACTGAAA	CTGAAA	29783	29803	29804	29809	+
GCTCCAGTTCAATATTACCGG	GCTCCAGTTCAATATTACCGGCAGAGG	CAGAGG	29831	29851	29852	29857	+
CAGAGGTTGTCAGCAGTACGT	CAGAGGTTGTCAGCAGTACGTGCGGAT	GCGGAT	29852	29872	29873	29878	+
CCCCTTTCGCTGCCAACGCCG	CCCCTTTCGCTGCCAACGCCGCAGGAG	CAGGAG	29879	29899	29900	29905	+
CCCTTTCGCTGCCAACGCCGC	CCCTTTCGCTGCCAACGCCGCAGGAGA	AGGAGA	29880	29900	29901	29906	+
CTTTCGCTGCCAACGCCGCAG	CTTTCGCTGCCAACGCCGCAGGAGAGA	GAGAGA	29882	29902	29903	29908	+
TTCGCTGCCAACGCCGCAGGA	TTCGCTGCCAACGCCGCAGGAGAGAGA	GAGAGA	29884	29904	29905	29910	+
CGCTGCCAACGCCGCAGGAGA	CGCTGCCAACGCCGCAGGAGAGAGAGC	GAGAGC	29886	29906	29907	29912	+
CCAACGCCGCAGGAGAGAGAG	CCAACGCCGCAGGAGAGAGAGCAGAAA	CAGAAA	29891	29911	29912	29917	+
CGCCGCAGGAGAGAGAGCAGA	CGCCGCAGGAGAGAGAGCAGAAAGGGC	AAGGGC	29895	29915	29916	29921	+
GCAGGAGAGAGAGCAGAAAGG	GCAGGAGAGAGAGCAGAAAGGGCGAAA	GCGAAA	29899	29919	29920	29925	+
GAAAACAGCTGCAACAGCCGC	GAAAACAGCTGCAACAGCCGCCAGGGT	CAGGGT	29922	29942	29943	29948	+
GCAACAGCCGCCAGGGTCGAT	GCAACAGCCGCCAGGGTCGATTTGAGC	TTGAGC	29932	29952	29953	29958	+
CGCCAGGGTCGATTTGAGCAT	CGCCAGGGTCGATTTGAGCATGTGAAT	GTGAAT	29940	29960	29961	29966	+
ATTTGAGCATGTGAATTCCTT	ATTTGAGCATGTGAATTCCTTACGAGA	ACGAGA	29951	29971	29972	29977	+
TTGAGCATGTGAATTCCTTAC	TTGAGCATGTGAATTCCTTACGAGAGC	GAGAGC	29953	29973	29974	29979	+
CTTACGAGAGCAGTAACTAAA	CTTACGAGAGCAGTAACTAAAGCGAGT	GCGAGT	29969	29989	29990	29995	+
AAAGCGAGTGCTTTGATTCTA	AAAGCGAGTGCTTTGATTCTAAAGAGC	AAGAGC	29987	30007	30008	30013	+
CCTTTACCTATTTTTACGTAC	CCTTTACCTATTTTTACGTACCAGAAA	CAGAAA	30033	30053	30054	30059	+
CATTAAAAAATGTAACGTAAC	CATTAAAAAATGTAACGTAACCAGAAA	CAGAAA	30104	30124	30125	30130	+
CAGCAATCGCATCAAGCTCAC	CAGCAATCGCATCAAGCTCACATGGAT	ATGGAT	30260	30280	30281	30286	+
GCTTTCTTTCCTACGCCCTGA	GCTTTCTTTCCTACGCCCTGACCGGGG	CCGGGG	30289	30309	30310	30315	+
CTTTCTTTCCTACGCCCTGAC	CTTTCTTTCCTACGCCCTGACCGGGGC	CGGGGC	30290	30310	30311	30316	+
CCGGGGCGCTGGTTATTGTCA	CCGGGGCGCTGGTTATTGTCACCGGGA	CCGGGA	30310	30330	30331	30336	+
CGGGGCGCTGGTTATTGTCAC	CGGGGCGCTGGTTATTGTCACCGGGAT	CGGGAT	30311	30331	30332	30337	+
GTTATTGTCACCGGGATGGTG	GTTATTGTCACCGGGATGGTGATGGGA	ATGGGA	30321	30341	30342	30347	+
TTATTGTCACCGGGATGGTGA	TTATTGTCACCGGGATGGTGATGGGAA	TGGGAA	30322	30342	30343	30348	+
TATTGTCACCGGGATGGTGAT	TATTGTCACCGGGATGGTGATGGGAAA	GGGAAA	30323	30343	30344	30349	+
TTCAACCTGCCGGTTTCCAGT	TTCAACCTGCCGGTTTCCAGTATGAGT	ATGAGT	30363	30383	30384	30389	+
ATGAGTAATACCTTCACCTTC	ATGAGTAATACCTTCACCTTCCTGAAC	CTGAAC	30384	30404	30405	30410	+
ATACCTTCACCTTCCTGAACG	ATACCTTCACCTTCCTGAACGCCGGGA	CCGGGA	30391	30411	30412	30417	+
TACCTTCACCTTCCTGAACGC	TACCTTCACCTTCCTGAACGCCGGGAT	CGGGAT	30392	30412	30413	30418	+
ATCTTCCTCAACGCCTGGCTG	ATCTTCCTCAACGCCTGGCTGATGGAA	ATGGAA	30429	30449	30450	30455	+
TCTTCCTCAACGCCTGGCTGA	TCTTCCTCAACGCCTGGCTGATGGAAA	TGGAAA	30430	30450	30451	30456	+
TCCTGATGGTGCTGGCGGTGG	TCCTGATGGTGCTGGCGGTGGCCGGGC	CCGGGC	30493	30513	30514	30519	+
CTTTCCTGATTACCCAGATGT	CTTTCCTGATTACCCAGATGTACGAAG	ACGAAG	30604	30624	30625	30630	+
ACCGACTCTTTCTTCAGCATG	ACCGACTCTTTCTTCAGCATGGCGGGG	GCGGGG	30660	30680	30681	30686	+
CCGACTCTTTCTTCAGCATGG	CCGACTCTTTCTTCAGCATGGCGGGGA	CGGGGA	30661	30681	30682	30687	+
CGACTCTTTCTTCAGCATGGC	CGACTCTTTCTTCAGCATGGCGGGGAT	GGGGAT	30662	30682	30683	30688	+
CCTTCCTGCTGGCGCGCAGCA	CCTTCCTGCTGGCGCGCAGCATCGAAT	TCGAAT	30709	30729	30730	30735	+
GGCGCGCAGCATCGAATGGTA	GGCGCGCAGCATCGAATGGTACTGGGT	CTGGGT	30719	30739	30740	30745	+
TTCGGCTGCGACTTCCCGGCG	TTCGGCTGCGACTTCCCGGCGCTGGGC	CTGGGC	30792	30812	30813	30818	+
CCGCAAAGCGCAACGCCGGTG	CCGCAAAGCGCAACGCCGGTGGCGAAA	GCGAAA	30828	30848	30849	30854	+
AAAGCGCAACGCCGGTGGCGA	AAAGCGCAACGCCGGTGGCGAAAGAAA	AAGAAA	30832	30852	30853	30858	+
AACGCCGGTGGCGAAAGAAAA	AACGCCGGTGGCGAAAGAAAAATGGGG	ATGGGG	30839	30859	30860	30865	+
ACGCCGGTGGCGAAAGAAAAA	ACGCCGGTGGCGAAAGAAAAATGGGGG	TGGGGG	30840	30860	30861	30866	+
CGCCGGTGGCGAAAGAAAAAT	CGCCGGTGGCGAAAGAAAAATGGGGGA	GGGGGA	30841	30861	30862	30867	+
GCCGGTGGCGAAAGAAAAATG	GCCGGTGGCGAAAGAAAAATGGGGGAT	GGGGAT	30842	30862	30863	30868	+
CTGTGCTACATCCTCGGTCAG	CTGTGCTACATCCTCGGTCAGTTGGGC	TTGGGC	30897	30917	30918	30923	+
CGGTCAGTTGGGCTTTATCTC	CGGTCAGTTGGGCTTTATCTCCTGGGT	CTGGGT	30911	30931	30932	30937	+
TTGGGCTTTATCTCCTGGGTG	TTGGGCTTTATCTCCTGGGTGCCGGAG	CCGGAG	30918	30938	30939	30944	+
TGGGCTTTATCTCCTGGGTGC	TGGGCTTTATCTCCTGGGTGCCGGAGT	CGGAGT	30919	30939	30940	30945	+
ATCTCCTGGGTGCCGGAGTAC	ATCTCCTGGGTGCCGGAGTACGCGAAA	GCGAAA	30927	30947	30948	30953	+
CCTGGGTGCCGGAGTACGCGA	CCTGGGTGCCGGAGTACGCGAAAGGGC	AAGGGC	30931	30951	30952	30957	+
GTGCCGGAGTACGCGAAAGGG	GTGCCGGAGTACGCGAAAGGGCTGGGG	CTGGGG	30936	30956	30957	30962	+
TGCCGGAGTACGCGAAAGGGC	TGCCGGAGTACGCGAAAGGGCTGGGGA	TGGGGA	30937	30957	30958	30963	+
GCCGGAGTACGCGAAAGGGCT	GCCGGAGTACGCGAAAGGGCTGGGGAT	GGGGAT	30938	30958	30959	30964	+
GAGTACGCGAAAGGGCTGGGG	GAGTACGCGAAAGGGCTGGGGATGAGT	ATGAGT	30942	30962	30963	30968	+
GCGAAAGGGCTGGGGATGAGT	GCGAAAGGGCTGGGGATGAGTCTGAAC	CTGAAC	30948	30968	30969	30974	+
CTGGGGATGAGTCTGAACGAT	CTGGGGATGAGTCTGAACGATGCGGGC	GCGGGC	30957	30977	30978	30983	+
CTGAACGATGCGGGCACGCTG	CTGAACGATGCGGGCACGCTGGTGAGT	GTGAGT	30969	30989	30990	30995	+
GGGCACGCTGGTGAGTAATTT	GGGCACGCTGGTGAGTAATTTCTGGAT	CTGGAT	30980	31000	31001	31006	+
GATGTCGTATATGTTCGGCAT	GATGTCGTATATGTTCGGCATGTGGGC	GTGGGC	31004	31024	31025	31030	+
ATCTGTTCATTACCGGCACGC	ATCTGTTCATTACCGGCACGCCTGAAC	CTGAAC	31108	31128	31129	31134	+
ATGCCGTGGTTTATTCTCGCC	ATGCCGTGGTTTATTCTCGCCCTGGGC	CTGGGC	31137	31157	31158	31163	+
ATTACCCTCGGCTCCCAGCAG	ATTACCCTCGGCTCCCAGCAGACGAAA	ACGAAA	31194	31214	31215	31220	+
CAGCAGACGAAAGCGCCGTCG	CAGCAGACGAAAGCGCCGTCGCCGAAA	CCGAAA	31209	31229	31230	31235	+
TCGTGACCCGTCACCGCCAGC	TCGTGACCCGTCACCGCCAGCATGAGG	ATGAGG	31390	31410	31411	31416	+
CGCTGCGCAGTAAAGTGTTTG	CGCTGCGCAGTAAAGTGTTTGCCGGAT	CCGGAT	31421	31441	31442	31447	+
AACGTCTTAGATCCCAACGCC	AACGTCTTAGATCCCAACGCCGCGAGG	GCGAGG	31505	31525	31526	31531	+
CGTCTTAGATCCCAACGCCGC	CGTCTTAGATCCCAACGCCGCGAGGAG	GAGGAG	31507	31527	31528	31533	+
GTCTTAGATCCCAACGCCGCG	GTCTTAGATCCCAACGCCGCGAGGAGT	AGGAGT	31508	31528	31529	31534	+
CGCGAGGAGTAAGCTGACCCG	CGCGAGGAGTAAGCTGACCCGCCGAAA	CCGAAA	31525	31545	31546	31551	+
TCGTATGTTATTCGTACAACC	TCGTATGTTATTCGTACAACCCCGAAA	CCGAAA	31563	31583	31584	31589	+
CAAATCAGCAATATACCCATT	CAAATCAGCAATATACCCATTAAGGAG	AAGGAG	31624	31644	31645	31650	+
AAATCAGCAATATACCCATTA	AAATCAGCAATATACCCATTAAGGAGT	AGGAGT	31625	31645	31646	31651	+
CCCATTAAGGAGTATATAAAG	CCCATTAAGGAGTATATAAAGGCGAAT	GCGAAT	31639	31659	31660	31665	+
GAATTTGATTTGCATCAATAA	GAATTTGATTTGCATCAATAAGCGGGG	GCGGGG	31662	31682	31683	31688	+
AATTTGATTTGCATCAATAAG	AATTTGATTTGCATCAATAAGCGGGGT	CGGGGT	31663	31683	31684	31689	+
TTGCATCAATAAGCGGGGTTG	TTGCATCAATAAGCGGGGTTGCTGAAT	CTGAAT	31671	31691	31692	31697	+
AATCGTTAAGGTAGGCAGTAA	AATCGTTAAGGTAGGCAGTAATAGAAA	TAGAAA	31695	31715	31716	31721	+
TTAAGGTAGGCAGTAATAGAA	TTAAGGTAGGCAGTAATAGAAAAGAAA	AAGAAA	31700	31720	31721	31726	+
TAGGCAGTAATAGAAAAGAAA	TAGGCAGTAATAGAAAAGAAATCGAGG	TCGAGG	31706	31726	31727	31732	+
AGAAAAGAAATCGAGGCAAAA	AGAAAAGAAATCGAGGCAAAAATGAGC	ATGAGC	31717	31737	31738	31743	+
GTATGGTCGGCCATCGCTTTA	GTATGGTCGGCCATCGCTTTATTGAGG	TTGAGG	31772	31792	31793	31798	+
ATGGTCGGCCATCGCTTTATT	ATGGTCGGCCATCGCTTTATTGAGGAT	GAGGAT	31774	31794	31795	31800	+
TGTTCGATATTACCGTCTTTT	TGTTCGATATTACCGTCTTTTGCGAAG	GCGAAG	31826	31846	31847	31852	+
TCGATATTACCGTCTTTTGCG	TCGATATTACCGTCTTTTGCGAAGAAC	AAGAAC	31829	31849	31850	31855	+
CTTACTTCTCTCACCATACCG	CTTACTTCTCTCACCATACCGCCGAGG	CCGAGG	31889	31909	31910	31915	+
TACTTCTCTCACCATACCGCC	TACTTCTCTCACCATACCGCCGAGGAA	GAGGAA	31891	31911	31912	31917	+
ACTTCTCTCACCATACCGCCG	ACTTCTCTCACCATACCGCCGAGGAAC	AGGAAC	31892	31912	31913	31918	+
CCGAGGAACTCTCTCTGGTGC	CCGAGGAACTCTCTCTGGTGCGTGAAG	GTGAAG	31910	31930	31931	31936	+
CTCTGGTGCGTGAAGGCTTCT	CTCTGGTGCGTGAAGGCTTCTACGAGA	ACGAGA	31922	31942	31943	31948	+
CTGGTGCGTGAAGGCTTCTAC	CTGGTGCGTGAAGGCTTCTACGAGAAG	GAGAAG	31924	31944	31945	31950	+
ACGGCGTTAAGGTGCTGGTCG	ACGGCGTTAAGGTGCTGGTCGGCGAAC	GCGAAC	31952	31972	31973	31978	+
GCGCAATCACGATTAATCGTC	GCGCAATCACGATTAATCGTCAAGAGA	AAGAGA	31979	31999	32000	32005	+
GCAATCACGATTAATCGTCAA	GCAATCACGATTAATCGTCAAGAGAAG	GAGAAG	31981	32001	32002	32007	+
CATGGCCACCGGCTCCTACCC	CATGGCCACCGGCTCCTACCCGTGGAT	GTGGAT	32055	32075	32076	32081	+
GGATCCCGCCAATCAAAGGCT	GGATCCCGCCAATCAAAGGCTCCGAAA	CCGAAA	32078	32098	32099	32104	+
CCAATCAAAGGCTCCGAAACC	CCAATCAAAGGCTCCGAAACCCAGGAC	CAGGAC	32086	32106	32107	32112	+
ACTGCTTCGTTTACCGCACCA	ACTGCTTCGTTTACCGCACCATTGAAG	TTGAAG	32111	32131	32132	32137	+
CCATTGAAGATCTCAACGCCA	CCATTGAAGATCTCAACGCCATTGAAG	TTGAAG	32129	32149	32150	32155	+
GCGGTGGTCGGCGGCGGCCTG	GCGGTGGTCGGCGGCGGCCTGCTGGGT	CTGGGT	32182	32202	32203	32208	+
GTCGGCGGCGGCCTGCTGGGT	GTCGGCGGCGGCCTGCTGGGTCTGGAA	CTGGAA	32188	32208	32209	32214	+
TCGGCGGCGGCCTGCTGGGTC	TCGGCGGCGGCCTGCTGGGTCTGGAAG	TGGAAG	32189	32209	32210	32215	+
GGTCTGGAAGCGGCTGGCGCG	GGTCTGGAAGCGGCTGGCGCGCTGAAA	CTGAAA	32206	32226	32227	32232	+
GGCGCGCTGAAAAACCTCGGC	GGCGCGCTGAAAAACCTCGGCGTGGAA	GTGGAA	32221	32241	32242	32247	+
GCGCGCTGAAAAACCTCGGCG	GCGCGCTGAAAAACCTCGGCGTGGAAA	TGGAAA	32222	32242	32243	32248	+
TCGGCGTGGAAACCCACGTCA	TCGGCGTGGAAACCCACGTCATTGAAT	TTGAAT	32237	32257	32258	32263	+
GAATTCGCCCCCATGCTGATG	GAATTCGCCCCCATGCTGATGGCGGAA	GCGGAA	32260	32280	32281	32286	+
AATTCGCCCCCATGCTGATGG	AATTCGCCCCCATGCTGATGGCGGAAC	CGGAAC	32261	32281	32282	32287	+
ATGGCGGAACAGCTCGATCAG	ATGGCGGAACAGCTCGATCAGATGGGC	ATGGGC	32278	32298	32299	32304	+
AACAGCTCGATCAGATGGGCG	AACAGCTCGATCAGATGGGCGGCGAGC	GCGAGC	32285	32305	32306	32311	+
GCGAGCAGCTGCGGCGCAAAA	GCGAGCAGCTGCGGCGCAAAATTGAAA	TTGAAA	32306	32326	32327	32332	+
CTGCGGCGCAAAATTGAAAGC	CTGCGGCGCAAAATTGAAAGCATGGGC	ATGGGC	32314	32334	32335	32340	+
GTGCACACCAGCAAAAACACC	GTGCACACCAGCAAAAACACCCAGGAG	CAGGAG	32347	32367	32368	32373	+
TGCACACCAGCAAAAACACCC	TGCACACCAGCAAAAACACCCAGGAGA	AGGAGA	32348	32368	32369	32374	+
AACACCCAGGAGATCGTCCAG	AACACCCAGGAGATCGTCCAGCAGGGC	CAGGGC	32362	32382	32383	32388	+
AGGAGATCGTCCAGCAGGGCA	AGGAGATCGTCCAGCAGGGCAGCGAAG	GCGAAG	32369	32389	32390	32395	+
CCATGCGTTTCGCCGACGGCA	CCATGCGTTTCGCCGACGGCAGCGAAC	GCGAAC	32405	32425	32426	32431	+
CGTTTCGCCGACGGCAGCGAA	CGTTTCGCCGACGGCAGCGAACTGGAA	CTGGAA	32410	32430	32431	32436	+
GTTTCGCCGACGGCAGCGAAC	GTTTCGCCGACGGCAGCGAACTGGAAG	TGGAAG	32411	32431	32432	32437	+
AAGCTGGCCACCCAGTGCGGT	AAGCTGGCCACCCAGTGCGGTCTGGAG	CTGGAG	32479	32499	32500	32505	+
AGCTGGCCACCCAGTGCGGTC	AGCTGGCCACCCAGTGCGGTCTGGAGG	TGGAGG	32480	32500	32501	32506	+
GTCTGGAGGTCGCTGCGCGCG	GTCTGGAGGTCGCTGCGCGCGGCGGGA	GCGGGA	32498	32518	32519	32524	+
TCTGGAGGTCGCTGCGCGCGG	TCTGGAGGTCGCTGCGCGCGGCGGGAT	CGGGAT	32499	32519	32520	32525	+
GACGCCTGCCAGACCTCTGAC	GACGCCTGCCAGACCTCTGACCCGGAC	CCGGAC	32536	32556	32557	32562	+
ACCCGGACATCTACGCTATCG	ACCCGGACATCTACGCTATCGGCGAAT	GCGAAT	32555	32575	32576	32581	+
CGCTATCGGCGAATGCGCCAG	CGCTATCGGCGAATGCGCCAGCTGGAA	CTGGAA	32568	32588	32589	32594	+
GCTATCGGCGAATGCGCCAGC	GCTATCGGCGAATGCGCCAGCTGGAAC	TGGAAC	32569	32589	32590	32595	+
CGCGTTTACGGCCTGGTCGCG	CGCGTTTACGGCCTGGTCGCGCCGGGC	CCGGGC	32599	32619	32620	32625	+
CAGGTCGCCGTTGACCATATT	CAGGTCGCCGTTGACCATATTTTGGGT	TTGGGT	32638	32658	32659	32664	+
CCGTTGACCATATTTTGGGTA	CCGTTGACCATATTTTGGGTAACGAAA	ACGAAA	32645	32665	32666	32671	+
TTTTGGGTAACGAAAACGCCT	TTTTGGGTAACGAAAACGCCTTTGAAG	TTGAAG	32657	32677	32678	32683	+
AACGAAAACGCCTTTGAAGGC	AACGAAAACGCCTTTGAAGGCGCGGAT	GCGGAT	32665	32685	32686	32691	+
AACGCCTTTGAAGGCGCGGAT	AACGCCTTTGAAGGCGCGGATCTGAGC	CTGAGC	32671	32691	32692	32697	+
GGCGCGGATCTGAGCGCCAAG	GGCGCGGATCTGAGCGCCAAGCTGAAG	CTGAAG	32683	32703	32704	32709	+
CTGAGCGCCAAGCTGAAGCTG	CTGAGCGCCAAGCTGAAGCTGCTGGGC	CTGGGC	32692	32712	32713	32718	+
GGCGACGCGCATGGTCGCACG	GGCGACGCGCATGGTCGCACGCCGGGC	CCGGGC	32737	32757	32758	32763	+
CGCGCAGCTACGTTTACCTCG	CGCGCAGCTACGTTTACCTCGATGAAA	ATGAAA	32765	32785	32786	32791	+
ACGTTTACCTCGATGAAAGCA	ACGTTTACCTCGATGAAAGCAAAGAGG	AAGAGG	32774	32794	32795	32800	+
GCTCTGACAACAAAACCCTGC	GCTCTGACAACAAAACCCTGCTCGGGG	TCGGGG	32822	32842	32843	32848	+
CTCTGACAACAAAACCCTGCT	CTCTGACAACAAAACCCTGCTCGGGGC	CGGGGC	32823	32843	32844	32849	+
ACCCTGCTCGGGGCAGTGCTG	ACCCTGCTCGGGGCAGTGCTGGTGGGC	GTGGGC	32836	32856	32857	32862	+
GGCAACCTGCTGCAGCTGGTG	GGCAACCTGCTGCAGCTGGTGCTGAAC	CTGAAC	32878	32898	32899	32904	+
TGCAGCTGGTGCTGAACGCTA	TGCAGCTGGTGCTGAACGCTATTGAAC	TTGAAC	32888	32908	32909	32914	+
GTGCTGAACGCTATTGAACTG	GTGCTGAACGCTATTGAACTGCCGGAA	CCGGAA	32896	32916	32917	32922	+
TGCTGAACGCTATTGAACTGC	TGCTGAACGCTATTGAACTGCCGGAAA	CGGAAA	32897	32917	32918	32923	+
GCTATTGAACTGCCGGAAAAC	GCTATTGAACTGCCGGAAAACCCGGAC	CCGGAC	32905	32925	32926	32931	+
TCCCTGATCCTGCCTTCCCAC	TCCCTGATCCTGCCTTCCCACGCGGGC	GCGGGC	32932	32952	32953	32958	+
GGCTGCCACACCGTCGCCGCG	GGCTGCCACACCGTCGCCGCGCTGAAA	CTGAAA	33061	33081	33082	33087	+
CACACCGTCGCCGCGCTGAAA	CACACCGTCGCCGCGCTGAAAGCGGAA	GCGGAA	33067	33087	33088	33093	+
ACACCGTCGCCGCGCTGAAAG	ACACCGTCGCCGCGCTGAAAGCGGAAA	CGGAAA	33068	33088	33089	33094	+
ATCCCGCTGGTCACGCAGGTG	ATCCCGCTGGTCACGCAGGTGCTGAAC	CTGAAC	33124	33144	33145	33150	+
TGGTCACGCAGGTGCTGAACG	TGGTCACGCAGGTGCTGAACGCCGAGC	CCGAGC	33131	33151	33152	33157	+
CAGGTGCTGAACGCCGAGCTG	CAGGTGCTGAACGCCGAGCTGGCGAAA	GCGAAA	33139	33159	33160	33165	+
CTGAACGCCGAGCTGGCGAAA	CTGAACGCCGAGCTGGCGAAACAGGGT	CAGGGT	33145	33165	33166	33171	+
CCGAGCTGGCGAAACAGGGTA	CCGAGCTGGCGAAACAGGGTATCGAAG	TCGAAG	33152	33172	33173	33178	+
CTGGCGAAACAGGGTATCGAA	CTGGCGAAACAGGGTATCGAAGTGAAT	GTGAAT	33157	33177	33178	33183	+
TCGAAGTGAATAACAACCTGT	TCGAAGTGAATAACAACCTGTGCGAGC	GCGAGC	33173	33193	33194	33199	+
GAGCACTTCGCTTACTCGCGC	GAGCACTTCGCTTACTCGCGCCAGGAG	CAGGAG	33196	33216	33217	33222	+
AGCACTTCGCTTACTCGCGCC	AGCACTTCGCTTACTCGCGCCAGGAGT	AGGAGT	33197	33217	33218	33223	+
AGTTGTTCCACCTGATTCGCG	AGTTGTTCCACCTGATTCGCGTCGAAG	TCGAAG	33221	33241	33242	33247	+
GCGTCGAAGGCATCAAAACCT	GCGTCGAAGGCATCAAAACCTTTGAGG	TTGAGG	33239	33259	33260	33265	+
GTCGAAGGCATCAAAACCTTT	GTCGAAGGCATCAAAACCTTTGAGGAA	GAGGAA	33241	33261	33262	33267	+
TCGAAGGCATCAAAACCTTTG	TCGAAGGCATCAAAACCTTTGAGGAAC	AGGAAC	33242	33262	33263	33268	+
AAAACCTTTGAGGAACTGCTG	AAAACCTTTGAGGAACTGCTGGCGAAA	GCGAAA	33253	33273	33274	33279	+
AACACGGTAAAGGTTACGGCT	AACACGGTAAAGGTTACGGCTGCGAAG	GCGAAG	33278	33298	33299	33304	+
CGGCTCACTGCTGGCCTCCTG	CGGCTCACTGCTGGCCTCCTGCTGGAA	CTGGAA	33321	33341	33342	33347	+
GGCTCACTGCTGGCCTCCTGC	GGCTCACTGCTGGCCTCCTGCTGGAAC	TGGAAC	33322	33342	33343	33348	+
CACTGCTGGCCTCCTGCTGGA	CACTGCTGGCCTCCTGCTGGAACGAGT	ACGAGT	33326	33346	33347	33352	+
TCCTGCTGGAACGAGTACATT	TCCTGCTGGAACGAGTACATTCTGAAG	CTGAAG	33337	33357	33358	33363	+
AAGCCGCAGCACACGCCATTA	AAGCCGCAGCACACGCCATTACAGGAT	CAGGAT	33361	33381	33382	33387	+
GATACAAACGACAACTTCCTG	GATACAAACGACAACTTCCTGGCGAAT	GCGAAT	33385	33405	33406	33411	+
GACAACTTCCTGGCGAATATC	GACAACTTCCTGGCGAATATCCAGAAA	CAGAAA	33394	33414	33415	33420	+
TTATCCCACGCTCCGCAGGCG	TTATCCCACGCTCCGCAGGCGGCGAGA	GCGAGA	33437	33457	33458	33463	+
TCCGCAGGCGGCGAGATCACC	TCCGCAGGCGGCGAGATCACCCCGGAA	CCGGAA	33448	33468	33469	33474	+
CCGCAGGCGGCGAGATCACCC	CCGCAGGCGGCGAGATCACCCCGGAAG	CGGAAG	33449	33469	33470	33475	+
TGGCGGTAGGCCGTATCGCTC	TGGCGGTAGGCCGTATCGCTCGTGAAT	GTGAAT	33482	33502	33503	33508	+
CGCATCGGTCTGTTTGGCGCG	CGCATCGGTCTGTTTGGCGCGCAGAAA	CAGAAA	33541	33561	33562	33567	+
GGCGCGCAGAAAGACGATCTG	GGCGCGCAGAAAGACGATCTGCCGGAA	CCGGAA	33556	33576	33577	33582	+
GCGCGCAGAAAGACGATCTGC	GCGCGCAGAAAGACGATCTGCCGGAAA	CGGAAA	33557	33577	33578	33583	+
CGGAAATCTGGCGTCAACTGA	CGGAAATCTGGCGTCAACTGATTGAAG	TTGAAG	33578	33598	33599	33604	+
GTCAACTGATTGAAGCAGGTT	GTCAACTGATTGAAGCAGGTTTTGAAA	TTGAAA	33590	33610	33611	33616	+
AGCACCTGGTGCCGCTACGGC	AGCACCTGGTGCCGCTACGGCGTGGGC	GTGGGC	33667	33687	33688	33693	+
GCGACAGCGTCGGCTTCGGCG	GCGACAGCGTCGGCTTCGGCGTCGAGC	TCGAGC	33692	33712	33713	33718	+
AGCGTCGGCTTCGGCGTCGAG	AGCGTCGGCTTCGGCGTCGAGCTGGAG	CTGGAG	33697	33717	33718	33723	+
GCGTCGGCTTCGGCGTCGAGC	GCGTCGGCTTCGGCGTCGAGCTGGAGA	TGGAGA	33698	33718	33719	33724	+
GTCGGCTTCGGCGTCGAGCTG	GTCGGCTTCGGCGTCGAGCTGGAGAAC	GAGAAC	33700	33720	33721	33726	+
GGCATCCGCACCCCGCACAAA	GGCATCCGCACCCCGCACAAAATGAAG	ATGAAG	33736	33756	33757	33762	+
TCGGCGTTTCTGGCTGTACCC	TCGGCGTTTCTGGCTGTACCCGTGAAT	GTGAAT	33764	33784	33785	33790	+
TCTGGCTGTACCCGTGAATGT	TCTGGCTGTACCCGTGAATGTGCGGAA	GCGGAA	33772	33792	33793	33798	+
CTGGCTGTACCCGTGAATGTG	CTGGCTGTACCCGTGAATGTGCGGAAG	CGGAAG	33773	33793	33794	33799	+
ACCCGTGAATGTGCGGAAGCG	ACCCGTGAATGTGCGGAAGCGCAGGGT	CAGGGT	33781	33801	33802	33807	+
GCGGAAGCGCAGGGTAAAGAC	GCGGAAGCGCAGGGTAAAGACGTGGGC	GTGGGC	33793	33813	33814	33819	+
AAGACGTGGGCATTATCGCTA	AAGACGTGGGCATTATCGCTACCGAAA	CCGAAA	33809	33829	33830	33835	+
CATTATCGCTACCGAAAAAGG	CATTATCGCTACCGAAAAAGGCTGGAA	CTGGAA	33819	33839	33840	33845	+
ATTATCGCTACCGAAAAAGGC	ATTATCGCTACCGAAAAAGGCTGGAAC	TGGAAC	33820	33840	33841	33846	+
TACGTCTGCGGCAACGGCGGC	TACGTCTGCGGCAACGGCGGCATGAAA	ATGAAA	33850	33870	33871	33876	+
GGCGGCATGAAACCGCGCCAT	GGCGGCATGAAACCGCGCCATGCGGAT	GCGGAT	33865	33885	33886	33891	+
CGCCATGCGGATCTGCTGGCG	CGCCATGCGGATCTGCTGGCGGCGGAT	GCGGAT	33880	33900	33901	33906	+
ATGATGTTCTACATCCGTACG	ATGATGTTCTACATCCGTACGGCGGAC	GCGGAC	33946	33966	33967	33972	+
CTGACCCGTACCGCGCCGTGG	CTGACCCGTACCGCGCCGTGGCTGGAT	CTGGAT	33976	33996	33997	34002	+
ACCGCGCCGTGGCTGGATAAT	ACCGCGCCGTGGCTGGATAATCTGGAA	CTGGAA	33985	34005	34006	34011	+
CCGCGCCGTGGCTGGATAATC	CCGCGCCGTGGCTGGATAATCTGGAAG	TGGAAG	33986	34006	34007	34012	+
CTGGAAGGCGGCATCGATTAC	CTGGAAGGCGGCATCGATTACCTGAAG	CTGAAG	34006	34026	34027	34032	+
TCGGTGATCATCGACGATAAG	TCGGTGATCATCGACGATAAGCTGGGC	CTGGGC	34033	34053	34054	34059	+
ATCATCGACGATAAGCTGGGC	ATCATCGACGATAAGCTGGGCCTGAAC	CTGAAC	34039	34059	34060	34065	+
AAGCTGGGCCTGAACGCGCAT	AAGCTGGGCCTGAACGCGCATCTGGAA	CTGGAA	34051	34071	34072	34077	+
AGCTGGGCCTGAACGCGCATC	AGCTGGGCCTGAACGCGCATCTGGAAG	TGGAAG	34052	34072	34073	34078	+
TGGGCCTGAACGCGCATCTGG	TGGGCCTGAACGCGCATCTGGAAGAAG	AAGAAG	34055	34075	34076	34081	+
GCCTGAACGCGCATCTGGAAG	GCCTGAACGCGCATCTGGAAGAAGAGA	AAGAGA	34058	34078	34079	34084	+
AAGAAGAGATGGCGCGTCTGC	AAGAAGAGATGGCGCGTCTGCGCGAAG	GCGAAG	34076	34096	34097	34102	+
GTCTGCGCGAAGCCGTAACCT	GTCTGCGCGAAGCCGTAACCTGCGAAT	GCGAAT	34091	34111	34112	34117	+
GCGCGAAGCCGTAACCTGCGA	GCGCGAAGCCGTAACCTGCGAATGGAC	ATGGAC	34095	34115	34116	34121	+
AAGCCGTAACCTGCGAATGGA	AAGCCGTAACCTGCGAATGGACCGAGA	CCGAGA	34100	34120	34121	34126	+
ATCAACAGCGATAAGCGCGAC	ATCAACAGCGATAAGCGCGACCCGAAC	CCGAAC	34168	34188	34189	34194	+
ACCCGAACGTCCAGGTGGTGC	ACCCGAACGTCCAGGTGGTGCCTGAAC	CTGAAC	34187	34207	34208	34213	+
ACGTCCAGGTGGTGCCTGAAC	ACGTCCAGGTGGTGCCTGAACGTGAAC	GTGAAC	34193	34213	34214	34219	+
AGCATCGTCCGGCCACGCCGT	AGCATCGTCCGGCCACGCCGTACGAAC	ACGAAC	34220	34240	34241	34246	+
GAACGCATCCCGGTAACTCTG	GAACGCATCCCGGTAACTCTGGTGGAG	GTGGAG	34243	34263	34264	34269	+
AACGCATCCCGGTAACTCTGG	AACGCATCCCGGTAACTCTGGTGGAGG	TGGAGG	34244	34264	34265	34270	+
CGCATCCCGGTAACTCTGGTG	CGCATCCCGGTAACTCTGGTGGAGGAA	GAGGAA	34246	34266	34267	34272	+
GCATCCCGGTAACTCTGGTGG	GCATCCCGGTAACTCTGGTGGAGGAAA	AGGAAA	34247	34267	34268	34273	+
AACTCTGGTGGAGGAAAACGT	AACTCTGGTGGAGGAAAACGTATGAGC	ATGAGC	34257	34277	34278	34283	+
TGGAGGAAAACGTATGAGCCA	TGGAGGAAAACGTATGAGCCAGTGGAT	GTGGAT	34265	34285	34286	34291	+
GCGTCTGCGCCCTGTTAGGCG	GCGTCTGCGCCCTGTTAGGCGACGAGC	ACGAGC	34330	34350	34351	34356	+
TCAGCAATATCGACCCGTTCT	TCAGCAATATCGACCCGTTCTTTGAGT	TTGAGT	34402	34422	34423	34428	+
TTGAGTCCAGCGTCCTCTCCC	TTGAGTCCAGCGTCCTCTCCCGCGGGC	GCGGGC	34423	34443	34444	34449	+
TCCTCTCCCGCGGGCTGATTG	TCCTCTCCCGCGGGCTGATTGCCGAGC	CCGAGC	34435	34455	34456	34461	+
CCCGCGGGCTGATTGCCGAGC	CCCGCGGGCTGATTGCCGAGCACGAGG	ACGAGG	34441	34461	34462	34467	+
CGCGGGCTGATTGCCGAGCAC	CGCGGGCTGATTGCCGAGCACGAGGGT	GAGGGT	34443	34463	34464	34469	+
GGCTGATTGCCGAGCACGAGG	GGCTGATTGCCGAGCACGAGGGTGAGC	GTGAGC	34447	34467	34468	34473	+
TGCCGAGCACGAGGGTGAGCT	TGCCGAGCACGAGGGTGAGCTGTGGGT	GTGGGT	34454	34474	34475	34480	+
GAGCTGTGGGTCGCCAGCCCG	GAGCTGTGGGTCGCCAGCCCGCTGAAA	CTGAAA	34470	34490	34491	34496	+
AACAGCGTTTCCGCCTGCGCG	AACAGCGTTTCCGCCTGCGCGACGGAT	ACGGAT	34498	34518	34519	34524	+
CGCCTGCGCGACGGATTGTGC	CGCCTGCGCGACGGATTGTGCATGGAA	ATGGAA	34509	34529	34530	34535	+
GCCTGCGCGACGGATTGTGCA	GCCTGCGCGACGGATTGTGCATGGAAG	TGGAAG	34510	34530	34531	34536	+
GCGACGGATTGTGCATGGAAG	GCGACGGATTGTGCATGGAAGACGAGA	ACGAGA	34516	34536	34537	34542	+
GACGGATTGTGCATGGAAGAC	GACGGATTGTGCATGGAAGACGAGAGT	GAGAGT	34518	34538	34539	34544	+
AGAGTCATTCCGTGGCCCATT	AGAGTCATTCCGTGGCCCATTACGAAG	ACGAAG	34540	34560	34561	34566	+
TTCCGTGGCCCATTACGAAGC	TTCCGTGGCCCATTACGAAGCGCGAGT	GCGAGT	34547	34567	34568	34573	+
GTGGCCCATTACGAAGCGCGA	GTGGCCCATTACGAAGCGCGAGTGAAA	GTGAAA	34551	34571	34572	34577	+
AAGACGGCATCGTGCAGCTGC	AAGACGGCATCGTGCAGCTGCGCGGGT	GCGGGT	34576	34596	34597	34602	+
AGCTGCGCGGGTAATCTATTT	AGCTGCGCGGGTAATCTATTTTAGGGA	TAGGGA	34591	34611	34612	34617	+
GCTGCGCGGGTAATCTATTTT	GCTGCGCGGGTAATCTATTTTAGGGAG	AGGGAG	34592	34612	34613	34618	+
CTGCGCGGGTAATCTATTTTA	CTGCGCGGGTAATCTATTTTAGGGAGG	GGGAGG	34593	34613	34614	34619	+
TCTGACTTTTACAGGCCCGGT	TCTGACTTTTACAGGCCCGGTAAGGAT	AAGGAT	34651	34671	34672	34677	+
CGTTTTTTATTTTTATATTTC	CGTTTTTTATTTTTATATTTCAAGGGT	AAGGGT	34730	34750	34751	34756	+
GCGCGCATCGCTCGCCTGTCG	GCGCGCATCGCTCGCCTGTCGGCGAAA	GCGAAA	34806	34826	34827	34832	+
CGCCTGTCGGCGAAAAACCCG	CGCCTGTCGGCGAAAAACCCGCTGGGA	CTGGGA	34818	34838	34839	34844	+
GCCTGTCGGCGAAAAACCCGC	GCCTGTCGGCGAAAAACCCGCTGGGAT	TGGGAT	34819	34839	34840	34845	+
GGCGAAAAACCCGCTGGGATT	GGCGAAAAACCCGCTGGGATTCTGGGT	CTGGGT	34826	34846	34847	34852	+
TTCTGGGTAAGTTCCGCAATG	TTCTGGGTAAGTTCCGCAATGGCGGGG	GCGGGG	34845	34865	34866	34871	+
TCTGGGTAAGTTCCGCAATGG	TCTGGGTAAGTTCCGCAATGGCGGGGG	CGGGGG	34846	34866	34867	34872	+
CTGGGTAAGTTCCGCAATGGC	CTGGGTAAGTTCCGCAATGGCGGGGGC	GGGGGC	34847	34867	34868	34873	+
GGCATCATTCTTATTTTCACC	GGCATCATTCTTATTTTCACCCTGGGC	CTGGGC	34887	34907	34908	34913	+
CCCTCCGTGCGTCCGCTGGTA	CCCTCCGTGCGTCCGCTGGTAATGGGC	ATGGGC	34926	34946	34947	34952	+
CGCTGGTGATTATCGCCGGTT	CGCTGGTGATTATCGCCGGTTCCGAAC	CCGAAC	34975	34995	34996	35001	+
TCGCCGGTTCCGAACTGTTTA	TCGCCGGTTCCGAACTGTTTACCGGAC	CCGGAC	34987	35007	35008	35013	+
TTCTGACGCTTGGCGTCAAAG	TTCTGACGCTTGGCGTCAAAGCCGGAG	CCGGAG	35023	35043	35044	35049	+
TCTGACGCTTGGCGTCAAAGC	TCTGACGCTTGGCGTCAAAGCCGGAGC	CGGAGC	35024	35044	35045	35050	+
AGCAATCAGCCACGGCCAGAT	AGCAATCAGCCACGGCCAGATGTGGGC	GTGGGC	35048	35068	35069	35074	+
GTTTGTCGCGCTGATGTACAG	GTTTGTCGCGCTGATGTACAGCTGGGG	CTGGGG	35117	35137	35138	35143	+
TTTGTCGCGCTGATGTACAGC	TTTGTCGCGCTGATGTACAGCTGGGGC	TGGGGC	35118	35138	35139	35144	+
ATCGTCCATTCCGTCGCGCTG	ATCGTCCATTCCGTCGCGCTGGCGAAA	GCGAAA	35175	35195	35196	35201	+
CTGGCTGGTCTGTCTGGCGAT	CTGGCTGGTCTGTCTGGCGATCTGGAT	CTGGAT	35249	35269	35270	35275	+
CGATCTGGATGGCGATCCGCA	CGATCTGGATGGCGATCCGCACCGAGG	CCGAGG	35266	35286	35287	35292	+
ATCTGGATGGCGATCCGCACC	ATCTGGATGGCGATCCGCACCGAGGGC	GAGGGC	35268	35288	35289	35294	+
TGGCGTTTATCGCCTCCGGCT	TGGCGTTTATCGCCTCCGGCTACGAAC	ACGAAC	35329	35349	35350	35355	+
TCCGGCTACGAACACTCCATC	TCCGGCTACGAACACTCCATCGCGAAC	GCGAAC	35343	35363	35364	35369	+
TCTCCTGGTTTGGTCACCATA	TCTCCTGGTTTGGTCACCATAGCGAAG	GCGAAG	35386	35406	35407	35412	+
CATAGCGAAGCCTATACCCTG	CATAGCGAAGCCTATACCCTGGCGGGA	GCGGGA	35403	35423	35424	35429	+
ATAGCGAAGCCTATACCCTGG	ATAGCGAAGCCTATACCCTGGCGGGAA	CGGGAA	35404	35424	35425	35430	+
TAGCGAAGCCTATACCCTGGC	TAGCGAAGCCTATACCCTGGCGGGAAT	GGGAAT	35405	35425	35426	35431	+
GGGAATTGGTCATAACCTGCT	GGGAATTGGTCATAACCTGCTGTGGGT	GTGGGT	35426	35446	35447	35452	+
CATAACCTGCTGTGGGTCACT	CATAACCTGCTGTGGGTCACTCTGGGC	CTGGGC	35436	35456	35457	35462	+
ACTTTGTCCGGCGCCGTATTC	ACTTTGTCCGGCGCCGTATTCATGGGA	ATGGGA	35466	35486	35487	35492	+
CTTTGTCCGGCGCCGTATTCA	CTTTGTCCGGCGCCGTATTCATGGGAT	TGGGAT	35467	35487	35488	35493	+
TATTGGTATGCTACGCCAAAA	TATTGGTATGCTACGCCAAAAGCGGAG	GCGGAG	35499	35519	35520	35525	+
ATTGGTATGCTACGCCAAAAG	ATTGGTATGCTACGCCAAAAGCGGAGC	CGGAGC	35500	35520	35521	35526	+
AAAGCGGAGCGTCCGGCTCCG	AAAGCGGAGCGTCCGGCTCCGGCGAAG	GCGAAG	35517	35537	35538	35543	+
CTCCGGCGAAGACCAGCCAAA	CTCCGGCGAAGACCAGCCAAACAGAGG	CAGAGG	35533	35553	35554	35559	+
CAGAGGCCGTAGCCAATCATT	CAGAGGCCGTAGCCAATCATTAAGGGG	AAGGGG	35554	35574	35575	35580	+
AGAGGCCGTAGCCAATCATTA	AGAGGCCGTAGCCAATCATTAAGGGGT	AGGGGT	35555	35575	35576	35581	+
CAATCATTAAGGGGTAATGTC	CAATCATTAAGGGGTAATGTCGTGGAC	GTGGAC	35567	35587	35588	35593	+
TCGTCGGCGGTGGTGATGTCG	TCGTCGGCGGTGGTGATGTCGCAGAAC	CAGAAC	35637	35657	35658	35663	+
GAACGCAAAGCGCGGTTACTG	GAACGCAAAGCGCGGTTACTGCTGGAA	CTGGAA	35660	35680	35681	35686	+
AACGCAAAGCGCGGTTACTGC	AACGCAAAGCGCGGTTACTGCTGGAAG	TGGAAG	35661	35681	35682	35687	+
AAAGCGCGGTTACTGCTGGAA	AAAGCGCGGTTACTGCTGGAAGCGGGC	GCGGGC	35666	35686	35687	35692	+
GTTTATTCCCCAGTTCACCGT	GTTTATTCCCCAGTTCACCGTATGGGC	ATGGGC	35719	35739	35740	35745	+
CCCAGTTCACCGTATGGGCAG	CCCAGTTCACCGTATGGGCAGATGAAG	ATGAAG	35727	35747	35748	35753	+
ATGAAGGCATGTTGACCCTCG	ATGAAGGCATGTTGACCCTCGTTGAAG	TTGAAG	35748	35768	35769	35774	+
AAGGCATGTTGACCCTCGTTG	AAGGCATGTTGACCCTCGTTGAAGGGC	AAGGGC	35751	35771	35772	35777	+
TGACCCTCGTTGAAGGGCCGT	TGACCCTCGTTGAAGGGCCGTTTGAAG	TTGAAG	35760	35780	35781	35786	+
CCCTCGTTGAAGGGCCGTTTG	CCCTCGTTGAAGGGCCGTTTGAAGAGG	AAGAGG	35763	35783	35784	35789	+
AACCAGCGCGTCAGCGACGCG	AACCAGCGCGTCAGCGACGCGGCGGAA	GCGGAA	35843	35863	35864	35869	+
ACCAGCGCGTCAGCGACGCGG	ACCAGCGCGTCAGCGACGCGGCGGAAT	CGGAAT	35844	35864	35865	35870	+
TTCTGTAACGTGGTCGATGCG	TTCTGTAACGTGGTCGATGCGCCGAAA	CCGAAA	35882	35902	35903	35908	+
CGGTTCTGGCGCGCCTGCTGC	CGGTTCTGGCGCGCCTGCTGCGTGAAA	GTGAAA	35985	36005	36006	36011	+
GCGCGCCTGCTGCGTGAAAAG	GCGCGCCTGCTGCGTGAAAAGCTGGAA	CTGGAA	35993	36013	36014	36019	+
CGCGCCTGCTGCGTGAAAAGC	CGCGCCTGCTGCGTGAAAAGCTGGAAT	TGGAAT	35994	36014	36015	36020	+
AATCCCTGCTGCCCCAGCATC	AATCCCTGCTGCCCCAGCATCTCGGAC	TCGGAC	36018	36038	36039	36044	+
TTACGCCGGTAAACTGCGTTC	TTACGCCGGTAAACTGCGTTCCCGGGT	CCGGGT	36055	36075	36076	36081	+
GCCGGTAAACTGCGTTCCCGG	GCCGGTAAACTGCGTTCCCGGGTGAAG	GTGAAG	36059	36079	36080	36085	+
GTGAAGCAACAGTTCGCTACG	GTGAAGCAACAGTTCGCTACGATGGGC	ATGGGC	36080	36100	36101	36106	+
AGCAACAGTTCGCTACGATGG	AGCAACAGTTCGCTACGATGGGCGAAC	GCGAAC	36084	36104	36105	36110	+
GATGGGCGAACGCCGTCGCTT	GATGGGCGAACGCCGTCGCTTCTGGGA	CTGGGA	36100	36120	36121	36126	+
ATGGGCGAACGCCGTCGCTTC	ATGGGCGAACGCCGTCGCTTCTGGGAA	TGGGAA	36101	36121	36122	36127	+
TGGGCGAACGCCGTCGCTTCT	TGGGCGAACGCCGTCGCTTCTGGGAAA	GGGAAA	36102	36122	36123	36128	+
CAGTCGCTGGCCAATGCCGAC	CAGTCGCTGGCCAATGCCGACCAGAAA	CAGAAA	36155	36175	36176	36181	+
ATGCCGACCAGAAAGCGGTGG	ATGCCGACCAGAAAGCGGTGGCCGAAG	CCGAAG	36168	36188	36189	36194	+
AGAAAGCGGTGGCCGAAGTTA	AGAAAGCGGTGGCCGAAGTTACAGAGC	CAGAGC	36177	36197	36198	36203	+
GCCGAAGTTACAGAGCAACTG	GCCGAAGTTACAGAGCAACTGCTGAGC	CTGAGC	36188	36208	36209	36214	+
AAGTTACAGAGCAACTGCTGA	AAGTTACAGAGCAACTGCTGAGCGAGC	GCGAGC	36192	36212	36213	36218	+
GAGCAACTGCTGAGCGAGCCG	GAGCAACTGCTGAGCGAGCCGTTGGAT	TTGGAT	36200	36220	36221	36226	+
GCGAGCCGTTGGATCATCGCG	GCGAGCCGTTGGATCATCGCGGCGAGG	GCGAGG	36213	36233	36234	36239	+
CATCGCGGCGAGGTAGTGCTG	CATCGCGGCGAGGTAGTGCTGGTGGGC	GTGGGC	36227	36247	36248	36253	+
GCGAGGTAGTGCTGGTGGGCG	GCGAGGTAGTGCTGGTGGGCGCAGGAC	CAGGAC	36234	36254	36255	36260	+
GTAGTGCTGGTGGGCGCAGGA	GTAGTGCTGGTGGGCGCAGGACCGGGC	CCGGGC	36239	36259	36260	36265	+
TGGGCGCAGGACCGGGCGATG	TGGGCGCAGGACCGGGCGATGCCGGAC	CCGGAC	36249	36269	36270	36275	+
GGCGATGCCGGACTTCTGACC	GGCGATGCCGGACTTCTGACCCTGAAA	CTGAAA	36263	36283	36284	36289	+
ATGCCGGACTTCTGACCCTGA	ATGCCGGACTTCTGACCCTGAAAGGGC	AAGGGC	36267	36287	36288	36293	+
CGCCTGGTTTCTGACGATATT	CGCCTGGTTTCTGACGATATTATGAAC	ATGAAC	36332	36352	36353	36358	+
ATGAACCTTGTGCGCCGCGAT	ATGAACCTTGTGCGCCGCGATGCGGAT	GCGGAT	36353	36373	36374	36379	+
CGCGTATTCGTCGGTAAACGC	CGCGTATTCGTCGGTAAACGCGCGGGT	GCGGGT	36380	36400	36401	36406	+
GCGGGTTATCACTGCGTGCCA	GCGGGTTATCACTGCGTGCCACAGGAA	CAGGAA	36401	36421	36422	36427	+
CGGGTTATCACTGCGTGCCAC	CGGGTTATCACTGCGTGCCACAGGAAG	AGGAAG	36402	36422	36423	36428	+
GTTATCACTGCGTGCCACAGG	GTTATCACTGCGTGCCACAGGAAGAAA	AAGAAA	36405	36425	36426	36431	+
AAATTAACCAAATCCTGCTGC	AAATTAACCAAATCCTGCTGCGTGAAG	GTGAAG	36429	36449	36450	36455	+
AAAGGTAAACGCGTGGTGCGT	AAAGGTAAACGCGTGGTGCGTCTGAAA	CTGAAA	36461	36481	36482	36487	+
CATTTATCTTTGGTCGCGGCG	CATTTATCTTTGGTCGCGGCGGCGAAG	GCGAAG	36498	36518	36519	36524	+
TTATCTTTGGTCGCGGCGGCG	TTATCTTTGGTCGCGGCGGCGAAGAGC	AAGAGC	36501	36521	36522	36527	+
TTTGGTCGCGGCGGCGAAGAG	TTTGGTCGCGGCGGCGAAGAGCTGGAA	CTGGAA	36506	36526	36527	36532	+
TTGGTCGCGGCGGCGAAGAGC	TTGGTCGCGGCGGCGAAGAGCTGGAAA	TGGAAA	36507	36527	36528	36533	+
GAGCTGGAAACCCTGTGTCAC	GAGCTGGAAACCCTGTGTCACGCGGGT	GCGGGT	36524	36544	36545	36550	+
GGTATTCCCTTCTCGGTGGTG	GGTATTCCCTTCTCGGTGGTGCCGGGA	CCGGGA	36548	36568	36569	36574	+
GTATTCCCTTCTCGGTGGTGC	GTATTCCCTTCTCGGTGGTGCCGGGAA	CGGGAA	36549	36569	36570	36575	+
TATTCCCTTCTCGGTGGTGCC	TATTCCCTTCTCGGTGGTGCCGGGAAT	GGGAAT	36550	36570	36571	36576	+
CGCAAAGCGTGCGGCTGGTTA	CGCAAAGCGTGCGGCTGGTTACCGGAC	CCGGAC	36636	36656	36657	36662	+
GTGCGGCTGGTTACCGGACAC	GTGCGGCTGGTTACCGGACACCTGAAA	CTGAAA	36644	36664	36665	36670	+
CCGGACACCTGAAAACCGGCG	CCGGACACCTGAAAACCGGCGGCGAGC	GCGAGC	36657	36677	36678	36683	+
CACCTGAAAACCGGCGGCGAG	CACCTGAAAACCGGCGGCGAGCTGGAC	CTGGAC	36662	36682	36683	36688	+
GAAAACCGGCGGCGAGCTGGA	GAAAACCGGCGGCGAGCTGGACTGGGA	CTGGGA	36667	36687	36688	36693	+
AAAACCGGCGGCGAGCTGGAC	AAAACCGGCGGCGAGCTGGACTGGGAA	TGGGAA	36668	36688	36689	36694	+
AAACCGGCGGCGAGCTGGACT	AAACCGGCGGCGAGCTGGACTGGGAAA	GGGAAA	36669	36689	36690	36695	+
CTGGACTGGGAAAACCTGGCG	CTGGACTGGGAAAACCTGGCGGCGGAA	GCGGAA	36683	36703	36704	36709	+
TGGACTGGGAAAACCTGGCGG	TGGACTGGGAAAACCTGGCGGCGGAAA	CGGAAA	36684	36704	36705	36710	+
AAGCAGACGCTGGTGTTTTAT	AAGCAGACGCTGGTGTTTTATATGGGG	ATGGGG	36710	36730	36731	36736	+
AGCAGACGCTGGTGTTTTATA	AGCAGACGCTGGTGTTTTATATGGGGC	TGGGGC	36711	36731	36732	36737	+
ACGCTGGTGTTTTATATGGGG	ACGCTGGTGTTTTATATGGGGCTGAAT	CTGAAT	36716	36736	36737	36742	+
AATCAGGCTGCCACTATCCAG	AATCAGGCTGCCACTATCCAGCAGAAA	CAGAAA	36740	36760	36761	36766	+
CCACTATCCAGCAGAAACTGA	CCACTATCCAGCAGAAACTGATTGAAT	TTGAAT	36750	36770	36771	36776	+
CTGATTGAATTTGGCATGCAG	CTGATTGAATTTGGCATGCAGGCGGAT	GCGGAT	36767	36787	36788	36793	+
GCGGATATGCCGGTCGCGCTG	GCGGATATGCCGGTCGCGCTGGTGGAA	GTGGAA	36788	36808	36809	36814	+
CGGATATGCCGGTCGCGCTGG	CGGATATGCCGGTCGCGCTGGTGGAAA	TGGAAA	36789	36809	36810	36815	+
ACCGCCGTCAAACAACGCGTG	ACCGCCGTCAAACAACGCGTGGTGAAA	GTGAAA	36821	36841	36842	36847	+
CCGTCAAACAACGCGTGGTGA	CCGTCAAACAACGCGTGGTGAAAGGGG	AAGGGG	36825	36845	36846	36851	+
CGTCAAACAACGCGTGGTGAA	CGTCAAACAACGCGTGGTGAAAGGGGA	AGGGGA	36826	36846	36847	36852	+
GTCAAACAACGCGTGGTGAAA	GTCAAACAACGCGTGGTGAAAGGGGAA	GGGGAA	36827	36847	36848	36853	+
TCAAACAACGCGTGGTGAAAG	TCAAACAACGCGTGGTGAAAGGGGAAT	GGGAAT	36828	36848	36849	36854	+
AAGGGGAATTAGCGCGCTTAG	AAGGGGAATTAGCGCGCTTAGGCGAAC	GCGAAC	36846	36866	36867	36872	+
TTGGTCGCGTTGTCGGTTTAC	TTGGTCGCGTTGTCGGTTTACGCGAAA	GCGAAA	36909	36929	36930	36935	+
ATTCATTCCATTTTTCAGATT	ATTCATTCCATTTTTCAGATTAAGGGC	AAGGGC	36961	36981	36982	36987	+
GCCTTTTTTATTTCTGGCGTG	GCCTTTTTTATTTCTGGCGTGCAGGAA	CAGGAA	36999	37019	37020	37025	+
CCTTTTTTATTTCTGGCGTGC	CCTTTTTTATTTCTGGCGTGCAGGAAA	AGGAAA	37000	37020	37021	37026	+
GCGTGCAGGAAAACAAAAAGT	GCGTGCAGGAAAACAAAAAGTCCGGAA	CCGGAA	37015	37035	37036	37041	+
CGTGCAGGAAAACAAAAAGTC	CGTGCAGGAAAACAAAAAGTCCGGAAA	CGGAAA	37016	37036	37037	37042	+
AGGAAAACAAAAAGTCCGGAA	AGGAAAACAAAAAGTCCGGAAACGGAC	ACGGAC	37021	37041	37042	37047	+
CAACTGATTTAAATTAACTTA	CAACTGATTTAAATTAACTTAATGGAT	ATGGAT	37059	37079	37080	37085	+
CATTCCCTTACTGACGACAAA	CATTCCCTTACTGACGACAAAAAGAGA	AAGAGA	37104	37124	37125	37130	+
GAGATTACGTTATCGTCGCAA	GAGATTACGTTATCGTCGCAAACGGAT	ACGGAT	37127	37147	37148	37153	+
CGTTATCGTCGCAAACGGATA	CGTTATCGTCGCAAACGGATAGCGAAA	GCGAAA	37134	37154	37155	37160	+
ATTGATTAATTATTTTTTACA	ATTGATTAATTATTTTTTACATAGGAA	TAGGAA	37185	37205	37206	37211	+
TTGATTAATTATTTTTTACAT	TTGATTAATTATTTTTTACATAGGAAA	AGGAAA	37186	37206	37207	37212	+
TTTTTTACATAGGAAATGTAA	TTTTTTACATAGGAAATGTAAATGAAC	ATGAAC	37197	37217	37218	37223	+
AAATTTATTAAAATGGCACTG	AAATTTATTAAAATGGCACTGGTGGGA	GTGGGA	37224	37244	37245	37250	+
AATTTATTAAAATGGCACTGG	AATTTATTAAAATGGCACTGGTGGGAG	TGGGAG	37225	37245	37246	37251	+
ATTTATTAAAATGGCACTGGT	ATTTATTAAAATGGCACTGGTGGGAGC	GGGAGC	37226	37246	37247	37252	+
CTGGCGACGCTTACGGCGTGT	CTGGCGACGCTTACGGCGTGTACGGGA	ACGGGA	37257	37277	37278	37283	+
TGGCGACGCTTACGGCGTGTA	TGGCGACGCTTACGGCGTGTACGGGAC	CGGGAC	37258	37278	37279	37284	+
TTACGGCGTGTACGGGACACG	TTACGGCGTGTACGGGACACGTAGAAA	TAGAAA	37267	37287	37288	37293	+
TCGGCGGCTGCGGTCCGGCAG	TCGGCGGCTGCGGTCCGGCAGCAGAGT	CAGAGT	37357	37377	37378	37383	+
CTTTGCGCAGATACAAAAAAA	CTTTGCGCAGATACAAAAAAACCGGGA	CCGGGA	37393	37413	37414	37419	+
TTTGCGCAGATACAAAAAAAC	TTTGCGCAGATACAAAAAAACCGGGAA	CGGGAA	37394	37414	37415	37420	+
TTGCGCAGATACAAAAAAACC	TTGCGCAGATACAAAAAAACCGGGAAA	GGGAAA	37395	37415	37416	37421	+
CGCTTTCAGCGTTTCAGACGC	CGCTTTCAGCGTTTCAGACGCGCGGGC	GCGGGC	37486	37506	37507	37512	+
CCCTTCCTTCATCACTTTTTG	CCCTTCCTTCATCACTTTTTGCAGGAA	CAGGAA	37528	37548	37549	37554	+
CCTTCCTTCATCACTTTTTGC	CCTTCCTTCATCACTTTTTGCAGGAAG	AGGAAG	37529	37549	37550	37555	+
TTGCAGGAAGGCTTCGTCATT	TTGCAGGAAGGCTTCGTCATTGCGGAA	GCGGAA	37546	37566	37567	37572	+
TGCAGGAAGGCTTCGTCATTG	TGCAGGAAGGCTTCGTCATTGCGGAAA	CGGAAA	37547	37567	37568	37573	+
TCCTGCAGCCCGGTCAGCATA	TCCTGCAGCCCGGTCAGCATACCGGAA	CCGGAA	37586	37606	37607	37612	+
CCTGCAGCCCGGTCAGCATAC	CCTGCAGCCCGGTCAGCATACCGGAAA	CGGAAA	37587	37607	37608	37613	+
CTTCAAAGTGTTTTTCCAGCT	CTTCAAAGTGTTTTTCCAGCTCAGGGA	CAGGGA	37656	37676	37677	37682	+
TTCAAAGTGTTTTTCCAGCTC	TTCAAAGTGTTTTTCCAGCTCAGGGAT	AGGGAT	37657	37677	37678	37683	+
GGGATGCTCTGGCCGGTAACG	GGGATGCTCTGGCCGGTAACGGCGGAG	GCGGAG	37679	37699	37700	37705	+
GGATGCTCTGGCCGGTAACGG	GGATGCTCTGGCCGGTAACGGCGGAGA	CGGAGA	37680	37700	37701	37706	+
ATGCTCTGGCCGGTAACGGCG	ATGCTCTGGCCGGTAACGGCGGAGAGG	GAGAGG	37682	37702	37703	37708	+
GCTCTGGCCGGTAACGGCGGA	GCTCTGGCCGGTAACGGCGGAGAGGAT	GAGGAT	37684	37704	37705	37710	+
CGGAGAGGATGTCCAGCAGGT	CGGAGAGGATGTCCAGCAGGTTAGAGA	TAGAGA	37701	37721	37722	37727	+
GTTAGAGACGCCCGCTTTGTT	GTTAGAGACGCCCGCTTTGTTCTGGAT	CTGGAT	37720	37740	37741	37746	+
TAACGCACCACCGGCGGCTCG	TAACGCACCACCGGCGGCTCGTCGGAG	TCGGAG	37751	37771	37772	37777	+
AACGCACCACCGGCGGCTCGT	AACGCACCACCGGCGGCTCGTCGGAGT	CGGAGT	37752	37772	37773	37778	+
TAATCTTCTTCACCACCGATT	TAATCTTCTTCACCACCGATTTCGGAT	TCGGAT	37794	37814	37815	37820	+
TTGTTGCGGTTGTCGTCCGAT	TTGTTGCGGTTGTCGTCCGATTTGGAC	TTGGAC	37841	37861	37862	37867	+
AGCAGCGACATGACGCGCGCG	AGCAGCGACATGACGCGCGCGCCGGAC	CCGGAC	37886	37906	37907	37912	+
ACATGACGCGCGCGCCGGACT	ACATGACGCGCGCGCCGGACTTCGGAA	TCGGAA	37893	37913	37914	37919	+
CATGACGCGCGCGCCGGACTT	CATGACGCGCGCGCCGGACTTCGGAAT	CGGAAT	37894	37914	37915	37920	+
CGGACTTCGGAATAAACGGCT	CGGACTTCGGAATAAACGGCTCAGGGA	CAGGGA	37908	37928	37929	37934	+
GGACTTCGGAATAAACGGCTC	GGACTTCGGAATAAACGGCTCAGGGAC	AGGGAC	37909	37929	37930	37935	+
GGAATAAACGGCTCAGGGACT	GGAATAAACGGCTCAGGGACTTTGAAG	TTGAAG	37916	37936	37937	37942	+
GCCATACAGCGCGTTAAAACG	GCCATACAGCGCGTTAAAACGCTGGGC	CTGGGC	37948	37968	37969	37974	+
CACCTGGTTAGTCTGGTACAG	CACCTGGTTAGTCTGGTACAGCAGAAT	CAGAAT	38023	38043	38044	38049	+
GAATATCCGCCGCCATCAGCA	GAATATCCGCCGCCATCAGCACCGGAT	CCGGAT	38046	38066	38067	38072	+
GCCGCCATCAGCACCGGATAA	GCCGCCATCAGCACCGGATAATCGAAC	TCGAAC	38054	38074	38075	38080	+
GCATAACGCGCTGACTTGTCT	GCATAACGCGCTGACTTGTCTTTGAAC	TTGAAC	38102	38122	38123	38128	+
ACGCGCTGACTTGTCTTTGAA	ACGCGCTGACTTGTCTTTGAACTGAGT	CTGAGT	38107	38127	38128	38133	+
TGAGTCATACGGCTCAGTTCA	TGAGTCATACGGCTCAGTTCACCGAAA	CCGAAA	38129	38149	38150	38155	+
CAGCTGCGCATGTTCCGGCAC	CAGCTGCGCATGTTCCGGCACGTGAGA	GTGAGA	38182	38202	38203	38208	+
CGCATGTTCCGGCACGTGAGA	CGCATGTTCCGGCACGTGAGACTGAAC	CTGAAC	38188	38208	38209	38214	+
TGTTCCGGCACGTGAGACTGA	TGTTCCGGCACGTGAGACTGAACGAAG	ACGAAG	38192	38212	38213	38218	+
GAACGAAGATGGTGCTCTTTT	GAACGAAGATGGTGCTCTTTTCCGGAT	CCGGAT	38211	38231	38232	38237	+
AGTTGCCAATGGTCAATTCAC	AGTTGCCAATGGTCAATTCACCTGAGG	CTGAGG	38394	38414	38415	38420	+
TTGCCAATGGTCAATTCACCT	TTGCCAATGGTCAATTCACCTGAGGGC	GAGGGC	38396	38416	38417	38422	+
GGCTGTGCGCCACTAAAAACG	GGCTGTGCGCCACTAAAAACGATGGGC	ATGGGC	38420	38440	38441	38446	+
TCGATTCCTGATTTTCGCTAT	TCGATTCCTGATTTTCGCTATGCGGAA	GCGGAA	38458	38478	38479	38484	+
CGATTCCTGATTTTCGCTATG	CGATTCCTGATTTTCGCTATGCGGAAG	CGGAAG	38459	38479	38480	38485	+
TGATTTTCGCTATGCGGAAGC	TGATTTTCGCTATGCGGAAGCCCGAGA	CCGAGA	38466	38486	38487	38492	+
ATTTTCGCTATGCGGAAGCCC	ATTTTCGCTATGCGGAAGCCCGAGAGC	GAGAGC	38468	38488	38489	38494	+
TCGCTATGCGGAAGCCCGAGA	TCGCTATGCGGAAGCCCGAGAGCGGGC	GCGGGC	38472	38492	38493	38498	+
GGCAAAAGTTCATTAATGCTG	GGCAAAAGTTCATTAATGCTGTCGAAG	TCGAAG	38496	38516	38517	38522	+
GAAGATAACGTCAGGCTGGCT	GAAGATAACGTCAGGCTGGCTCAGGGC	CAGGGC	38519	38539	38540	38545	+
TTGTAGCCATAGGTCAGCCCG	TTGTAGCCATAGGTCAGCCCGACGGAG	ACGGAG	38562	38582	38583	38588	+
TGTAGCCATAGGTCAGCCCGA	TGTAGCCATAGGTCAGCCCGACGGAGG	CGGAGG	38563	38583	38584	38589	+
TAGCCATAGGTCAGCCCGACG	TAGCCATAGGTCAGCCCGACGGAGGGG	GAGGGG	38565	38585	38586	38591	+
AGCCATAGGTCAGCCCGACGG	AGCCATAGGTCAGCCCGACGGAGGGGC	AGGGGC	38566	38586	38587	38592	+
GCAGCCTGCCGCTTTTGCAGC	GCAGCCTGCCGCTTTTGCAGCCTGAAT	CTGAAT	38591	38611	38612	38617	+
TTGCAGCCTGAATATCATTAC	TTGCAGCCTGAATATCATTACGCGAAT	GCGAAT	38605	38625	38626	38631	+
TCATTACGCGAATCCCCGACA	TCATTACGCGAATCCCCGACAAAGAGC	AAGAGC	38619	38639	38640	38645	+
GCCGGCTTGCCACCAGCAGCA	GCCGGCTTGCCACCAGCAGCAGCGGAT	GCGGAT	38668	38688	38689	38694	+
TTGCCACCAGCAGCAGCGGAT	TTGCCACCAGCAGCAGCGGATCCGGAT	CCGGAT	38674	38694	38695	38700	+
TCATCACCGCCAATGACCACG	TCATCACCGCCAATGACCACGCTGAAA	CTGAAA	38721	38741	38742	38747	+
TATTTGCTGATATCCAGCGCA	TATTTGCTGATATCCAGCGCATCGAGC	TCGAGC	38748	38768	38769	38774	+
AGCCCCTTCGCGTGCAATGCG	AGCCCCTTCGCGTGCAATGCGCCGAGC	CCGAGC	38823	38843	38844	38849	+
GCGCCGAGCGTATCGGCAACG	GCGCCGAGCGTATCGGCAACGCCGGAG	CCGGAG	38841	38861	38862	38867	+
CGCCGAGCGTATCGGCAACGC	CGCCGAGCGTATCGGCAACGCCGGAGA	CGGAGA	38842	38862	38863	38868	+
CCGAGCGTATCGGCAACGCCG	CCGAGCGTATCGGCAACGCCGGAGAAC	GAGAAC	38844	38864	38865	38870	+
CGTATCGGCAACGCCGGAGAA	CGTATCGGCAACGCCGGAGAACAGAAA	CAGAAA	38849	38869	38870	38875	+
AGTATACGCACCTGCTCCTCA	AGTATACGCACCTGCTCCTCAGCGGGA	GCGGGA	38925	38945	38946	38951	+
GTATACGCACCTGCTCCTCAG	GTATACGCACCTGCTCCTCAGCGGGAA	CGGGAA	38926	38946	38947	38952	+
TATACGCACCTGCTCCTCAGC	TATACGCACCTGCTCCTCAGCGGGAAT	GGGAAT	38927	38947	38948	38953	+
TCAGCGGGAATATCTTCATCA	TCAGCGGGAATATCTTCATCAACGGGC	ACGGGC	38943	38963	38964	38969	+
TTCATCAACGGGCGGTTTGCC	TTCATCAACGGGCGGTTTGCCCTGGGA	CTGGGA	38957	38977	38978	38983	+
TCATCAACGGGCGGTTTGCCC	TCATCAACGGGCGGTTTGCCCTGGGAC	TGGGAC	38958	38978	38979	38984	+
ACGCAACGTGGCGCGCTCCTG	ACGCAACGTGGCGCGCTCCTGGCGGGA	GCGGGA	38987	39007	39008	39013	+
CGCAACGTGGCGCGCTCCTGG	CGCAACGTGGCGCGCTCCTGGCGGGAC	CGGGAC	38988	39008	39009	39014	+
GCGCTGTCCACCAGCGTGCCG	GCGCTGTCCACCAGCGTGCCGTCGAGA	TCGAGA	39141	39161	39162	39167	+
TCCACCAGCGTGCCGTCGAGA	TCCACCAGCGTGCCGTCGAGATCGAAA	TCGAAA	39147	39167	39168	39173	+
GTCGAGATCGAAAGCGACGCC	GTCGAGATCGAAAGCGACGCCCCGAAT	CCGAAT	39161	39181	39182	39187	+
GAAAGCGACGCCCCGAATATC	GAAAGCGACGCCCCGAATATCCTGAAA	CTGAAA	39170	39190	39191	39196	+
AGTCTGGCTGGTCAAAAATGG	AGTCTGGCTGGTCAAAAATGGCAGAGC	CAGAGC	39254	39274	39275	39280	+
TCAAAAATGGCAGAGCCCGCG	TCAAAAATGGCAGAGCCCGCGACGAAC	ACGAAC	39265	39285	39286	39291	+
AACGCCGCCGTCGACCTCCAG	AACGCCGCCGTCGACCTCCAGACGAAT	ACGAAT	39336	39356	39357	39362	+
GCCCGATTCATCAATGCGCCG	GCCCGATTCATCAATGCGCCGACGAAC	ACGAAC	39369	39389	39390	39395	+
CACGCAGCTTGTTCAGCGTTT	CACGCAGCTTGTTCAGCGTTTGCGGAA	GCGGAA	39398	39418	39419	39424	+
ACGCAGCTTGTTCAGCGTTTG	ACGCAGCTTGTTCAGCGTTTGCGGAAT	CGGAAT	39399	39419	39420	39425	+
AGCTTGTTCAGCGTTTGCGGA	AGCTTGTTCAGCGTTTGCGGAATGAAG	ATGAAG	39403	39423	39424	39429	+
TTGTTCAGCGTTTGCGGAATG	TTGTTCAGCGTTTGCGGAATGAAGGAC	AAGGAC	39406	39426	39427	39432	+
ATGAAGGACTGTCCGCCAAAG	ATGAAGGACTGTCCGCCAAAGCCGGGA	CCGGGA	39424	39444	39445	39450	+
TGAAGGACTGTCCGCCAAAGC	TGAAGGACTGTCCGCCAAAGCCGGGAT	CGGGAT	39425	39445	39446	39451	+
TGTCCGCCAAAGCCGGGATTG	TGTCCGCCAAAGCCGGGATTGACGGAC	ACGGAC	39433	39453	39454	39459	+
GCCGGGATTGACGGACATCAG	GCCGGGATTGACGGACATCAGCAGAAT	CAGAAT	39444	39464	39465	39470	+
TCCAGCTTATCCATCACGTAG	TCCAGCTTATCCATCACGTAGTCGAGA	TCGAGA	39475	39495	39496	39501	+
CGAGATAGCTCAGCGGCGTCG	CGAGATAGCTCAGCGGCGTCGCCGGAT	CCGGAT	39497	39517	39518	39523	+
TAGCTCAGCGGCGTCGCCGGA	TAGCTCAGCGGCGTCGCCGGATTGAAG	TTGAAG	39502	39522	39523	39528	+
GCCGTGCTCTTTGATCAGCTG	GCCGTGCTCTTTGATCAGCTGTAGAGT	TAGAGT	39546	39566	39567	39572	+
TGTAGAGTCCGGTCAACGTGC	TGTAGAGTCCGGTCAACGTGCCCGGAA	CCGGAA	39565	39585	39586	39591	+
GTAGAGTCCGGTCAACGTGCC	GTAGAGTCCGGTCAACGTGCCCGGAAG	CGGAAG	39566	39586	39587	39592	+
GGTCAACGTGCCCGGAAGCCT	GGTCAACGTGCCCGGAAGCCTCCGGAT	CCGGAT	39575	39595	39596	39601	+
AACGTGCCCGGAAGCCTCCGG	AACGTGCCCGGAAGCCTCCGGATGAAA	ATGAAA	39579	39599	39600	39605	+
ATAATGCTGGCGCCAGCGGCG	ATAATGCTGGCGCCAGCGGCGGCGAAA	GCGAAA	39610	39630	39631	39636	+
CGCGGCAATGCCGTATTTACG	CGCGGCAATGCCGTATTTACGCAGAGA	CAGAGA	39687	39707	39708	39713	+
TACGCAGAGATTTCAGCACCA	TACGCAGAGATTTCAGCACCATCGGGC	TCGGGC	39704	39724	39725	39730	+
TTCAGCACCATCGGGCCAATA	TTCAGCACCATCGGGCCAATAGTGAGG	GTGAGG	39715	39735	39736	39741	+
ACCATCGGGCCAATAGTGAGG	ACCATCGGGCCAATAGTGAGGTTGGGT	TTGGGT	39721	39741	39742	39747	+
ACGTAGTGGTTGTCCATCACG	ACGTAGTGGTTGTCCATCACGTCGAAG	TCGAAG	39748	39768	39769	39774	+
TGTACGACATCAGCGCCGGCA	TGTACGACATCAGCGCCGGCAGCGAGC	GCGAGC	39775	39795	39796	39801	+
TTTCGCGGTGTCCTCACCCAG	TTTCGCGGTGTCCTCACCCAGGCGGGC	GCGGGC	39804	39824	39825	39830	+
CAGGCGGGCAAAATCAGCCGA	CAGGCGGGCAAAATCAGCCGACAGAAT	CAGAAT	39822	39842	39843	39848	+
GGGCAAAATCAGCCGACAGAA	GGGCAAAATCAGCCGACAGAATTGAGG	TTGAGG	39827	39847	39848	39853	+
GCAAAATCAGCCGACAGAATT	GCAAAATCAGCCGACAGAATTGAGGGG	GAGGGG	39829	39849	39850	39855	+
CAAAATCAGCCGACAGAATTG	CAAAATCAGCCGACAGAATTGAGGGGG	AGGGGG	39830	39850	39851	39856	+
AAAATCAGCCGACAGAATTGA	AAAATCAGCCGACAGAATTGAGGGGGC	GGGGGC	39831	39851	39852	39857	+
TACTGTTTCATCCGCTTCTCC	TACTGTTTCATCCGCTTCTCCTTGAGA	TTGAGA	39865	39885	39886	39891	+
CTGTTTCATCCGCTTCTCCTT	CTGTTTCATCCGCTTCTCCTTGAGAAT	GAGAAT	39867	39887	39888	39893	+
CTCCTTGAGAATTATTTTTTC	CTCCTTGAGAATTATTTTTTCGCGGGT	GCGGGT	39882	39902	39903	39908	+
TTGAGAATTATTTTTTCGCGG	TTGAGAATTATTTTTTCGCGGGTGAAA	GTGAAA	39886	39906	39907	39912	+
TGAAACGACTCCTGGTTTGTA	TGAAACGACTCCTGGTTTGTACAGAGC	CAGAGC	39908	39928	39929	39934	+
AATACTGCGTCGCACTTTGAC	AATACTGCGTCGCACTTTGACCTGAAA	CTGAAA	39977	39997	39998	40003	+
TGTCGCCTGTTTATACCATTC	TGTCGCCTGTTTATACCATTCGCGGGT	GCGGGT	40007	40027	40028	40033	+
TGTTTATACCATTCGCGGGTA	TGTTTATACCATTCGCGGGTATCGGGC	TCGGGC	40014	40034	40035	40040	+
GGGTATCGGGCGTGTCATGGT	GGGTATCGGGCGTGTCATGGTTCGAAA	TCGAAA	40030	40050	40051	40056	+
TGTCATGGTTCGAAATTAACA	TGTCATGGTTCGAAATTAACACCGGGA	CCGGGA	40042	40062	40063	40068	+
GTCATGGTTCGAAATTAACAC	GTCATGGTTCGAAATTAACACCGGGAT	CGGGAT	40043	40063	40064	40069	+
TAGCCAGATGCGCCTGCTCTT	TAGCCAGATGCGCCTGCTCTTTCGGGC	TCGGGC	40099	40119	40120	40125	+
AGATGCGCCTGCTCTTTCGGG	AGATGCGCCTGCTCTTTCGGGCTGAAG	CTGAAG	40104	40124	40125	40130	+
AAGCTGTTGGTGTGATAGGCG	AAGCTGTTGGTGTGATAGGCGGTGAAA	GTGAAA	40128	40148	40149	40154	+
TAGGCGGTGAAATTGGCGGTT	TAGGCGGTGAAATTGGCGGTTGCGGAC	GCGGAC	40143	40163	40164	40169	+
GCGGTTGCGGACAACGGCGCA	GCGGTTGCGGACAACGGCGCATAGGGC	TAGGGC	40158	40178	40179	40184	+
TTGCGGACAACGGCGCATAGG	TTGCGGACAACGGCGCATAGGGCGGAT	GCGGAT	40162	40182	40183	40188	+
AGGGCGGATCGCAATACACCA	AGGGCGGATCGCAATACACCACCGAGT	CCGAGT	40180	40200	40201	40206	+
CGCGATTCATACACTCTTCAT	CGCGATTCATACACTCTTCATACGAGA	ACGAGA	40216	40236	40237	40242	+
CGATTCATACACTCTTCATAC	CGATTCATACACTCTTCATACGAGAGG	GAGAGG	40218	40238	40239	40244	+
CAAAGTGATACAGCTCCGCTT	CAAAGTGATACAGCTCCGCTTCCGGGA	CCGGGA	40276	40296	40297	40302	+
AAAGTGATACAGCTCCGCTTC	AAAGTGATACAGCTCCGCTTCCGGGAA	CGGGAA	40277	40297	40298	40303	+
AAGTGATACAGCTCCGCTTCC	AAGTGATACAGCTCCGCTTCCGGGAAA	GGGAAA	40278	40298	40299	40304	+
AAGGTTTTTTGTAACGTCCAA	AAGGTTTTTTGTAACGTCCAAACGGAA	ACGGAA	40306	40326	40327	40332	+
AGGTTTTTTGTAACGTCCAAA	AGGTTTTTTGTAACGTCCAAACGGAAC	CGGAAC	40307	40327	40328	40333	+
GTAACCATAGCGGTTCAGATA	GTAACCATAGCGGTTCAGATACAGGAA	CAGGAA	40373	40393	40394	40399	+
TAACCATAGCGGTTCAGATAC	TAACCATAGCGGTTCAGATACAGGAAC	AGGAAC	40374	40394	40395	40400	+
ATACAGGAACAGCACCGCCCG	ATACAGGAACAGCACCGCCCGGCGGAA	GCGGAA	40391	40411	40412	40417	+
TACAGGAACAGCACCGCCCGG	TACAGGAACAGCACCGCCCGGCGGAAA	CGGAAA	40392	40412	40413	40418	+
[truncated: 22,417 more rows]

## Sheet: pTox KatG target sites
sgRNA	sgRNAwPAM	PAM	Start	Stop	PAMStart	PAMStop	Strand
ACAAGATAAAAATATATCATC	ACAAGATAAAAATATATCATCATGAAC	ATGAAC	55	75	76	81	+
TGCTTACATAAACAGTAATAC	TGCTTACATAAACAGTAATACAAGGGG	AAGGGG	94	114	115	120	+
GCTTACATAAACAGTAATACA	GCTTACATAAACAGTAATACAAGGGGT	AGGGGT	95	115	116	121	+
AACAGTAATACAAGGGGTGTT	AACAGTAATACAAGGGGTGTTATGAGC	ATGAGC	104	124	125	130	+
GGGTGTTATGAGCCATATTCA	GGGTGTTATGAGCCATATTCAACGGGA	ACGGGA	118	138	139	144	+
GGTGTTATGAGCCATATTCAA	GGTGTTATGAGCCATATTCAACGGGAA	CGGGAA	119	139	140	145	+
GTGTTATGAGCCATATTCAAC	GTGTTATGAGCCATATTCAACGGGAAA	GGGAAA	120	140	141	146	+
ATTCAACGGGAAACGTCTTGC	ATTCAACGGGAAACGTCTTGCTCGAGG	TCGAGG	134	154	155	160	+
AGGCCGCGATTAAATTCCAAC	AGGCCGCGATTAAATTCCAACATGGAT	ATGGAT	158	178	179	184	+
CCAACATGGATGCTGATTTAT	CCAACATGGATGCTGATTTATATGGGT	ATGGGT	174	194	195	200	+
TGCTGATTTATATGGGTATAA	TGCTGATTTATATGGGTATAAATGGGC	ATGGGC	184	204	205	210	+
ATAAATGGGCTCGCGATAATG	ATAAATGGGCTCGCGATAATGTCGGGC	TCGGGC	201	221	222	227	+
GTGCGACAATCTATCGATTGT	GTGCGACAATCTATCGATTGTACGGGA	ACGGGA	234	254	255	260	+
TGCGACAATCTATCGATTGTA	TGCGACAATCTATCGATTGTACGGGAA	CGGGAA	235	255	256	261	+
GCGACAATCTATCGATTGTAC	GCGACAATCTATCGATTGTACGGGAAG	GGGAAG	236	256	257	262	+
TGTACGGGAAGCCCGATGCGC	TGTACGGGAAGCCCGATGCGCCAGAGT	CAGAGT	252	272	273	278	+
CCCGATGCGCCAGAGTTGTTT	CCCGATGCGCCAGAGTTGTTTCTGAAA	CTGAAA	263	283	284	289	+
GCGTTGCCAATGATGTTACAG	GCGTTGCCAATGATGTTACAGATGAGA	ATGAGA	303	323	324	329	+
ATGGTCAGACTAAACTGGCTG	ATGGTCAGACTAAACTGGCTGACGGAA	ACGGAA	329	349	350	355	+
TGGTCAGACTAAACTGGCTGA	TGGTCAGACTAAACTGGCTGACGGAAT	CGGAAT	330	350	351	356	+
GGTTACTCACCACTGCGATCC	GGTTACTCACCACTGCGATCCCCGGGA	CCGGGA	408	428	429	434	+
GTTACTCACCACTGCGATCCC	GTTACTCACCACTGCGATCCCCGGGAA	CGGGAA	409	429	430	435	+
TTACTCACCACTGCGATCCCC	TTACTCACCACTGCGATCCCCGGGAAA	GGGAAA	410	430	431	436	+
GGAAAACAGCATTCCAGGTAT	GGAAAACAGCATTCCAGGTATTAGAAG	TAGAAG	432	452	453	458	+
AAACAGCATTCCAGGTATTAG	AAACAGCATTCCAGGTATTAGAAGAAT	AAGAAT	435	455	456	461	+
TAGAAGAATATCCTGATTCAG	TAGAAGAATATCCTGATTCAGGTGAAA	GTGAAA	453	473	474	479	+
TCGTCTCGCTCAGGCGCAATC	TCGTCTCGCTCAGGCGCAATCACGAAT	ACGAAT	565	585	586	591	+
ATGCATAACGGTTTGGTTGAT	ATGCATAACGGTTTGGTTGATGCGAGT	GCGAGT	590	610	611	616	+
TTGATGCGAGTGATTTTGATG	TTGATGCGAGTGATTTTGATGACGAGC	ACGAGC	606	626	627	632	+
ACGAGCGTAATGGCTGGCCTG	ACGAGCGTAATGGCTGGCCTGTTGAAC	TTGAAC	627	647	648	653	+
TGGCTGGCCTGTTGAACAAGT	TGGCTGGCCTGTTGAACAAGTCTGGAA	CTGGAA	637	657	658	663	+
GGCTGGCCTGTTGAACAAGTC	GGCTGGCCTGTTGAACAAGTCTGGAAA	TGGAAA	638	658	659	664	+
GGCCTGTTGAACAAGTCTGGA	GGCCTGTTGAACAAGTCTGGAAAGAAA	AAGAAA	642	662	663	668	+
CATAAGCTTTTGCCATTCTCA	CATAAGCTTTTGCCATTCTCACCGGAT	CCGGAT	671	691	692	697	+
CACTTGATAACCTTATTTTTG	CACTTGATAACCTTATTTTTGACGAGG	ACGAGG	723	743	744	749	+
CTTGATAACCTTATTTTTGAC	CTTGATAACCTTATTTTTGACGAGGGG	GAGGGG	725	745	746	751	+
TTGATAACCTTATTTTTGACG	TTGATAACCTTATTTTTGACGAGGGGA	AGGGGA	726	746	747	752	+
TGATAACCTTATTTTTGACGA	TGATAACCTTATTTTTGACGAGGGGAA	GGGGAA	727	747	748	753	+
GATAACCTTATTTTTGACGAG	GATAACCTTATTTTTGACGAGGGGAAA	GGGAAA	728	748	749	754	+
AATTAATAGGTTGTATTGATG	AATTAATAGGTTGTATTGATGTTGGAC	TTGGAC	753	773	774	779	+
AATAGGTTGTATTGATGTTGG	AATAGGTTGTATTGATGTTGGACGAGT	ACGAGT	757	777	778	783	+
GTTGTATTGATGTTGGACGAG	GTTGTATTGATGTTGGACGAGTCGGAA	TCGGAA	762	782	783	788	+
TTGTATTGATGTTGGACGAGT	TTGTATTGATGTTGGACGAGTCGGAAT	CGGAAT	763	783	784	789	+
GTCGGAATCGCAGACCGATAC	GTCGGAATCGCAGACCGATACCAGGAT	CAGGAT	782	802	803	808	+
ATACCAGGATCTTGCCATCCT	ATACCAGGATCTTGCCATCCTATGGAA	ATGGAA	799	819	820	825	+
TACCAGGATCTTGCCATCCTA	TACCAGGATCTTGCCATCCTATGGAAC	TGGAAC	800	820	821	826	+
CCATCCTATGGAACTGCCTCG	CCATCCTATGGAACTGCCTCGGTGAGT	GTGAGT	813	833	834	839	+
GGTGAGTTTTCTCCTTCATTA	GGTGAGTTTTCTCCTTCATTACAGAAA	CAGAAA	833	853	854	859	+
TATGGTATTGATAATCCTGAT	TATGGTATTGATAATCCTGATATGAAT	ATGAAT	875	895	896	901	+
TGCAGTTTCATTTGATGCTCG	TGCAGTTTCATTTGATGCTCGATGAGT	ATGAGT	906	926	927	932	+
TGCTCGATGAGTTTTTCTAAT	TGCTCGATGAGTTTTTCTAATCAGAAT	CAGAAT	921	941	942	947	+
CTGGCACTCAACCAAGTCATT	CTGGCACTCAACCAAGTCATTCTGAGA	CTGAGA	967	987	988	993	+
GGCACTCAACCAAGTCATTCT	GGCACTCAACCAAGTCATTCTGAGAAT	GAGAAT	969	989	990	995	+
TGAGAATAGTGTATGCGGCGA	TGAGAATAGTGTATGCGGCGACCGAGT	CCGAGT	989	1009	1010	1015	+
TTGCTCTTGCCCGGCGTCAAT	TTGCTCTTGCCCGGCGTCAATACGGGA	ACGGGA	1015	1035	1036	1041	+
TGCTCTTGCCCGGCGTCAATA	TGCTCTTGCCCGGCGTCAATACGGGAT	CGGGAT	1016	1036	1037	1042	+
TTTTATAGCCTAAACGTCGTA	TTTTATAGCCTAAACGTCGTATAGGAG	TAGGAG	1062	1082	1083	1088	+
TTTATAGCCTAAACGTCGTAT	TTTATAGCCTAAACGTCGTATAGGAGC	AGGAGC	1063	1083	1084	1089	+
GGAGCATTTCTAAACGTCGTA	GGAGCATTTCTAAACGTCGTATAGGAG	TAGGAG	1085	1105	1106	1111	+
GAGCATTTCTAAACGTCGTAT	GAGCATTTCTAAACGTCGTATAGGAGC	AGGAGC	1086	1106	1107	1112	+
ACGTCGTATAGGAGCATTTCC	ACGTCGTATAGGAGCATTTCCGCGGAG	GCGGAG	1098	1118	1119	1124	+
CGTCGTATAGGAGCATTTCCG	CGTCGTATAGGAGCATTTCCGCGGAGA	CGGAGA	1099	1119	1120	1125	+
CATTTCCGCGGAGACAGATCG	CATTTCCGCGGAGACAGATCGCTGAGA	CTGAGA	1112	1132	1133	1138	+
AAAACTTCATTTTTAATTTAA	AAAACTTCATTTTTAATTTAAAAGGAT	AAGGAT	1209	1229	1230	1235	+
TTTTAATTTAAAAGGATCTAG	TTTTAATTTAAAAGGATCTAGGTGAAG	GTGAAG	1219	1239	1240	1245	+
TCATGACCAAAATCCCTTAAC	TCATGACCAAAATCCCTTAACGTGAGT	GTGAGT	1262	1282	1283	1288	+
TTAACGTGAGTTTTCGTTCCA	TTAACGTGAGTTTTCGTTCCACTGAGC	CTGAGC	1278	1298	1299	1304	+
TCCACTGAGCGTCAGACCCCG	TCCACTGAGCGTCAGACCCCGTAGAAA	TAGAAA	1295	1315	1316	1321	+
CAGACCCCGTAGAAAAGATCA	CAGACCCCGTAGAAAAGATCAAAGGAT	AAGGAT	1307	1327	1328	1333	+
AGAAAAGATCAAAGGATCTTC	AGAAAAGATCAAAGGATCTTCTTGAGA	TTGAGA	1317	1337	1338	1343	+
CTACCAGCGGTGGTTTGTTTG	CTACCAGCGGTGGTTTGTTTGCCGGAT	CCGGAT	1393	1413	1414	1419	+
CGGTGGTTTGTTTGCCGGATC	CGGTGGTTTGTTTGCCGGATCAAGAGC	AAGAGC	1400	1420	1421	1426	+
CAAGAGCTACCAACTCTTTTT	CAAGAGCTACCAACTCTTTTTCCGAAG	CCGAAG	1420	1440	1441	1446	+
TCCGAAGGTAACTGGCTTCAG	TCCGAAGGTAACTGGCTTCAGCAGAGC	CAGAGC	1440	1460	1461	1466	+
CCGTAGTTAGGCCACCACTTC	CCGTAGTTAGGCCACCACTTCAAGAAC	AAGAAC	1498	1518	1519	1524	+
GTGGCGATAAGTCGTGTCTTA	GTGGCGATAAGTCGTGTCTTACCGGGT	CCGGGT	1583	1603	1604	1609	+
GATAAGTCGTGTCTTACCGGG	GATAAGTCGTGTCTTACCGGGTTGGAC	TTGGAC	1588	1608	1609	1614	+
TTGGACTCAAGACGATAGTTA	TTGGACTCAAGACGATAGTTACCGGAT	CCGGAT	1609	1629	1630	1635	+
TTACCGGATAAGGCGCAGCGG	TTACCGGATAAGGCGCAGCGGTCGGGC	TCGGGC	1627	1647	1648	1653	+
GGATAAGGCGCAGCGGTCGGG	GGATAAGGCGCAGCGGTCGGGCTGAAC	CTGAAC	1632	1652	1653	1658	+
AAGGCGCAGCGGTCGGGCTGA	AAGGCGCAGCGGTCGGGCTGAACGGGG	ACGGGG	1636	1656	1657	1662	+
AGGCGCAGCGGTCGGGCTGAA	AGGCGCAGCGGTCGGGCTGAACGGGGG	CGGGGG	1637	1657	1658	1663	+
GGCGCAGCGGTCGGGCTGAAC	GGCGCAGCGGTCGGGCTGAACGGGGGG	GGGGGG	1638	1658	1659	1664	+
GCGCAGCGGTCGGGCTGAACG	GCGCAGCGGTCGGGCTGAACGGGGGGT	GGGGGT	1639	1659	1660	1665	+
GGTTCGTGCACACAGCCCAGC	GGTTCGTGCACACAGCCCAGCTTGGAG	TTGGAG	1663	1683	1684	1689	+
GTTCGTGCACACAGCCCAGCT	GTTCGTGCACACAGCCCAGCTTGGAGC	TGGAGC	1664	1684	1685	1690	+
GTGCACACAGCCCAGCTTGGA	GTGCACACAGCCCAGCTTGGAGCGAAC	GCGAAC	1668	1688	1689	1694	+
GCTTGGAGCGAACGACCTACA	GCTTGGAGCGAACGACCTACACCGAAC	CCGAAC	1682	1702	1703	1708	+
GAGCGAACGACCTACACCGAA	GAGCGAACGACCTACACCGAACTGAGA	CTGAGA	1687	1707	1708	1713	+
CCGAACTGAGATACCTACAGC	CCGAACTGAGATACCTACAGCGTGAGC	GTGAGC	1703	1723	1724	1729	+
GAGATACCTACAGCGTGAGCT	GAGATACCTACAGCGTGAGCTATGAGA	ATGAGA	1710	1730	1731	1736	+
GATACCTACAGCGTGAGCTAT	GATACCTACAGCGTGAGCTATGAGAAA	GAGAAA	1712	1732	1733	1738	+
TATGAGAAAGCGCCACGCTTC	TATGAGAAAGCGCCACGCTTCCCGAAG	CCGAAG	1730	1750	1751	1756	+
GAGAAAGCGCCACGCTTCCCG	GAGAAAGCGCCACGCTTCCCGAAGGGA	AAGGGA	1733	1753	1754	1759	+
AGAAAGCGCCACGCTTCCCGA	AGAAAGCGCCACGCTTCCCGAAGGGAG	AGGGAG	1734	1754	1755	1760	+
GAAAGCGCCACGCTTCCCGAA	GAAAGCGCCACGCTTCCCGAAGGGAGA	GGGAGA	1735	1755	1756	1761	+
AAGCGCCACGCTTCCCGAAGG	AAGCGCCACGCTTCCCGAAGGGAGAAA	GAGAAA	1737	1757	1758	1763	+
ACGCTTCCCGAAGGGAGAAAG	ACGCTTCCCGAAGGGAGAAAGGCGGAC	GCGGAC	1744	1764	1765	1770	+
GGACAGGTATCCGGTAAGCGG	GGACAGGTATCCGGTAAGCGGCAGGGT	CAGGGT	1767	1787	1788	1793	+
GGTATCCGGTAAGCGGCAGGG	GGTATCCGGTAAGCGGCAGGGTCGGAA	TCGGAA	1772	1792	1793	1798	+
GTATCCGGTAAGCGGCAGGGT	GTATCCGGTAAGCGGCAGGGTCGGAAC	CGGAAC	1773	1793	1794	1799	+
CGGTAAGCGGCAGGGTCGGAA	CGGTAAGCGGCAGGGTCGGAACAGGAG	CAGGAG	1778	1798	1799	1804	+
GGTAAGCGGCAGGGTCGGAAC	GGTAAGCGGCAGGGTCGGAACAGGAGA	AGGAGA	1779	1799	1800	1805	+
TAAGCGGCAGGGTCGGAACAG	TAAGCGGCAGGGTCGGAACAGGAGAGC	GAGAGC	1781	1801	1802	1807	+
AGGGTCGGAACAGGAGAGCGC	AGGGTCGGAACAGGAGAGCGCACGAGG	ACGAGG	1789	1809	1810	1815	+
GGTCGGAACAGGAGAGCGCAC	GGTCGGAACAGGAGAGCGCACGAGGGA	GAGGGA	1791	1811	1812	1817	+
GTCGGAACAGGAGAGCGCACG	GTCGGAACAGGAGAGCGCACGAGGGAG	AGGGAG	1792	1812	1813	1818	+
TCGGAACAGGAGAGCGCACGA	TCGGAACAGGAGAGCGCACGAGGGAGC	GGGAGC	1793	1813	1814	1819	+
GAGAGCGCACGAGGGAGCTTC	GAGAGCGCACGAGGGAGCTTCCAGGGG	CAGGGG	1802	1822	1823	1828	+
AGAGCGCACGAGGGAGCTTCC	AGAGCGCACGAGGGAGCTTCCAGGGGG	AGGGGG	1803	1823	1824	1829	+
GAGCGCACGAGGGAGCTTCCA	GAGCGCACGAGGGAGCTTCCAGGGGGA	GGGGGA	1804	1824	1825	1830	+
AGCGCACGAGGGAGCTTCCAG	AGCGCACGAGGGAGCTTCCAGGGGGAA	GGGGAA	1805	1825	1826	1831	+
GCGCACGAGGGAGCTTCCAGG	GCGCACGAGGGAGCTTCCAGGGGGAAA	GGGAAA	1806	1826	1827	1832	+
CCTGGTATCTTTATAGTCCTG	CCTGGTATCTTTATAGTCCTGTCGGGT	TCGGGT	1835	1855	1856	1861	+
TCGGGTTTCGCCACCTCTGAC	TCGGGTTTCGCCACCTCTGACTTGAGC	TTGAGC	1856	1876	1877	1882	+
GTCGATTTTTGTGATGCTCGT	GTCGATTTTTGTGATGCTCGTCAGGGG	CAGGGG	1883	1903	1904	1909	+
TCGATTTTTGTGATGCTCGTC	TCGATTTTTGTGATGCTCGTCAGGGGG	AGGGGG	1884	1904	1905	1910	+
CGATTTTTGTGATGCTCGTCA	CGATTTTTGTGATGCTCGTCAGGGGGG	GGGGGG	1885	1905	1906	1911	+
GATTTTTGTGATGCTCGTCAG	GATTTTTGTGATGCTCGTCAGGGGGGC	GGGGGC	1886	1906	1907	1912	+
TTTGTGATGCTCGTCAGGGGG	TTTGTGATGCTCGTCAGGGGGGCGGAG	GCGGAG	1890	1910	1911	1916	+
TTGTGATGCTCGTCAGGGGGG	TTGTGATGCTCGTCAGGGGGGCGGAGC	CGGAGC	1891	1911	1912	1917	+
CTCGTCAGGGGGGCGGAGCCT	CTCGTCAGGGGGGCGGAGCCTATGGAA	ATGGAA	1899	1919	1920	1925	+
TCGTCAGGGGGGCGGAGCCTA	TCGTCAGGGGGGCGGAGCCTATGGAAA	TGGAAA	1900	1920	1921	1926	+
ACGTCGCGCAACGCAATTAAT	ACGTCGCGCAACGCAATTAATGTGAGT	GTGAGT	1963	1983	1984	1989	+
TGCTTCCGGCTCGTATGTTGT	TGCTTCCGGCTCGTATGTTGTGTGGAA	GTGGAA	2027	2047	2048	2053	+
GCTTCCGGCTCGTATGTTGTG	GCTTCCGGCTCGTATGTTGTGTGGAAT	TGGAAT	2028	2048	2049	2054	+
GCTCGTATGTTGTGTGGAATT	GCTCGTATGTTGTGTGGAATTGTGAGC	GTGAGC	2035	2055	2056	2061	+
GTATGTTGTGTGGAATTGTGA	GTATGTTGTGTGGAATTGTGAGCGGAT	GCGGAT	2039	2059	2060	2065	+
TGAGCGGATAACAATTTCACA	TGAGCGGATAACAATTTCACACAGGAA	CAGGAA	2057	2077	2078	2083	+
GAGCGGATAACAATTTCACAC	GAGCGGATAACAATTTCACACAGGAAA	AGGAAA	2058	2078	2079	2084	+
CAAGCTATTTAGGTGACACTA	CAAGCTATTTAGGTGACACTATAGAAT	TAGAAT	2106	2126	2127	2132	+
AGCTATGCATCAAGCTTGGTA	AGCTATGCATCAAGCTTGGTACCGAGC	CCGAGC	2138	2158	2159	2164	+
GCATCAAGCTTGGTACCGAGC	GCATCAAGCTTGGTACCGAGCTCGGAT	TCGGAT	2144	2164	2165	2170	+
CTAGTAACGGCCGCCAGTGTG	CTAGTAACGGCCGCCAGTGTGCTGGAA	CTGGAA	2174	2194	2195	2200	+
TAGTAACGGCCGCCAGTGTGC	TAGTAACGGCCGCCAGTGTGCTGGAAT	TGGAAT	2175	2195	2196	2201	+
ATCCATCACACTGGCGGCCGC	ATCCATCACACTGGCGGCCGCTCGAGC	TCGAGC	2211	2231	2232	2237	+
GCGGCCGCTCGAGCATGCATC	GCGGCCGCTCGAGCATGCATCTAGAGG	TAGAGG	2224	2244	2245	2250	+
GGCCGCTCGAGCATGCATCTA	GGCCGCTCGAGCATGCATCTAGAGGGC	GAGGGC	2226	2246	2247	2252	+
GAGGGCCCAATTCGCCCTATA	GAGGGCCCAATTCGCCCTATAGTGAGT	GTGAGT	2247	2267	2268	2273	+
CGTCGTTTTACAACGTCGTGA	CGTCGTTTTACAACGTCGTGACTGGGA	CTGGGA	2293	2313	2314	2319	+
GTCGTTTTACAACGTCGTGAC	GTCGTTTTACAACGTCGTGACTGGGAA	TGGGAA	2294	2314	2315	2320	+
TCGTTTTACAACGTCGTGACT	TCGTTTTACAACGTCGTGACTGGGAAA	GGGAAA	2295	2315	2316	2321	+
CTTTCGCCAGCTGGCGTAATA	CTTTCGCCAGCTGGCGTAATAGCGAAG	GCGAAG	2364	2384	2385	2390	+
TCGCCAGCTGGCGTAATAGCG	TCGCCAGCTGGCGTAATAGCGAAGAGG	AAGAGG	2367	2387	2388	2393	+
GTTTAAGGTTTACACCTATAA	GTTTAAGGTTTACACCTATAAAAGAGA	AAGAGA	2443	2463	2464	2469	+
TTAAGGTTTACACCTATAAAA	TTAAGGTTTACACCTATAAAAGAGAGA	GAGAGA	2445	2465	2466	2471	+
AAGGTTTACACCTATAAAAGA	AAGGTTTACACCTATAAAAGAGAGAGC	GAGAGC	2447	2467	2468	2473	+
GAGAGCCGTTATCGTCTGTTT	GAGAGCCGTTATCGTCTGTTTGTGGAT	GTGGAT	2468	2488	2489	2494	+
TATCGTCTGTTTGTGGATGTA	TATCGTCTGTTTGTGGATGTACAGAGT	CAGAGT	2477	2497	2498	2503	+
CAGAGTGATATTATTGACACG	CAGAGTGATATTATTGACACGCCGGGG	CCGGGG	2498	2518	2519	2524	+
AGAGTGATATTATTGACACGC	AGAGTGATATTATTGACACGCCGGGGC	CGGGGC	2499	2519	2520	2525	+
TATTATTGACACGCCGGGGCG	TATTATTGACACGCCGGGGCGACGGAT	ACGGAT	2506	2526	2527	2532	+
TGCTGTCAGATAAAGTCTCCC	TGCTGTCAGATAAAGTCTCCCGTGAAC	GTGAAC	2559	2579	2580	2585	+
AACTTTACCCGGTGGTGCATA	AACTTTACCCGGTGGTGCATATCGGGG	TCGGGG	2583	2603	2604	2609	+
ACTTTACCCGGTGGTGCATAT	ACTTTACCCGGTGGTGCATATCGGGGA	CGGGGA	2584	2604	2605	2610	+
CTTTACCCGGTGGTGCATATC	CTTTACCCGGTGGTGCATATCGGGGAT	GGGGAT	2585	2605	2606	2611	+
ACCCGGTGGTGCATATCGGGG	ACCCGGTGGTGCATATCGGGGATGAAA	ATGAAA	2589	2609	2610	2615	+
CCAGTGTGCCGGTCTCCGTTA	CCAGTGTGCCGGTCTCCGTTATCGGGG	TCGGGG	2643	2663	2664	2669	+
CAGTGTGCCGGTCTCCGTTAT	CAGTGTGCCGGTCTCCGTTATCGGGGA	CGGGGA	2644	2664	2665	2670	+
AGTGTGCCGGTCTCCGTTATC	AGTGTGCCGGTCTCCGTTATCGGGGAA	GGGGAA	2645	2665	2666	2671	+
GTGTGCCGGTCTCCGTTATCG	GTGTGCCGGTCTCCGTTATCGGGGAAG	GGGAAG	2646	2666	2667	2672	+
TGCCGGTCTCCGTTATCGGGG	TGCCGGTCTCCGTTATCGGGGAAGAAG	AAGAAG	2649	2669	2670	2675	+
AAGTGGCTGATCTCAGCCACC	AAGTGGCTGATCTCAGCCACCGCGAAA	GCGAAA	2673	2693	2694	2699	+
AAACGCCATTAACCTGATGTT	AAACGCCATTAACCTGATGTTCTGGGG	CTGGGG	2710	2730	2731	2736	+
AACGCCATTAACCTGATGTTC	AACGCCATTAACCTGATGTTCTGGGGA	TGGGGA	2711	2731	2732	2737	+
ACGCCATTAACCTGATGTTCT	ACGCCATTAACCTGATGTTCTGGGGAA	GGGGAA	2712	2732	2733	2738	+
CGCCATTAACCTGATGTTCTG	CGCCATTAACCTGATGTTCTGGGGAAT	GGGAAT	2713	2733	2734	2739	+
ACAAAAATCAGATAAACGTGT	ACAAAAATCAGATAAACGTGTTTGAGG	TTGAGG	2755	2775	2776	2781	+
AAAAATCAGATAAACGTGTTT	AAAAATCAGATAAACGTGTTTGAGGAG	GAGGAG	2757	2777	2778	2783	+
AAAATCAGATAAACGTGTTTG	AAAATCAGATAAACGTGTTTGAGGAGG	AGGAGG	2758	2778	2779	2784	+
TTAATCCAGGCATCAAATAAA	TTAATCCAGGCATCAAATAAAACGAAA	ACGAAA	2793	2813	2814	2819	+
CAAATAAAACGAAAGGCTCAG	CAAATAAAACGAAAGGCTCAGTCGAAA	TCGAAA	2806	2826	2827	2832	+
ACGAAAGGCTCAGTCGAAAGA	ACGAAAGGCTCAGTCGAAAGACTGGGC	CTGGGC	2814	2834	2835	2840	+
CGTTTTATCTGTTGTTTGTCG	CGTTTTATCTGTTGTTTGTCGGTGAAC	GTGAAC	2845	2865	2866	2871	+
TTGTCGGTGAACGCTCTCTAC	TTGTCGGTGAACGCTCTCTACTAGAGT	TAGAGT	2860	2880	2881	2886	+
TAGAGTCACACTGGCTCACCT	TAGAGTCACACTGGCTCACCTTCGGGT	TCGGGT	2881	2901	2902	2907	+
GTCACACTGGCTCACCTTCGG	GTCACACTGGCTCACCTTCGGGTGGGC	GTGGGC	2885	2905	2906	2911	+
ATCACTTTCACCCATGCCGCG	ATCACTTTCACCCATGCCGCGACGAAG	ACGAAG	2940	2960	2961	2966	+
ACTTCCGCCAGCGCGCGCAGT	ACTTCCGCCAGCGCGCGCAGTACGGAG	ACGGAG	3006	3026	3027	3032	+
CTTCCGCCAGCGCGCGCAGTA	CTTCCGCCAGCGCGCGCAGTACGGAGT	CGGAGT	3007	3027	3028	3033	+
GCCAGCGCGCGCAGTACGGAG	GCCAGCGCGCGCAGTACGGAGTTGGAA	TTGGAA	3012	3032	3033	3038	+
CCAGCGCGCGCAGTACGGAGT	CCAGCGCGCGCAGTACGGAGTTGGAAC	TGGAAC	3013	3033	3034	3039	+
GGAACCAAACACCAGATCGGC	GGAACCAAACACCAGATCGGCGCGGGT	GCGGGT	3035	3055	3056	3061	+
CCAGTCAGACGATCCCGGCCT	CCAGTCAGACGATCCCGGCCTTCGAAC	TCGAAC	3081	3101	3102	3107	+
AACAGCTCATTAGCGTCGTCG	AACAGCTCATTAGCGTCGTCGGTGGGC	GTGGGC	3105	3125	3126	3131	+
TAACGCATATCCAGCAGATTA	TAACGCATATCCAGCAGATTAGCGAAG	GCGAAG	3141	3161	3162	3167	+
CGCATATCCAGCAGATTAGCG	CGCATATCCAGCAGATTAGCGAAGAAG	AAGAAG	3144	3164	3165	3170	+
AGATTAGCGAAGAAGTCAGTG	AGATTAGCGAAGAAGTCAGTGCTGAGC	CTGAGC	3156	3176	3177	3182	+
ATCCAGACGCGCACGATAGTT	ATCCAGACGCGCACGATAGTTACGGAA	ACGGAA	3332	3352	3353	3358	+
TCCAGACGCGCACGATAGTTA	TCCAGACGCGCACGATAGTTACGGAAT	CGGAAT	3333	3353	3354	3359	+
CATCAGCAATCGGTTCAAGCA	CATCAGCAATCGGTTCAAGCAGCGAGA	GCGAGA	3361	3381	3382	3387	+
TCAGCAATCGGTTCAAGCAGC	TCAGCAATCGGTTCAAGCAGCGAGAAC	GAGAAC	3363	3383	3384	3389	+
CCAGCACAATAATATCGGCCA	CCAGCACAATAATATCGGCCAGCGAGG	GCGAGG	3499	3519	3520	3525	+
CGAGGCTTTATTCGTCGTTTT	CGAGGCTTTATTCGTCGTTTTCTGGAT	CTGGAT	3521	3541	3542	3547	+
CTGGATCTCTTCTAATACCGG	CTGGATCTCTTCTAATACCGGCAGAAC	CAGAAC	3542	3562	3563	3568	+
CTCTTCTAATACCGGCAGAAC	CTCTTCTAATACCGGCAGAACGCGAGC	GCGAGC	3548	3568	3569	3574	+
GGCGTTGACATCCCAGTCGCG	GGCGTTGACATCCCAGTCGCGCTGAGG	CTGAGG	3581	3601	3602	3607	+
GCCGCCACGCTTATCGCCGCC	GCCGCCACGCTTATCGCCGCCGCGGAA	GCGGAA	3635	3655	3656	3661	+
CCGCCACGCTTATCGCCGCCG	CCGCCACGCTTATCGCCGCCGCGGAAA	CGGAAA	3636	3656	3657	3662	+
TCGCCGCCGCGGAAAGTAGAC	TCGCCGCCGCGGAAAGTAGACGCGGAT	GCGGAT	3648	3668	3669	3674	+
TAGACGCGGATGCCCAGGCAA	TAGACGCGGATGCCCAGGCAACCGAAA	CCGAAA	3664	3684	3685	3690	+
CAACCGAAACCATCTCGCTAA	CAACCGAAACCATCTCGCTAATAGAAA	TAGAAA	3682	3702	3703	3708	+
ACCATCTCGCTAATAGAAAGC	ACCATCTCGCTAATAGAAAGCCCGGAT	CCGGAT	3690	3710	3711	3716	+
ATGTCTTCCTGCGTTGGCTGA	ATGTCTTCCTGCGTTGGCTGATAGAGC	TAGAGC	3744	3764	3765	3770	+
GCTGATAGAGCGGTTGCGGCA	GCTGATAGAGCGGTTGCGGCAACGGGT	ACGGGT	3760	3780	3781	3786	+
CCCATATCTCTGTGCGTCAGT	CCCATATCTCTGTGCGTCAGTTTGAAC	TTGAAC	3843	3863	3864	3869	+
GTGCGTCAGTTTGAACCAGGC	GTGCGTCAGTTTGAACCAGGCACGAGC	ACGAGC	3854	3874	3875	3880	+
CAAAGGCTTCATTAAAGGCCT	CAAAGGCTTCATTAAAGGCCTGCGGAT	GCGGAT	3880	3900	3901	3906	+
ATTAAAGGCCTGCGGATCGTT	ATTAAAGGCCTGCGGATCGTTAAGGAA	AAGGAA	3890	3910	3911	3916	+
TTAAAGGCCTGCGGATCGTTA	TTAAAGGCCTGCGGATCGTTAAGGAAA	AGGAAA	3891	3911	3912	3917	+
CTGCGGATCGTTAAGGAAACG	CTGCGGATCGTTAAGGAAACGACGGGA	ACGGGA	3899	3919	3920	3925	+
TGCGGATCGTTAAGGAAACGA	TGCGGATCGTTAAGGAAACGACGGGAA	CGGGAA	3900	3920	3921	3926	+
GCGGATCGTTAAGGAAACGAC	GCGGATCGTTAAGGAAACGACGGGAAA	GGGAAA	3901	3921	3922	3927	+
AGGAAACGACGGGAAATCTTC	AGGAAACGACGGGAAATCTTCTCGAAC	TCGAAC	3912	3932	3933	3938	+
GACGGGAAATCTTCTCGAACT	GACGGGAAATCTTCTCGAACTCCGGAT	CCGGAT	3919	3939	3940	3945	+
TGGTTGGCTTACGTTTTTTCG	TGGTTGGCTTACGTTTTTTCGACGGAT	ACGGAT	3976	3996	3997	4002	+
GGCTTACGTTTTTTCGACGGA	GGCTTACGTTTTTTCGACGGATCGAAC	TCGAAC	3981	4001	4002	4007	+
TACGTTTTTTCGACGGATCGA	TACGTTTTTTCGACGGATCGAACGGGT	ACGGGT	3985	4005	4006	4011	+
TTTTCGACGGATCGAACGGGT	TTTTCGACGGATCGAACGGGTCCGGGA	CCGGGA	3991	4011	4012	4017	+
TTTCGACGGATCGAACGGGTC	TTTCGACGGATCGAACGGGTCCGGGAT	CGGGAT	3992	4012	4013	4018	+
CGGCGCGTCTACCGCTTCAAA	CGGCGCGTCTACCGCTTCAAACTGGAT	CTGGAT	4025	4045	4046	4051	+
CTTCAAACTGGATAGCGCCAG	CTTCAAACTGGATAGCGCCAGCCGGAC	CCGGAC	4039	4059	4060	4065	+
CTGGATAGCGCCAGCCGGACT	CTGGATAGCGCCAGCCGGACTACGGGT	ACGGGT	4046	4066	4067	4072	+
CGGGTTTGTACCCACTCATAT	CGGGTTTGTACCCACTCATATTTGAAC	TTGAAC	4068	4088	4089	4094	+
CACTCATATTTGAACAGGTTC	CACTCATATTTGAACAGGTTCTCGAAG	TCGAAG	4080	4100	4101	4106	+
TCATATTTGAACAGGTTCTCG	TCATATTTGAACAGGTTCTCGAAGAAA	AAGAAA	4083	4103	4104	4109	+
CTCGAAGAAATAGTTGCTCCA	CTCGAAGAAATAGTTGCTCCACTGGGT	CTGGGT	4100	4120	4121	4126	+
TGCGTCCAGACCACTTCCAGC	TGCGTCCAGACCACTTCCAGCCCGGAG	CCGGAG	4134	4154	4155	4160	+
GCGTCCAGACCACTTCCAGCC	GCGTCCAGACCACTTCCAGCCCGGAGG	CGGAGG	4135	4155	4156	4161	+
GCGCTTCAATCGGCGCGGCTT	GCGCTTCAATCGGCGCGGCTTCCGGAT	CCGGAT	4216	4236	4237	4242	+
GGCTTCCGGATCGGCCCCTAC	GGCTTCCGGATCGGCCCCTACATGGGA	ATGGGA	4232	4252	4253	4258	+
GCTTCCGGATCGGCCCCTACA	GCTTCCGGATCGGCCCCTACATGGGAT	TGGGAT	4233	4253	4254	4259	+
ATGGGATGCCGCTGCCGCGCC	ATGGGATGCCGCTGCCGCGCCGTGGGT	GTGGGT	4253	4273	4274	4279	+
GCTGCCGCGCCGTGGGTTTTA	GCTGCCGCGCCGTGGGTTTTACCGAGG	CCGAGG	4263	4283	4284	4289	+
TGCCGCGCCGTGGGTTTTACC	TGCCGCGCCGTGGGTTTTACCGAGGGT	GAGGGT	4265	4285	4286	4291	+
CCCCATATTGCCAAAGGTAGC	CCCCATATTGCCAAAGGTAGCGCGAAT	GCGAAT	4334	4354	4355	4360	+
TAGCGCGAATAGCGGCGGCGG	TAGCGCGAATAGCGGCGGCGGCAGAAA	CAGAAA	4351	4371	4372	4377	+
CGCCGCTGTGATCCGGCCCTT	CGCCGCTGTGATCCGGCCCTTCCGGGT	CCGGGT	4384	4404	4405	4410	+
GCGGCGCTTTTGCCAGCGCTT	GCGGCGCTTTTGCCAGCGCTTCAGGGT	CAGGGT	4444	4464	4465	4470	+
TGCCAGCGCTTCAGGGTGTCG	TGCCAGCGCTTCAGGGTGTCGGTGAGT	GTGAGT	4454	4474	4475	4480	+
CAGACATCTTCACGCCCGGCG	CAGACATCTTCACGCCCGGCGCCGAAA	CCGAAA	4527	4547	4548	4553	+
TCTTCACGCCCGGCGCCGAAA	TCTTCACGCCCGGCGCCGAAACCGAAG	CCGAAG	4533	4553	4554	4559	+
CCCGGCGCCGAAACCGAAGGT	CCCGGCGCCGAAACCGAAGGTACGGAA	ACGGAA	4541	4561	4562	4567	+
CCGGCGCCGAAACCGAAGGTA	CCGGCGCCGAAACCGAAGGTACGGAAG	CGGAAG	4542	4562	4563	4568	+
CCGAAACCGAAGGTACGGAAG	CCGAAACCGAAGGTACGGAAGCCGGAG	CCGGAG	4548	4568	4569	4574	+
CGAAACCGAAGGTACGGAAGC	CGAAACCGAAGGTACGGAAGCCGGAGT	CGGAGT	4549	4569	4570	4575	+
TTCCAGCGCCACGTTACCCGC	TTCCAGCGCCACGTTACCCGCCAGAAT	CAGAAT	4577	4597	4598	4603	+
GCCAGAATAAACAGGTCGGCC	GCCAGAATAAACAGGTCGGCCCAGGAA	CAGGAA	4596	4616	4617	4622	+
CCAGAATAAACAGGTCGGCCC	CCAGAATAAACAGGTCGGCCCAGGAAA	AGGAAA	4597	4617	4618	4623	+
TCCAGGCTGACGTTATCCGGC	TCCAGGCTGACGTTATCCGGCCAGGAG	CAGGAG	4674	4694	4695	4700	+
CCAGGCTGACGTTATCCGGCC	CCAGGCTGACGTTATCCGGCCAGGAGT	AGGAGT	4675	4695	4696	4701	+
CCGCGCCGCCACGACCATCAA	CCGCGCCGCCACGACCATCAATAGAAC	TAGAAC	4732	4752	4753	4758	+
GCCAGCGCCATGCCAGGCCAT	GCCAGCGCCATGCCAGGCCATGCGAAT	GCGAAT	4766	4786	4787	4792	+
CCGACATAGCTGCCCCAGTCA	CCGACATAGCTGCCCCAGTCAGCGGGC	GCGGGC	4800	4820	4821	4826	+
AGTCAGCGGGCCACCACGGTT	AGTCAGCGGGCCACCACGGTTGTGAAT	GTGAAT	4816	4836	4837	4842	+
TGTGAATCGGTCAGCAGCGCC	TGTGAATCGGTCAGCAGCGCCTTGAGA	TTGAGA	4836	4856	4857	4862	+
CAGCGCCTTGAGATCCCCTTT	CAGCGCCTTGAGATCCCCTTTCAGGGC	CAGGGC	4850	4870	4871	4876	+
GCCTTGAGATCCCCTTTCAGG	GCCTTGAGATCCCCTTTCAGGGCGGAG	GCGGAG	4854	4874	4875	4880	+
CCTTGAGATCCCCTTTCAGGG	CCTTGAGATCCCCTTTCAGGGCGGAGT	CGGAGT	4855	4875	4876	4881	+
GGTAGTCAAAGTCTTCACCCA	GGTAGTCAAAGTCTTCACCCAGCGGGT	GCGGGT	4906	4926	4927	4932	+
CAAAGTCTTCACCCAGCGGGT	CAAAGTCTTCACCCAGCGGGTTAGAAC	TAGAAC	4912	4932	4933	4938	+
AGAACGGTTGCATATGTTACA	AGAACGGTTGCATATGTTACACAGGAG	CAGGAG	4934	4954	4955	4960	+
GAACGGTTGCATATGTTACAC	GAACGGTTGCATATGTTACACAGGAGT	AGGAGT	4935	4955	4956	4961	+
TTGCATATGTTACACAGGAGT	TTGCATATGTTACACAGGAGTCTGGAC	CTGGAC	4941	4961	4962	4967	+
ATATGCAACCGTTCTAACCCG	ATATGCAACCGTTCTAACCCGCTGGGT	CTGGGT	24	44	45	50	-
GCAACCGTTCTAACCCGCTGG	GCAACCGTTCTAACCCGCTGGGTGAAG	GTGAAG	28	48	49	54	-
GTGAAGACTTTGACTACCGCA	GTGAAGACTTTGACTACCGCAAAGAGT	AAGAGT	49	69	70	75	-
AGCAAGTTAGACTACTCCGCC	AGCAAGTTAGACTACTCCGCCCTGAAA	CTGAAA	78	98	99	104	-
AGTTAGACTACTCCGCCCTGA	AGTTAGACTACTCCGCCCTGAAAGGGG	AAGGGG	82	102	103	108	-
GTTAGACTACTCCGCCCTGAA	GTTAGACTACTCCGCCCTGAAAGGGGA	AGGGGA	83	103	104	109	-
TTAGACTACTCCGCCCTGAAA	TTAGACTACTCCGCCCTGAAAGGGGAT	GGGGAT	84	104	105	110	-
ACAACCGTGGTGGCCCGCTGA	ACAACCGTGGTGGCCCGCTGACTGGGG	CTGGGG	134	154	155	160	-
CAACCGTGGTGGCCCGCTGAC	CAACCGTGGTGGCCCGCTGACTGGGGC	TGGGGC	135	155	156	161	-
TCTATTGATGGTCGTGGCGGC	TCTATTGATGGTCGTGGCGGCGCGGGT	GCGGGT	216	236	237	242	-
TTTGCGCCGCTTAACTCCTGG	TTTGCGCCGCTTAACTCCTGGCCGGAT	CCGGAT	258	278	279	284	-
TCCTGGCCGGATAACGTCAGC	TCCTGGCCGGATAACGTCAGCCTGGAT	CTGGAT	273	293	294	299	-
CGTTTGTTGTGGCCGATTAAG	CGTTTGTTGTGGCCGATTAAGCAGAAA	CAGAAA	309	329	330	335	-
CCGATTAAGCAGAAATATGGC	CCGATTAAGCAGAAATATGGCCAGAAA	CAGAAA	321	341	342	347	-
GAAATATGGCCAGAAAATTTC	GAAATATGGCCAGAAAATTTCCTGGGC	CTGGGC	332	352	353	358	-
TGGGCCGACCTGTTTATTCTG	TGGGCCGACCTGTTTATTCTGGCGGGT	GCGGGT	354	374	375	380	-
ATTCTGGCGGGTAACGTGGCG	ATTCTGGCGGGTAACGTGGCGCTGGAA	CTGGAA	369	389	390	395	-
TTCTGGCGGGTAACGTGGCGC	TTCTGGCGGGTAACGTGGCGCTGGAAA	TGGAAA	370	390	391	396	-
TCCGTACCTTCGGTTTCGGCG	TCCGTACCTTCGGTTTCGGCGCCGGGC	CCGGGC	406	426	427	432	-
CCTTCGGTTTCGGCGCCGGGC	CCTTCGGTTTCGGCGCCGGGCGTGAAG	GTGAAG	412	432	433	438	-
CGGCGCCGGGCGTGAAGATGT	CGGCGCCGGGCGTGAAGATGTCTGGGA	CTGGGA	422	442	443	448	-
GGCGCCGGGCGTGAAGATGTC	GGCGCCGGGCGTGAAGATGTCTGGGAA	TGGGAA	423	443	444	449	-
GCGCCGGGCGTGAAGATGTCT	GCGCCGGGCGTGAAGATGTCTGGGAAC	GGGAAC	424	444	445	450	-
GGGCGTGAAGATGTCTGGGAA	GGGCGTGAAGATGTCTGGGAACCGGAT	CCGGAT	429	449	450	455	-
GAAGATGTCTGGGAACCGGAT	GAAGATGTCTGGGAACCGGATCTGGAT	CTGGAT	435	455	456	461	-
GTCTGGGAACCGGATCTGGAT	GTCTGGGAACCGGATCTGGATGTGAAC	GTGAAC	441	461	462	467	-
GGAACCGGATCTGGATGTGAA	GGAACCGGATCTGGATGTGAACTGGGG	CTGGGG	446	466	467	472	-
GAACCGGATCTGGATGTGAAC	GAACCGGATCTGGATGTGAACTGGGGC	TGGGGC	447	467	468	473	-
ATCTGGATGTGAACTGGGGCG	ATCTGGATGTGAACTGGGGCGATGAAA	ATGAAA	454	474	475	480	-
CCTGGTTGACTCACCGACACC	CCTGGTTGACTCACCGACACCCTGAAG	CTGAAG	484	504	505	510	-
GAAGCGCTGGCAAAAGCGCCG	GAAGCGCTGGCAAAAGCGCCGCTGGGC	CTGGGC	507	527	528	533	-
CAAAAGCGCCGCTGGGCGCGA	CAAAAGCGCCGCTGGGCGCGACCGAGA	CCGAGA	517	537	538	543	-
GCGCCGCTGGGCGCGACCGAG	GCGCCGCTGGGCGCGACCGAGATGGGC	ATGGGC	522	542	543	548	-
ATGGGCCTTATCTACGTTAAC	ATGGGCCTTATCTACGTTAACCCGGAA	CCGGAA	543	563	564	569	-
TGGGCCTTATCTACGTTAACC	TGGGCCTTATCTACGTTAACCCGGAAG	CGGAAG	544	564	565	570	-
GCCTTATCTACGTTAACCCGG	GCCTTATCTACGTTAACCCGGAAGGGC	AAGGGC	547	567	568	573	-
ATCTACGTTAACCCGGAAGGG	ATCTACGTTAACCCGGAAGGGCCGGAT	CCGGAT	552	572	573	578	-
CGGAAGGGCCGGATCACAGCG	CGGAAGGGCCGGATCACAGCGGCGAAC	GCGAAC	565	585	586	591	-
ATTCGCGCTACCTTTGGCAAT	ATTCGCGCTACCTTTGGCAATATGGGG	ATGGGG	612	632	633	638	-
TTCGCGCTACCTTTGGCAATA	TTCGCGCTACCTTTGGCAATATGGGGA	TGGGGA	613	633	634	639	-
TCGCGCTACCTTTGGCAATAT	TCGCGCTACCTTTGGCAATATGGGGAT	GGGGAT	614	634	635	640	-
GCTACCTTTGGCAATATGGGG	GCTACCTTTGGCAATATGGGGATGAAC	ATGAAC	618	638	639	644	-
TTGGCAATATGGGGATGAACG	TTGGCAATATGGGGATGAACGACGAAG	ACGAAG	625	645	646	651	-
GCAATATGGGGATGAACGACG	GCAATATGGGGATGAACGACGAAGAGA	AAGAGA	628	648	649	654	-
AGACCGTGGCGTTGATCGCTG	AGACCGTGGCGTTGATCGCTGGCGGGC	GCGGGC	652	672	673	678	-
GCGCGGCAGCGGCATCCCATG	GCGCGGCAGCGGCATCCCATGTAGGGG	TAGGGG	700	720	721	726	-
CGCGGCAGCGGCATCCCATGT	CGCGGCAGCGGCATCCCATGTAGGGGC	AGGGGC	701	721	722	727	-
GCATCCCATGTAGGGGCCGAT	GCATCCCATGTAGGGGCCGATCCGGAA	CCGGAA	711	731	732	737	-
CATCCCATGTAGGGGCCGATC	CATCCCATGTAGGGGCCGATCCGGAAG	CGGAAG	712	732	733	738	-
CCGATCCGGAAGCCGCGCCGA	CCGATCCGGAAGCCGCGCCGATTGAAG	TTGAAG	727	747	748	753	-
GAAGCCGCGCCGATTGAAGCG	GAAGCCGCGCCGATTGAAGCGCAGGGC	CAGGGC	735	755	756	761	-
GATTGAAGCGCAGGGCTTAGG	GATTGAAGCGCAGGGCTTAGGTTGGGC	TTGGGC	746	766	767	772	-
AGCTATGGTAGTGGCGTTGGC	AGCTATGGTAGTGGCGTTGGCGCGGAT	GCGGAT	777	797	798	803	-
TTGGCGCGGATGCTATCACCT	TTGGCGCGGATGCTATCACCTCCGGGC	CCGGGC	793	813	814	819	-
GCGGATGCTATCACCTCCGGG	GCGGATGCTATCACCTCCGGGCTGGAA	CTGGAA	798	818	819	824	-
CGGATGCTATCACCTCCGGGC	CGGATGCTATCACCTCCGGGCTGGAAG	TGGAAG	799	819	820	825	-
CACCTCCGGGCTGGAAGTGGT	CACCTCCGGGCTGGAAGTGGTCTGGAC	CTGGAC	809	829	830	835	-
CTGGACGCAGACGCCGACCCA	CTGGACGCAGACGCCGACCCAGTGGAG	GTGGAG	830	850	851	856	-
TGGACGCAGACGCCGACCCAG	TGGACGCAGACGCCGACCCAGTGGAGC	TGGAGC	831	851	852	857	-
CCCAGTGGAGCAACTATTTCT	CCCAGTGGAGCAACTATTTCTTCGAGA	TCGAGA	847	867	868	873	-
CAGTGGAGCAACTATTTCTTC	CAGTGGAGCAACTATTTCTTCGAGAAC	GAGAAC	849	869	870	875	-
TCTTCGAGAACCTGTTCAAAT	TCTTCGAGAACCTGTTCAAATATGAGT	ATGAGT	865	885	886	891	-
CGAGAACCTGTTCAAATATGA	CGAGAACCTGTTCAAATATGAGTGGGT	GTGGGT	869	889	890	895	-
GTCCGGCTGGCGCTATCCAGT	GTCCGGCTGGCGCTATCCAGTTTGAAG	TTGAAG	907	927	928	933	-
CAGTTTGAAGCGGTAGACGCG	CAGTTTGAAGCGGTAGACGCGCCGGAC	CCGGAC	924	944	945	950	-
GTAGACGCGCCGGACATCATC	GTAGACGCGCCGGACATCATCCCGGAC	CCGGAC	936	956	957	962	-
ATCCCGGACCCGTTCGATCCG	ATCCCGGACCCGTTCGATCCGTCGAAA	TCGAAA	954	974	975	980	-
GACCTGACGCTGCGTTTTGAT	GACCTGACGCTGCGTTTTGATCCGGAG	CCGGAG	1008	1028	1029	1034	-
ACCTGACGCTGCGTTTTGATC	ACCTGACGCTGCGTTTTGATCCGGAGT	CGGAGT	1009	1029	1030	1035	-
CGCTGCGTTTTGATCCGGAGT	CGCTGCGTTTTGATCCGGAGTTCGAGA	TCGAGA	1015	1035	1036	1041	-
CTGCGTTTTGATCCGGAGTTC	CTGCGTTTTGATCCGGAGTTCGAGAAG	GAGAAG	1017	1037	1038	1043	-
TTAACGATCCGCAGGCCTTTA	TTAACGATCCGCAGGCCTTTAATGAAG	ATGAAG	1060	1080	1081	1086	-
TGCCTGGTTCAAACTGACGCA	TGCCTGGTTCAAACTGACGCACAGAGA	CAGAGA	1097	1117	1118	1123	-
TTCAAACTGACGCACAGAGAT	TTCAAACTGACGCACAGAGATATGGGA	ATGGGA	1104	1124	1125	1130	-
TCAAACTGACGCACAGAGATA	TCAAACTGACGCACAGAGATATGGGAC	TGGGAC	1105	1125	1126	1131	-
TGGGACCAAAAGCGCGTTACA	TGGGACCAAAAGCGCGTTACATCGGAC	TCGGAC	1126	1146	1147	1152	-
CCAAAAGCGCGTTACATCGGA	CCAAAAGCGCGTTACATCGGACCGGAA	CCGGAA	1131	1151	1152	1157	-
CAAAAGCGCGTTACATCGGAC	CAAAAGCGCGTTACATCGGACCGGAAG	CGGAAG	1132	1152	1153	1158	-
CGTTACATCGGACCGGAAGTG	CGTTACATCGGACCGGAAGTGCCGAAA	CCGAAA	1140	1160	1161	1166	-
ACATCGGACCGGAAGTGCCGA	ACATCGGACCGGAAGTGCCGAAAGAAG	AAGAAG	1144	1164	1165	1170	-
CCGAAAGAAGATCTGATCTGG	CCGAAAGAAGATCTGATCTGGCAGGAC	CAGGAC	1161	1181	1182	1187	-
CAACCGCTCTATCAGCCAACG	CAACCGCTCTATCAGCCAACGCAGGAA	CAGGAA	1197	1217	1218	1223	-
AACCGCTCTATCAGCCAACGC	AACCGCTCTATCAGCCAACGCAGGAAG	AGGAAG	1198	1218	1219	1224	-
ACGCAGGAAGACATTATCAAC	ACGCAGGAAGACATTATCAACCTGAAA	CTGAAA	1215	1235	1236	1241	-
TGAAAGCGGCGATCGCTGCAT	TGAAAGCGGCGATCGCTGCATCCGGGC	CCGGGC	1237	1257	1258	1263	-
CTGCATCCGGGCTTTCTATTA	CTGCATCCGGGCTTTCTATTAGCGAGA	GCGAGA	1252	1272	1273	1278	-
TAGCGAGATGGTTTCGGTTGC	TAGCGAGATGGTTTCGGTTGCCTGGGC	CTGGGC	1271	1291	1292	1297	-
GGCATTAGCGCCTCAGCGCGA	GGCATTAGCGCCTCAGCGCGACTGGGA	CTGGGA	1355	1375	1376	1381	-
GCATTAGCGCCTCAGCGCGAC	GCATTAGCGCCTCAGCGCGACTGGGAT	TGGGAT	1356	1376	1377	1382	-
CGGCTCGCGTTCTGCCGGTAT	CGGCTCGCGTTCTGCCGGTATTAGAAG	TAGAAG	1396	1416	1417	1422	-
CTCGCGTTCTGCCGGTATTAG	CTCGCGTTCTGCCGGTATTAGAAGAGA	AAGAGA	1399	1419	1420	1425	-
CTGCCGGTATTAGAAGAGATC	CTGCCGGTATTAGAAGAGATCCAGAAA	CAGAAA	1407	1427	1428	1433	-
TTAGAAGAGATCCAGAAAACG	TTAGAAGAGATCCAGAAAACGACGAAT	ACGAAT	1416	1436	1437	1442	-
CTGGCCGATATTATTGTGCTG	CTGGCCGATATTATTGTGCTGGCGGGC	GCGGGC	1452	1472	1473	1478	-
TGCTGGCGGGCGTGGTCGGTA	TGCTGGCGGGCGTGGTCGGTATCGAGC	TCGAGC	1468	1488	1489	1494	-
ATCGAGCAGGCGGCCGCTGCT	ATCGAGCAGGCGGCCGCTGCTGCGGGT	GCGGGT	1488	1508	1509	1514	-
AGCATCAGCGTACCTTTTGCG	AGCATCAGCGTACCTTTTGCGCCGGGC	CCGGGC	1518	1538	1539	1544	-
CAGCGTACCTTTTGCGCCGGG	CAGCGTACCTTTTGCGCCGGGCCGGGT	CCGGGT	1523	1543	1544	1549	-
GTACCTTTTGCGCCGGGCCGG	GTACCTTTTGCGCCGGGCCGGGTGGAT	GTGGAT	1527	1547	1548	1553	-
CCGGGCCGGGTGGATGCGCGT	CCGGGCCGGGTGGATGCGCGTCAGGAT	CAGGAT	1539	1559	1560	1565	-
CGCGTCAGGATCAGACCGACA	CGCGTCAGGATCAGACCGACATCGAGA	TCGAGA	1555	1575	1576	1581	-
ACATCGAGATGTTCTCGCTGC	ACATCGAGATGTTCTCGCTGCTTGAAC	TTGAAC	1573	1593	1594	1599	-
CGCTGCTTGAACCGATTGCTG	CGCTGCTTGAACCGATTGCTGATGGAT	ATGGAT	1588	1608	1609	1614	-
TTCCGTAACTATCGTGCGCGT	TTCCGTAACTATCGTGCGCGTCTGGAT	CTGGAT	1614	1634	1635	1640	-
CGCGTCTGGATGTGTCGACGA	CGCGTCTGGATGTGTCGACGACCGAAT	CCGAAT	1630	1650	1651	1656	-
CAGCAGTTAACGTTGACCGCG	CAGCAGTTAACGTTGACCGCGCCGGAA	CCGGAA	1677	1697	1698	1703	-
AGCAGTTAACGTTGACCGCGC	AGCAGTTAACGTTGACCGCGCCGGAAA	CGGAAA	1678	1698	1699	1704	-
CGGAAATGACGGTACTGGTTG	CGGAAATGACGGTACTGGTTGGCGGGA	GCGGGA	1699	1719	1720	1725	-
GGAAATGACGGTACTGGTTGG	GGAAATGACGGTACTGGTTGGCGGGAT	CGGGAT	1700	1720	1721	1726	-
CTGGTTGGCGGGATGCGTGTG	CTGGTTGGCGGGATGCGTGTGCTGGGA	CTGGGA	1713	1733	1734	1739	-
TGGTTGGCGGGATGCGTGTGC	TGGTTGGCGGGATGCGTGTGCTGGGAA	TGGGAA	1714	1734	1735	1740	-
GGTTGGCGGGATGCGTGTGCT	GGTTGGCGGGATGCGTGTGCTGGGAAC	GGGAAC	1715	1735	1736	1741	-
GGAACCAACTTTGACGGCAGC	GGAACCAACTTTGACGGCAGCCAGAAC	CAGAAC	1737	1757	1758	1763	-
AACGGTGTCTTTACCGACAGA	AACGGTGTCTTTACCGACAGACCGGGC	CCGGGC	1761	1781	1782	1787	-
ACTGACTTCTTCGCTAATCTG	ACTGACTTCTTCGCTAATCTGCTGGAT	CTGGAT	1797	1817	1818	1823	-
CTAATCTGCTGGATATGCGTT	CTAATCTGCTGGATATGCGTTACGAGT	ACGAGT	1810	1830	1831	1836	-
TCTGCTGGATATGCGTTACGA	TCTGCTGGATATGCGTTACGAGTGGAA	GTGGAA	1814	1834	1835	1840	-
CTGCTGGATATGCGTTACGAG	CTGCTGGATATGCGTTACGAGTGGAAG	TGGAAG	1815	1835	1836	1841	-
GGAAGCCCACCGACGACGCTA	GGAAGCCCACCGACGACGCTAATGAGC	ATGAGC	1837	1857	1858	1863	-
CCGACGACGCTAATGAGCTGT	CCGACGACGCTAATGAGCTGTTCGAAG	TCGAAG	1846	1866	1867	1872	-
CGCTAATGAGCTGTTCGAAGG	CGCTAATGAGCTGTTCGAAGGCCGGGA	CCGGGA	1853	1873	1874	1879	-
GCTAATGAGCTGTTCGAAGGC	GCTAATGAGCTGTTCGAAGGCCGGGAT	CGGGAT	1854	1874	1875	1880	-
AAGGCCGGGATCGTCTGACTG	AAGGCCGGGATCGTCTGACTGGCGAGG	GCGAGG	1870	1890	1891	1896	-
AACTCCGTACTGCGCGCGCTG	AACTCCGTACTGCGCGCGCTGGCGGAA	GCGGAA	1938	1958	1959	1964	-
ACTCCGTACTGCGCGCGCTGG	ACTCCGTACTGCGCGCGCTGGCGGAAG	CGGAAG	1939	1959	1960	1965	-
TTTACGCGTGTAGCGATGCGC	TTTACGCGTGTAGCGATGCGCACGAGA	ACGAGA	1966	1986	1987	1992	-
TACGCGTGTAGCGATGCGCAC	TACGCGTGTAGCGATGCGCACGAGAAG	GAGAAG	1968	1988	1989	1994	-
AGCGATGCGCACGAGAAGTTT	AGCGATGCGCACGAGAAGTTTGTGAAG	GTGAAG	1977	1997	1998	2003	-
GATGCGCACGAGAAGTTTGTG	GATGCGCACGAGAAGTTTGTGAAGGAC	AAGGAC	1980	2000	2001	2006	-
TGTGAAGGACTTCGTCGCGGC	TGTGAAGGACTTCGTCGCGGCATGGGT	ATGGGT	1997	2017	2018	2023	-
AAGGACTTCGTCGCGGCATGG	AAGGACTTCGTCGCGGCATGGGTGAAA	GTGAAA	2001	2021	2022	2027	-
CATATGGTGATGCTATAAACG	CATATGGTGATGCTATAAACGCAGAAA	CAGAAA	2033	2053	2054	2059	-
TATAAACGCAGAAAGGCCCAC	TATAAACGCAGAAAGGCCCACCCGAAG	CCGAAG	2046	2066	2067	2072	-
CGCAGAAAGGCCCACCCGAAG	CGCAGAAAGGCCCACCCGAAGGTGAGC	GTGAGC	2052	2072	2073	2078	-
GGTGAGCCAGTGTGACTCTAG	GGTGAGCCAGTGTGACTCTAGTAGAGA	TAGAGA	2072	2092	2093	2098	-
TGAGCCAGTGTGACTCTAGTA	TGAGCCAGTGTGACTCTAGTAGAGAGC	GAGAGC	2074	2094	2095	2100	-
CACCGACAAACAACAGATAAA	CACCGACAAACAACAGATAAAACGAAA	ACGAAA	2104	2124	2125	2130	-
ACGAAAGGCCCAGTCTTTCGA	ACGAAAGGCCCAGTCTTTCGACTGAGC	CTGAGC	2125	2145	2146	2151	-
GCCTTTCGTTTTATTTGATGC	GCCTTTCGTTTTATTTGATGCCTGGAT	CTGGAT	2150	2170	2171	2176	-
TTTATTTGATGCCTGGATTAA	TTTATTTGATGCCTGGATTAACAGAGA	CAGAGA	2159	2179	2180	2185	-
TATTTGATGCCTGGATTAACA	TATTTGATGCCTGGATTAACAGAGAAA	GAGAAA	2161	2181	2182	2187	-
AAAGGCGCGCCTTATATTCCC	AAAGGCGCGCCTTATATTCCCCAGAAC	CAGAAC	2218	2238	2239	2244	-
TTGATGTCATTTTCGCGGTGG	TTGATGTCATTTTCGCGGTGGCTGAGA	CTGAGA	2263	2283	2284	2289	-
TCAGCCACTTCTTCCCCGATA	TCAGCCACTTCTTCCCCGATAACGGAG	ACGGAG	2290	2310	2311	2316	-
CAGCCACTTCTTCCCCGATAA	CAGCCACTTCTTCCCCGATAACGGAGA	CGGAGA	2291	2311	2312	2317	-
TTTCATCCCCGATATGCACCA	TTTCATCCCCGATATGCACCACCGGGT	CCGGGT	2357	2377	2378	2383	-
ATGCACCACCGGGTAAAGTTC	ATGCACCACCGGGTAAAGTTCACGGGA	ACGGGA	2370	2390	2391	2396	-
TGCACCACCGGGTAAAGTTCA	TGCACCACCGGGTAAAGTTCACGGGAG	CGGGAG	2371	2391	2392	2397	-
GCACCACCGGGTAAAGTTCAC	GCACCACCGGGTAAAGTTCACGGGAGA	GGGAGA	2372	2392	2393	2398	-
TGACAGCAGACGTGCACTGGC	TGACAGCAGACGTGCACTGGCCAGGGG	CAGGGG	2406	2426	2427	2432	-
GACAGCAGACGTGCACTGGCC	GACAGCAGACGTGCACTGGCCAGGGGG	AGGGGG	2407	2427	2428	2433	-
ACAGCAGACGTGCACTGGCCA	ACAGCAGACGTGCACTGGCCAGGGGGA	GGGGGA	2408	2428	2429	2434	-
CAGCAGACGTGCACTGGCCAG	CAGCAGACGTGCACTGGCCAGGGGGAT	GGGGAT	2409	2429	2430	2435	-
TACGTATAGGCTGCGCAACTG	TACGTATAGGCTGCGCAACTGTTGGGA	TTGGGA	2535	2555	2556	2561	-
ACGTATAGGCTGCGCAACTGT	ACGTATAGGCTGCGCAACTGTTGGGAA	TGGGAA	2536	2556	2557	2562	-
CGTATAGGCTGCGCAACTGTT	CGTATAGGCTGCGCAACTGTTGGGAAG	GGGAAG	2537	2557	2558	2563	-
ATAGGCTGCGCAACTGTTGGG	ATAGGCTGCGCAACTGTTGGGAAGGGC	AAGGGC	2540	2560	2561	2566	-
CTGTTGGGAAGGGCGATCGGT	CTGTTGGGAAGGGCGATCGGTGCGGGC	GCGGGC	2553	2573	2574	2579	-
TCTTCGCTATTACGCCAGCTG	TCTTCGCTATTACGCCAGCTGGCGAAA	GCGAAA	2581	2601	2602	2607	-
CGCTATTACGCCAGCTGGCGA	CGCTATTACGCCAGCTGGCGAAAGGGG	AAGGGG	2585	2605	2606	2611	-
GCTATTACGCCAGCTGGCGAA	GCTATTACGCCAGCTGGCGAAAGGGGG	AGGGGG	2586	2606	2607	2612	-
CTATTACGCCAGCTGGCGAAA	CTATTACGCCAGCTGGCGAAAGGGGGA	GGGGGA	2587	2607	2608	2613	-
TATTACGCCAGCTGGCGAAAG	TATTACGCCAGCTGGCGAAAGGGGGAT	GGGGAT	2588	2608	2609	2614	-
ATGTGCTGCAAGGCGATTAAG	ATGTGCTGCAAGGCGATTAAGTTGGGT	TTGGGT	2613	2633	2634	2639	-
GGCGATTAAGTTGGGTAACGC	GGCGATTAAGTTGGGTAACGCCAGGGT	CAGGGT	2624	2644	2645	2650	-
GACGTTGTAAAACGACGGCCA	GACGTTGTAAAACGACGGCCAGTGAAT	GTGAAT	2663	2683	2684	2689	-
GAATTGTAATACGACTCACTA	GAATTGTAATACGACTCACTATAGGGC	TAGGGC	2686	2706	2707	2712	-
TGTAATACGACTCACTATAGG	TGTAATACGACTCACTATAGGGCGAAT	GCGAAT	2690	2710	2711	2716	-
TACGACTCACTATAGGGCGAA	TACGACTCACTATAGGGCGAATTGGGC	TTGGGC	2695	2715	2716	2721	-
TTGGGCCCTCTAGATGCATGC	TTGGGCCCTCTAGATGCATGCTCGAGC	TCGAGC	2716	2736	2737	2742	-
GCTCGAGCGGCCGCCAGTGTG	GCTCGAGCGGCCGCCAGTGTGATGGAT	ATGGAT	2735	2755	2756	2761	-
CGCCAGTGTGATGGATATCTG	CGCCAGTGTGATGGATATCTGCAGAAT	CAGAAT	2746	2766	2767	2772	-
GCACACTGGCGGCCGTTACTA	GCACACTGGCGGCCGTTACTAGTGGAT	GTGGAT	2777	2797	2798	2803	-
TGGCGGCCGTTACTAGTGGAT	TGGCGGCCGTTACTAGTGGATCCGAGC	CCGAGC	2783	2803	2804	2809	-
GTACCAAGCTTGATGCATAGC	GTACCAAGCTTGATGCATAGCTTGAGT	TTGAGT	2813	2833	2834	2839	-
ATGGTCATAGCTGTTTCCTGT	ATGGTCATAGCTGTTTCCTGTGTGAAA	GTGAAA	2875	2895	2896	2901	-
GCTCACAATTCCACACAACAT	GCTCACAATTCCACACAACATACGAGC	ACGAGC	2911	2931	2932	2937	-
CAATTCCACACAACATACGAG	CAATTCCACACAACATACGAGCCGGAA	CCGGAA	2916	2936	2937	2942	-
AATTCCACACAACATACGAGC	AATTCCACACAACATACGAGCCGGAAG	CGGAAG	2917	2937	2938	2943	-
CGGAAGCATAAAGTGTAAAGC	CGGAAGCATAAAGTGTAAAGCCTGGGG	CTGGGG	2938	2958	2959	2964	-
GGAAGCATAAAGTGTAAAGCC	GGAAGCATAAAGTGTAAAGCCTGGGGT	TGGGGT	2939	2959	2960	2965	-
GTGTAAAGCCTGGGGTGCCTA	GTGTAAAGCCTGGGGTGCCTAATGAGT	ATGAGT	2950	2970	2971	2976	-
AAAGCCTGGGGTGCCTAATGA	AAAGCCTGGGGTGCCTAATGAGTGAGC	GTGAGC	2954	2974	2975	2980	-
AATTGCGTTGCGCGACGTCGC	AATTGCGTTGCGCGACGTCGCCAGGAA	CAGGAA	2992	3012	3013	3018	-
ATTGCGTTGCGCGACGTCGCC	ATTGCGTTGCGCGACGTCGCCAGGAAC	AGGAAC	2993	3013	3014	3019	-
TCCATAGGCTCCGCCCCCCTG	TCCATAGGCTCCGCCCCCCTGACGAGC	ACGAGC	3048	3068	3069	3074	-
CACAAAAATCGACGCTCAAGT	CACAAAAATCGACGCTCAAGTCAGAGG	CAGAGG	3077	3097	3098	3103	-
TCGACGCTCAAGTCAGAGGTG	TCGACGCTCAAGTCAGAGGTGGCGAAA	GCGAAA	3085	3105	3106	3111	-
GTCAGAGGTGGCGAAACCCGA	GTCAGAGGTGGCGAAACCCGACAGGAC	CAGGAC	3096	3116	3117	3122	-
AAAGATACCAGGCGTTTCCCC	AAAGATACCAGGCGTTTCCCCCTGGAA	CTGGAA	3126	3146	3147	3152	-
AAGATACCAGGCGTTTCCCCC	AAGATACCAGGCGTTTCCCCCTGGAAG	TGGAAG	3127	3147	3148	3153	-
CTGTTCCGACCCTGCCGCTTA	CTGTTCCGACCCTGCCGCTTACCGGAT	CCGGAT	3171	3191	3192	3197	-
TACCTGTCCGCCTTTCTCCCT	TACCTGTCCGCCTTTCTCCCTTCGGGA	TCGGGA	3197	3217	3218	3223	-
ACCTGTCCGCCTTTCTCCCTT	ACCTGTCCGCCTTTCTCCCTTCGGGAA	CGGGAA	3198	3218	3219	3224	-
CCTGTCCGCCTTTCTCCCTTC	CCTGTCCGCCTTTCTCCCTTCGGGAAG	GGGAAG	3199	3219	3220	3225	-
GTGTAGGTCGTTCGCTCCAAG	GTGTAGGTCGTTCGCTCCAAGCTGGGC	CTGGGC	3269	3289	3290	3295	-
GCTCCAAGCTGGGCTGTGTGC	GCTCCAAGCTGGGCTGTGTGCACGAAC	ACGAAC	3282	3302	3303	3308	-
CCTTATCCGGTAACTATCGTC	CCTTATCCGGTAACTATCGTCTTGAGT	TTGAGT	3333	3353	3354	3359	-
ACTGGCAGCAGCCACTGGTAA	ACTGGCAGCAGCCACTGGTAACAGGAT	CAGGAT	3388	3408	3409	3414	-
AGCCACTGGTAACAGGATTAG	AGCCACTGGTAACAGGATTAGCAGAGC	CAGAGC	3397	3417	3418	3423	-
ACTGGTAACAGGATTAGCAGA	ACTGGTAACAGGATTAGCAGAGCGAGG	GCGAGG	3401	3421	3422	3427	-
CGAGGTATGTAGGCGGTGCTA	CGAGGTATGTAGGCGGTGCTACAGAGT	CAGAGT	3423	3443	3444	3449	-
GTAGGCGGTGCTACAGAGTTC	GTAGGCGGTGCTACAGAGTTCTTGAAG	TTGAAG	3431	3451	3452	3457	-
GTGGCCTAACTACGGCTACAC	GTGGCCTAACTACGGCTACACTAGAAG	TAGAAG	3460	3480	3481	3486	-
GCCTAACTACGGCTACACTAG	GCCTAACTACGGCTACACTAGAAGAAC	AAGAAC	3463	3483	3484	3489	-
GTATTTGGTATCTGCGCTCTG	GTATTTGGTATCTGCGCTCTGCTGAAG	CTGAAG	3491	3511	3512	3517	-
CTCTGCTGAAGCCAGTTACCT	CTCTGCTGAAGCCAGTTACCTTCGGAA	TCGGAA	3507	3527	3528	3533	-
TCTGCTGAAGCCAGTTACCTT	TCTGCTGAAGCCAGTTACCTTCGGAAA	CGGAAA	3508	3528	3529	3534	-
GAAGCCAGTTACCTTCGGAAA	GAAGCCAGTTACCTTCGGAAAAAGAGT	AAGAGT	3514	3534	3535	3540	-
TTGCAAGCAGCAGATTACGCG	TTGCAAGCAGCAGATTACGCGCAGAAA	CAGAAA	3595	3615	3616	3621	-
AGCAGATTACGCGCAGAAAAA	AGCAGATTACGCGCAGAAAAAAAGGAT	AAGGAT	3603	3623	3624	3629	-
CGCGCAGAAAAAAAGGATCTC	CGCGCAGAAAAAAAGGATCTCAAGAAG	AAGAAG	3612	3632	3633	3638	-
GAAGATCCTTTGATCTTTTCT	GAAGATCCTTTGATCTTTTCTACGGGG	ACGGGG	3635	3655	3656	3661	-
AAGATCCTTTGATCTTTTCTA	AAGATCCTTTGATCTTTTCTACGGGGT	CGGGGT	3636	3656	3657	3662	-
TTCTACGGGGTCTGACGCTCA	TTCTACGGGGTCTGACGCTCAGTGGAA	GTGGAA	3652	3672	3673	3678	-
TCTACGGGGTCTGACGCTCAG	TCTACGGGGTCTGACGCTCAGTGGAAC	TGGAAC	3653	3673	3674	3679	-
CGGGGTCTGACGCTCAGTGGA	CGGGGTCTGACGCTCAGTGGAACGAAA	ACGAAA	3657	3677	3678	3683	-
AGTGGAACGAAAACTCACGTT	AGTGGAACGAAAACTCACGTTAAGGGA	AAGGGA	3672	3692	3693	3698	-
GTGGAACGAAAACTCACGTTA	GTGGAACGAAAACTCACGTTAAGGGAT	AGGGAT	3673	3693	3694	3699	-
TCACGTTAAGGGATTTTGGTC	TCACGTTAAGGGATTTTGGTCATGAGA	ATGAGA	3686	3706	3707	3712	-
TTTGGTCATGAGATTATCAAA	TTTGGTCATGAGATTATCAAAAAGGAT	AAGGAT	3700	3720	3721	3726	-
CTAGATCCTTTTAAATTAAAA	CTAGATCCTTTTAAATTAAAAATGAAG	ATGAAG	3733	3753	3754	3759	-
TTAAATCAATCTAAAGTATAT	TTAAATCAATCTAAAGTATATATGAGT	ATGAGT	3762	3782	3783	3788	-
ACAGTTACCAATGCTTAATCA	ACAGTTACCAATGCTTAATCAGTGAGG	GTGAGG	3801	3821	3822	3827	-
CTATCTCAGCGATCTGTCTCC	CTATCTCAGCGATCTGTCTCCGCGGAA	GCGGAA	3831	3851	3852	3857	-
TATCTCAGCGATCTGTCTCCG	TATCTCAGCGATCTGTCTCCGCGGAAA	CGGAAA	3832	3852	3853	3858	-
GAAATGCTCCTATACGACGTT	GAAATGCTCCTATACGACGTTTAGAAA	TAGAAA	3855	3875	3876	3881	-
CGACGTTTAGGCTATAAAAGG	CGACGTTTAGGCTATAAAAGGTTGAAT	TTGAAT	3892	3912	3913	3918	-
AGGCTATAAAAGGTTGAATAA	AGGCTATAAAAGGTTGAATAAGTGGAA	GTGGAA	3900	3920	3921	3926	-
GGCTATAAAAGGTTGAATAAG	GGCTATAAAAGGTTGAATAAGTGGAAA	TGGAAA	3901	3921	3922	3927	-
GGAAAGCATCCCGTATTGACG	GGAAAGCATCCCGTATTGACGCCGGGC	CCGGGC	3923	3943	3944	3949	-
CATCCCGTATTGACGCCGGGC	CATCCCGTATTGACGCCGGGCAAGAGC	AAGAGC	3929	3949	3950	3955	-
GGTCGCCGCATACACTATTCT	GGTCGCCGCATACACTATTCTCAGAAT	CAGAAT	3961	3981	3982	3987	-
ACTATTCTCAGAATGACTTGG	ACTATTCTCAGAATGACTTGGTTGAGT	TTGAGT	3974	3994	3995	4000	-
AACCAATTAACCAATTCTGAT	AACCAATTAACCAATTCTGATTAGAAA	TAGAAA	4012	4032	4033	4038	-
AATTCTGATTAGAAAAACTCA	AATTCTGATTAGAAAAACTCATCGAGC	TCGAGC	4024	4044	4045	4050	-
GAAAAACTCATCGAGCATCAA	GAAAAACTCATCGAGCATCAAATGAAA	ATGAAA	4035	4055	4056	4061	-
GAAACTGCAATTTATTCATAT	GAAACTGCAATTTATTCATATCAGGAT	CAGGAT	4058	4078	4079	4084	-
AGGATTATCAATACCATATTT	AGGATTATCAATACCATATTTTTGAAA	TTGAAA	4080	4100	4101	4106	-
TTTGAAAAAGCCGTTTCTGTA	TTTGAAAAAGCCGTTTCTGTAATGAAG	ATGAAG	4100	4120	4121	4126	-
GAAAAAGCCGTTTCTGTAATG	GAAAAAGCCGTTTCTGTAATGAAGGAG	AAGGAG	4103	4123	4124	4129	-
AAAAAGCCGTTTCTGTAATGA	AAAAAGCCGTTTCTGTAATGAAGGAGA	AGGAGA	4104	4124	4125	4130	-
AAAGCCGTTTCTGTAATGAAG	AAAGCCGTTTCTGTAATGAAGGAGAAA	GAGAAA	4106	4126	4127	4132	-
TGTAATGAAGGAGAAAACTCA	TGTAATGAAGGAGAAAACTCACCGAGG	CCGAGG	4117	4137	4138	4143	-
AAACTCACCGAGGCAGTTCCA	AAACTCACCGAGGCAGTTCCATAGGAT	TAGGAT	4131	4151	4152	4157	-
CGTCAAAAATAAGGTTATCAA	CGTCAAAAATAAGGTTATCAAGTGAGA	GTGAGA	4226	4246	4247	4252	-
TCAAAAATAAGGTTATCAAGT	TCAAAAATAAGGTTATCAAGTGAGAAA	GAGAAA	4228	4248	4249	4254	-
GTTATCAAGTGAGAAATCACC	GTTATCAAGTGAGAAATCACCATGAGT	ATGAGT	4239	4259	4260	4265	-
AGAAATCACCATGAGTGACGA	AGAAATCACCATGAGTGACGACTGAAT	CTGAAT	4250	4270	4271	4276	-
CATGAGTGACGACTGAATCCG	CATGAGTGACGACTGAATCCGGTGAGA	GTGAGA	4259	4279	4280	4285	-
TGAGTGACGACTGAATCCGGT	TGAGTGACGACTGAATCCGGTGAGAAT	GAGAAT	4261	4281	4282	4287	-
GTTATGCATTCGTGATTGCGC	GTTATGCATTCGTGATTGCGCCTGAGC	CTGAGC	4374	4394	4395	4400	-
TGCATTCGTGATTGCGCCTGA	TGCATTCGTGATTGCGCCTGAGCGAGA	GCGAGA	4378	4398	4399	4404	-
TCGTGATTGCGCCTGAGCGAG	TCGTGATTGCGCCTGAGCGAGACGAAA	ACGAAA	4383	4403	4404	4409	-
GAAATACGCGATCGCTGTTAA	GAAATACGCGATCGCTGTTAAAAGGAC	AAGGAC	4406	4426	4427	4432	-
TGTTAAAAGGACAATTACAAA	TGTTAAAAGGACAATTACAAACAGGAA	CAGGAA	4421	4441	4442	4447	-
GTTAAAAGGACAATTACAAAC	GTTAAAAGGACAATTACAAACAGGAAT	AGGAAT	4422	4442	4443	4448	-
AAGGACAATTACAAACAGGAA	AAGGACAATTACAAACAGGAATCGAAT	TCGAAT	4427	4447	4448	4453	-
AGGAATCGAATGCAACCGGCG	AGGAATCGAATGCAACCGGCGCAGGAA	CAGGAA	4443	4463	4464	4469	-
GGAATCGAATGCAACCGGCGC	GGAATCGAATGCAACCGGCGCAGGAAC	AGGAAC	4444	4464	4465	4470	-
GCGCATCAACAATATTTTCAC	GCGCATCAACAATATTTTCACCTGAAT	CTGAAT	4478	4498	4499	4504	-
CAACAATATTTTCACCTGAAT	CAACAATATTTTCACCTGAATCAGGAT	CAGGAT	4484	4504	4505	4510	-
ATCAGGATATTCTTCTAATAC	ATCAGGATATTCTTCTAATACCTGGAA	CTGGAA	4503	4523	4524	4529	-
TCAGGATATTCTTCTAATACC	TCAGGATATTCTTCTAATACCTGGAAT	TGGAAT	4504	4524	4525	4530	-
AATACCTGGAATGCTGTTTTC	AATACCTGGAATGCTGTTTTCCCGGGG	CCGGGG	4519	4539	4540	4545	-
ATACCTGGAATGCTGTTTTCC	ATACCTGGAATGCTGTTTTCCCGGGGA	CGGGGA	4520	4540	4541	4546	-
TACCTGGAATGCTGTTTTCCC	TACCTGGAATGCTGTTTTCCCGGGGAT	GGGGAT	4521	4541	4542	4547	-
GTTTTCCCGGGGATCGCAGTG	GTTTTCCCGGGGATCGCAGTGGTGAGT	GTGAGT	4534	4554	4555	4560	-
TGGTGAGTAACCATGCATCAT	TGGTGAGTAACCATGCATCATCAGGAG	CAGGAG	4553	4573	4574	4579	-
GGTGAGTAACCATGCATCATC	GGTGAGTAACCATGCATCATCAGGAGT	AGGAGT	4554	4574	4575	4580	-
TAACCATGCATCATCAGGAGT	TAACCATGCATCATCAGGAGTACGGAT	ACGGAT	4560	4580	4581	4586	-
TACGGATAAAATGCTTGATGG	TACGGATAAAATGCTTGATGGTCGGAA	TCGGAA	4580	4600	4601	4606	-
ACGGATAAAATGCTTGATGGT	ACGGATAAAATGCTTGATGGTCGGAAG	CGGAAG	4581	4601	4602	4607	-
GATAAAATGCTTGATGGTCGG	GATAAAATGCTTGATGGTCGGAAGAGG	AAGAGG	4584	4604	4605	4610	-
AACGCTACCTTTGCCATGTTT	AACGCTACCTTTGCCATGTTTCAGAAA	CAGAAA	4665	4685	4686	4691	-
TTCAGAAACAACTCTGGCGCA	TTCAGAAACAACTCTGGCGCATCGGGC	TCGGGC	4684	4704	4705	4710	-
ACCTGATTGCCCGACATTATC	ACCTGATTGCCCGACATTATCGCGAGC	GCGAGC	4737	4757	4758	4763	-
CCATATAAATCAGCATCCATG	CCATATAAATCAGCATCCATGTTGGAA	TTGGAA	4774	4794	4795	4800	-
CATATAAATCAGCATCCATGT	CATATAAATCAGCATCCATGTTGGAAT	TGGAAT	4775	4795	4796	4801	-
TGTTGGAATTTAATCGCGGCC	TGTTGGAATTTAATCGCGGCCTCGAGC	TCGAGC	4793	4813	4814	4819	-
CCTCGAGCAAGACGTTTCCCG	CCTCGAGCAAGACGTTTCCCGTTGAAT	TTGAAT	4812	4832	4833	4838	-
TTATCTTGTGCAATGTAACAT	TTATCTTGTGCAATGTAACATCAGAGA	CAGAGA	4909	4929	4930	4935	-
TGCAATGTAACATCAGAGATT	TGCAATGTAACATCAGAGATTTTGAGA	TTGAGA	4917	4937	4938	4943	-
TTGAGACACAACGTGGCTTTG	TTGAGACACAACGTGGCTTTGTTGAAT	TTGAAT	4938	4958	4959	4964	-
