# Supplementary material for: Machine learning reveals sequence and methylation determinants of SaCas9–PAM interactions in bacteria
Source: Nucleic Acids Res. 2026 Jan 15;54(2):gkaf1520. doi: 10.1093/nar/gkaf1520 (PMC12805903; doi:10.1093/nar/gkaf1520)
Supplement: gkaf1520_Supplemental_Files [file gkaf1520_supplemental_files.zip › TableS3.xlsx]

## Sheet: TevSaCas9 Citrobacter
sequence	we.ep	we.eBH	wi.ep	wi.eBH	rab.all	rab.win.NS	rab.win.S	rab.sample.sel_rep1	rab.sample.sel_rep2	rab.sample.sel_rep3	rab.sample.sel_rep4	rab.sample.sel_rep5	rab.sample.sel_rep6	rab.sample.sel_rep7	rab.sample.sel_rep8	rab.sample.sel_rep9	rab.sample.Input_rep1	rab.sample.Input_rep2	diff.btw	diff.win	effect	effect.low	effect.high	overlap
TACTATAGCGCTCTCCCCTTA	1.49846574034434e-06	3.58934915679338e-06	0.0363636	0.0390756	-4.77164	0.592989	-5.00662	-5.25298	-4.278	-4.77882	-5.59807	-4.89419	-7.5256	-4.48005	-4.53741	-5.6586	0.503952	0.715589	-5.59604	0.702368	-8.08879	-53.2471	-1.46743	0.000547999
CTATAGCGCTCTCCCCTTATG	8.99925201064062e-05	0.000122258	0.0363636	0.0390756	-9.46311	-1.96827	-10.1897	-8.03475	-7.46853	-11.7558	-11.7425	-12.201	-12.4664	-9.33632	-11.1752	-9.96265	-1.99288	-1.921	-8.25851	2.71874	-3.18648	-34.1873	-0.746564	0.000547999
ATAGCGCTCTCCCCTTATGGA	2.58596391090503e-05	3.80366560080425e-05	0.0363636	0.0390756	-7.27434	0.306178	-7.81356	-6.65645	-5.96149	-7.63038	-8.8381	-12.1476	-8.28194	-8.56112	-8.20871	-6.90204	0.224791	0.443722	-8.29228	1.52251	-6.10414	-62.566	-1.05016	0.000547999
TCTCCCCTTATGGAGAGAGCA	0.000467658	0.000588328	0.0366477	0.0393684	-1.15594	0.164011	-1.28625	-1.40077	-0.539196	-2.15423	-1.16933	-0.20595	-2.07724	-2.03885	-0.810975	-1.25868	0.156793	0.179038	-1.43941	0.719922	-2.05365	-21.2394	-0.289834	0.000547999
CGGGACTTAGGTTTTAATCCT	4.68249718379277e-05	6.88372328853143e-05	0.0363636	0.0390756	-9.25802	0.373152	-10.0702	-7.02313	-5.95386	-11.5622	-11.3718	-12.1118	-9.69495	-12.748	-8.95081	-12.323	0.290745	0.456563	-10.375	2.89452	-3.64639	-62.0645	-0.600038	0.000547999
TAATCCTGTGGATTACTTACC	4.50587463504056e-06	9.43591475303501e-06	0.0363636	0.0390756	-4.5367	-0.618618	-4.75151	-3.99607	-4.83891	-3.91804	-4.46303	-4.86172	-5.94722	-5.01754	-4.36341	-6.86584	-0.595581	-0.627623	-4.07497	0.776185	-5.21626	-55.4167	-1.20926	0.000547999
ACCACGGGCTTCGATTACGGC	0.00116022	0.00130264	0.0363636	0.0390756	-1.26694	0.554715	-1.32683	-2.02046	-0.747638	-1.2142	-1.30541	-1.13213	-1.8661	-1.49641	-1.36967	-1.30214	0.484908	0.647676	-1.90357	0.377991	-5.18005	-39.3636	-1.341	0.000547999
GCTCGGTGCATCATCATACTT	6.35759688479846e-05	9.13254254396465e-05	0.0363636	0.0390756	-8.28721	-0.533438	-9.15203	-7.65797	-6.34892	-9.16564	-11.6011	-7.67779	-12.0231	-8.4823	-11.369	-12.3979	-0.687047	-0.357918	-8.44344	2.56992	-3.48304	-46.2698	-0.617821	0.000547999
GTATGATGCGCGACCTTTGGT	0.00285633	0.00325235	0.0369318	0.0396623	-8.64645	-4.66424	-9.97713	-7.48316	-6.14207	-11.7584	-11.3133	-12.277	-12.2935	-12.843	-9.21406	-7.00865	-4.79739	-4.51507	-4.87334	3.28702	-1.43798	-28.4283	-0.195664	0.000547999
ATGATGCGCGACCTTTGGTCA	9.79625856348921e-05	0.000138916	0.0363636	0.0390756	-3.31715	-0.674422	-3.71739	-3.80856	-2.86275	-3.81744	-3.32031	-2.48098	-5.63961	-4.76611	-2.13221	-4.64859	-0.60163	-0.762941	-2.96782	1.17173	-2.72904	-24.991	-0.685493	0.000547999
GAACGCAGCTGAGTTGCATAT	2.15450993016561e-06	6.58815028663721e-06	0.0363636	0.0390756	-7.52163	0.377774	-7.98947	-5.24403	-4.90943	-8.07807	-7.26519	-7.7851	-9.93899	-8.31086	-9.09867	-9.02152	0.281606	0.537171	-8.50369	1.93297	-4.6949	-67.219	-1.11283	0.000547999
TTCAGACAGCGGTACTTCAGC	0.000121359	0.000167232	0.0363636	0.0390756	-10.2448	-1.92938	-11.1499	-7.63025	-5.51491	-11.5866	-11.26	-11.9491	-12.2571	-12.9255	-11.569	-12.0928	-1.93034	-1.92934	-9.04246	3.63372	-2.33702	-36.9805	-0.493117	0.000547999
TGGATTTTAACGCCAGTCACT	4.60848031421501e-05	7.00165206034653e-05	0.0363636	0.0390756	-9.92489	0.444073	-10.8039	-7.37414	-5.21014	-11.2335	-11.1494	-12.2329	-11.8911	-12.507	-11.7	-11.9638	0.337167	0.598762	-11.2257	3.48326	-3.10625	-56.9964	-0.574804	0.000547999
AACCTTCATGATCGGCTCAAG	0.00637155	0.00690349	0.0363636	0.0390756	-9.13336	-4.39715	-9.77729	-7.36675	-6.1033	-11.14	-11.1074	-12.2189	-9.03346	-12.0227	-9.18512	-10.3277	-4.75509	-3.90814	-5.65326	2.73727	-2.04053	-15.425	-0.256612	0.000547999
GCCAGTTTAAACGCCAGTTCC	0.000145145	0.000196296	0.0363636	0.0390756	-9.76477	-1.78022	-10.5632	-7.57296	-5.50622	-11.8575	-8.83413	-11.9304	-12.3658	-12.3832	-11.2381	-12.0848	-2.00729	-1.46873	-9.12395	3.44406	-2.54659	-35.8312	-0.516752	0.000547999
GACGGATACCGATGTCAACAA	6.896677225608e-05	9.53211946751261e-05	0.0363636	0.0390756	-9.18555	0.637988	-9.87216	-6.21715	-5.46853	-11.3616	-8.67998	-11.5215	-9.84326	-12.5232	-11.9477	-9.96691	0.530892	0.789535	-10.4075	3.17988	-3.28936	-44.728	-0.904898	0.000547999
CAACAACCGGATAACCAGCCA	3.9061452802169e-07	1.91149534808134e-06	0.0363636	0.0390756	-6.05881	-0.401623	-6.28548	-7.06694	-5.3873	-5.30883	-6.03902	-6.37414	-8.5249	-6.07978	-6.43749	-6.48101	-0.412587	-0.391129	-5.99211	0.815339	-7.42568	-47.2898	-1.51454	0.000547999
ACGAACTCGTAGCCTTTCGGG	5.63113823892901e-05	6.80271535684617e-05	0.0363636	0.0390756	-2.71378	0.833086	-2.91416	-3.30443	-2.19019	-3.23896	-2.71684	-2.47623	-2.93252	-3.46409	-3.06118	-2.48477	0.809461	0.892267	-3.70878	0.410969	-8.56263	-90.0159	-2.93244	0.000547999
TCGGGTTGGAACCCGGCTCCA	0.00103053	0.00116544	0.0363636	0.0390756	-5.32393	-1.37567	-5.56245	-4.72367	-5.40909	-5.22372	-7.02684	-4.86638	-6.2818	-6.92358	-5.78064	-5.39914	-1.24743	-1.59569	-4.02376	0.877256	-4.77433	-38.7469	-1.55704	0.000547999
TTCGATATCGGTAACTTTCGC	4.92648379833331e-05	7.25368856627299e-05	0.0363636	0.0390756	-10.0191	1.02732	-10.811	-5.89669	-4.69346	-11.4158	-11.2952	-12.4603	-12.1354	-12.2308	-10.8774	-12.0735	0.943539	1.19336	-12.0153	3.70863	-3.24597	-62.0919	-0.709178	0.000547999
AATCGCTTCACGGTAAGCAAC	1.38306109755472e-05	2.14839554263903e-05	0.0363636	0.0390756	-3.27057	1.14768	-3.42847	-3.1918	-2.65526	-3.42569	-3.59971	-2.70983	-4.36006	-3.77067	-3.30705	-4.00384	1.06628	1.26178	-4.60017	0.533902	-8.50812	-65.8116	-2.69844	0.000547999
AGATTCTTCGTCAGTCCATAC	0.000257477	0.00031235	0.0363636	0.0390756	-4.98279	-1.54269	-5.22619	-6.49678	-3.92947	-7.64624	-6.43903	-4.71101	-5.10351	-4.75844	-5.71858	-5.02017	-1.68887	-1.36758	-3.73259	0.968505	-4.13394	-48.0681	-0.882789	0.000547999
GATTCTTCGTCAGTCCATACG	0.00103019	0.00120948	0.0363636	0.0390756	-2.83644	-0.996661	-3.06095	-3.3776	-2.52847	-2.81406	-3.17123	-2.59016	-5.80676	-3.13211	-2.6849	-5.04764	-1.08736	-0.812946	-2.0118	0.650234	-3.08523	-32.3399	-0.503853	0.000547999
GTCTTCTTTAGCCAGACGGCC	0.00543512	0.00595685	0.0366477	0.0393688	-9.10894	-4.07768	-10.256	-8.00444	-6.19047	-11.2306	-11.325	-7.83001	-12.7035	-12.4925	-11.8499	-12.1189	-4.63963	-3.48873	-5.74409	3.28499	-1.80799	-16.5524	-0.20962	0.0078293
TTGGTTTTCGGCTCAACAGCA	0.0141448	0.0152422	0.0363636	0.0390756	-1.79616	0.347356	-1.90538	-1.42508	-2.35137	-1.3868	-2.07782	-1.24142	-3.00873	-1.92455	-2.03445	-1.8252	0.139041	0.617287	-2.25925	0.606273	-3.83541	-25.0128	-1.1425	0.000547999
TGGTTTTCGGCTCAACAGCAA	3.68918032330664e-05	5.72605223998193e-05	0.0363636	0.0390756	-9.80913	0.628935	-10.5888	-6.69705	-5.9724	-11.633	-11.7806	-9.18	-12.1529	-12.4287	-11.623	-12.3552	0.510939	0.791058	-11.5333	3.50372	-3.27794	-40.3665	-0.813826	0.000547999
CAGCAATGGAGATTACCGGCT	0.00149168	0.00170608	0.0363636	0.0390756	-6.71627	-2.74014	-7.29223	-8.38343	-4.49353	-11.1368	-7.04941	-4.9221	-7.42241	-5.91311	-7.62261	-7.92787	-2.61699	-2.91871	-4.42967	1.7673	-2.49385	-27.1347	-0.373735	0.000547999
ATTCCATACGCTCCAGGATGA	7.55779634764662e-06	1.77149882437221e-05	0.0363636	0.0390756	-4.09798	1.34664	-4.60509	-4.65983	-3.99706	-5.52383	-5.12593	-2.29334	-8.57746	-3.97115	-4.93243	-3.39026	1.29173	1.42636	-5.91337	1.24021	-4.78217	-89.4014	-0.909856	0.000547999
GCTCCAGGATGATCGGATGAT	0.00220983	0.00237589	0.0363636	0.0390756	-0.829728	0.459145	-0.887627	-0.876204	-0.959511	-0.840433	-0.622648	-1.16754	-1.39498	-0.367902	-0.662129	-1.43561	0.46881	0.421256	-1.3717	0.356735	-3.81838	-29.0901	-1.27735	0.000547999
GATCGGATGATCCGGATCGCA	6.39347174875259e-05	9.02330327812177e-05	0.0363636	0.0390756	-9.62241	-0.137465	-10.421	-6.85055	-6.30954	-11.0538	-10.8746	-11.9854	-12.3089	-11.9797	-9.13558	-12.0297	-0.205205	-0.0489812	-10.2852	3.18528	-3.08227	-46.2635	-0.779092	0.000547999
CGCCGCAGCGATGTCGCCCGC	0.0400233	0.041431	0.0576705	0.0608451	-7.67096	-4.52235	-8.37971	-9.78439	-6.95663	-5.78641	-11.3032	-9.49304	-8.61916	-12.4792	-6.79335	-7.63088	-4.1545	-5.22778	-3.79386	2.23006	-1.58341	-22.155	-0.037463	0.0234639
TTCACGTTTGTTAGCGTGCAT	0.000617575	0.000757215	0.0363636	0.0390756	-9.74744	-3.75786	-10.6444	-7.38338	-6.02268	-12.2147	-11.1745	-9.50914	-12.3665	-12.6988	-11.5596	-12.2266	-3.99525	-3.48393	-7.03576	3.09637	-2.11963	-24.2276	-0.320493	0.000547999
ATACGACCGAAACGCTCACGT	5.19575312590293e-05	7.8371549538678e-05	0.0363636	0.0390756	-10.1976	0.243095	-11.0365	-6.50108	-5.41949	-11.1088	-10.9044	-12.1492	-11.9639	-12.4698	-11.3886	-12.6503	0.190321	0.328265	-11.1232	3.70815	-3.27102	-50.848	-0.656243	0.000547999
AAACGCTCACGTGCGGATTTC	1.60914510337132e-06	5.3674886711447e-06	0.0363636	0.0390756	-4.66003	0.890328	-4.87548	-4.68724	-3.70972	-4.52302	-8.00034	-4.68511	-6.70444	-5.7075	-4.3855	-5.7684	0.885561	0.911412	-5.91022	1.18179	-5.34072	-83.7775	-1.38351	0.000547999
GTTAACCACACCGGAGTACAC	0.000564307	0.000640411	0.0363636	0.0390756	-1.87049	0.239282	-1.94074	-1.89564	-2.18639	-2.50284	-1.87317	-1.73249	-2.67088	-1.5646	-2.1764	-1.8097	0.199627	0.278286	-2.23696	0.339076	-6.32351	-44.7957	-2.20448	0.000547999
TTAACCACACCGGAGTACACG	9.61499293642869e-05	0.000130688	0.0363636	0.0390756	-1.34898	0.295609	-1.4068	-1.41028	-1.55713	-1.11439	-0.524946	-1.39625	-2.6056	-1.08481	-1.41701	-1.97251	0.319719	0.249121	-1.69016	0.497715	-3.28804	-33.9948	-0.801759	0.000547999
ACCACACCGGAGTACACGCGG	0.00713909	0.0077509	0.0363636	0.0390756	-2.03477	0.172382	-2.09635	-2.49102	-2.01482	-2.23764	-1.98659	-2.01967	-3.10719	-2.01781	-2.3176	-1.7928	0.0476016	0.357911	-2.32851	0.354099	-6.72872	-37.2729	-1.67911	0.000547999
CGGAAGAAGGTCAGGTTACCC	0.00343729	0.00382589	0.0363636	0.0390756	-3.3151	-0.223518	-3.42321	-3.54315	-3.56169	-5.02232	-3.19802	-2.62118	-3.8444	-3.1888	-3.34608	-3.33895	-0.413359	0.0293945	-3.23004	0.581994	-5.56171	-38.9394	-1.44824	0.000547999
ACGAACGGGTCGGTAGCGATT	7.27356174991075e-05	0.000105001	0.0363636	0.0390756	-9.94277	-0.468277	-10.853	-6.69729	-5.33869	-11.1	-10.977	-11.7958	-12.196	-12.2068	-11.8522	-12.1881	-0.363319	-0.731557	-10.3631	3.67568	-2.75878	-40.7253	-0.575441	0.000547999
TAGCGATTTTGAATGCCAGTG	0.00392071	0.0043253	0.0386364	0.0414156	-8.77723	-4.24318	-10.0929	-7.7504	-6.84603	-9.30083	-6.19928	-12.6813	-12.6912	-12.2516	-11.7542	-12.4823	-4.11417	-4.6485	-5.87387	3.483	-1.59483	-20.2546	-0.290994	0.00789047
GCGATTTTGAATGCCAGTGCA	3.47891362990555e-05	5.2575360107761e-05	0.0363636	0.0390756	-1.50242	0.47504	-1.59504	-1.40668	-1.60776	-1.6023	-1.57148	-1.32513	-3.39904	-1.37474	-2.42169	-2.23581	0.498627	0.423022	-2.05675	0.532446	-4.59705	-40.5345	-0.922544	0.000547999
CGTCGCTAGCGTGACGCTCAG	0.0252957	0.0266045	0.0909091	0.094994	-2.74333	-1.82454	-2.92279	-3.26607	-2.74679	-2.25372	-2.47803	-1.76151	-3.74728	-2.89935	-3.76193	-3.49944	-1.89871	-1.60857	-1.16111	0.715302	-1.41507	-7.82941	0.29906	0.0465244
TTGATCGCAGGTACGTCAACC	0.00185919	0.00215085	0.0363636	0.0390756	-9.21767	-4.02352	-10.3903	-7.54803	-5.82929	-11.7918	-10.6764	-12.0416	-12.1533	-12.6375	-6.68698	-12.624	-3.88869	-4.2111	-6.42985	3.58451	-1.62509	-18.3768	-0.214944	0.000547999
AACTACCGCATCCAGCATCGC	0.00191705	0.00219775	0.0363636	0.0390756	-7.4088	-3.60937	-7.97149	-6.25099	-5.44857	-10.9802	-8.61758	-9.66101	-8.06559	-7.45771	-7.03649	-12.9354	-3.60937	-3.61425	-4.37233	2.36298	-1.9266	-22.1999	-0.283886	0.000547999
TGAACACCTTTGTTCTTAAAT	4.53232232299813e-05	6.73935993697092e-05	0.0363636	0.0390756	-9.09997	0.736885	-9.84137	-6.05239	-5.71919	-11.7217	-8.79856	-12.2799	-9.97498	-12.2483	-9.18624	-12.0153	0.758251	0.678791	-10.6133	3.54436	-3.04457	-64.8106	-0.881191	0.000547999
GAACACCTTTGTTCTTAAATG	4.80593454411648e-08	7.53985059245131e-07	0.0363636	0.0390756	-5.08507	0.391827	-5.21231	-5.07913	-3.98798	-5.12134	-5.49607	-3.77934	-6.19077	-5.22365	-5.59652	-5.68134	0.392986	0.386259	-5.6055	0.826672	-6.63505	-79.0268	-1.98831	0.000547999
AAATGCGGAACCACAGGTTAC	0.0031215	0.00343992	0.0363636	0.0390756	-9.58429	-3.48486	-10.5486	-7.02854	-5.95502	-11.6382	-11.0583	-11.838	-12.349	-9.91844	-11.4285	-12.8739	-3.192	-4.08661	-6.94651	3.33106	-1.94023	-18.5399	-0.305539	0.000547999
TACCAGGATGATTTCGTTGTT	0.0136415	0.0145698	0.0363636	0.0390756	-1.33855	0.318019	-1.44302	-1.77481	-0.829752	-1.52079	-1.22193	-1.49037	-2.08165	-1.30721	-1.22117	-1.67872	0.172703	0.470122	-1.79826	0.382812	-4.89311	-33.5074	-1.37022	0.000547999
GTTGTTCAGAACGCGCTGACG	0.00189388	0.00205648	0.0363636	0.0390756	-6.06875	-2.4146	-6.45104	-7.00442	-4.68939	-6.203	-5.47537	-6.93641	-6.94212	-5.34371	-6.39729	-7.63914	-2.46379	-2.27258	-4.03676	1.03408	-3.93115	-36.4893	-1.02333	0.000547999
CAGCCAGTTCCTGCATGTCAG	4.17299777648164e-05	6.22215449266277e-05	0.0363636	0.0390756	-7.99072	0.200125	-8.6104	-6.64023	-5.68277	-8.23513	-7.49223	-8.65954	-9.9874	-12.3345	-9.33505	-12.438	0.132973	0.322364	-9.04659	2.28719	-3.86325	-51.6717	-0.76353	0.000547999
AGCCAGTTCCTGCATGTCAGC	0.000124547	0.00016814	0.0363636	0.0390756	-8.19444	0.48842	-9.61728	-6.29161	-5.1812	-7.64555	-11.8511	-12.2215	-12.1076	-12.7512	-7.72053	-12.1422	0.471167	0.521911	-9.74845	3.65786	-2.6582	-62.0607	-0.619293	0.000547999
TCAGCCGGGATGTCTTCATAG	3.21968800623974e-05	4.64399805212694e-05	0.0363636	0.0390756	-6.20918	1.00939	-6.63054	-5.76389	-5.08274	-5.863	-8.66011	-11.8336	-6.94247	-7.44063	-6.94241	-6.06249	0.894391	1.21833	-7.67314	1.49025	-5.50742	-59.5958	-0.88614	0.000547999
CAGCGCCAATCGCCAGCTGCA	0.111529	0.114878	0.0397727	0.0425771	-0.866215	0.0476554	-0.961939	-1.37703	-0.654184	-1.5024	-0.777089	-0.520109	-1.30995	-0.95451	-0.83173	-1.24866	0.265757	-0.255408	-1.01959	0.493465	-2.15513	-17.4693	-0.408902	0.00789047
AGCGCCAATCGCCAGCTGCAG	0.0325235	0.0340947	0.106534	0.110791	-8.87466	-5.70893	-9.84929	-7.42892	-5.80801	-11.7013	-10.9153	-11.7365	-11.9523	-6.6612	-11.5344	-9.82379	-6.15462	-5.06691	-4.2853	3.47134	-1.12163	-11.6174	0.12934	0.0542744
GGAACAGGGTTCGCGCCCAGA	4.58894278122071e-05	5.881875333394e-05	0.0363636	0.0390756	-6.0774	-0.411159	-6.38519	-5.69823	-6.52077	-7.30788	-5.72126	-5.4968	-8.52943	-7.46331	-6.15252	-6.42025	-0.534599	-0.202335	-6.11506	0.987475	-6.02541	-49.3904	-1.60553	0.000547999
TTTGATCTGACCAACAACTTT	0.00109819	0.00127467	0.0363636	0.0390756	-0.323625	1.29272	-0.399995	-0.399618	-0.32048	-0.200335	-0.662789	-0.724793	-1.27396	-0.654829	0.357923	0.163354	1.21562	1.44362	-1.79988	0.498931	-3.68489	-40.1741	-0.938776	0.000547999
TTGATCTGACCAACAACTTTC	0.000385778	0.000458453	0.0363636	0.0390756	-1.99615	0.800024	-2.08947	-1.99562	-2.17154	-1.71109	-2.61081	-1.92656	-3.31512	-1.7475	-2.12992	-2.71264	0.701192	0.938175	-2.95146	0.510528	-5.88329	-38.9738	-1.74445	0.000547999
CCCATGCGGTCCATTTTGTTA	6.13653655920651e-05	9.22995387655628e-05	0.0363636	0.0390756	-2.85072	-0.615592	-3.10468	-2.05211	-2.17382	-3.09602	-4.81694	-2.58819	-2.86149	-4.06935	-3.74609	-3.38759	-0.648488	-0.592493	-2.40874	0.857103	-2.78254	-23.0036	-0.710899	0.000547999
TTTTGTTAACGAACGCAATGC	0.0060809	0.00667551	0.0409091	0.0437739	-10.0984	-4.57695	-10.9242	-7.36334	-5.80966	-11.4502	-11.2262	-11.7695	-12.4012	-12.138	-11.0957	-12.4178	-5.12358	-3.90914	-6.66105	3.36466	-1.74917	-11.6445	-0.141235	0.00789047
TTTGTTAACGAACGCAATGCG	0.000272126	0.00034583	0.0363636	0.0390756	-2.25559	-0.325492	-2.47947	-3.23461	-2.23533	-3.01174	-2.07152	-1.59156	-4.95497	-1.89499	-2.99236	-2.47947	-0.38095	-0.242977	-2.1523	0.837271	-2.67221	-22.9486	-0.534183	0.000547999
CCGCACCATCAAGAACACGCA	0.000650373	0.00081281	0.0363636	0.0390756	-0.980602	0.319688	-1.04463	-1.02768	-1.34605	-0.885725	-0.5774	-0.970182	-3.19028	-0.269303	-1.19876	-1.39955	0.322974	0.31697	-1.33992	0.37511	-3.49477	-33.7765	-0.373761	0.000547999
ATGGAACGTTCTACTTCGATG	0.0167023	0.0181089	0.273295	0.279439	-5.19791	-3.18796	-7.77433	-3.52537	-5.19791	-11.2362	-8.5891	-2.10453	-3.18097	-8.64255	-9.1938	-10.2057	-3.35534	-2.98993	-4.70841	3.53946	-1.00019	-22.543	1.04984	0.187503
CGATGGTGAAGTCAACGTGCC	0.0647818	0.0670724	0.212216	0.217935	-9.84164	-6.63501	-10.6144	-6.83049	-5.10864	-11.474	-11.5141	-9.71631	-12.363	-12.783	-11.1719	-12.1412	-7.18924	-5.97236	-3.83836	3.74282	-0.933678	-12.5493	1.34013	0.17969
GACCAGAATGCAGTAGTCGCT	2.11489708464075e-05	2.83760916227942e-05	0.0363636	0.0390756	-2.20893	1.18919	-2.27951	-2.55518	-2.16389	-2.28103	-2.20498	-2.30913	-3.46907	-1.98739	-2.46112	-2.0992	1.14736	1.25173	-3.50023	0.279088	-12.924	-109.149	-2.25724	0.000547999
ACCAGAATGCAGTAGTCGCTG	1.71657682572106e-06	6.51851520765358e-06	0.0363636	0.0390756	-3.52503	1.00843	-3.62651	-3.57054	-3.49949	-4.48595	-3.8719	-3.79454	-0.747635	-3.48608	-3.35006	-4.33667	1.00843	1.00698	-4.60476	0.596253	-7.55462	-81.9578	-1.1298	0.000547999
GTCCATGGTAGCCGCGCCGTC	0.00299304	0.00326593	0.0363636	0.0390756	-3.0032	-0.872666	-3.11787	-3.43746	-3.07104	-3.19476	-2.78045	-2.77547	-3.94114	-3.15563	-2.4181	-3.30528	-0.912332	-0.819776	-2.23259	0.442213	-4.78652	-30.1006	-1.29274	0.000547999
ATTTTATGGTTTACACCGGTG	0.00110267	0.0012892	0.0363636	0.0390756	-9.71968	-4.01424	-10.5393	-6.57769	-7.4011	-11.2753	-12.0036	-9.51253	-12.0562	-12.0994	-11.4432	-12.7126	-4.35174	-3.62649	-6.46279	3.11273	-1.96496	-19.0506	-0.393064	0.000547999
AGCCCAAAGCGGGCTGCTTAC	0.00106309	0.00123786	0.0363636	0.0390756	-7.09238	-3.15237	-7.48642	-7.14548	-6.77692	-7.47564	-6.2116	-11.9727	-9.13582	-6.30976	-11.3901	-8.11249	-3.14919	-3.16041	-4.39069	1.55886	-2.94507	-21.2861	-0.397886	0.000547999
GCCCGCCTGGTGACTAAAATT	0.0108574	0.0114525	0.0414773	0.0443238	-2.28065	-1.24499	-2.37292	-3.10986	-2.1984	-1.68317	-2.94218	-1.65921	-2.86278	-2.42973	-2.39177	-2.2984	-1.23951	-1.26723	-1.09865	0.559699	-2.04114	-15.1217	-0.322233	0.00789047
CGCCTGGTGACTAAAATTCCG	0.000287129	0.000366057	0.0363636	0.0390756	-9.05339	-2.84872	-9.93382	-7.38238	-7.03468	-8.13498	-11.1537	-9.48845	-11.9561	-12.3609	-11.5245	-12.0705	-3.03795	-2.55428	-7.39094	2.48085	-2.84789	-40.4257	-0.499916	0.000547999
GCCTGGTGACTAAAATTCCGA	5.93410779649701e-05	8.58286872187707e-05	0.0363636	0.0390756	-10.4225	-2.3335	-11.2025	-10.1049	-7.66678	-11.5239	-11.3997	-11.7664	-12.3255	-12.2833	-12.2996	-12.4989	-2.33701	-2.32435	-8.57495	2.71388	-3.19992	-45.3415	-0.69531	0.000547999
CTTGTTGGCTTCGGCCATACG	0.0466396	0.0484013	0.05625	0.0593787	-8.28525	-4.78125	-9.00468	-7.62564	-6.97147	-10.9638	-11.1284	-8.14852	-8.02152	-12.6317	-9.19756	-12.624	-4.30838	-5.86365	-4.15365	2.79441	-1.51464	-11.8523	-0.167125	0.0155432
CCTTTGTTGTCTGCAGCATCA	4.30817700828975e-05	6.52483286851211e-05	0.0363636	0.0390756	-9.21569	-0.491291	-9.91999	-6.90792	-5.96325	-11.5994	-9.13633	-9.58142	-12.5007	-12.0758	-11.2718	-10.1	-0.528786	-0.452653	-9.35383	2.91119	-3.30848	-72.0562	-0.787849	0.000547999
AGTGAGTTCGTTCGCCAGGCG	0.00873168	0.00956191	0.0366477	0.0393696	-4.663	-2.51427	-5.1493	-7.1729	-3.43531	-4.17354	-3.89265	-4.66401	-11.8203	-5.37295	-5.29831	-6.6381	-2.53573	-2.46499	-2.78354	1.88887	-1.53489	-17.8557	-0.14466	0.000547999
TTCAACGATCCAACGCATTGC	0.00301851	0.00340773	0.0363636	0.0390756	-5.04077	-1.76562	-5.36392	-4.67441	-5.00559	-4.00504	-4.75952	-5.34752	-9.83953	-12.6879	-6.75301	-5.71836	-1.88182	-1.57564	-3.60961	1.40195	-2.79004	-29.516	-0.292611	0.000547999
TTGCCAGAGCATTACGACGGA	0.000594223	0.000690508	0.0363636	0.0390756	-0.0821189	1.09038	-0.169441	-0.42812	-0.181044	-0.00914177	0.364554	0.497788	-0.865424	-0.0729548	-0.271121	-0.862712	1.03912	1.17429	-1.27946	0.524556	-2.57686	-23.9032	-0.685331	0.000547999
CAGAGCATTACGACGGACCGG	0.006384	0.00687233	0.0363636	0.0390756	-4.33127	-1.61065	-4.5957	-4.09357	-4.15414	-4.20969	-4.15309	-5.57683	-5.21672	-5.15353	-4.54331	-5.20211	-1.7461	-1.39598	-3.06377	0.665407	-4.3792	-23.8848	-1.76759	0.000547999
GACGGACCGGACGGACTTCAA	0.000124521	0.000156157	0.0363636	0.0390756	-5.17465	-0.548986	-5.35562	-5.47535	-4.86978	-5.66143	-4.75427	-5.36388	-9.00805	-5.54651	-4.26348	-5.38139	-0.731453	-0.341687	-4.72614	0.697625	-7.1113	-50.7177	-0.947303	0.000547999
ACGGACCGGACGGACTTCAAC	7.6062615028575e-07	2.29846069287877e-06	0.0363636	0.0390756	-2.57883	1.20189	-2.78596	-2.87161	-2.48609	-2.51044	-2.85476	-2.06269	-4.16896	-2.14592	-3.23468	-2.92922	1.23464	1.15711	-3.86898	0.499751	-8.15705	-69.5206	-1.86077	0.000547999
CTTCAACTGGAACCTGATAAG	0.0677647	0.0700038	0.140341	0.145219	-10.1768	-6.20856	-11.0671	-7.30595	-5.68532	-11.9893	-11.1347	-12.2743	-12.507	-11.8723	-11.3793	-13.338	-7.21066	-5.27555	-4.93647	3.37059	-1.16678	-11.381	0.893676	0.124035
TAAGTAGAACCACCAACGCGG	0.00164153	0.00194039	0.0363636	0.0390756	-2.95915	-1.32202	-3.10913	-2.50107	-2.99818	-3.46741	-1.94603	-3.43478	-4.82443	-2.81087	-6.20056	-3.07971	-1.39824	-1.20166	-1.82449	0.9004	-2.01549	-22.7997	-0.232255	0.000547999
GGCGGGACTTAACTTCGACAG	0.00300146	0.00327239	0.0363636	0.0390756	-1.4819	-0.185665	-1.54979	-1.47566	-1.80052	-1.25752	-1.32915	-1.4562	-2.74962	-1.5086	-2.36513	-1.85554	-0.264826	-0.100248	-1.40414	0.405705	-3.3645	-26.8865	-0.792108	0.000547999
TCGACAGTCGGACGCACGTTT	2.92693841702112e-06	9.0085571827376e-06	0.0363636	0.0390756	-2.8241	0.136668	-2.9726	-3.15141	-2.71633	-3.41281	-2.78131	-2.93092	-4.96544	-2.72807	-4.39491	-2.33981	0.0997826	0.20523	-3.11298	0.58803	-5.55541	-71.35	-1.13189	0.000547999
GACAGTCGGACGCACGTTTTC	0.00832239	0.00910634	0.0397727	0.0425889	-7.17721	-4.27605	-7.8311	-7.17901	-6.07888	-5.48097	-6.48742	-9.60498	-11.9496	-7.84033	-11.7849	-12.6362	-4.07174	-4.55591	-3.69159	2.98101	-1.46027	-9.63692	-0.100792	0.0078293
AAGCTTCCAGTTCAGATTTAC	0.00317687	0.00344598	0.0363636	0.0390756	-1.47345	-0.155681	-1.55344	-1.45835	-1.31959	-2.50786	-1.19537	-1.40838	-2.24072	-1.90997	-2.03609	-1.53824	-0.221709	-0.0575515	-1.51206	0.462855	-3.19417	-26.452	-0.996649	0.000547999
CAGTTCAGATTTACCAGAACG	4.78549075524175e-05	6.88734978987877e-05	0.0363636	0.0390756	-3.45446	-0.570663	-3.56829	-3.5244	-3.37404	-4.05229	-4.35231	-2.83808	-5.98464	-4.97682	-3.01746	-3.39781	-0.539023	-0.643443	-3.05025	0.876745	-3.77451	-36.9674	-0.865826	0.000547999
AATTTAGCCAGCAGTTCTGAT	0.00376961	0.00410646	0.0363636	0.0390756	-1.76007	0.242639	-1.84034	-1.76845	-1.86967	-1.36365	-1.97262	-1.44378	-2.41964	-1.61467	-2.02222	-2.1066	0.169835	0.346756	-2.15293	0.354896	-5.77806	-41.6875	-2.02934	0.000547999
CCAGCAGTTCTGATCCGAACT	0.00164914	0.00184948	0.0363636	0.0390756	-0.879038	0.137049	-1.09696	-1.67082	-0.824259	-1.09696	-0.819363	-0.387807	-1.86096	-0.575686	-1.95337	-1.30967	0.178761	0.0687393	-1.22693	0.587461	-2.31765	-17.098	-0.510251	0.000547999
TGATCCGAACTTCGGATCCGG	0.0106408	0.0113262	0.0366477	0.0393687	-1.46721	-0.437051	-1.55248	-1.67642	-1.42805	-1.47721	-1.04143	-1.4953	-2.53823	-2.03247	-1.11036	-1.80431	-0.377126	-0.532614	-1.07674	0.482648	-2.15975	-18.2873	-0.552275	0.000547999
CCAATGACGCGACGACGTGGC	0.00482033	0.00523036	0.0363636	0.0390756	-1.84704	-0.202596	-1.96635	-1.97559	-1.83101	-1.68602	-1.1689	-1.48809	-2.84849	-2.06717	-2.49454	-2.40189	-0.305989	-0.0522928	-1.791	0.529419	-3.41441	-21.2415	-0.933176	0.000547999
AAAACGTTTGGCCTTACTTAA	0.00300022	0.00339766	0.0366477	0.0393693	-6.40041	-2.88898	-6.75345	-6.27869	-6.6298	-6.49509	-5.33127	-11.8737	-12.2183	-9.24052	-4.93669	-7.05583	-2.80385	-3.04109	-3.89854	2.19131	-1.97247	-26.0918	-0.231961	0.000547999
TAACGGAGAACCATTAAGCCT	0.0169446	0.0180608	0.0386364	0.0414052	1.15245	1.44024	1.12448	1.24544	1.17011	1.2334	1.15071	0.539512	0.492798	1.10331	1.13432	1.07977	1.4038	1.49092	-0.336274	0.162751	-1.90035	-22.6829	-0.226476	0.000547999
TAGGACGCTTCACGCCATACT	1.98881693765641e-05	3.63462615531717e-05	0.0363636	0.0390756	-3.9092	-0.935193	-4.21575	-3.91279	-4.23529	-3.33361	-3.34347	-6.41781	-5.69067	-3.52174	-4.70608	-5.11641	-0.910087	-0.966463	-3.30863	1.11108	-3.11474	-25.2061	-0.895459	0.000547999
GCCTGCTTACGGTCTTTAACG	0.00479702	0.00519428	0.0363636	0.0390756	-3.15523	-1.12459	-3.23797	-3.1977	-4.05145	-3.98652	-3.21792	-2.32214	-4.79846	-2.61532	-3.30198	-3.10629	-1.23259	-0.879922	-2.22304	0.709304	-2.98893	-28.2403	-0.742254	0.000547999
CCTGCTTACGGTCTTTAACGC	0.000257524	0.000310876	0.0363636	0.0390756	-2.94939	-0.774932	-3.11165	-3.14064	-2.33088	-3.18304	-2.92577	-2.12617	-5.10574	-2.81792	-4.2115	-3.50625	-0.781824	-0.77138	-2.32554	0.653693	-3.19562	-32.2939	-0.718341	0.000547999
GCCGGAGCAGTCAAGCGCACC	4.15700987805935e-05	5.52728380330429e-05	0.0363636	0.0390756	-1.05367	0.758937	-1.1996	-0.770645	-0.866497	-1.05729	-1.83685	-0.486728	-1.7592	-1.18686	-1.3648	-1.80127	0.763855	0.746855	-2.03365	0.475448	-4.12215	-31.647	-1.19372	0.000547999
CGCACCACGAACGGTGTGGTA	0.000305996	0.000359015	0.0363636	0.0390756	-2.53914	0.0696346	-2.70171	-3.23627	-1.83205	-2.57456	-2.93665	-1.80527	-3.5317	-2.67556	-3.5769	-2.07834	0.000858604	0.215471	-2.76486	0.673077	-4.06339	-37.0767	-1.21828	0.000547999
GAACGGTGTGGTAACGAACAC	0.00363562	0.00395714	0.0363636	0.0390756	-3.71671	-1.96969	-3.87033	-4.06221	-3.67234	-5.22513	-5.28037	-3.42171	-3.98604	-3.56667	-3.25331	-3.94165	-2.04314	-1.87697	-1.87365	0.658665	-2.98128	-21.615	-0.739555	0.000547999
AACGGTGTGGTAACGAACACC	0.000837887	0.00094957	0.0363636	0.0390756	-1.78746	-0.136324	-1.94711	-1.73582	-2.03487	-2.21933	-1.61145	-0.844199	-3.13471	-1.76656	-2.65125	-1.97616	-0.109275	-0.176947	-1.81568	0.535877	-3.4304	-29.9425	-0.719245	0.000547999
AAGGTCTTTTACACGACCGCC	0.000182724	0.000229027	0.0363636	0.0390756	-3.26153	-0.944391	-3.47419	-2.78185	-2.5419	-4.47307	-3.13747	-3.93943	-3.47456	-3.20582	-5.22428	-3.72565	-0.892308	-0.988616	-2.61664	0.70246	-3.77492	-23.4107	-0.775277	0.000547999
TTTTACACGACCGCCACGGAT	0.000332729	0.000398243	0.0363636	0.0390756	-1.41779	-0.0756104	-1.5087	-1.58825	-1.37672	-2.87957	-1.46056	-1.31948	-2.19188	-1.40052	-2.01792	-1.33183	-0.0951349	-0.0430379	-1.4547	0.316003	-4.56296	-40.1533	-0.821855	0.000547999
CGACCGCCACGGATCAGGATC	0.00132178	0.00157757	0.0363636	0.0390756	-5.06006	-2.44495	-5.32367	-4.99385	-5.20297	-5.02291	-4.25043	-9.65914	-8.94148	-6.83326	-3.70665	-6.36804	-2.3736	-2.57279	-2.9494	1.76515	-1.97234	-40.4576	-0.351189	0.000547999
TTATGACCTTCACCACCGATG	0.000146708	0.000204585	0.0363636	0.0390756	-1.35525	0.400154	-1.42353	-1.49002	-0.870402	-1.10723	-1.52166	-1.03711	-3.67298	-1.41228	-1.50956	-1.40798	0.361156	0.477455	-1.77033	0.347009	-5.25749	-40.6847	-0.571476	0.000547999
TATGACCTTCACCACCGATGT	0.00266055	0.0030233	0.0372159	0.0399559	-10.1892	-4.68359	-11.0734	-7.25377	-6.1643	-11.2241	-11.1875	-12.124	-12.8311	-12.3392	-11.3725	-12.4078	-5.03873	-4.26277	-6.54936	3.24637	-1.93296	-15.1351	-0.199659	0.000547999
ACACGGCATACTTTACGCAGT	0.00105736	0.00124114	0.0363636	0.0390756	0.273181	1.02034	0.147388	0.0419208	0.0848295	0.556897	0.470578	0.614671	-0.75487	0.272636	0.137488	-0.560952	1.00007	1.04228	-0.86429	0.410711	-2.32953	-31.5127	-0.36721	0.000547999
GAGTACATACGCCACGTTTTT	0.00404965	0.00456388	0.0363636	0.0390756	-5.75767	-2.90178	-6.28035	-6.48099	-4.4859	-8.36056	-11.6405	-5.75197	-6.40773	-5.11656	-11.6278	-4.98318	-2.93658	-2.83141	-3.24812	1.921	-1.67154	-28.8159	-0.197104	0.000547999
CACGTTGCTTTTTGCAACTTT	8.72162748264335e-05	0.000123623	0.0363636	0.0390756	-8.17818	-1.35075	-9.13037	-7.43551	-6.97016	-8.91877	-11.0591	-6.33331	-8.79666	-12.5836	-11.2927	-12.7624	-1.5194	-1.05088	-8.0842	2.78026	-3.24117	-30.1146	-0.610464	0.000547999
AATAAAACGACCTCATACAAT	1.35083379058804e-06	4.22728941877033e-06	0.0363636	0.0390756	-6.45388	1.24557	-6.89818	-5.14867	-4.56659	-7.69511	-6.5578	-7.4943	-9.90552	-7.57105	-6.01088	-7.0176	1.16862	1.37902	-8.18874	1.44927	-5.40386	-84.1264	-1.25405	0.000547999
TAAAACGACCTCATACAATAT	8.18926285794864e-05	9.84772102300562e-05	0.0363636	0.0390756	-1.02213	1.03308	-1.09586	-1.16017	-0.950614	-1.06243	-0.848113	-0.698409	-1.93174	-1.66728	-1.29525	-1.05811	1.04702	0.995797	-2.11139	0.291672	-6.95437	-53.3499	-1.83454	0.000547999
CAATATGAGGACGCCGAATTT	0.0061725	0.00670454	0.0363636	0.0390756	-0.139277	0.635154	-0.21885	0.270932	-0.0591224	-0.374421	-0.757037	-0.210383	-1.32997	-0.140594	-0.0372842	-0.512404	0.554244	0.757842	-0.930144	0.422061	-2.33654	-25.6271	-0.385175	0.000547999
ACGCCGAATTTTAGGGCGGTG	0.00148448	0.00166698	0.0363636	0.0390756	-1.79698	-0.610172	-2.03211	-2.10346	-2.47892	-1.36748	-1.79698	-1.40189	-2.84255	-2.33946	-1.16144	-2.04227	-0.631188	-0.563298	-1.35668	0.516429	-2.23856	-20.6675	-0.496783	0.000547999
AACTGGCTGGCGTGCGCGACC	0.000108016	0.000142277	0.0363636	0.0390756	-10.1654	0.352494	-11.1675	-6.63702	-4.68164	-11.4558	-10.7461	-12.2316	-12.0107	-12.6542	-11.9248	-12.7139	0.324485	0.392192	-11.741	3.53916	-3.46852	-75.2663	-0.717176	0.000547999
GCGTGCGCGACCGTGAGTCTG	0.00024634	0.000310767	0.0363636	0.0390756	-7.03157	-1.45391	-7.58084	-6.75674	-6.47516	-7.16552	-7.42623	-11.9219	-8.64062	-8.25019	-6.09972	-12.3252	-1.3277	-1.68571	-5.73046	1.53916	-3.91375	-52.8663	-0.547745	0.000547999
AGCTAACCCTGACGACGCTGT	2.66905764441333e-07	1.15211950039054e-06	0.0363636	0.0390756	-2.7503	1.10358	-2.88281	-2.75934	-2.02181	-3.33954	-3.00477	-2.28897	-3.84288	-3.00492	-2.52968	-2.96583	1.11155	1.09236	-3.98073	0.523782	-7.88845	-69.3988	-2.11285	0.000547999
TGAAATTTGACCAGTTAAACC	0.0222562	0.0235173	0.0372159	0.0399566	0.139344	0.843483	0.102648	0.105425	0.155258	0.376665	0.584062	0.157145	-0.936234	-0.316813	-0.12424	0.0546253	0.752716	1.01119	-0.783914	0.399156	-2.03498	-20.4101	-0.294328	0.0078293
GCGAGCGTCAATGTCTTCTTG	0.00964731	0.0106195	0.0482955	0.0513483	-4.42449	-2.50359	-4.83438	-2.87948	-4.47619	-6.39196	-4.84798	-5.13677	-9.1654	-9.28428	-3.49756	-3.29174	-2.47193	-2.56126	-2.18819	1.91088	-1.06816	-16.8202	-0.0399913	0.0155432
TCTTGCAGGGCGTATACGGTT	1.25554714189516e-05	1.79886394272055e-05	0.0363636	0.0390756	-4.01166	-0.252768	-4.18202	-4.13513	-3.88627	-3.17951	-3.34981	-4.54669	-5.11929	-5.18252	-3.96554	-5.0881	-0.238903	-0.290668	-3.95582	0.689723	-5.76674	-57.5026	-1.64026	0.000547999
CTTGCAGGGCGTATACGGTTA	0.000199034	0.000258894	0.0363636	0.0390756	-6.9133	0.208987	-7.58556	-6.60738	-3.40341	-7.75423	-7.07331	-4.67478	-11.9088	-7.95261	-11.6724	-8.48457	0.119477	0.358492	-7.80015	2.70039	-3.01816	-62.5989	-0.556048	0.000547999
TTGCAGGGCGTATACGGTTAT	8.92656220276266e-08	7.90910327150392e-07	0.0363636	0.0390756	-5.00319	0.751826	-5.26577	-4.62722	-3.97973	-4.99929	-5.79346	-6.50859	-6.25094	-5.29238	-4.74864	-5.46307	0.725756	0.792427	-6.01077	0.80307	-7.10802	-64.3584	-2.32177	0.000547999
TATGGCGGCGATGACGCCATC	0.00116228	0.00132004	0.0363636	0.0390756	-2.36	-0.728825	-2.4495	-2.42185	-1.49601	-2.35026	-3.1723	-1.44159	-3.04221	-2.5791	-2.25073	-3.10597	-0.772164	-0.657535	-1.78479	0.58732	-2.74889	-21.3258	-0.468309	0.000547999
GATGACGCCATCCTGAAGTAA	0.000108636	0.000137288	0.0363636	0.0390756	-6.58985	0.636452	-6.94112	-5.4623	-5.52148	-6.96743	-6.58899	-8.06435	-11.8785	-7.64476	-6.95158	-6.71085	0.626012	0.657811	-7.60159	1.36366	-5.94891	-104.893	-0.745663	0.000547999
CTTCCGCAAGTAAACGCAGCA	1.83812882617143e-07	1.47942078394485e-06	0.0363636	0.0390756	-6.46184	0.453781	-6.72118	-6.60229	-4.32738	-6.08336	-6.51167	-6.06125	-7.7843	-6.9637	-7.56499	-8.24098	0.391382	0.557807	-7.17277	1.00522	-7.05612	-78.9043	-1.62387	0.000547999
TCCGCAAGTAAACGCAGCAAA	4.83199325277206e-06	1.20707731914912e-05	0.0363636	0.0390756	-4.98391	0.851706	-5.1748	-5.07857	-3.3381	-4.91692	-8.07147	-5.76451	-8.36198	-4.60312	-5.85767	-4.87688	0.77139	0.982029	-6.24995	1.32949	-4.93929	-78.1214	-0.988847	0.000547999
CCGCAAGTAAACGCAGCAAAG	0.000155455	0.000180493	0.0363636	0.0390756	-4.10301	-0.470596	-4.21194	-4.14182	-3.95079	-4.0214	-4.07853	-4.68765	-6.56617	-3.23288	-4.67955	-4.35997	-0.547575	-0.331124	-3.87261	0.594427	-6.54861	-41.3412	-1.19357	0.000547999
GCAAGTAAACGCAGCAAAGAG	7.53934853863068e-05	0.000104716	0.0363636	0.0390756	-9.46695	0.635936	-10.1953	-6.29208	-5.26214	-11.2587	-11.7323	-9.50591	-12.8898	-10.0172	-11.5202	-12.3595	0.564809	0.741741	-10.8937	3.37436	-3.3032	-55.8479	-0.679236	0.000547999
AAACGCAGCAAAGAGGAGAAG	6.39642343251474e-08	8.65261747881338e-07	0.0363636	0.0390756	-3.87208	1.23994	-4.06191	-3.82437	-3.29337	-5.32693	-4.09664	-4.31843	-5.83963	-3.78887	-3.55991	-4.51365	1.20968	1.29071	-5.30631	0.780596	-7.09838	-86.4405	-1.86892	0.000547999
AACGCAGCAAAGAGGAGAAGT	3.59099023234886e-05	5.81380706793467e-05	0.0363636	0.0390756	-9.60539	1.74681	-10.478	-5.52355	-4.1483	-11.7892	-11.216	-12.0479	-9.16181	-12.3481	-11.5674	-12.167	1.74665	1.74957	-12.1958	3.90284	-3.23882	-74.1525	-0.722098	0.000547999
AGGAGAAGTCGGAATGCCACG	2.82226910151581e-05	3.67875449661419e-05	0.0363636	0.0390756	-5.35017	-0.55931	-5.58375	-5.28315	-5.25864	-4.16579	-5.89365	-5.68939	-7.53879	-4.27411	-6.2299	-6.36069	-0.519497	-0.637456	-4.98387	1.05611	-5.02951	-67.4265	-1.37042	0.000547999
GCGGCGTAACGTATGCAGCAT	0.0003516	0.0004057	0.0363636	0.0390756	-4.62447	-0.160866	-4.75061	-4.66665	-4.43345	-5.64258	-4.4084	-5.25315	-5.24854	-5.12027	-3.9924	-4.63067	-0.233526	-0.0512642	-4.69206	0.558977	-8.77272	-52.8075	-2.70676	0.000547999
ACGTATGCAGCATGCGAACCT	4.19025558242319e-05	6.49676897221474e-05	0.0363636	0.0390756	-9.77087	1.66526	-10.6767	-5.42304	-4.45516	-11.7356	-11.1607	-9.84283	-12.4334	-12.1412	-11.8906	-12.905	1.60334	1.77175	-12.4947	3.79231	-3.29611	-41.8079	-0.898477	0.000547999
AGCATGCGAACCTCAGAATCT	3.12395986374069e-05	5.47099520327811e-05	0.0363636	0.0390756	-2.79791	1.82353	-2.96267	-3.5802	-3.64131	-1.76603	-2.58865	-0.699893	-7.07488	-4.72559	-2.8756	-2.85957	1.84824	1.77159	-4.7307	1.27334	-3.69017	-78.2113	-0.758633	0.000547999
CGCCAAGACCGCGTTCGCGCA	4.1781319372446e-05	6.3297250078353e-05	0.0363636	0.0390756	-8.23076	-0.955747	-9.05451	-7.48125	-6.86207	-11.7682	-11.1671	-9.69054	-7.77831	-12.7083	-8.07669	-10.2067	-1.10946	-0.727739	-8.02628	2.39037	-3.44601	-38.8372	-0.848868	0.000547999
CACGCCCGGCTTTTGCCCTTC	0.154106	0.156747	0.228125	0.233466	-3.12905	-2.6072	-3.19137	-3.13148	-3.29236	-3.25696	-2.59027	-3.43877	-3.10953	-3.42151	-2.46769	-3.27885	-2.58117	-2.62149	-0.516105	0.46823	-1.04857	-8.34594	0.844284	0.156253
CGGCTTTTGCCCTTCCAGAAT	0.00137787	0.0015432	0.0363636	0.0390756	-1.09456	0.150587	-1.17535	-1.62898	-1.16731	-0.660555	-0.855501	-0.40513	-1.89048	-1.92108	-1.33381	-1.10765	0.193928	0.0792067	-1.37188	0.589984	-2.34594	-24.3698	-0.590894	0.000547999
CCGATGCGCTGCCGTGCGGCG	0.531825	0.535017	0.592898	0.597348	-2.25713	-1.94246	-2.30574	-2.53191	-2.08735	-2.20457	-2.5082	-1.47464	-3.02292	-2.26986	-1.86197	-2.67477	-1.75318	-2.31285	-0.273425	0.597974	-0.404628	-5.34802	4.45226	0.328126
GATGCGCTGCCGTGCGGCGCC	0.0316797	0.0333587	0.275284	0.281563	-0.640337	-1.48343	-0.556928	-0.822998	-1.62282	-0.151029	-0.609772	-0.38196	0.24034	-0.588293	-0.40668	-1.9562	-1.48533	-1.46704	0.958826	0.528774	1.37358	-2.07309	11.5493	0.201553
ATGCGCTGCCGTGCGGCGCCG	0.0289313	0.0304783	0.0363636	0.0390756	1.49411	0.396583	1.52694	1.39356	1.03644	1.82967	1.23518	1.52146	1.80995	1.51078	1.73446	1.54786	0.508476	0.234373	1.16904	0.312325	3.83483	1.14146	39.173	0.000547999
AACAAAGGCGATTTTATTCAT	0.0074262	0.00828755	0.0582386	0.0614774	-3.01141	-1.89494	-5.07671	-2.08972	-2.91159	-5.10408	-7.9685	-5.54663	-2.19938	-2.95508	-5.87364	-8.13364	-1.90563	-1.86922	-3.0759	2.45462	-1.08366	-20.9958	-0.00840066	0.0234639
GCACCACCCGATCGCAGGTCA	5.54112466893457e-05	7.78885778773247e-05	0.0363636	0.0390756	-7.31996	0.17099	-7.82173	-6.23558	-5.69065	-7.69464	-6.98706	-9.51233	-11.7464	-7.23751	-11.6629	-8.57257	0.110647	0.266396	-8.12578	2.27323	-3.9558	-78.3949	-0.787008	0.000547999
AGCGAGGCTTCCGCCAGCGCG	0.00369124	0.00400374	0.0363636	0.0390756	-3.87911	-1.55023	-4.17789	-3.28608	-4.4855	-6.15824	-4.13834	-3.9384	-4.91438	-2.74905	-5.28107	-3.57266	-1.4447	-1.75445	-2.68751	0.963959	-2.69184	-21.611	-0.485135	0.000547999
CCGAGACCGCTTAGCGTAAAG	0.00610998	0.00658653	0.0363636	0.0390756	-7.25887	-3.3525	-8.07244	-8.65923	-5.9242	-7.36538	-8.26324	-5.64502	-11.9842	-6.62237	-9.13392	-9.72572	-3.14951	-3.66416	-4.51257	2.01217	-2.07996	-15.3445	-0.290535	0.000547999
ACCGCTTAGCGTAAAGCCGGG	7.04818054396159e-06	1.30137921631583e-05	0.0363636	0.0390756	-3.99165	-0.0167337	-4.12429	-3.99175	-3.00195	-4.0626	-6.08732	-4.36015	-5.20253	-3.97092	-4.89707	-3.64344	-0.100376	0.094183	-4.17126	0.767878	-5.50116	-41.3421	-1.24678	0.000547999
GTAAAGCCGGGCTGAAGATTG	3.0013763076074e-05	4.93004919788686e-05	0.0363636	0.0390756	-9.83264	0.546246	-10.5609	-7.01741	-5.3484	-11.3493	-11.5049	-9.83678	-12.0584	-12.7172	-12.0059	-13.0328	0.557337	0.5337	-11.2899	3.38573	-3.14206	-94.7106	-0.804995	0.000547999
ACAATTCAGCTGTTGCCAGGC	2.68060091344594e-07	1.81445441543161e-06	0.0363636	0.0390756	-4.33274	1.08681	-4.55615	-3.81218	-3.09259	-4.54367	-4.52272	-4.68767	-5.09112	-4.04648	-6.81365	-4.91499	1.06028	1.13724	-5.74206	0.821971	-6.66645	-73.6733	-1.71428	0.000547999
GATCGACCTCATCGCTGGCCG	5.60032997318691e-05	7.74010865100053e-05	0.0363636	0.0390756	-7.58195	0.0314458	-8.12773	-6.09078	-5.10909	-8.24555	-7.3188	-8.6351	-12.4785	-9.96558	-7.34108	-9.97785	-0.0208151	0.0967776	-8.21692	2.29924	-3.90148	-55.2824	-0.755618	0.000547999
ACCTCATCGCTGGCCGGCGAG	5.61673102456497e-05	8.2576291453597e-05	0.0363636	0.0390756	-9.53454	-0.16188	-10.4424	-7.10765	-6.32654	-11.4648	-8.55312	-11.2865	-12.333	-12.1232	-11.6084	-12.2034	-0.16988	-0.155336	-10.3078	2.98581	-3.38553	-70.414	-0.683638	0.000547999
GCGTTATACACCCCTTCGCGA	0.000808785	0.000908909	0.0363636	0.0390756	-3.3124	-0.839645	-3.49616	-3.58674	-2.7472	-3.91123	-3.56536	-3.78326	-3.66154	-2.46997	-2.55961	-3.35805	-0.881841	-0.736067	-2.60323	0.649352	-3.63315	-35.4893	-1.32661	0.000547999
GTGGCCTTCCTCAATCACTGC	0.000460388	0.00053385	0.0363636	0.0390756	-0.935429	0.910141	-1.03528	-1.2666	-1.00348	-0.403187	-0.963695	-0.453733	-1.91319	-1.18335	-0.784195	-1.25651	0.854116	1.00559	-1.97869	0.507026	-3.86037	-30.1154	-1.25525	0.000547999
CTGCAACGCGCTGCTCGCCTG	6.14673848166533e-05	8.03669031262379e-05	0.0363636	0.0390756	-10.4368	-2.30188	-10.9963	-9.28017	-9.83136	-11.3221	-11.2032	-11.5586	-11.9352	-12.1648	-11.5279	-12.0506	-2.35815	-2.22545	-8.48299	2.09576	-3.88789	-40.419	-0.768662	0.000547999
TCGCCTGCTGGGTGCCATAAG	7.22115224855477e-06	1.59542940386498e-05	0.0363636	0.0390756	-4.90716	0.333698	-5.18352	-5.24971	-3.82259	-4.0063	-4.98501	-4.50343	-8.95453	-5.90233	-5.76737	-5.20156	0.237411	0.464682	-5.43037	0.911415	-6.04923	-50.7338	-0.765755	0.000547999
AACGCATTACTTATCTTGCCC	0.0346765	0.0365438	0.13125	0.135571	-6.87979	-5.35893	-7.54669	-5.53915	-5.92486	-11.2128	-6.25006	-11.8064	-9.90166	-7.09049	-7.24374	-12.4986	-5.62515	-4.87575	-2.08374	3.09521	-0.742592	-8.29379	0.166607	0.100781
TGCCCCTGGAAGTCGCCGCTT	0.000294755	0.000336191	0.0363636	0.0390756	-2.38371	0.337889	-2.48082	-2.1647	-2.02454	-2.23251	-2.43282	-2.59093	-3.40148	-2.85317	-2.56495	-2.49957	0.371801	0.276517	-2.81289	0.446824	-6.47807	-50.8911	-1.97665	0.000547999
GAAGTCGCCGCTTTTGAACTG	0.119417	0.122947	0.39375	0.400396	-7.3958	-5.21997	-8.28181	-7.45319	-5.68661	-9.06995	-11.4164	-9.48961	-12.2974	-3.18317	-1.38424	-12.0113	-5.59958	-4.64951	-2.94865	4.37389	-0.595602	-8.33815	1.95631	0.250002
CCGCTTTTGAACTGGCGAATA	1.29153552518929e-06	4.66750583089948e-06	0.0363636	0.0390756	-6.09079	0.232844	-6.36391	-6.17977	-4.99122	-6.74263	-5.6092	-5.56698	-8.47038	-9.2601	-6.33848	-7.61632	0.255594	0.21051	-6.68587	1.2388	-5.58002	-82.518	-1.26253	0.000547999
ATATAGAGGTACACGGTGTGC	0.00515512	0.00565058	0.0363636	0.0390756	-1.88857	-0.0206885	-1.96906	-3.10058	-1.66515	-2.0703	-1.64358	-1.77684	-3.66274	-1.91304	-1.95894	-2.64518	-0.197142	0.218845	-2.026	0.540107	-3.78765	-32.8372	-0.875736	0.000547999
TATAGAGGTACACGGTGTGCT	1.92777729954407e-05	2.57531761188109e-05	0.0363636	0.0390756	-4.30704	0.385693	-4.47298	-3.85238	-3.75262	-4.3921	-4.91426	-4.61267	-5.60981	-4.25833	-4.42294	-4.86245	0.329754	0.488897	-4.89014	0.521242	-9.88884	-78.9662	-2.43996	0.000547999
TGATTGATCGCGTCTTTAATA	0.00142257	0.00164169	0.0363636	0.0390756	-4.94209	-1.79738	-5.20663	-5.82336	-4.70377	-4.61298	-4.75797	-5.2969	-9.91024	-4.54968	-7.79136	-5.43516	-2.05462	-1.45372	-3.40516	1.077	-3.28635	-26.8282	-0.478523	0.000547999
TCTGGCGATTCTTGGCGTTGT	0.00138793	0.00163414	0.0380682	0.0408377	-10.2291	-4.21306	-11.0309	-6.55841	-5.31301	-11.6397	-11.5595	-11.9354	-12.6749	-12.5989	-11.2125	-12.1925	-4.21054	-4.21977	-7.00397	3.92681	-1.72236	-18.8852	-0.161486	0.000547999
TCGGCGTTCACCTCTTCAATG	0.00152343	0.00173361	0.0363636	0.0390756	-1.17527	1.06805	-1.41582	-1.67022	-0.864506	-1.45101	-1.13439	-0.834147	-1.73399	-1.11038	-1.49825	-1.94953	0.975974	1.21952	-2.43431	0.377158	-6.11551	-37.1274	-2.05539	0.000547999
ATCCCACTTCCGGCGTTTCCG	4.4600825680691e-07	2.6011364689811e-06	0.0363636	0.0390756	-3.32395	0.777933	-3.7688	-3.86167	-2.73742	-3.29649	-4.65855	-3.00731	-5.55068	-4.46694	-2.9915	-3.83508	0.777094	0.783217	-4.55533	0.777122	-5.61939	-53.2025	-1.41083	0.000547999
TCCCACTTCCGGCGTTTCCGG	0.000169489	0.000223224	0.0363636	0.0390756	-8.57269	-0.516338	-9.6169	-6.3174	-5.7048	-9.09564	-6.23766	-11.8007	-12.7866	-9.7936	-12.059	-12.4885	-0.449381	-0.640644	-9.28164	3.71134	-2.60194	-48.7218	-0.57125	0.000547999
GAATAAAGGTGTTCATGATTT	5.98578287114504e-05	8.64135923091736e-05	0.0363636	0.0390756	-8.93445	-0.104529	-9.71953	-6.77787	-6.17669	-9.02603	-8.93058	-11.8795	-12.1058	-12.1835	-9.29793	-12.4028	-0.119024	-0.0901451	-9.75088	3.27958	-2.97353	-56.1882	-0.763591	0.000547999
ATAAAGGTGTTCATGATTTGC	0.00172088	0.00192284	0.0363636	0.0390756	-0.130258	1.0051	-0.206561	-0.252474	0.0729866	0.0962423	-0.194567	-0.273909	-1.15843	-0.870913	-0.156355	0.0786813	0.956606	1.08407	-1.16978	0.30622	-3.9019	-44.2472	-0.865549	0.000547999
AATCACGCGATGCTCACGATT	0.000309131	0.000398307	0.0363636	0.0390756	-7.89318	1.20806	-8.69366	-5.55449	-4.76743	-11.9094	-11.1296	-8.66816	-12.2655	-8.31658	-0.565098	-9.77687	1.17972	1.25236	-10.0947	4.73705	-1.99669	-69.8658	-0.250071	0.000547999
GGCAATCGTCACTGACTTCAT	0.000125212	0.000147295	0.0363636	0.0390756	-1.17431	0.953244	-1.35148	-1.35478	-0.940328	-1.56229	-1.14658	-1.60766	-1.9186	-0.751327	-1.04871	-1.55659	0.925732	1.0007	-2.34548	0.326794	-6.64793	-52.1517	-2.10332	0.000547999
CATCAGAACGCCGCTTTTCGC	5.66208981378152e-05	8.40168223976956e-05	0.0363636	0.0390756	-9.96402	0.289692	-10.8137	-6.31571	-4.87636	-11.2528	-10.6854	-11.7566	-12.1166	-12.3588	-11.2776	-11.8944	0.131756	0.517037	-10.8189	3.33869	-3.10434	-50.8296	-0.60308	0.000547999
GTAACGCAAGGTCGGTAATCG	0.000123371	0.000161996	0.0363636	0.0390756	-7.0279	0.0480699	-7.80826	-6.01644	-4.98716	-6.47651	-11.3142	-8.22488	-12.2247	-8.23074	-6.81044	-9.07713	0.0275503	0.0874322	-8.00496	2.40388	-3.50646	-64.3018	-0.791733	0.000547999
CGTGTGTTCGCCATTGGCGAT	4.06513238696287e-05	6.59318389503308e-05	0.0363636	0.0390756	-9.85207	0.629389	-10.6965	-6.13192	-4.70992	-9.25722	-11.3345	-11.7313	-12.532	-12.201	-12.1639	-12.5929	0.580171	0.713962	-11.2534	3.8683	-2.94652	-48.461	-0.716312	0.000547999
TCGCCATTGGCGATGCGAATA	7.8010653110968e-05	0.000105043	0.0363636	0.0390756	-7.97198	0.814425	-8.73398	-6.14992	-4.79691	-11.1137	-7.30036	-12.1231	-7.83774	-9.16891	-11.4418	-9.77705	0.818258	0.814009	-9.61576	2.82272	-3.86436	-42.3282	-0.748916	0.000547999
CGCCATTGGCGATGCGAATAG	0.000450696	0.00054119	0.0363636	0.0390756	-6.02459	-1.02301	-6.26244	-6.38865	-5.28328	-7.35857	-5.61183	-6.24519	-12.5937	-5.74463	-9.27025	-6.04049	-1.18612	-0.794707	-5.2965	0.967682	-5.37779	-43.4001	-0.543699	0.000547999
CGGAGCATTTCAAGTCCTGCA	3.96490180614026e-05	6.19068718940473e-05	0.0363636	0.0390756	-9.65655	1.10369	-10.5379	-6.31025	-4.84151	-11.8297	-11.5265	-11.8797	-12.4492	-12.2702	-11.1896	-9.91479	1.07899	1.15438	-12.0504	3.69782	-3.23282	-65.0949	-0.657459	0.000547999
AGAGTGCAATACGATTTCACA	0.00138197	0.00160569	0.0363636	0.0390756	-9.44954	-4.18099	-10.425	-6.84146	-6.21195	-11.1089	-11.1009	-12.3349	-12.3345	-12.7273	-8.42535	-12.4473	-4.23343	-4.05286	-6.2596	3.1595	-1.89503	-24.7224	-0.228591	0.000547999
ACGATTTCACAGTGGGAACCA	3.06544809145815e-06	9.00182579047701e-06	0.0363636	0.0390756	-4.39749	0.701115	-4.53409	-4.48569	-3.06946	-4.58222	-4.03442	-3.7832	-7.81702	-4.84419	-5.90616	-4.59961	0.688388	0.728987	-5.28243	1.03212	-5.24403	-57.3528	-1.29808	0.000547999
AGAATATCAAAATCGGTCTGG	0.000255643	0.000300289	0.0363636	0.0390756	-1.99957	-0.0745952	-2.21725	-1.73459	-1.19458	-2.22135	-1.70072	-2.47194	-2.68077	-2.00847	-2.65292	-2.45672	-0.107211	-0.0431939	-2.21277	0.517968	-4.17935	-33.8605	-1.14907	0.000547999
TATCAAAATCGGTCTGGTCGA	0.00137328	0.00165126	0.0363636	0.0390756	-0.950945	0.378786	-1.05621	-1.19735	-1.01979	-0.172837	-0.978909	-0.42887	-3.72682	-2.05605	-0.720348	-1.72943	0.352102	0.42212	-1.4147	0.690949	-2.1404	-42.495	-0.291772	0.000547999
GTTTCGTTGGTTAAAAGCGAC	0.0174273	0.0184289	0.0448864	0.0478734	-1.89856	-1.08398	-2.05512	-2.56423	-1.67638	-2.0487	-1.39272	-1.87881	-2.82955	-2.30332	-3.60273	-1.80925	-1.00182	-1.23802	-0.965298	0.583046	-1.60117	-13.0952	-0.105432	0.023282
TTGGTTAAAAGCGACCTGGAC	0.00313632	0.00355228	0.0363636	0.0390756	-7.78768	-3.37949	-8.78315	-7.36962	-6.14908	-11.2135	-10.9757	-11.942	-12.4558	-5.70835	-7.76137	-9.09364	-3.95221	-2.83486	-5.44453	3.24495	-1.71917	-21.0143	-0.303361	0.000547999
ATGAAAAAAAACACTCCTTTT	0.0049841	0.00548588	0.0363636	0.0390756	-5.2268	-2.13147	-5.50637	-3.92265	-5.34806	-6.52346	-6.89208	-4.84607	-11.8788	-4.15201	-5.67601	-5.49252	-2.19347	-2.05379	-3.39132	1.36061	-2.57889	-41.1474	-0.201199	0.000547999
AGGAGCCTGTCGTTATGTTTT	0.0012571	0.00142621	0.0363636	0.0390756	-0.0497685	1.47548	-0.0944852	-0.188263	-0.0121473	-0.575036	-0.0151949	-0.0313063	-1.05851	-0.509161	0.0630174	-0.0669579	1.4014	1.58474	-1.60339	0.306519	-5.53926	-40.2639	-1.38737	0.000547999
CAGGGCAGGCTCAGTAAATAT	0.000275779	0.000329841	0.0363636	0.0390756	-10.0579	-2.19703	-10.8232	-8.9062	-9.06496	-11.294	-10.664	-11.5881	-12.2204	-12.2842	-11.4933	-12.1755	-1.98973	-2.63533	-8.58497	2.23247	-3.97433	-37.0824	-0.833167	0.000547999
GCGGATGGTTAAATTAATACA	1.00159072180234e-05	1.75556816360908e-05	0.0363636	0.0390756	-3.25903	-0.365029	-3.39301	-3.44512	-3.07939	-3.46727	-3.22953	-2.72654	-5.31835	-3.72592	-3.09743	-3.56932	-0.363851	-0.367367	-3.06066	0.474406	-6.55545	-55.1149	-1.20302	0.000547999
CGGATGGTTAAATTAATACAG	6.07511826592472e-05	8.79672266313034e-05	0.0363636	0.0390756	-9.46426	0.00534342	-10.6736	-7.39392	-6.1209	-8.16978	-11.6263	-12.0655	-12.1933	-12.5531	-11.8847	-11.6655	0.010934	-0.00304966	-10.734	3.56376	-2.88371	-89.2029	-0.636728	0.000547999
TTGATATCCAGCAGTTCTACG	0.000118943	0.000169325	0.0363636	0.0390756	-7.37929	1.10256	-8.21083	-5.89007	-4.53218	-8.07896	-7.82419	-9.52442	-11.9765	-9.95648	-0.651442	-9.20626	1.0091	1.24911	-9.44517	3.1671	-2.79096	-58.7219	-0.226665	0.000547999
AGTTCTACGTCGAATACCAGC	5.4017166825039e-07	2.82530866936447e-06	0.0363636	0.0390756	-4.18931	0.404378	-4.35287	-4.21912	-3.45862	-2.94264	-5.85625	-3.89133	-5.70404	-4.76267	-4.48448	-4.5025	0.356663	0.459237	-4.73298	0.802183	-5.60857	-47.0197	-1.63671	0.000547999
GTTCTACGTCGAATACCAGCG	6.27618564644611e-05	9.09266165346254e-05	0.0363636	0.0390756	-10.1033	0.440539	-11.0436	-5.92356	-5.44178	-11.6286	-10.9836	-11.7355	-12.7409	-12.6798	-11.6193	-12.5496	0.415686	0.478026	-11.6433	3.8919	-2.91758	-76.9861	-0.674141	0.000547999
CGAATACCAGCGTGGAGTTAG	5.35715146217214e-05	7.94720219906932e-05	0.0363636	0.0390756	-9.70588	-0.137672	-10.4601	-7.46198	-5.3621	-11.1547	-11.3361	-9.45406	-12.3601	-12.171	-11.8325	-12.422	-0.180405	-0.0626238	-10.1417	3.26871	-2.96032	-96.2417	-0.632572	0.000547999
GAATACCAGCGTGGAGTTAGC	3.28271117313482e-05	4.34960473839182e-05	0.0363636	0.0390756	-2.86695	0.352053	-3.01094	-3.07534	-2.96519	-3.58151	-3.48658	-2.26249	-3.76525	-2.05474	-2.49604	-2.96547	0.400646	0.282824	-3.34469	0.60813	-5.45417	-64.9687	-1.60483	0.000547999
GCGTGGAGTTAGCCGGGATAC	6.52117669697198e-05	8.29334500133625e-05	0.0363636	0.0390756	-3.14451	0.266561	-3.26023	-3.29998	-3.1177	-2.7828	-3.07272	-3.8714	-4.52935	-3.22612	-3.67372	-2.89609	0.203649	0.360862	-3.5793	0.484203	-8.08022	-64.2246	-2.10826	0.000547999
CGTGGAGTTAGCCGGGATACC	0.00430127	0.00464889	0.0372159	0.0399565	-1.69436	-0.666887	-1.9507	-1.97818	-1.99798	-2.9352	-1.68453	-1.15427	-3.04085	-2.46608	-1.40643	-1.61593	-0.616984	-0.739131	-1.31599	0.551429	-2.17228	-22.1063	-0.362306	0.000547999
TTTTGCCGTATGCCAGATCCG	0.000969818	0.00116002	0.0363636	0.0390756	-5.12344	-0.265392	-5.53779	-6.98307	-3.99273	-11.1245	-3.39409	-4.67321	-12.6	-5.17597	-6.04474	-5.53306	-0.197106	-0.385207	-5.32834	2.24572	-2.46531	-33.694	-0.377631	0.000547999
TTTGCCGTATGCCAGATCCGG	6.47388075386504e-05	9.2358937361037e-05	0.0363636	0.0390756	-10.2312	-0.596017	-11.0545	-7.35915	-6.20132	-11.6485	-10.9355	-12.3446	-12.3762	-12.4415	-11.4961	-12.2396	-0.68162	-0.460316	-10.2845	3.69608	-2.74196	-31.898	-0.550074	0.000547999
TCTTCAGGCCTTCAGTCCAGC	3.66162638144105e-08	7.20627224657529e-07	0.0363636	0.0390756	-2.85187	1.54093	-3.04709	-2.39855	-2.62947	-3.15621	-3.94227	-2.88105	-3.78387	-2.55995	-3.1289	-4.41395	1.54954	1.531	-4.62326	0.592966	-7.86168	-80.7123	-2.35383	0.000547999
CTTCAGGCCTTCAGTCCAGCC	8.91095118773061e-05	0.000126798	0.0363636	0.0390756	-9.35259	0.713075	-10.6177	-6.12202	-5.03267	-12.2629	-7.49076	-12.0357	-12.8887	-12.153	-11.5752	-12.1672	0.749475	0.665285	-11.357	4.00217	-2.99123	-75.708	-0.534493	0.000547999
GCCCGGAATCACGCCGTCCAG	4.04968354879235e-05	5.74306776787148e-05	0.0363636	0.0390756	-4.07238	-0.817877	-4.22773	-4.8345	-3.45954	-4.30202	-4.29397	-3.38956	-6.40931	-4.41824	-3.80907	-4.20646	-0.853797	-0.7567	-3.29096	0.679817	-4.90648	-28.1783	-1.00879	0.000547999
CCCGGAATCACGCCGTCCAGA	0.0322639	0.0338289	0.0508523	0.0539164	-3.66557	-2.75659	-3.82995	-3.26824	-4.59407	-3.58498	-3.16453	-4.36691	-6.40037	-3.68996	-3.71343	-5.71978	-2.90925	-2.454	-1.21323	1.01241	-1.18039	-15.2319	-0.00287242	0.0310272
GGAATCACGCCGTCCAGACGG	0.000711935	0.000832312	0.0363636	0.0390756	-5.04288	-1.80056	-5.50938	-4.28863	-6.0185	-7.13539	-3.07256	-4.46668	-5.56744	-5.05816	-6.63925	-6.2683	-1.93784	-1.56646	-3.70863	1.43953	-2.54353	-18.7334	-0.478243	0.000547999
GAATCACGCCGTCCAGACGGA	1.9911408061312e-05	3.14509967214775e-05	0.0363636	0.0390756	-4.79298	-0.279197	-5.03268	-3.55531	-4.32654	-5.12274	-7.03879	-5.16754	-6.10542	-5.55714	-4.38577	-4.88448	-0.418822	-0.0909593	-4.83705	1.11764	-4.76932	-30.1358	-1.20471	0.000547999
ATCACGCCGTCCAGACGGAAG	1.84343224308162e-05	2.85257452922145e-05	0.0363636	0.0390756	-3.27421	0.716649	-3.37447	-3.31338	-1.95204	-3.5072	-2.75	-3.39242	-5.17695	-3.1002	-3.80501	-4.01267	0.612204	0.883251	-4.19333	0.690446	-5.96472	-46.8863	-1.43359	0.000547999
ACGGAAGGAGAGCGGTTCGCC	0.0660782	0.067947	0.130398	0.135018	-10.0418	-5.56852	-10.9137	-7.564	-5.29627	-11.5881	-10.5733	-11.6395	-12.7023	-12.0194	-11.5701	-12.7937	-5.07573	-6.65687	-4.8173	3.80592	-1.16966	-15.0394	0.364813	0.0781324
ATCAAACTCTTTACCGTCGAT	6.26562440760844e-05	8.84461639439006e-05	0.0363636	0.0390756	-9.78122	0.244832	-10.6982	-6.69417	-5.10853	-12.1767	-10.9416	-11.5627	-12.3883	-12.3951	-11.8737	-10.443	0.24943	0.233742	-10.9031	3.49048	-3.07205	-65.253	-0.585449	0.000547999
CTACTTTATACAGCAGGCCAG	2.48240948299124e-05	4.02770458670888e-05	0.0363636	0.0390756	-5.55853	-0.467428	-5.77914	-5.36184	-5.89888	-5.57292	-6.29612	-4.95331	-7.30587	-10.0766	-5.8717	-5.48631	-0.630595	-0.28964	-5.40373	0.853884	-6.87057	-37.6459	-0.977859	0.000547999
CTTTATACAGCAGGCCAGTAG	5.73408704459157e-05	8.54477493528053e-05	0.0363636	0.0390756	-9.90762	0.0665362	-10.6457	-6.26714	-5.56189	-11.3896	-11.3308	-11.8116	-12.5236	-12.1943	-11.5271	-10.1167	0.0895646	0.0354817	-10.5492	3.68921	-2.8458	-66.9709	-0.652653	0.000547999
GTTTTCACATCTTTCTCTTTG	0.000124133	0.000167451	0.0363636	0.0390756	-7.0627	0.357718	-7.70324	-6.52973	-5.6743	-7.53025	-11.3727	-12.0256	-3.3453	-7.78272	-7.8301	-9.26697	0.263196	0.466726	-8.16466	2.87352	-3.17749	-29.4784	-0.60778	0.000547999
CGCGTCTTTTTCCATCTTCGC	0.110761	0.113146	0.140341	0.144789	-9.21547	-5.40126	-9.96457	-7.42586	-5.4869	-11.4172	-10.9127	-11.9162	-12.3482	-9.87166	-11.0876	-9.00515	-4.79239	-6.6999	-4.18927	3.40887	-1.11077	-7.95929	0.599848	0.0781324
TCTTTTTCCATCTTCGCCTGA	0.000301253	0.00035837	0.0363636	0.0390756	-1.83454	0.693578	-1.93664	-2.04604	-1.61223	-0.633958	-1.10076	-2.60987	-1.86142	-2.259	-2.14874	-1.91079	0.610011	0.81605	-2.62223	0.525069	-4.15713	-40.8217	-1.31893	0.000547999
CACGCGCGCTTCAAACGCCTG	9.72241538106527e-05	0.000131423	0.0363636	0.0390756	-10.1401	-2.26745	-11.1732	-8.95472	-7.24154	-11.6808	-11.302	-12.3422	-12.7843	-12.046	-11.3273	-13.0816	-2.18796	-2.4238	-9.02166	3.03012	-3.03435	-45.2511	-0.615195	0.000547999
GCTCTTGTCGGCAAACGCGTC	0.00109401	0.00122033	0.0363636	0.0390756	-1.95438	-0.343513	-2.12461	-2.42477	-1.53063	-1.38297	-2.75211	-1.95993	-3.21199	-2.1731	-2.18307	-1.47515	-0.304233	-0.407179	-1.80776	0.606852	-2.95394	-30.0401	-0.723751	0.000547999
ATACCCAGCTTTTCCTGCTCT	8.97940934790946e-05	0.000108823	0.0363636	0.0390756	-1.43509	0.784029	-1.60011	-1.40499	-0.818321	-1.97443	-1.97108	-1.09378	-1.78343	-1.40134	-1.60179	-2.39312	0.754849	0.838263	-2.35082	0.449893	-4.9752	-78.6151	-1.63776	0.000547999
CCAGCTTTTCCTGCTCTTTGA	4.30113586617949e-05	6.6016871782209e-05	0.0363636	0.0390756	-10.148	0.0601126	-11.0686	-7.22264	-6.14142	-11.8248	-11.2867	-11.6363	-12.166	-12.3673	-11.41	-12.609	-0.0138999	0.167597	-11.072	3.47918	-3.25689	-51.2125	-0.690398	0.000547999
GCCGGTTTCGCCGCTTCAGCA	0.000234351	0.000271677	0.0363636	0.0390756	-3.15071	-0.0515772	-3.35856	-3.61918	-2.12778	-3.38081	-3.85331	-3.08401	-3.58302	-2.5864	-3.03673	-3.56084	-0.00840257	-0.13709	-3.21992	0.532099	-5.87548	-45.4181	-1.7867	0.000547999
CCGCTTCAGCAGCGAAGGTCA	9.23185534893331e-05	0.000111397	0.0363636	0.0390756	-4.33031	-0.599015	-4.53981	-5.05444	-3.93553	-4.16529	-4.63287	-5.12844	-5.65247	-3.47131	-4.33865	-4.59481	-0.660838	-0.529953	-3.86858	0.629019	-6.23891	-35.5376	-1.94709	0.000547999
CGCTTCAGCAGCGAAGGTCAT	0.00146877	0.00163583	0.0363636	0.0390756	-1.92668	0.157266	-2.03104	-2.21245	-1.68887	-1.36255	-1.97543	-1.71955	-2.37145	-2.16913	-2.18416	-2.00663	0.104044	0.224017	-2.21353	0.332228	-6.31899	-29.3838	-1.97649	0.000547999
CAATGATTTCATCCATATCTC	0.00127366	0.00148756	0.0363636	0.0390756	-4.14029	-0.853891	-5.29887	-6.54751	-3.85992	-3.62677	-6.7708	-3.87733	-12.0482	-4.08068	-5.30982	-6.58221	-0.936707	-0.733717	-4.50499	2.26065	-2.18858	-69.6424	-0.346072	0.000547999
ATTTCATCCATATCTCCAGGG	8.86077903824588e-05	0.000113395	0.0363636	0.0390756	-3.40838	0.60679	-3.50732	-3.50614	-2.44315	-3.36514	-4.28626	-2.60559	-4.82232	-3.54193	-4.45095	-3.39166	0.485444	0.791389	-4.14432	0.913219	-4.69242	-37.2315	-1.63256	0.000547999
TTTCATCCATATCTCCAGGGC	0.0133102	0.0142878	0.0363636	0.0390756	0.639321	1.59206	0.594877	0.483843	0.614644	1.08872	0.722608	1.23697	0.176553	0.619991	0.521383	0.476437	1.52013	1.74417	-1.0075	0.316521	-2.79535	-20.5035	-0.501499	0.000547999
CCAGGGCCGGGGCATCTCGCC	2.56001355997155e-05	3.94504046998801e-05	0.0363636	0.0390756	-3.86344	-0.644063	-4.00938	-3.49007	-3.7592	-4.05822	-5.18197	-3.45801	-6.49407	-3.98528	-3.97016	-4.46427	-0.5868	-0.708702	-3.37349	0.570965	-6.12881	-41.7621	-1.07681	0.000547999
GAAGCGTACTATAAATCGTTG	7.39623964372288e-06	1.33319968133861e-05	0.0363636	0.0390756	-2.87624	0.311409	-2.99708	-2.18103	-3.02445	-2.98714	-3.21663	-1.9425	-3.08835	-2.71933	-3.13209	-4.49823	0.265552	0.395165	-3.30241	0.641078	-5.32565	-69.9732	-1.41508	0.000547999
CGTTGTTGAACAAATCAACAT	4.85989863021729e-07	2.56156742435357e-06	0.0363636	0.0390756	-6.03011	0.777609	-6.54062	-5.84002	-5.28276	-7.58409	-6.02919	-6.46894	-9.1702	-8.28796	-5.23059	-7.75272	0.717388	0.873152	-7.42386	1.34719	-5.65533	-75.48	-1.53214	0.000547999
TTTTTGTTTAAATTAGTTTCG	0.000306361	0.000398969	0.0363636	0.0390756	-3.90036	-0.656463	-4.00241	-3.90748	-4.2088	-3.78057	-4.11612	-5.54318	-8.89933	-2.56441	-3.59223	-4.04508	-0.720959	-0.56552	-3.39036	1.00564	-4.21876	-47.0966	-0.503592	0.000547999
TTTGTTTAAATTAGTTTCGGC	0.000252889	0.000306666	0.0363636	0.0390756	-0.996475	1.02826	-1.04627	-1.47969	-0.995482	-1.01703	-0.64504	-0.21665	-1.97054	-1.05822	-1.01454	-1.28113	0.966633	1.14633	-2.14183	0.420434	-4.86157	-38.886	-1.30065	0.000547999
TTGTTTAAATTAGTTTCGGCG	0.00241304	0.00265289	0.0363636	0.0390756	-1.95902	-0.474269	-2.2856	-2.43516	-2.54311	-2.44331	-1.85531	-1.80112	-2.37608	-1.90276	-2.42	-1.62771	-0.489645	-0.428407	-1.83616	0.391545	-4.73392	-33.9695	-1.54663	0.000547999
TGTTTAAATTAGTTTCGGCGA	4.9395875290305e-05	6.12183286122402e-05	0.0363636	0.0390756	-6.73346	-0.810692	-7.03318	-6.35606	-5.36001	-7.68454	-8.62386	-6.64477	-7.17086	-6.81609	-7.64613	-7.35469	-0.773353	-0.875413	-6.19441	0.986008	-6.09729	-83.3432	-1.46798	0.000547999
TTTAAATTAGTTTCGGCGAGG	0.000215463	0.000250385	0.0363636	0.0390756	-6.40062	-1.17392	-6.67647	-7.516	-6.33957	-7.6852	-4.66685	-7.22963	-6.64621	-5.43482	-6.31334	-7.20961	-1.30612	-1.02233	-5.45446	1.10283	-4.73545	-37.9922	-1.51851	0.000547999
ATTAGTTTCGGCGAGGGAGAA	4.29346609327045e-06	7.29547543393008e-06	0.0363636	0.0390756	-5.31297	0.567317	-5.55552	-4.31637	-4.18012	-6.81534	-5.08833	-5.41213	-6.75576	-6.01227	-5.63292	-5.53601	0.472501	0.72158	-6.16016	1.05779	-5.73115	-52.1022	-2.26231	0.000547999
ATGCAAACCGACAGATTGCAG	4.5472531761153e-05	6.99621469268471e-05	0.0363636	0.0390756	-9.8123	1.83838	-10.6083	-5.0647	-4.17923	-11.4106	-11.0106	-11.885	-12.0013	-9.97624	-11.3681	-12.8612	1.76206	1.94411	-12.4875	4.54319	-2.70707	-69.1592	-0.673129	0.000547999
GCAGTAGAATCCGCCGCAACC	0.0636542	0.0661658	0.0372159	0.0399554	-1.21159	-0.348284	-1.34539	-1.12253	-1.35871	-0.809277	-1.12676	-1.18018	-2.38462	-1.64554	-1.47497	-1.87536	-0.555932	-0.0815064	-1.0626	0.509179	-2.01657	-17.7156	-0.435307	0.000547999
CGCCGCAACCCAGGACAATCA	7.27025031475803e-05	9.46663303704021e-05	0.0363636	0.0390756	-6.75986	-0.067912	-7.07025	-6.95282	-5.96919	-6.56669	-7.52364	-6.71067	-12.0471	-9.07508	-5.85515	-8.72349	-0.0328564	-0.135797	-7.05291	1.57024	-4.84061	-69.9721	-0.747977	0.000547999
CAATCAATGAGGTGCATCATG	0.00203329	0.00227941	0.0363636	0.0390756	-1.15801	0.718315	-1.31524	-1.35118	-0.824925	-1.36114	-2.44272	-0.540829	-1.86256	-1.5319	-1.08802	-1.12138	0.604185	0.872813	-2.04237	0.512442	-3.64915	-32.1526	-1.05455	0.000547999
TGCATCATGCAGGATACCACA	0.000249854	0.000295258	0.0363636	0.0390756	-0.823561	1.28113	-0.948348	-0.973275	-0.208844	-1.35701	-1.04566	-1.06029	-1.15329	-0.264782	-0.745928	-0.798652	1.23032	1.35574	-2.25207	0.334956	-6.34672	-61.6119	-1.74485	0.000547999
GCATCATGCAGGATACCACAA	3.9824018712165e-05	5.5599842545817e-05	0.0363636	0.0390756	-4.78979	0.688359	-4.92668	-4.38838	-3.38191	-4.91211	-5.43372	-4.93874	-6.6568	-4.77074	-5.1112	-4.99365	0.541511	0.913148	-5.68142	0.711106	-7.66578	-66.543	-1.76093	0.000547999
CCACAATGGAAGCGCGTCTGG	5.51568399194117e-07	2.58701408845127e-06	0.0363636	0.0390756	-5.71901	-0.208501	-6.06532	-6.19685	-4.91701	-5.4609	-7.91938	-6.18504	-7.16739	-4.9191	-5.57797	-6.93599	-0.237968	-0.168435	-5.93606	1.09595	-5.69187	-48.72	-1.59855	0.000547999
ATGGAAGCGCGTCTGGCCGAG	0.00231232	0.00255839	0.0363636	0.0390756	-1.76801	0.641551	-1.87724	-2.36225	-1.79804	-2.09653	-1.56665	-1.86329	-2.19944	-1.47297	-2.09137	-1.59953	0.557558	0.731745	-2.56302	0.367433	-7.0546	-52.8587	-2.92776	0.000547999
TGGAAGCGCGTCTGGCCGAGC	0.00403581	0.00441816	0.0409091	0.0437723	-0.72367	0.300142	-0.854422	-0.348994	-1.07066	0.0616649	-0.72367	-0.59622	-1.77586	-0.840108	-1.21147	-1.08527	0.365428	0.217117	-1.17512	0.525456	-2.03682	-16.9308	-0.203188	0.000547999
CTGGAAAGTCGTCTGGCTTTT	2.12350786040456e-05	2.70574220620682e-05	0.0363636	0.0390756	-1.77896	0.910307	-1.9579	-2.07453	-2.66764	-1.42698	-1.6212	-1.37062	-2.52798	-2.64067	-1.95431	-1.7691	0.896653	0.952735	-2.77042	0.610328	-5.27558	-59.5571	-1.84299	0.000547999
TGGAAAGTCGTCTGGCTTTTC	3.78679222358937e-05	5.96493226034884e-05	0.0363636	0.0390756	-9.23709	-0.230059	-9.94321	-6.72504	-5.42028	-11.412	-11.4151	-9.85476	-11.8891	-9.93098	-9.1969	-12.9073	-0.323768	-0.119161	-9.86087	3.19755	-2.9607	-38.576	-0.74118	0.000547999
TGGCTTTTCAGGAGATCACCA	0.000952793	0.00107998	0.0363636	0.0390756	-2.54029	-0.376574	-2.72378	-2.36171	-2.5595	-2.19812	-3.1867	-1.93926	-4.21435	-3.68149	-2.72045	-4.31324	-0.50396	-0.21964	-2.41832	0.864637	-3.18213	-23.1234	-0.824355	0.000547999
GCTTTTCAGGAGATCACCATT	7.18266120592007e-05	9.98890150319302e-05	0.0363636	0.0390756	-9.1993	-0.484068	-10.0275	-7.05352	-6.0727	-11.283	-11.445	-8.87923	-12.6151	-12.1821	-11.8684	-9.95701	-0.61864	-0.292778	-9.86496	3.05853	-3.2044	-35.8134	-0.693965	0.000547999
TCAACGCGACGGTCACCGCCC	5.56016116040095e-05	8.45274436403109e-05	0.0363636	0.0390756	-10.1407	0.881426	-11.0103	-5.75932	-4.58499	-11.6618	-10.7321	-12.1113	-12.7422	-12.4045	-11.3166	-12.1846	0.846471	0.934802	-12.0523	3.99914	-2.96862	-64.8736	-0.62988	0.000547999
GCGACGGTCACCGCCCATGAG	0.00242317	0.0026769	0.0363636	0.0390756	-3.80535	-1.03434	-3.97023	-4.57751	-2.84122	-3.60193	-4.36557	-3.54436	-5.65492	-3.81376	-4.22313	-3.98907	-1.19512	-0.826576	-3.08162	0.792829	-3.86196	-25.5089	-1.04852	0.000547999
CGACGGTCACCGCCCATGAGA	0.000129329	0.000160367	0.0363636	0.0390756	-6.58354	-0.479156	-6.84248	-6.22399	-6.04466	-7.11348	-8.12132	-6.8308	-12.19	-6.61263	-6.3896	-8.5527	-0.462254	-0.501034	-6.40851	1.23184	-5.29001	-67.4678	-0.599951	0.000547999
CGCGATCATCTGCGTCTGCTG	0.0001546	0.000183082	0.0363636	0.0390756	-4.50126	-1.10235	-4.68599	-4.20474	-4.32002	-4.62156	-4.97636	-5.0345	-6.31858	-4.59873	-3.53672	-6.06637	-1.09415	-1.12834	-3.65651	0.944412	-3.8956	-34.8293	-1.2393	0.000547999
GCGATCATCTGCGTCTGCTGA	0.0215958	0.0228749	0.0502841	0.0533431	-8.11885	-4.158	-8.87534	-5.23082	-6.61938	-5.76337	-8.93892	-9.75417	-11.9697	-9.99207	-9.07606	-10.1351	-4.80119	-3.49647	-4.40859	2.62994	-1.46977	-12.2596	-0.128235	0.00789047
GATCATCTGCGTCTGCTGACG	3.86062810140614e-05	5.97791891644284e-05	0.0363636	0.0390756	-9.26924	-0.278377	-9.93631	-6.71665	-5.77866	-9.31648	-11.5944	-12.1085	-12.2403	-9.7624	-11.3981	-9.91228	-0.351078	-0.190691	-9.37716	2.81251	-3.3946	-50.5134	-0.648962	0.000547999
CCGTCTAACATCGCCTCACAG	0.0001886	0.000235198	0.0363636	0.0390756	-3.47605	0.281496	-3.59505	-3.55257	-2.60837	-3.43872	-3.94208	-2.78118	-5.19353	-4.50772	-3.35809	-4.16753	0.0945429	0.448797	-3.98559	0.851448	-4.98919	-53.4025	-1.26969	0.000547999
CGTCTAACATCGCCTCACAGG	0.000615154	0.000716184	0.0363636	0.0390756	-2.61065	0.652514	-2.76079	-2.43894	-2.64562	-2.87186	-1.85639	-1.8718	-3.1748	-2.78448	-3.36539	-3.0607	0.537553	0.813095	-3.52725	0.456574	-7.15907	-57.8406	-2.32247	0.000547999
CTAACATCGCCTCACAGGCGG	5.25126655764162e-05	7.8118822136037e-05	0.0363636	0.0390756	-9.06197	0.159367	-9.98513	-6.3905	-5.78879	-8.23242	-11.1217	-11.8127	-12.3668	-9.96572	-11.4796	-12.7944	0.1376	0.208307	-9.95754	3.0269	-3.17335	-49.5176	-0.744413	0.000547999
AGAGACGCCGCCGCCGCACTA	3.72641523672334e-05	5.79400263796543e-05	0.0363636	0.0390756	-10.0482	-0.106861	-10.994	-7.72846	-6.38007	-11.4048	-11.337	-11.4565	-12.3554	-12.6885	-12.119	-12.4521	-0.0965369	-0.122573	-10.8054	3.55981	-3.2577	-51.8672	-0.813071	0.000547999
CACTATTGAGACGTAAAAAAA	0.0137622	0.0147324	0.0363636	0.0390756	-1.03315	0.0360763	-1.32701	-1.01969	-1.32701	-1.62509	-0.93574	-0.637154	-2.74777	-1.78816	-0.878417	-1.59428	-0.131595	0.255077	-1.33915	0.633225	-2.05552	-11.9864	-0.37135	0.000547999
TTTTTTGTATCCGCTCATTTA	0.000223784	0.000275095	0.0363636	0.0390756	-4.23356	0.310077	-4.37693	-4.44484	-4.52557	-3.9879	-6.5168	-4.2654	-5.76779	-3.46451	-4.39859	-4.03033	0.12466	0.535048	-4.69458	0.746186	-6.87691	-44.801	-1.44516	0.000547999
TTACAGAGCAAATAATACCCT	2.11995772901422e-05	3.73292242936581e-05	0.0363636	0.0390756	-10.1167	0.501489	-10.9923	-7.29653	-5.66585	-11.9877	-11.4365	-11.5517	-11.7736	-12.212	-11.2206	-12.4313	0.450665	0.617046	-11.6594	3.29886	-3.38804	-35.6169	-0.88469	0.000547999
AGTCACAGCAAGGCGGCAAGC	2.27084059919808e-05	3.7287890444218e-05	0.0363636	0.0390756	-0.0570134	1.5641	-0.143164	-0.289631	-0.0701029	0.240573	-0.152903	0.198997	-1.55844	0.0418509	-0.331652	-0.191334	1.54942	1.5863	-1.72604	0.266431	-6.82055	-71.194	-0.862688	0.000547999
TCACAGCAAGGCGGCAAGCTT	4.58428292941191e-05	6.23228272342142e-05	0.0363636	0.0390756	-3.81496	0.491161	-3.94285	-3.8066	-4.44763	-4.01908	-3.58327	-4.18733	-5.35716	-3.63263	-3.48183	-4.06513	0.388745	0.636549	-4.51638	0.472585	-9.37381	-65.2244	-2.23101	0.000547999
GAAATCCGGTCACATAGATAC	5.50783394334912e-05	8.0986275486177e-05	0.0363636	0.0390756	-9.56371	0.356829	-10.4117	-6.59726	-5.34759	-11.3558	-11.4214	-12.0063	-12.9506	-9.16461	-11.6396	-12.0777	0.296087	0.435935	-10.9689	3.85965	-2.69238	-39.1127	-0.691612	0.000547999
GTCACATAGATACCTGGGTGA	9.81689369159596e-05	0.000132918	0.0363636	0.0390756	-9.79752	-1.17852	-10.5037	-7.9247	-6.72373	-11.0777	-10.8972	-11.7051	-12.6061	-9.93656	-11.629	-12.1943	-1.09773	-1.34664	-9.08107	3.17683	-2.95922	-33.127	-0.66014	0.000547999
GCGTCGCCAACGCCGCGGTGG	0.073292	0.0759861	0.268324	0.27347	-6.29994	-5.18361	-6.68681	-6.86462	-5.12477	-12.0443	-6.80258	-5.11308	-12.1284	-12.1083	-5.79864	-6.29128	-5.14617	-5.24663	-1.40068	2.70523	-0.602649	-10.1282	1.10943	0.187503
CGTCGCCAACGCCGCGGTGGC	0.2002	0.203134	0.296165	0.301922	-3.73023	-3.02258	-3.83972	-4.01154	-3.96101	-3.76632	-3.74887	-2.8768	-2.61167	-4.54787	-3.66193	-4.10222	-2.86	-3.23559	-0.806392	0.760699	-0.912074	-6.82577	2.28191	0.171878
GCCGCGGTGGCTGGAAAGACG	0.000117642	0.000156479	0.0363636	0.0390756	-9.80381	-0.993814	-10.5383	-7.4295	-6.44644	-11.7893	-11.3169	-11.871	-12.2404	-12.2884	-11.5478	-9.8524	-0.984762	-1.00213	-9.76696	3.36143	-2.81328	-54.7236	-0.67284	0.000547999
GTGGTCGTGGCCGTGCGCGCC	0.000760304	0.000853921	0.0363636	0.0390756	-2.228	-0.613764	-2.33207	-2.74048	-1.76309	-2.32553	-3.34837	-2.19278	-3.54306	-2.02322	-2.40505	-2.21493	-0.559403	-0.660387	-1.72825	0.547569	-3.03001	-23.8101	-0.746555	0.000547999
GTGCGCGCCGTGAACGTGGCC	0.00320799	0.0035506	0.0363636	0.0390756	-8.4518	-4.4596	-9.18196	-7.61369	-6.79225	-11.187	-11.243	-9.58845	-12.2244	-8.54934	-8.0732	-10.0236	-4.65427	-4.14138	-4.77361	2.11886	-2.39152	-20.5268	-0.352237	0.000547999
CTTCGGTAATTTCTACCGGCA	7.84213307818306e-07	3.52811572766184e-06	0.0363636	0.0390756	-4.60855	-0.270583	-5.26556	-4.48746	-4.28617	-4.26014	-5.49954	-6.54557	-6.61848	-5.42049	-4.43648	-6.49028	-0.302347	-0.228536	-5.12324	0.967193	-5.10406	-53.8672	-1.62043	0.000547999
CGGACCCTGGTCGGTTTCCGC	0.476366	0.480289	0.346449	0.3522	-4.46424	-5.36217	-4.36731	-4.43763	-4.53593	-4.05017	-8.5939	-3.30443	-4.33118	-5.70667	-4.35591	-3.82241	-5.48424	-5.20406	0.937875	1.32407	0.518572	-6.58178	7.29324	0.224808
TCGTTCGCGCCGACTGCCACA	9.0395412764108e-05	0.000128544	0.0363636	0.0390756	-9.00219	0.288005	-9.98372	-6.6357	-5.30517	-5.39841	-11.1924	-12.0972	-12.2843	-9.99217	-10.9353	-12.2338	0.265332	0.318751	-10.3062	3.70706	-2.58932	-74.3102	-0.670878	0.000547999
GTCGCCGACGTCATGACCTTC	0.000240521	0.00028395	0.0363636	0.0390756	-1.00686	0.522657	-1.39474	-0.789097	-1.4472	-0.682948	-1.47154	-0.467929	-1.87098	-1.72299	-1.00686	-1.65232	0.551776	0.486721	-1.86562	0.645016	-2.84971	-27.2853	-0.920464	0.000547999
CTTCCAGGGCGGTTTCCAGAC	2.50448022837001e-05	4.23044847985456e-05	0.0363636	0.0390756	-5.21059	-0.711924	-5.39221	-5.08078	-5.2071	-5.84274	-6.25889	-4.81167	-10.0353	-5.01075	-5.68476	-5.48392	-0.72629	-0.694686	-4.74516	0.729147	-6.61115	-75.1653	-0.802051	0.000547999
GCGGTTTCCAGACCAGAGATC	0.00739924	0.00791957	0.0423295	0.0452214	-3.679	-2.26522	-4.28384	-3.61469	-4.53048	-4.60452	-2.67945	-4.50991	-5.0607	-3.51283	-4.59361	-3.54683	-2.33458	-2.12551	-1.8054	0.808577	-2.21345	-15.2074	-0.215592	0.000547999
CGGTTTCCAGACCAGAGATCA	0.00536957	0.00601316	0.0363636	0.0390756	-5.92758	-3.18166	-6.23375	-5.66721	-6.39594	-6.25775	-4.71278	-5.98327	-12.4289	-10.0088	-5.39719	-12.6067	-3.25327	-3.02823	-3.33485	2.06774	-1.8587	-37.7438	-0.18771	0.000547999
GGTAGTCCAGCGGCGCACTCA	0.00211459	0.00242982	0.0363636	0.0390756	-6.05712	-2.43972	-6.59543	-6.58867	-6.06987	-9.12596	-8.74969	-3.93577	-4.91648	-4.14046	-11.2597	-7.51547	-2.55822	-2.3102	-4.16403	2.33472	-1.65314	-24.8865	-0.22269	0.000547999
TTGCTACTTTCATGATATCTC	0.0586121	0.0604175	0.132955	0.137719	-10.2217	-5.70693	-11.1397	-7.44507	-5.26235	-11.6946	-11.1718	-12.1246	-12.7244	-12.5358	-11.8361	-12.364	-5.167	-6.70598	-5.00969	3.52437	-1.34417	-15.5182	0.526266	0.117192
CTTTCATGATATCTCCTGAGC	0.00150764	0.00171667	0.0363636	0.0390756	-7.8765	-3.19659	-8.6067	-7.40636	-6.7149	-8.0773	-11.2984	-11.9274	-12.2423	-7.42827	-8.12183	-11.9766	-2.98119	-3.60589	-5.68779	2.33771	-2.79261	-52.911	-0.448539	0.000547999
TTTCATGATATCTCCTGAGCG	0.000806742	0.000901628	0.0363636	0.0390756	-2.09699	-0.135973	-2.20042	-2.55335	-2.27155	-1.71464	-2.25508	-1.60287	-3.09871	-1.20088	-2.27515	-2.1648	-0.104574	-0.1842	-2.02031	0.545043	-3.76501	-26.4504	-0.881916	0.000547999
TTCATGATATCTCCTGAGCGT	0.00014206	0.000192558	0.0363636	0.0390756	-9.13468	-1.96252	-9.87418	-6.6484	-6.07326	-11.5604	-11.0957	-11.9973	-12.83	-9.18604	-11.4451	-9.12987	-2.01998	-1.88941	-7.58985	2.78852	-2.88572	-27.8979	-0.548456	0.000547999
AAATTGCTGGCGCAGATTGTA	8.04777474458414e-06	1.17414391742331e-05	0.0363636	0.0390756	-2.34805	2.14947	-2.43938	-2.36929	-1.89396	-2.77034	-2.20094	-2.39916	-3.6774	-2.03477	-2.86172	-2.87491	2.07995	2.26018	-4.6596	0.510969	-9.01283	-87.3296	-2.78751	0.000547999
AATTGCTGGCGCAGATTGTAG	1.6364137496051e-05	2.7868930399503e-05	0.0363636	0.0390756	-8.42865	0.873152	-8.98251	-5.56417	-4.99978	-9.07623	-8.89223	-8.61663	-12.4949	-9.96024	-9.1278	-10.014	0.795177	1.02632	-9.8752	2.82891	-3.24727	-38.4408	-1.02076	0.000547999
TACCCTTTAGCTTAAAAAATC	7.59843124740735e-05	9.52608263311519e-05	0.0363636	0.0390756	-0.426349	1.35234	-0.469328	-0.47535	-0.529652	0.231484	0.19531	-0.447588	-0.735352	-0.253223	-0.524672	-0.562788	1.32563	1.39638	-1.79959	0.237353	-6.83	-48.1822	-1.49769	0.000547999
ACCCTTTAGCTTAAAAAATCT	0.000123343	0.000171235	0.0363636	0.0390756	-0.245398	0.840494	-0.341908	-0.527394	-0.198697	-0.338004	-0.0641912	-0.0417768	-1.6879	-0.723919	-1.19054	-0.234619	0.83748	0.844498	-1.20048	0.378181	-3.56279	-31.4522	-0.642903	0.000547999
ATCTCGGGGCATATCGCTAGT	0.017196	0.0182992	0.120739	0.125335	-10.163	-5.81753	-10.9569	-6.73132	-5.38179	-11.1918	-11.0035	-12.044	-11.8732	-12.2678	-11.1205	-12.9718	-6.1772	-5.36296	-5.26303	3.68692	-1.23959	-12.8461	0.432799	0.0703209
CGGGGCATATCGCTAGTCTGG	0.000133589	0.000158064	0.0363636	0.0390756	-2.30044	0.233013	-2.3667	-2.32603	-2.94635	-1.80387	-2.48784	-2.22746	-3.00634	-2.33939	-1.68382	-3.18798	0.212279	0.251512	-2.62322	0.513414	-5.29887	-42.2751	-1.66786	0.000547999
CCCGATCACTTGTTCATCTTT	0.00030847	0.000395051	0.0363636	0.0390756	-10.0934	-3.19812	-10.8853	-7.75532	-5.84563	-11.2106	-12.0175	-11.7582	-12.2497	-11.9382	-10.8221	-12.436	-3.11167	-3.41057	-7.72476	3.65543	-2.00408	-40.9404	-0.394384	0.000547999
GCCAGCGAATCCTGCGCCTGG	0.0479562	0.0496429	0.147159	0.15218	-1.51979	-1.03448	-1.59362	-1.57793	-2.07713	-0.813553	-1.92139	-1.82353	-1.99374	-1.45333	-1.48511	-1.26676	-0.99532	-1.06349	-0.557178	0.416997	-1.33402	-13.09	0.95209	0.116284
CCAGCGAATCCTGCGCCTGGC	0.0533774	0.0551394	0.0585227	0.0618891	-4.95884	-3.35881	-5.09132	-5.55266	-4.92094	-3.62797	-5.21874	-4.87907	-5.55689	-5.2337	-5.19046	-4.80384	-3.18873	-3.60756	-1.70202	0.718946	-2.16824	-14.6782	0.0382572	0.0312696
AGCGAATCCTGCGCCTGGCAG	5.4549508007002e-05	8.24814476630786e-05	0.0363636	0.0390756	-9.22081	1.01491	-10.0977	-5.69705	-4.78263	-11.6141	-11.452	-8.62577	-9.82233	-11.8725	-11.657	-12.4396	0.991872	1.04746	-11.2321	3.56622	-3.25626	-80.0612	-0.594899	0.000547999
GCGAATCCTGCGCCTGGCAGG	0.00100145	0.00112221	0.0363636	0.0390756	-3.16594	-0.66361	-3.28887	-3.28245	-2.47583	-3.52491	-3.36633	-2.27928	-3.60842	-2.41639	-3.2734	-3.56593	-0.719734	-0.565173	-2.59396	0.425542	-5.32026	-34.1325	-1.34281	0.000547999
TGCCCCGGCAATAAAACGTTT	3.93529339756039e-05	6.1849329982888e-05	0.0363636	0.0390756	-10.1116	0.57925	-10.9231	-6.41836	-6.02419	-11.5194	-11.6243	-12.1838	-11.9098	-12.5748	-11.4249	-12.4563	0.560137	0.615942	-11.5241	3.74753	-3.18592	-86.6666	-0.769663	0.000547999
TCGTTCCTGCTGCATCTCACG	0.00594532	0.00653966	0.0363636	0.0390756	-1.56037	0.921465	-1.66827	-2.44329	-1.6998	-1.56967	-1.2787	-1.10695	-2.06869	-1.69593	-1.3854	-2.17294	0.777466	1.13443	-2.63473	0.464351	-5.58973	-38.262	-1.93229	0.000547999
CTCGCGTCTGGCCTCTCTGGC	8.38472134724058e-05	0.000112078	0.0363636	0.0390756	-7.94655	-0.74662	-8.45299	-6.74745	-6.03628	-8.2403	-11.2765	-7.83954	-8.52894	-8.88754	-9.28595	-12.5771	-0.7489	-0.744356	-7.8829	2.11467	-4.17656	-48.7759	-0.828543	0.000547999
TCGCGTCTGGCCTCTCTGGCG	2.14255328090327e-05	2.69110111641209e-05	0.0363636	0.0390756	-2.80233	0.542364	-2.92285	-2.74744	-2.0411	-2.93173	-2.85571	-2.51219	-3.5395	-3.25599	-2.95728	-4.21321	0.537565	0.545561	-3.4608	0.484833	-7.26242	-70.6613	-1.73014	0.000547999
CAGCATCCGCATATCCAGCCG	0.00216607	0.0023774	0.0363636	0.0390756	-2.97736	-0.774306	-3.05014	-3.45321	-3.11633	-2.8767	-2.31845	-3.92649	-2.98691	-3.03782	-3.15754	-2.9143	-0.729269	-0.81972	-2.23816	0.367043	-5.92083	-51.9546	-1.51807	0.000547999
CAACTGCGCCCGCTGCGCCTG	0.000232463	0.000271727	0.0363636	0.0390756	-3.83356	-0.860684	-3.95341	-3.28013	-5.77334	-3.94158	-4.15817	-3.62762	-4.18718	-4.02454	-4.02039	-3.64436	-0.88818	-0.838257	-3.08945	0.487516	-6.17878	-56.9007	-1.25494	0.000547999
AACTGCGCCCGCTGCGCCTGA	2.67068061737006e-05	3.61317964029689e-05	0.0363636	0.0390756	-3.29403	0.583751	-3.4218	-3.2767	-2.82073	-4.28331	-3.2426	-3.65095	-4.77719	-2.94551	-4.16846	-3.37889	0.498335	0.684423	-4.11107	0.63821	-6.75601	-52.8993	-2.09814	0.000547999
ACTGCGCCCGCTGCGCCTGAT	0.000960428	0.0011522	0.0375	0.0402494	-9.69638	-4.18747	-10.5626	-8.53824	-5.70522	-11.4761	-8.732	-12.0014	-12.5826	-12.5583	-11.4342	-12.7639	-4.38791	-3.91623	-6.68364	3.09306	-2.11179	-15.5801	-0.370371	0.000547999
TTACGCCCCAGCTCCAGCGCA	1.1414937432859e-05	2.34100584525331e-05	0.0363636	0.0390756	-2.05015	0.189259	-2.43653	-1.8827	-1.681	-2.05015	-3.13885	-1.6382	-2.80421	-2.75502	-4.03329	-2.43653	0.1815	0.198092	-2.61084	0.734984	-3.94414	-34.4785	-0.988615	0.000547999
TACGCCCCAGCTCCAGCGCAC	0.000212177	0.000284013	0.0443182	0.0472965	-2.97181	-0.332869	-3.1118	-2.9441	-2.87294	-2.5642	-3.29285	-3.25865	-4.80702	-0.605562	-4.49457	-3.23147	-0.253468	-0.468357	-2.77113	1.34248	-2.0974	-31.0983	-0.0686978	0.0078293
CAGCGCACTGGAGAAGGTTTC	0.0128809	0.0139199	0.0363636	0.0390756	-5.17888	-1.33739	-5.42117	-7.15932	-3.98299	-5.03758	-5.21662	-6.42085	-5.94904	-4.8344	-6.19945	-5.26231	-1.69293	-0.811555	-4.38685	1.00031	-4.33558	-27.3285	-1.34991	0.000547999
AGCGCACTGGAGAAGGTTTCG	0.00045958	0.000533264	0.0363636	0.0390756	-2.24835	0.0429047	-2.35883	-2.8512	-1.28218	-2.47113	-1.45558	-2.75408	-2.95547	-2.28012	-1.56826	-2.361	-0.0331157	0.144207	-2.49236	0.507106	-4.4522	-35.2893	-1.03816	0.000547999
GCGCACTGGAGAAGGTTTCGC	0.00250726	0.00277072	0.0363636	0.0390756	-3.74088	-1.06114	-3.85148	-3.90167	-3.79772	-4.23115	-3.39071	-2.81423	-5.00262	-3.95993	-3.10548	-3.99565	-0.965121	-1.23542	-2.70074	0.614262	-3.9901	-26.1307	-1.10085	0.000547999
GACGCCCGCCTGTAATAACTC	1.29181010585583e-06	3.97468137423632e-06	0.0363636	0.0390756	-5.25147	-0.526065	-5.63898	-5.03291	-3.94574	-5.25856	-6.6759	-5.58021	-6.88247	-6.19357	-4.73258	-6.29656	-0.553837	-0.492216	-4.98968	1.07015	-4.4387	-52.6255	-1.5049	0.000547999
GGCTTCCACACGTCCACGCGC	0.000282532	0.000330949	0.0363636	0.0390756	-2.54632	-0.29148	-2.72978	-2.73754	-2.16848	-2.54611	-2.18	-1.92628	-3.28745	-2.99008	-2.97711	-3.90298	-0.338656	-0.203312	-2.48214	0.5184	-4.7696	-36.6965	-1.16539	0.000547999
CACACGTCCACGCGCCCGGGC	8.55688799545371e-05	0.000120301	0.0363636	0.0390756	-9.24371	-0.250578	-10.0686	-6.2793	-5.28904	-11.7941	-10.9043	-8.71234	-12.5068	-12.3812	-11.7337	-10.0204	-0.223877	-0.29902	-9.83026	3.69033	-2.90471	-54.2062	-0.485544	0.000547999
CCCGGGCAAGAATATGCAGAT	3.90300618882142e-06	1.08766904691775e-05	0.0363636	0.0390756	-4.67586	-0.545613	-4.98546	-3.7655	-3.8245	-6.73342	-4.899	-4.80025	-7.1412	-6.06754	-5.29621	-4.48915	-0.565455	-0.5342	-4.4994	1.09632	-4.28906	-48.8945	-1.16579	0.000547999
CCGGGCAAGAATATGCAGATG	0.00020363	0.000247169	0.0363636	0.0390756	-3.93712	0.135512	-4.03976	-4.01897	-2.70638	-4.03076	-4.69811	-4.33793	-4.56905	-3.15408	-3.87729	-4.02533	0.0397793	0.306141	-4.2885	0.590693	-6.68418	-54.855	-2.03072	0.000547999
AGATGCGGAAAATGCTGCTGG	4.98491815516882e-08	7.82732434356602e-07	0.0363636	0.0390756	-4.97552	1.20099	-5.38229	-4.31325	-4.31965	-5.85267	-4.84844	-5.66063	-6.66791	-5.5699	-4.73841	-6.98426	1.14709	1.29963	-6.61674	1.05985	-6.18568	-69.2074	-2.19657	0.000547999
CCACCAGCTTCATCGTATCTT	4.1339979007393e-05	6.41062247643898e-05	0.0363636	0.0390756	-9.71658	0.719536	-10.6066	-6.38166	-5.53271	-8.89322	-10.9568	-12.0919	-12.3586	-12.2631	-11.5566	-12.3311	0.672643	0.780431	-11.3475	3.58059	-3.22406	-57.1205	-0.741714	0.000547999
GATTCGGCCGCCTCTGCTCCC	3.616529477144e-05	5.37316773782719e-05	0.0363636	0.0390756	-8.07238	-1.09849	-8.63705	-6.54693	-6.83069	-7.72741	-11.375	-11.9827	-8.12452	-10.0682	-9.30418	-8.94486	-0.988427	-1.22399	-7.51451	1.90238	-4.18189	-54.6766	-0.863222	0.000547999
ATTCGGCCGCCTCTGCTCCCG	0.000687007	0.000780704	0.0363636	0.0390756	-1.34109	0.0925855	-1.43119	-1.60182	-0.998246	-2.21692	-1.13335	-1.40493	-2.62823	-1.35446	-1.19015	-1.9293	0.0525144	0.178322	-1.54962	0.502528	-3.43678	-35.9629	-0.852506	0.000547999
CGCCTCTGCTCCCGCGGAACG	0.00722688	0.00772236	0.0363636	0.0390756	-1.7687	-0.492067	-1.85907	-1.97452	-1.66406	-1.66456	-2.80189	-1.48187	-2.36072	-1.83211	-1.75646	-2.33477	-0.458834	-0.613015	-1.36726	0.464376	-3.15659	-18.0915	-0.889182	0.000547999
AGCAGACGTCCAATCACCTGA	2.66834586350255e-05	4.00300753090036e-05	0.0363636	0.0390756	-6.9829	1.29285	-7.52015	-6.0564	-4.89593	-9.18037	-6.30828	-6.98079	-12.218	-7.67052	-8.30525	-9.27456	1.25664	1.35297	-8.689	2.00806	-4.73245	-68.9944	-1.05364	0.000547999
CCAATCACCTGACCGAAACGA	6.54328806158638e-07	2.91047364266662e-06	0.0363636	0.0390756	-5.54969	1.15316	-6.08844	-5.27283	-3.88794	-4.7719	-7.43611	-6.16444	-7.00478	-6.33714	-5.56224	-8.19359	0.998805	1.35542	-7.30496	1.18219	-5.72243	-48.323	-1.64835	0.000547999
ACGGTTTTTCATCCGCCTCAT	4.87944923793137e-05	7.9199951436793e-05	0.0363636	0.0390756	-2.99392	0.851358	-3.1927	-4.44533	-1.85682	-4.19399	-3.10183	-4.90163	-1.76024	-3.10915	-2.0287	-6.85614	0.779996	0.944195	-4.25889	1.50401	-2.95737	-59.3945	-0.776706	0.000547999
CTCATCCGGACCATTAAACTG	3.14375457187395e-05	5.10021867903186e-05	0.0363636	0.0390756	-9.77879	0.674553	-10.7138	-7.08644	-5.90755	-12.1389	-11.4623	-12.1089	-12.9934	-12.8993	-11.3789	-9.73557	0.648095	0.714748	-11.2759	3.66166	-3.23681	-35.0166	-0.661747	0.000547999
TCATCCGGACCATTAAACTGG	0.00302901	0.00331533	0.0363636	0.0390756	-2.04113	-0.588965	-2.09813	-2.09957	-1.90512	-2.16795	-2.36228	-1.64336	-3.41316	-2.52107	-2.016	-2.00128	-0.641015	-0.526483	-1.51814	0.403023	-3.80993	-27.0327	-0.74185	0.000547999
TAACAGCGCCATCTGATCCCC	4.52779978764749e-05	6.97198475674247e-05	0.0363636	0.0390756	-10.1791	0.704804	-11.066	-6.23872	-5.33509	-12.2455	-11.4286	-12.1797	-12.2037	-12.1355	-11.4362	-12.6619	0.672855	0.756166	-11.7816	4.37326	-2.69009	-64.782	-0.699209	0.000547999
ACAACCGCTGCGACGACGCCG	0.000218884	0.000257038	0.0363636	0.0390756	-2.14005	0.0250074	-2.32546	-2.46149	-1.96963	-2.101	-3.01442	-2.05532	-2.62798	-1.51151	-2.76439	-2.31852	0.00589426	0.088375	-2.40051	0.449248	-5.28954	-39.9503	-1.68911	0.000547999
GCCGTCGAAAACAGCACAAAA	1.21515649270538e-05	2.37410084717368e-05	0.0363636	0.0390756	-6.31445	0.0143466	-6.54647	-6.47314	-4.62922	-6.99343	-8.75418	-5.80616	-9.82906	-6.19973	-6.24295	-9.90197	-0.0404479	0.10041	-6.60011	1.96085	-4.0041	-66.5582	-0.904962	0.000547999
GCTCGCCACCACCCACGGCAG	0.000133649	0.000172299	0.0363636	0.0390756	-10.0701	-1.6365	-10.897	-7.9196	-6.66055	-11.355	-10.7833	-11.9489	-12.3701	-12.0901	-11.4161	-12.3164	-1.7309	-1.47429	-9.30448	2.38908	-4.10539	-44.9051	-0.862486	0.000547999
CCCAGATTCAGCGACATCCCC	3.07443612623235e-07	1.51544412458933e-06	0.0363636	0.0390756	-4.59804	1.34354	-4.85174	-4.01034	-3.64623	-4.70042	-6.11712	-3.67028	-5.08326	-4.8123	-5.4922	-5.73162	1.24303	1.48976	-6.22574	0.940465	-6.56735	-52.5038	-2.28742	0.000547999
CCAGATTCAGCGACATCCCCA	3.85921821685088e-05	5.88326206359856e-05	0.0363636	0.0390756	-9.29389	0.502866	-9.93964	-6.80205	-5.16096	-11.0825	-11.4171	-9.6932	-9.90227	-9.95973	-11.5326	-12.7787	0.476082	0.548463	-10.6134	3.1526	-3.43597	-72.4192	-0.798591	0.000547999
CCCACGGAGATAAAAAACAGA	2.65742285085843e-07	1.85160200398938e-06	0.0363636	0.0390756	-3.43401	0.774319	-3.62779	-3.60161	-2.75738	-3.43673	-2.87002	-2.93467	-5.34791	-4.01391	-4.16713	-4.15245	0.758259	0.80895	-4.42381	0.743459	-5.49915	-73.0138	-1.55106	0.000547999
GACCGAGCAGCAGTCCCTTAA	4.1292667710226e-06	9.31267777688593e-06	0.0363636	0.0390756	-5.28209	0.251019	-5.58382	-4.95759	-3.29907	-4.72233	-5.48111	-6.0036	-8.15508	-5.98079	-5.53261	-5.98919	0.11534	0.446599	-5.92975	0.943354	-5.73932	-45.8254	-1.33045	0.000547999
AGCAGTCCCTTAAACGGATCG	0.64846	0.652006	0.75696	0.760558	0.454241	0.475059	0.447834	0.496949	0.440443	0.992857	0.913148	0.3283	-0.281796	0.523278	0.385306	-0.0477803	0.41964	0.553562	-0.035793	0.450672	-0.0815199	-8.52543	5.33284	0.453125
AGCACGCCGGCGATAAAAGTG	2.51159757151167e-05	3.69315923191351e-05	0.0363636	0.0390756	-1.43075	0.869973	-1.53428	-1.63003	-1.4828	-1.47532	-1.1765	-0.916606	-3.03529	-1.83568	-1.26379	-2.01729	0.895489	0.810489	-2.38826	0.412646	-5.73068	-40.7295	-1.08477	0.000547999
CCCAGCGCATCCATAAACAAA	2.82159264178389e-06	7.9036409294907e-06	0.0363636	0.0390756	-5.0301	0.371154	-5.22423	-5.16396	-4.02102	-5.22853	-6.0562	-3.93451	-8.58106	-5.31026	-6.07174	-4.76477	0.280731	0.518792	-5.52981	1.02096	-5.54867	-70.2012	-1.24082	0.000547999
GCGGTAAATACCTCGCGCACG	0.00107035	0.00118159	0.0363636	0.0390756	-2.02344	-0.00162948	-2.11814	-2.27292	-1.19636	-2.39072	-2.17876	-1.51369	-2.16821	-2.19259	-1.7062	-2.06385	-0.0370278	0.0586106	-2.08269	0.322919	-5.75627	-34.0239	-1.33497	0.000547999
CGGTAAATACCTCGCGCACGC	5.33598397323647e-06	8.46384903479976e-06	0.0363636	0.0390756	-4.8698	-0.142745	-4.99601	-5.21231	-3.90383	-4.5653	-5.10413	-4.98822	-6.439	-4.72943	-5.22759	-5.03682	-0.125934	-0.163615	-4.94608	0.484165	-9.99553	-94.5023	-1.73033	0.000547999
CACGCCGGAGGCGGCAATAAA	0.000102572	0.000120451	0.0363636	0.0390756	-6.19728	-0.872191	-6.37091	-6.19352	-5.48466	-7.29682	-6.74092	-5.86904	-6.98178	-6.43288	-6.13738	-6.53975	-0.900627	-0.818069	-5.55332	0.661553	-8.54082	-44.2004	-2.20926	0.000547999
ACGCCGGAGGCGGCAATAAAG	0.000291492	0.000337941	0.0363636	0.0390756	-1.88076	0.307029	-1.93992	-1.927	-1.76235	-2.05636	-1.48873	-1.98563	-2.64466	-1.95415	-1.66555	-2.36114	0.32316	0.290904	-2.21497	0.345752	-6.46976	-41.5808	-1.87685	0.000547999
AGGCGGCAATAAAGCGGAACA	0.00253936	0.00285342	0.0383523	0.0411324	0.780342	1.51116	0.713817	0.554194	0.992145	0.87244	0.783341	1.36342	0.0465246	0.680669	0.514201	0.700058	1.46899	1.56594	-0.79978	0.318461	-2.15725	-20.0473	-0.227882	0.0078293
ATCCAGTCGAAATGTTCGTCA	6.84019826140497e-05	9.30520781739315e-05	0.0363636	0.0390756	-7.62726	1.05684	-8.36381	-6.20589	-4.90583	-9.28565	-7.49254	-9.54484	-11.9723	-8.72632	-7.05655	-12.8608	1.03355	1.10152	-9.37498	2.2979	-3.94155	-84.1534	-0.759022	0.000547999
TCCAGTCGAAATGTTCGTCAG	5.4026604616836e-06	1.15436654053461e-05	0.0363636	0.0390756	-5.36016	1.14613	-5.57557	-5.21623	-4.65855	-5.66205	-5.49816	-4.84955	-6.72063	-5.81561	-5.93528	-10.1781	1.03844	1.29298	-6.68736	0.82579	-8.63589	-70.2556	-1.04072	0.000547999
GCAGCGGCACCAGCGCCAGCG	0.0072463	0.00790233	0.0372159	0.0399563	-5.29268	-2.90329	-5.58116	-4.09829	-3.77238	-5.23026	-6.5643	-5.83459	-6.50343	-9.14392	-5.11918	-5.59701	-3.15573	-2.57029	-2.75853	1.38012	-1.71424	-16.2027	-0.235091	0.000547999
CGCAGGGATCACCGCTAAGTC	5.84055600986391e-05	8.75560572615552e-05	0.0363636	0.0390756	-8.51012	0.305412	-9.73438	-6.62513	-5.29496	-11.3105	-8.96885	-6.99244	-12.5505	-12.2406	-11.7058	-12.7608	0.232952	0.424866	-9.95127	3.83453	-2.72443	-42.6198	-0.720026	0.000547999
GCTAAGTCCTGAAACAGCAGT	1.38631049127217e-07	1.07786328550502e-06	0.0363636	0.0390756	-3.38112	1.24719	-3.49787	-3.41223	-3.43643	-3.02284	-5.17674	-3.19327	-4.14799	-3.92421	-3.12372	-4.0827	1.20186	1.34379	-4.83794	0.56347	-9.00434	-78.0512	-2.02077	0.000547999
CTAAGTCCTGAAACAGCAGTA	0.000117586	0.000153465	0.0363636	0.0390756	-2.53352	1.36328	-3.00869	-3.23226	-1.67818	-3.00869	-3.81916	-2.43762	-3.69519	-2.44117	-2.37778	-3.39639	1.21923	1.55838	-4.2665	0.712976	-6.07955	-53.8013	-1.84156	0.000547999
AGTACGGAAAAGCCAAGCTGC	0.000338684	0.000435085	0.0363636	0.0390756	-0.776834	0.461317	-0.827839	-0.812865	-0.285539	-0.747675	-0.718477	-0.985456	-2.7492	-0.669778	-1.18257	-1.55715	0.501419	0.417375	-1.33556	0.456627	-3.22485	-19.7	-0.48166	0.000547999
TTAATTGCAGCGCCATCGCGG	9.11612760399516e-08	1.00994641772659e-06	0.0363636	0.0390756	-4.38059	0.952251	-4.5969	-3.44923	-3.15777	-4.49957	-4.86629	-4.71185	-5.11871	-4.69504	-3.97851	-5.91676	0.910061	1.02514	-5.56373	0.761589	-7.03841	-53.482	-2.03203	0.000547999
AATTGCAGCGCCATCGCGGTT	0.00170653	0.00192767	0.0363636	0.0390756	-2.69218	0.283265	-2.86348	-3.62106	-2.45986	-3.43372	-2.44646	-3.60292	-4.4015	-2.82094	-2.73919	-2.44159	0.135274	0.519159	-3.29159	0.745302	-4.47499	-36.4977	-1.4824	0.000547999
CCGCCGACCACCCCCGCCTGC	0.267922	0.271022	0.375426	0.380696	-3.40729	-3.00956	-3.50887	-3.91172	-3.22499	-3.70352	-3.47215	-2.7656	-3.64715	-4.10122	-3.51202	-2.8959	-2.94051	-3.10169	-0.48827	0.546986	-0.732555	-4.10953	1.64003	0.218752
CGCCGACCACCCCCGCCTGCC	0.00509678	0.00552832	0.0363636	0.0390756	-4.23252	-2.6069	-4.38417	-4.97838	-4.18351	-5.84381	-4.47877	-4.43158	-5.28741	-4.05241	-4.13367	-3.44449	-2.61283	-2.59973	-1.85605	0.727393	-2.46292	-15.961	-0.447975	0.000547999
AATCCGGCCAGTAGCGCCGCG	3.98823690162665e-05	5.87026052489564e-05	0.0363636	0.0390756	-2.33247	-0.0163006	-2.48254	-2.2816	-2.30179	-2.46331	-3.56867	-1.15073	-3.81711	-2.9947	-2.10986	-2.85002	-0.026031	-0.000265003	-2.58242	0.744402	-3.41598	-33.7353	-0.663195	0.000547999
GGCCAGTAGCGCCGCGCTGAA	0.000262956	0.000334461	0.0363636	0.0390756	-7.58372	-1.56797	-8.14302	-8.054	-6.51317	-7.31559	-7.05585	-12.6619	-12.1435	-9.05826	-6.38949	-12.128	-1.57707	-1.52956	-6.62196	2.46082	-2.71775	-36.7474	-0.529527	0.000547999
GCGCCGCCCCGACGCCAAAGA	0.00320449	0.0035823	0.0602273	0.0636461	-4.74457	-2.46244	-5.03887	-5.1614	-8.00522	-5.52106	-2.66239	-4.03703	-4.54032	-5.08554	-4.69714	-6.14343	-2.41431	-2.57211	-2.51744	1.05785	-2.18601	-19.8237	0.0236603	0.0312696
CCCGACGCCAAAGATCGAGCG	0.00335744	0.00362709	0.0363636	0.0390756	-2.55607	-0.714511	-2.69664	-3.27975	-2.54961	-2.71969	-2.10467	-2.43668	-3.32497	-2.11563	-2.80553	-3.25622	-0.645577	-0.808778	-1.95032	0.507033	-3.82419	-33.3176	-1.1693	0.000547999
AAGATCGAGCGCCGAAGCTGC	2.57339238248478e-05	3.89995480411269e-05	0.0363636	0.0390756	-0.886076	1.49133	-1.00558	-1.04602	-0.352462	-1.01747	-0.731412	-0.889683	-1.97113	-0.714749	-1.91178	-1.2609	1.40588	1.58181	-2.50291	0.424413	-6.05896	-49.6575	-1.41604	0.000547999
GCCGAAGCTGCCAGAGCTTCG	0.011423	0.012154	0.0392045	0.0420113	-4.07671	-2.1058	-4.23216	-5.45088	-3.95488	-4.4233	-4.0689	-4.86295	-7.16488	-4.16578	-2.91794	-3.92236	-1.95286	-2.3527	-2.12831	1.03639	-2.14219	-22.8384	-0.303642	0.0078293
TCAGAAATACGACGCCCAGCT	0.0019714	0.00217098	0.0363636	0.0390756	-3.35199	-0.767059	-3.50806	-3.33771	-4.12557	-3.07656	-2.99586	-3.51602	-3.77214	-3.88382	-4.2839	-3.25497	-0.860185	-0.649308	-2.75707	0.512189	-5.72142	-28.5787	-2.01807	0.000547999
GACGCCCAGCTCAGAAAAATG	2.43248572647852e-07	1.5036563876222e-06	0.0363636	0.0390756	-6.15076	-0.187303	-6.47685	-6.15278	-5.54379	-6.73738	-7.00218	-5.34933	-7.84137	-5.89869	-7.67216	-7.58952	-0.218968	-0.158658	-6.31584	0.8787	-6.68803	-82.0876	-1.86015	0.000547999
TAGCCCAATACCGCGCCGATA	2.01694458770244e-05	3.86525391896367e-05	0.0363636	0.0390756	-5.17572	0.802577	-5.62936	-4.67501	-4.84256	-6.83889	-6.34803	-0.605958	-7.73571	-5.17608	-5.78503	-6.14257	0.78628	0.826232	-6.37179	1.67147	-3.62134	-54.1185	-0.470933	0.000547999
CAATACCGCGCCGATACCGAG	0.00351728	0.00379195	0.0363636	0.0390756	-2.61277	-0.914888	-2.72466	-3.35059	-2.92094	-3.08954	-2.51062	-2.24539	-4.29968	-2.62442	-2.51257	-2.62576	-0.846746	-1.03352	-1.78512	0.474221	-4.00945	-24.7824	-0.727766	0.000547999
AATACCGCGCCGATACCGAGC	0.00194119	0.00224325	0.0363636	0.0390756	-1.00772	-0.00800967	-1.44589	-0.836177	-1.67047	-0.420414	-0.534934	-1.00772	-2.92982	-1.56268	-1.61275	-1.47036	-0.0667665	0.0574102	-1.35026	0.637774	-1.86919	-18.9519	-0.268138	0.000547999
ATACCGCGCCGATACCGAGCC	0.0019824	0.00217636	0.0363636	0.0390756	-3.95634	-1.08162	-4.19762	-3.75672	-3.50325	-4.56393	-4.11035	-4.03236	-4.89924	-3.79951	-4.88157	-4.841	-1.16468	-0.957171	-3.19496	0.620228	-5.17915	-37.6436	-1.69948	0.000547999
AGCGGCACCGCCGCCACCGCC	0.00687872	0.00731283	0.0363636	0.0390756	-2.71575	-1.51489	-2.89525	-3.28713	-3.04349	-3.79037	-2.91047	-2.67907	-3.97241	-2.56307	-2.55073	-2.58017	-1.49064	-1.5557	-1.39259	0.518349	-2.88827	-19.6584	-0.636685	0.000547999
GGCACCGCCGCCACCGCCGCG	0.0112532	0.0118517	0.0369318	0.0396632	-4.01095	-2.43129	-4.30584	-4.39852	-4.7824	-5.11294	-4.03663	-3.47205	-4.36031	-3.60906	-3.20623	-4.88476	-2.4472	-2.4257	-1.91369	0.745146	-2.29716	-16.7365	-0.555345	0.000547999
GCACGCCTGCCAGCAATAAAT	1.66038762412814e-06	2.86500940600357e-06	0.0363636	0.0390756	-5.16449	0.389339	-5.37031	-4.96305	-4.99604	-4.93073	-5.05985	-5.37075	-5.7447	-5.89725	-5.64913	-7.05097	0.349754	0.465374	-5.73777	0.548936	-10.9289	-73.702	-2.40797	0.000547999
ACCTTCCATCAGCGGCCTCCC	3.82699434823945e-05	6.09264949898386e-05	0.0363636	0.0390756	-10.2901	0.877624	-11.2333	-6.0429	-5.10285	-12.3139	-10.8584	-11.9596	-12.578	-12.3183	-11.2919	-12.2822	0.872047	0.886696	-11.9936	4.59739	-2.65008	-56.9935	-0.606255	0.000547999
GCGGCCTCCCACGGGTACAGG	0.000279944	0.000326559	0.0363636	0.0390756	-2.46322	-0.221486	-2.68096	-2.35774	-2.78389	-2.20795	-3.09704	-2.4491	-4.1883	-1.9315	-2.74751	-2.88878	-0.186334	-0.271151	-2.41856	0.464247	-5.32798	-38.4767	-1.03483	0.000547999
GTCTGGCCCAGTAAATCACGA	0.0138828	0.0147165	0.0366477	0.0393688	-1.08693	-0.165002	-1.26184	-1.29596	-0.981697	-1.0744	-0.73221	-0.559375	-1.28983	-1.55463	-1.46184	-1.76254	-0.257644	-0.0526427	-1.08102	0.404381	-2.40981	-15.4968	-0.430178	0.000547999
CACATGCCTGCCGTCAGCTCA	5.58919646724164e-06	1.07697203405029e-05	0.0363636	0.0390756	-4.81847	-0.576817	-5.44676	-4.21856	-4.75828	-4.42259	-5.91232	-4.40685	-6.53551	-6.75428	-6.16977	-5.56441	-0.508852	-0.707872	-4.76637	1.02949	-4.84653	-41.6582	-1.57889	0.000547999
TGCCGTCAGCTCAAAGGGCCG	5.1854220262591e-05	7.70093321571502e-05	0.0363636	0.0390756	-10.0392	-0.517884	-10.9868	-6.80952	-6.60317	-11.8812	-11.3666	-11.7985	-12.532	-12.1185	-12.2223	-13.1333	-0.613347	-0.363851	-10.5534	3.77474	-2.79901	-51.3364	-0.676706	0.000547999
CCAGCCATTCTTTCAGCAGCG	0.00213654	0.00244082	0.0446023	0.0475692	-4.53194	-2.25695	-5.74094	-4.19879	-2.72047	-8.3488	-6.44538	-4.53194	-6.42092	-6.01357	-6.04489	-3.58362	-2.22515	-2.36077	-3.57728	1.57755	-1.83784	-20.5057	-0.0496641	0.0155432
CCGGGCAGCTATAAGTGTATA	2.26025452767106e-05	3.86040350267751e-05	0.0363636	0.0390756	-9.93021	0.563133	-10.8648	-7.44345	-6.09569	-11.0541	-11.3948	-10.9764	-12.2054	-12.391	-11.8808	-12.4162	0.467645	0.698896	-11.678	3.27091	-3.35475	-50.0661	-0.866474	0.000547999
GCTATAAGTGTATAAAGGATG	0.00265208	0.00295896	0.0363636	0.0390756	-2.10496	0.263886	-2.25128	-1.9116	-1.58262	-2.63798	-2.03709	-2.0518	-3.34979	-2.24057	-2.86958	-2.51226	0.12537	0.455644	-2.59102	0.560193	-4.73181	-29.8046	-1.37874	0.000547999
CGCACAGCAGCGCCTGCTCAC	0.000375591	0.000455898	0.0363636	0.0390756	-9.53095	-3.4225	-10.1125	-9.47897	-7.74513	-11.2786	-8.75763	-9.57971	-12.6481	-12.4443	-11.9076	-9.93982	-3.34487	-3.47711	-6.78004	2.2426	-3.18251	-25.6616	-0.709456	0.000547999
GCACAGCAGCGCCTGCTCACG	0.000102355	0.000135882	0.0363636	0.0390756	-10.2446	-2.66642	-11.0015	-8.29094	-9.02284	-11.2367	-11.8798	-12.0478	-11.721	-11.9303	-11.7839	-12.6227	-2.67599	-2.6361	-8.18025	2.5982	-3.22047	-54.863	-0.771942	0.000547999
GTGGAATATCGATAAAAAAAT	0.00012938	0.000163221	0.0363636	0.0390756	-1.69172	0.806284	-1.78435	-1.69005	-1.00262	-1.60437	-1.9086	-1.24617	-3.45657	-2.30738	-1.7973	-2.34928	0.890132	0.68213	-2.65788	0.561941	-4.70545	-26.3475	-1.06861	0.000547999
AAAAAATCAGGATAGTGCGCG	3.59013320166302e-05	5.56897842286601e-05	0.0363636	0.0390756	-9.82245	0.209116	-10.6284	-7.03547	-5.6427	-11.0077	-11.4191	-11.8373	-12.2486	-10.1011	-11.5855	-12.4789	0.161231	0.261533	-11.3444	3.07937	-3.73739	-56.8753	-0.652248	0.000547999
AGATCGTGCACCGTAACGTTG	0.00112432	0.0013072	0.0363636	0.0390756	-8.11627	-2.14787	-8.50312	-8.08593	-6.58814	-7.69462	-10.9726	-8.75105	-12.5939	-7.78717	-9.25715	-9.07039	-2.53604	-1.67332	-6.42012	1.67512	-3.92204	-34.6602	-0.53633	0.000547999
TCGCCACCGAGTCCTGAGATT	0.0213709	0.0225281	0.121023	0.125599	-10.068	-5.95109	-10.9202	-7.41045	-5.53346	-11.0754	-11.4553	-12.3559	-12.1159	-12.5048	-11.7999	-12.3708	-6.114	-5.77034	-4.50048	4.1807	-1.21862	-10.792	0.351808	0.108532
CAGCAGCAACACCTTTGTTGG	6.44983920044193e-05	9.32651923937959e-05	0.0363636	0.0390756	-9.48546	-0.649969	-10.2686	-7.40471	-5.79052	-11.4982	-11.2023	-12.1841	-13.0442	-9.96654	-11.0967	-9.87993	-0.759928	-0.523736	-9.52705	3.17449	-3.2823	-27.7778	-0.542178	0.000547999
GGTTTTGTTTCTGTTTTTGTG	6.1060324193171e-05	8.5462935077906e-05	0.0363636	0.0390756	-9.36313	0.313818	-10.1661	-6.76853	-6.46068	-11.1477	-8.71995	-11.5911	-9.88032	-12.6355	-11.6963	-12.7914	0.261624	0.419697	-10.4015	3.24399	-3.46452	-60.3194	-0.784985	0.000547999
TTTTTGTGTAGAGTTATTGTT	1.53851116729411e-05	2.01786142399586e-05	0.0363636	0.0390756	-2.02258	1.33703	-2.12634	-1.85932	-2.25558	-1.5013	-2.08571	-1.49264	-3.0566	-2.19188	-2.10556	-2.6084	1.31209	1.3663	-3.44173	0.518111	-6.61954	-96.139	-2.16631	0.000547999
GGGCTACCATTGCGCCCCGGT	0.336558	0.340083	0.334801	0.339534	-3.08063	-3.4546	-3.01899	-3.16544	-3.1761	-2.56695	-2.67132	-3.03063	-2.74527	-3.18315	-2.84636	-3.61048	-3.63235	-3.25893	0.506021	0.530646	0.864674	-1.79287	4.68516	0.187503
GGCTACCATTGCGCCCCGGTG	0.178519	0.181631	0.332955	0.337791	-1.1635	-1.00491	-1.19686	-1.10734	-0.921445	-1.45824	-1.11651	-1.13829	-1.88975	-1.1386	-1.36638	-1.68234	-0.968773	-1.04975	-0.210037	0.357556	-0.60696	-6.9601	1.02053	0.195315
GCTACCATTGCGCCCCGGTGC	0.000473417	0.000552699	0.0363636	0.0390756	-2.28318	-0.662046	-2.47091	-3.15964	-2.16735	-2.84955	-2.08628	-2.01931	-3.66308	-2.27931	-2.47604	-3.08712	-0.677466	-0.644936	-1.77153	0.591366	-2.94323	-31.2539	-0.931941	0.000547999
TACCATTGCGCCCCGGTGCGG	9.22093248233326e-05	0.000126161	0.0363636	0.0390756	-1.82621	-0.0980213	-2.08641	-1.79742	-1.63575	-2.09183	-3.15444	-1.77774	-3.80844	-1.65469	-2.604	-2.32372	-0.0831417	-0.141128	-1.92429	0.532827	-3.70351	-30.6695	-0.795823	0.000547999
ATAATGATAAATTAACATGGT	5.99654558362805e-05	7.17342007604588e-05	0.0363636	0.0390756	-4.52226	0.121401	-4.77154	-4.84373	-5.2931	-4.90987	-5.45289	-4.11337	-5.1671	-4.02808	-4.58368	-3.73602	0.159079	0.0545837	-4.79316	0.571779	-8.00926	-56.4149	-2.72214	0.000547999
CGTCGCGGCGTGCGCGTCCTG	0.0373811	0.0390417	0.0366477	0.0393689	-0.794457	-1.72653	-0.691905	-0.695081	-0.865721	-0.824685	-1.13763	-0.29587	0.482344	-1.26324	0.268475	-0.415556	-1.58616	-2.00008	1.19384	0.603864	1.8199	0.267812	15.0506	0.000547999
AATGCCACGGCCACCATTAAT	3.97715831481003e-06	8.76589551620468e-06	0.0363636	0.0390756	-3.53319	0.120997	-3.78741	-5.37485	-4.12214	-3.78639	-3.32345	-3.12919	-5.10725	-4.22651	-2.78798	-3.53006	0.0540345	0.204391	-3.95734	0.793966	-4.89179	-63.6635	-1.47263	0.000547999
ACGGCCACCATTAATCCGGGC	0.0966073	0.0993072	0.0852273	0.0890647	-0.921413	-0.176856	-0.996767	-0.498716	-1.30437	-1.09051	-0.978754	-0.588956	-1.51286	-1.01164	-0.361898	-1.01253	-0.0586079	-0.400671	-0.748368	0.449017	-1.59076	-13.8864	0.191118	0.0542744
ACCATTAATCCGGGCCAGAAA	1.25158097200966e-08	4.83720582089538e-07	0.0363636	0.0390756	-4.04953	1.18007	-4.23327	-3.88823	-3.23076	-5.17634	-4.72286	-4.39034	-5.31249	-4.24801	-3.71905	-4.09493	1.18568	1.17731	-5.30127	0.688953	-7.64437	-99.8517	-2.30591	0.000547999
CCGGGCCAGAAAGTGGGCCTG	0.0196356	0.0207148	0.0363636	0.0390756	-3.71282	-1.70121	-3.8634	-3.64718	-3.64778	-4.29991	-3.29665	-3.43665	-3.95961	-4.10707	-4.50404	-3.988	-1.59106	-1.9284	-2.13977	0.497877	-4.40096	-27.7113	-1.39151	0.000547999
CAGAAAGTGGGCCTGGTGGGC	0.0346423	0.0365471	0.147727	0.152849	-1.19786	-0.619573	-1.25305	-2.07118	-1.27205	-1.15187	-0.201515	-1.29713	-2.55328	-1.94377	-0.905375	-1.1648	-0.70991	-0.429937	-0.794726	0.657398	-1.31069	-11.7529	1.46946	0.100781
GCCTGGTGGGCAAGAACGGCT	0.00205766	0.00230452	0.0363636	0.0390756	-1.92335	0.486817	-2.14462	-2.24948	-1.3621	-2.31949	-1.58907	-1.92559	-2.44505	-1.52926	-2.30614	-2.17076	0.390623	0.619733	-2.57468	0.411051	-6.10284	-32.4429	-1.91472	0.000547999
CCTGGTGGGCAAGAACGGCTG	0.000601074	0.000696108	0.0363636	0.0390756	-3.14708	-1.05956	-3.26	-3.52736	-2.6887	-3.27524	-3.44684	-3.39077	-4.93079	-3.21162	-2.94244	-2.6114	-1.113	-0.973364	-2.15443	0.524196	-4.14848	-27.3468	-0.764333	0.000547999
AAGTCTACCCTGCTGGCGTTG	0.001146	0.00133918	0.0363636	0.0390756	-6.15113	-1.81226	-6.42511	-6.1146	-6.79313	-5.66012	-11.8107	-12.6153	-5.74545	-7.33683	-6.34629	-5.92301	-1.7602	-1.90311	-4.58244	1.48502	-3.3125	-33.4059	-0.369056	0.000547999
ATGCTGGTGGTTTTTCCTTCC	6.37038618236441e-06	9.82707156075407e-06	0.0363636	0.0390756	-2.85894	0.664109	-3.04729	-3.31929	-2.43373	-3.05018	-2.75793	-2.28205	-4.12436	-3.23441	-2.79616	-3.34185	0.698163	0.606221	-3.6952	0.463013	-7.81954	-77.6261	-1.94387	0.000547999
TGCTGGTGGTTTTTCCTTCCC	7.38669689867847e-05	0.000102912	0.0363636	0.0390756	-9.78373	-0.031507	-10.545	-6.55242	-6.02802	-11.2563	-11.4168	-12.3867	-12.0302	-10.0438	-11.3499	-12.3145	-0.0360541	-0.0196789	-10.7132	3.89521	-2.65826	-47.5508	-0.844917	0.000547999
CCCCGGAAACTGGCAGCTGGC	6.52696822564312e-05	9.42490436249344e-05	0.0363636	0.0390756	-10.2085	-1.64879	-10.9933	-7.9382	-7.18772	-12.0889	-10.884	-12.0017	-12.4617	-12.6679	-11.4393	-12.1396	-1.81736	-1.45794	-9.47895	3.34501	-2.98677	-33.5937	-0.670909	0.000547999
TGGCAGCTGGCGTGGGTCAAC	0.00253419	0.00276098	0.0363636	0.0390756	-2.11849	-0.940168	-2.30715	-2.82397	-1.67217	-2.13256	-1.80767	-2.27382	-3.29901	-1.88548	-2.90715	-2.55153	-0.930856	-0.962082	-1.36403	0.556033	-2.40661	-32.9789	-0.55282	0.000547999
GGCAGCTGGCGTGGGTCAACC	3.60130220632414e-07	1.95254592787812e-06	0.0363636	0.0390756	-5.39136	0.0127573	-5.77406	-5.14284	-5.01057	-4.6335	-5.42461	-5.74712	-7.81529	-6.4893	-6.35922	-6.63193	-0.0308543	0.0946977	-5.91456	0.944296	-6.38083	-40.3304	-1.75328	0.000547999
CCCGCCCTGCCCCAGCCAGCG	0.208437	0.21214	0.14517	0.149137	-6.96635	-4.33267	-7.16416	-6.93276	-8.58993	-6.90832	-8.00305	-5.69329	-6.43087	-7.00428	-9.22295	-7.60199	-3.77916	-5.67431	-2.60462	1.88187	-1.28247	-10.4269	0.375696	0.0625095
CCGCCCTGCCCCAGCCAGCGC	0.000137782	0.000175023	0.0363636	0.0390756	-10.1596	-1.77822	-11.105	-8.45462	-7.08397	-11.8654	-11.5845	-11.746	-12.335	-12.6444	-11.2263	-12.8782	-1.75505	-1.81847	-8.97113	2.79164	-3.23023	-75.1217	-0.689637	0.000547999
GGCGACCGCGAGTATCGCCAG	0.137761	0.141507	0.294602	0.300706	-1.68703	-1.35155	-1.89349	-1.57806	-1.67095	-1.21167	-1.99743	-1.05823	-1.99705	-4.27716	-2.01094	-2.31199	-1.5195	-1.14649	-0.536465	0.572004	-0.762666	-8.84485	1.11767	0.178297
GCGACCGCGAGTATCGCCAGC	0.280271	0.284952	0.164773	0.170015	0.14726	-0.231551	0.248803	0.146793	-0.524222	0.51787	0.0164032	0.445612	0.526314	0.270506	0.292935	-0.12576	-0.066453	-0.65209	0.539215	0.504813	1.17462	-0.892751	10.7735	0.148441
AAGCCCAGCTGCGTGACGCCA	0.00721648	0.00780806	0.0363636	0.0390756	-1.91827	0.0839089	-1.97842	-2.35356	-2.00954	-1.7988	-1.72612	-1.9324	-2.83224	-1.87411	-2.43951	-1.9644	-0.0105099	0.265872	-2.14091	0.398679	-5.56594	-32.8071	-1.86241	0.000547999
GTGACGCCAACGAACGTAACG	0.00135814	0.00149393	0.0363636	0.0390756	-1.58307	-0.0529333	-1.77753	-2.15278	-1.43126	-1.78091	-2.0583	-1.50805	-2.54363	-1.0727	-1.55375	-1.97149	-0.0781587	-0.0113716	-1.79477	0.456064	-3.64093	-32.2938	-1.15837	0.000547999
ATCGCCACTATTCACGGCAAG	0.0167563	0.018062	0.0454545	0.0484028	-0.31543	0.190132	-0.386456	-0.521982	-0.569432	-0.0365035	-0.215208	-0.370302	-2.30778	-0.334396	-0.102035	-0.981299	0.204698	0.158889	-0.55102	0.360891	-1.51536	-21.2855	-0.030054	0.0234639
CAAGCTGGACGCCATCGACGC	1.75154076284934e-05	2.92797438102966e-05	0.0363636	0.0390756	-1.11043	1.09	-1.34512	-1.46934	-1.07836	-1.05052	-1.44767	-0.601662	-2.25156	-0.643464	-1.36999	-2.50641	1.04133	1.18281	-2.43033	0.696041	-3.49046	-39.2647	-1.12619	0.000547999
CCCGCGCCGCCAGCCTGCTGC	0.00250158	0.00269491	0.0363636	0.0390756	-3.19143	-1.03416	-3.33695	-3.43152	-2.63384	-2.55445	-3.92152	-3.25104	-3.61168	-2.94555	-3.46357	-3.37884	-1.03924	-1.02655	-2.22593	0.476671	-4.57445	-39.9788	-1.39893	0.000547999
CCGCCAGCCTGCTGCACGGGC	0.00010856	0.000141198	0.0363636	0.0390756	-10.1331	-2.22106	-10.9467	-8.90768	-7.41952	-11.4611	-10.9489	-12.1284	-12.0676	-11.8056	-11.4968	-12.6734	-2.22159	-2.22106	-8.80606	2.61975	-3.54562	-31.5549	-0.767226	0.000547999
TGCACGGGCTCGGGTTCAGCA	3.19217251780849e-05	4.62667320446435e-05	0.0363636	0.0390756	-3.4765	-0.303442	-3.63337	-3.42812	-2.34626	-4.4139	-4.13781	-3.0817	-5.50698	-3.4262	-3.96164	-3.64467	-0.211677	-0.395312	-3.35641	0.777577	-4.42778	-35.3591	-1.11086	0.000547999
CAGCGACTTTTCCGGCGGCTG	6.99405564776218e-05	0.000101964	0.0363636	0.0390756	-10.0597	-1.98402	-10.8867	-8.22902	-6.84779	-11.529	-10.9503	-12.0686	-12.3797	-12.4447	-11.0661	-12.4664	-2.16872	-1.71077	-9.06135	3.06117	-2.94885	-27.9189	-0.625559	0.000547999
GTTCCGACCTGCTGCTGCTCG	0.00285882	0.00320727	0.0363636	0.0390756	-6.70309	-3.41984	-7.05924	-7.09356	-6.64426	-5.86412	-6.16762	-5.73656	-7.37917	-10.0687	-8.34117	-12.4472	-3.47364	-3.29362	-3.52105	1.4152	-2.71429	-28.1602	-0.343372	0.000547999
GATCTTGATGCGGTTATCTGG	0.000103904	0.000149219	0.0363636	0.0390756	-2.61421	-0.634015	-2.79221	-3.11373	-2.58112	-3.53836	-2.47814	-2.23562	-5.44473	-2.87975	-2.88216	-2.43323	-0.620891	-0.648354	-2.12447	0.584363	-4.03944	-38.8629	-0.571569	0.000547999
ATCTTGATGCGGTTATCTGGC	0.0026217	0.0029123	0.0363636	0.0390756	0.037889	1.4134	0.00489432	-0.475128	0.059366	0.26272	-0.0142835	0.0961547	-0.558622	0.0249945	0.0239598	-0.239035	1.35638	1.50834	-1.46707	0.251108	-6.18489	-67.4005	-1.88076	0.000547999
GTTATCTGGCTGGAAAAATGG	0.000339801	0.000386056	0.0363636	0.0390756	-3.6121	-1.11683	-4.01294	-4.18896	-3.31732	-5.91187	-3.4975	-4.35754	-5.08839	-3.50024	-4.06042	-3.16955	-1.1302	-1.09708	-2.87914	0.771897	-3.8655	-32.0574	-0.968514	0.000547999
ATCTGGCTGGAAAAATGGCTG	0.00780752	0.00841258	0.0482955	0.0513435	-9.53275	-5.03294	-10.5606	-7.11995	-6.02866	-11.3603	-8.8216	-12.7674	-12.7849	-11.8035	-11.1924	-11.9576	-4.93795	-5.29039	-5.29026	3.2493	-1.47028	-16.3787	-0.0428089	0.0156647
CGCGACTTCCTCGACCCGGTG	0.000130561	0.000186506	0.0517045	0.054909	-7.01924	-0.239059	-7.49415	-5.89817	-5.091	-9.11634	-8.04022	-0.382288	-7.5781	-7.66648	-8.22082	-9.28436	-0.186118	-0.338722	-7.42718	1.95489	-3.23554	-56.7209	-0.00507475	0.0234639
TGGTGAATAAAATCATTCATA	1.59659575411084e-06	4.95378984227222e-06	0.0363636	0.0390756	-5.78843	0.977459	-6.00443	-5.4098	-5.04572	-6.14613	-8.62685	-5.98233	-9.40859	-5.70488	-6.94437	-5.85293	0.911719	1.06783	-6.88995	0.982835	-7.31547	-68.2273	-1.45308	0.000547999
ATATCGAACAGCAGACGATGT	0.000111598	0.000159721	0.0363636	0.0390756	-7.32994	1.66772	-7.90283	-5.08541	-4.06273	-9.37282	-11.069	-7.68211	-0.328933	-7.88099	-9.46793	-9.08371	1.64193	1.694	-9.48866	3.25138	-2.7395	-122.257	-0.317856	0.000547999
ACACCGGCAACTACAGCGCGT	1.45685946763983e-06	5.099613494561e-06	0.0363636	0.0390756	-5.16897	1.26747	-5.39222	-4.9854	-4.29186	-4.93862	-7.34971	-5.0838	-9.03553	-5.71097	-5.60017	-5.54157	1.27292	1.25806	-6.58124	1.00925	-6.98342	-114.313	-1.3129	0.000547999
TTGCCCAGCAGCAGGCGATGT	2.3380996315144e-06	4.83008020742311e-06	0.0363636	0.0390756	-3.89332	0.598961	-4.0266	-3.9658	-3.32696	-4.54153	-4.37043	-3.50802	-5.93815	-3.65306	-3.97975	-4.43565	0.661431	0.511778	-4.6161	0.562306	-8.54994	-79.9731	-1.80895	0.000547999
AGGCGATGTATGAAAGCCAGC	0.00120496	0.00138884	0.0363636	0.0390756	-1.12205	0.89042	-1.16696	-1.21819	-1.10358	-1.13075	-0.983769	-1.09282	-2.51813	-1.24879	-1.80574	-1.05925	0.784064	1.04908	-2.10252	0.295069	-7.01234	-51.9662	-1.24435	0.000547999
GCCACTAAAGCGAAGCAGGCG	0.0013302	0.0015106	0.0363636	0.0390756	-2.60799	-0.19249	-2.70239	-2.62287	-1.03143	-3.36186	-2.2462	-2.59353	-3.30689	-3.49804	-2.58574	-3.32773	-0.31205	-0.00162378	-2.81857	0.670606	-3.80654	-37.3203	-0.774674	0.000547999
GCGCAGAGCCGCATTAAGATG	0.000556437	0.000653809	0.0363636	0.0390756	-3.03859	-0.785216	-3.5327	-3.55919	-1.82991	-3.01116	-4.63243	-2.8206	-5.08026	-3.87834	-2.53702	-3.68634	-0.711243	-0.956356	-2.6889	1.02418	-2.67596	-25.9795	-0.566131	0.000547999
CGCAGAGCCGCATTAAGATGC	0.00075769	0.000878979	0.0363636	0.0390756	-1.89615	-0.294547	-1.99326	-2.00566	-1.86785	-1.77053	-2.36097	-2.10547	-3.73887	-2.81464	-1.73252	-1.49717	-0.380227	-0.21415	-1.74193	0.48578	-3.77649	-48.7752	-0.8357	0.000547999
GCATTAAGATGCTGGAGCGTA	7.13967232532218e-06	1.44072284637091e-05	0.0363636	0.0390756	-5.59924	-0.136567	-5.96223	-5.32381	-4.68783	-4.9976	-5.71396	-6.04805	-8.95269	-7.50361	-6.39472	-6.16922	-0.285011	0.0620962	-5.74466	0.972012	-6.21463	-33.4775	-1.27938	0.000547999
TTCCACTTCAGCTTCCGCCCG	0.000152957	0.00018412	0.0363636	0.0390756	-1.50956	0.336059	-1.68677	-2.51457	-1.83102	-0.848559	-1.21667	-0.895974	-2.32564	-1.50956	-2.30799	-1.69725	0.326901	0.342014	-2.00053	0.630235	-3.35968	-26.5149	-0.800887	0.000547999
TCCACTTCAGCTTCCGCCCGC	0.000146801	0.000200338	0.0363636	0.0390756	-2.94245	-0.74144	-3.13722	-4.07672	-3.20347	-2.92451	-4.93144	-2.6931	-5.63708	-2.37958	-3.24132	-2.76712	-0.790456	-0.672907	-2.32094	0.935568	-2.91195	-36.9981	-0.69865	0.000547999
GAAAGTCTGCCAAATCCGCTG	0.000150999	0.000182063	0.0363636	0.0390756	-2.79354	0.610425	-2.97265	-2.08167	-2.80327	-2.31506	-3.00484	-3.2812	-3.42373	-3.09917	-3.44606	-2.63819	0.544261	0.709753	-3.62269	0.456282	-7.43791	-67.8416	-2.36233	0.000547999
CTGCCAAATCCGCTGCTGAAA	8.95829695149643e-06	1.4655589193966e-05	0.0363636	0.0390756	-0.842164	1.29783	-0.952596	-1.51411	-0.602746	-0.735541	-0.829037	-0.56411	-2.05516	-0.986918	-1.08423	-0.984707	1.31924	1.26614	-2.23912	0.340336	-7.01369	-71.0467	-1.44752	0.000547999
TGCCAAATCCGCTGCTGAAAA	0.000152169	0.000187856	0.0363636	0.0390756	0.370521	1.5565	0.326544	0.288284	0.355237	0.37492	0.56296	0.562852	-0.661752	0.155464	0.382545	0.211188	1.57799	1.52952	-1.2264	0.202772	-6.67968	-40.2973	-0.933857	0.000547999
CCGCTGCTGAAAATGGAAAAG	8.12259244499983e-07	2.86427503434961e-06	0.0363636	0.0390756	-6.53611	-0.740226	-6.89893	-6.21619	-5.91365	-6.01155	-7.33595	-7.89041	-8.48569	-7.278	-7.78297	-6.36413	-0.787223	-0.648238	-6.16709	1.09508	-5.56159	-58.0126	-1.88993	0.000547999
AAAAGGTGAGCGCAGGCTATG	0.00027121	0.000341008	0.0363636	0.0390756	-7.33638	-0.230885	-8.09989	-6.6188	-5.23876	-7.78656	-3.24805	-8.57066	-9.86937	-12.2613	-8.167	-12.2529	-0.331282	-0.0961086	-7.58348	2.99877	-2.39185	-41.4176	-0.541584	0.000547999
GGTGAGCGCAGGCTATGGCGA	4.41048234068288e-05	6.86320795077015e-05	0.0363636	0.0390756	-10.1638	-0.430667	-10.9566	-6.86544	-5.94246	-11.3127	-10.8137	-11.9266	-12.1555	-12.6444	-11.7041	-12.7491	-0.422347	-0.450117	-10.7212	3.60203	-3.13729	-65.8603	-0.651513	0.000547999
ATTATTCTCGACGCCATCAAG	2.56134728781805e-05	4.27207167063313e-05	0.0363636	0.0390756	-9.30945	1.33868	-9.99511	-5.45777	-4.94514	-11.3223	-11.0295	-9.79644	-12.5219	-9.93441	-11.1769	-9.99849	1.34791	1.31355	-11.2055	3.36038	-3.46579	-78.5947	-0.816308	0.000547999
CCGGTTCGCGCATTGGCCTGC	0.67717	0.680419	0.804545	0.807565	-0.0129994	-0.00902662	-0.0150435	0.186031	-0.103737	0.138294	0.545	0.154049	-0.547659	-0.0160694	-0.179038	-0.320453	-0.0436884	0.0639173	-0.0527012	0.334099	-0.125139	-4.60704	3.56072	0.457365
TCAACGCTGATCAAACTGCTG	8.60026812298425e-05	0.000111105	0.0363636	0.0390756	-2.34029	0.243413	-2.51426	-2.71365	-2.9093	-1.56416	-2.36307	-2.12524	-3.19332	-1.51735	-2.48265	-3.77102	0.170561	0.389408	-2.82778	0.676937	-3.9943	-40.9437	-1.02646	0.000547999
CGCTGATCAAACTGCTGGCGG	2.33360914550604e-05	3.34190158765213e-05	0.0363636	0.0390756	-5.1314	-0.925177	-5.45913	-5.08706	-4.55183	-6.48839	-6.95465	-7.16955	-5.73218	-5.59437	-4.78824	-4.75597	-0.869491	-1.00208	-4.57121	0.963586	-4.77872	-46.9151	-1.39773	0.000547999
GCGAACTGGCGCCGCTCAGCG	0.000619065	0.000724333	0.0363636	0.0390756	-9.24431	-3.30311	-9.81478	-9.39264	-8.39383	-11.8341	-8.1486	-11.9163	-12.8519	-9.20207	-9.10675	-12.4986	-3.24214	-3.40959	-6.37996	2.02032	-3.34814	-35.5299	-0.446765	0.000547999
CTCAGCGGCGAAATTGGCCTG	0.20257	0.205843	0.26108	0.266728	-1.31374	-1.68147	-1.09365	-1.02668	-1.4287	-0.594532	-1.93714	-1.0238	-1.38942	-1.57274	-1.05671	-0.908623	-1.79379	-1.52451	0.4807	0.505228	0.89772	-1.4597	7.18091	0.193801
GCTATTTCGCCCAGCACCAGC	4.6849618230784e-05	7.19826710153815e-05	0.0363636	0.0390756	-10.1508	-0.222291	-10.881	-6.51047	-5.68823	-11.1816	-11.3191	-11.5364	-12.5724	-11.8423	-11.0056	-12.3534	-0.268245	-0.150917	-10.9335	3.47425	-3.14095	-66.6166	-0.682123	0.000547999
CACCTGTCGCGGCTGGCGCCG	0.261817	0.265569	0.251847	0.25662	-4.2807	-3.32993	-4.40213	-4.07303	-4.34261	-3.07959	-4.54193	-4.82087	-6.20913	-4.28806	-4.16319	-4.98618	-2.94445	-3.96904	-0.983494	1.01853	-0.821034	-9.70817	0.937739	0.14729
TCGCGGCTGGCGCCGCAGGAG	0.00532177	0.005954	0.0409091	0.043775	-3.76343	-1.93873	-3.91279	-3.99918	-4.62738	-3.01347	-3.64873	-2.42215	-8.04907	-3.66764	-5.45166	-3.95053	-1.88995	-2.09629	-1.95616	1.22412	-1.49924	-20.6335	-0.162582	0.000547999
CGCGGCTGGCGCCGCAGGAGC	0.0848005	0.0873771	0.161364	0.166398	-4.83474	-3.68333	-5.10099	-5.09212	-4.25168	-6.61009	-4.88088	-5.81112	-5.60865	-4.01414	-3.26422	-5.28377	-3.92554	-3.34749	-1.28976	1.13515	-0.956145	-9.25694	0.892999	0.131787
TACCTCGGCGGTTTTGGCTTC	0.0372978	0.0390598	0.0428977	0.0458291	0.764019	-0.55129	0.789095	0.777438	-0.314835	1.19852	1.22318	0.76571	0.982288	0.742751	0.835864	0.465826	-0.400996	-0.82031	1.38843	0.443697	2.88922	0.097921	22.8985	0.0155432
GCTTCCAGGGCGATAAGGTGA	0.00279287	0.00309134	0.0363636	0.0390756	-3.15883	-0.423265	-3.28335	-2.70981	-2.466	-3.44754	-3.6847	-3.04998	-3.47115	-3.2194	-3.27544	-4.45815	-0.57204	-0.229098	-2.82156	0.482405	-5.72255	-31.7135	-1.39022	0.000547999
TTCCAGGGCGATAAGGTGACA	5.66703659114752e-06	1.43600834701044e-05	0.0363636	0.0390756	-3.4845	0.390908	-3.61387	-4.07924	-5.02899	-2.85436	-3.05361	-3.70092	-6.75346	-3.48627	-3.67485	-3.41327	0.377945	0.423736	-3.97796	0.632041	-6.7721	-62.1497	-0.922504	0.000547999
TCCAGGGCGATAAGGTGACAG	4.76424087983685e-05	7.42381000896518e-05	0.0363636	0.0390756	-9.39933	1.20862	-10.1088	-5.30973	-4.28858	-11.5944	-11.4517	-11.4686	-11.4452	-10.0323	-9.26607	-12.516	1.20197	1.21784	-11.2955	3.72072	-3.27429	-57.7921	-0.73671	0.000547999
AGACACGACGCTTCTCCGGCG	0.000277549	0.000364963	0.0363636	0.0390756	-2.89084	-0.828879	-3.05539	-2.70108	-2.97598	-4.6313	-6.40194	-2.97786	-4.2259	-3.26831	-2.56523	-2.64498	-0.855395	-0.780114	-2.22082	0.740304	-3.32902	-31.2045	-0.510971	0.000547999
GCGCTGATCGTCTGGCAGCGT	0.00127842	0.00143477	0.0363636	0.0390756	-10.1183	-3.40137	-10.9948	-8.92321	-8.03476	-11.5086	-10.9859	-12.0028	-12.1313	-13.4058	-11.16	-12.5055	-3.16528	-3.88824	-7.56791	2.65836	-2.76592	-24.8526	-0.524091	0.000547999
GTCCGAACCTGCTGCTGCTTG	4.64073965120734e-05	6.7327259769137e-05	0.0363636	0.0390756	-8.25551	-0.28827	-8.91157	-6.99865	-5.98376	-11.9844	-9.14841	-11.7689	-12.3004	-8.24303	-8.22254	-9.20739	-0.409706	-0.0405863	-8.60224	2.43218	-3.27356	-26.5475	-0.676677	0.000547999
TTGATATGCGCCAGGCGCTGA	1.51350858808961e-05	2.12349622252744e-05	0.0363636	0.0390756	-3.65119	0.042645	-3.74784	-3.20394	-3.63898	-4.10767	-4.11941	-3.68899	-5.14954	-3.62498	-3.79587	-3.55457	0.0509184	0.0221067	-3.83138	0.458526	-8.22269	-55.6774	-1.97779	0.000547999
AGGCGCTGACCGAAGCGCTGA	4.64842652862071e-05	7.04725236077722e-05	0.0363636	0.0390756	-9.96305	-0.139035	-10.7743	-6.95294	-6.22309	-11.1522	-10.9503	-11.4742	-12.2844	-12.2385	-11.4033	-12.0443	-0.20486	-0.0378136	-10.7562	3.44444	-3.07346	-59.3755	-0.793203	0.000547999
TGACCGAAGCGCTGATCGAAT	0.000333049	0.000364814	0.0363636	0.0390756	-0.0913448	1.69837	-0.126218	-0.120997	0.246824	0.183135	0.0454942	-0.220722	-0.747285	-0.147327	-0.311097	-0.111532	1.6996	1.69836	-1.83243	0.263754	-6.67864	-54.9767	-1.86832	0.000547999
ACCTGGTCCACGATCGCAAAG	3.70358596202444e-08	5.56003789593124e-07	0.0363636	0.0390756	-4.30887	0.923577	-4.45417	-4.10933	-4.18495	-4.34019	-4.46913	-4.50638	-6.1585	-4.11344	-4.96503	-4.92641	0.928506	0.922413	-5.34882	0.483241	-12.1406	-74.7224	-2.23991	0.000547999
GTCGAACCGTTTGACGGCGAT	0.00832705	0.00890328	0.0363636	0.0390756	-0.165944	0.420942	-0.250251	-0.555272	0.109079	0.0602558	-0.0725016	-0.249198	-0.577733	-0.173802	-0.370221	-0.446125	0.398565	0.452925	-0.688912	0.273738	-2.43134	-14.9589	-0.538693	0.000547999
TCGAACCGTTTGACGGCGATC	0.00012924	0.000166238	0.0363636	0.0390756	-0.11562	1.07436	-0.296325	-0.0868069	-0.614507	-0.0753858	-0.533003	0.196	-1.46439	-0.801366	-0.0226032	-0.296325	1.04758	1.09577	-1.37728	0.427427	-3.43365	-30.2985	-0.7535	0.000547999
CTGGAAGATTACCAGCAGTGG	0.000819113	0.000936352	0.0363636	0.0390756	-3.08371	-0.843504	-3.24334	-3.36113	-2.15766	-3.21728	-3.3872	-3.18519	-5.2409	-2.80641	-2.67793	-3.56973	-0.780465	-1.00216	-2.27355	0.566926	-4.08428	-23.7759	-0.626872	0.000547999
CAGCAGTGGCTGAGCGACGTG	0.000177441	0.00023421	0.0363636	0.0390756	-6.26425	-0.101117	-6.76429	-5.96589	-5.23593	-11.8818	-6.55118	-7.18298	-11.958	-9.23405	-4.78788	-6.57315	-0.107793	-0.0907469	-6.79837	2.06139	-3.43269	-113.345	-0.598026	0.000547999
TGGCTGAGCGACGTGCAGAAG	0.00486347	0.00520808	0.0363636	0.0390756	-2.48478	-0.80273	-2.82904	-2.48115	-2.28579	-2.10133	-3.07841	-2.27704	-3.2679	-2.85579	-3.82866	-3.03353	-0.718801	-0.910113	-2.04255	0.550896	-3.71663	-20.4821	-1.10042	0.000547999
GGCTGAGCGACGTGCAGAAGC	0.00790714	0.00857987	0.0411932	0.0440659	-9.30594	-4.88455	-10.1517	-7.54259	-6.02487	-11.1227	-8.97717	-12.0781	-11.8224	-12.0081	-9.20307	-12.5546	-5.31898	-4.3223	-5.39502	2.98529	-1.89716	-10.8597	-0.057082	0.00789047
CTGAGCGACGTGCAGAAGCAG	0.000109348	0.000150705	0.0363636	0.0390756	-9.796	-1.43184	-10.7069	-7.15041	-6.37162	-11.3955	-11.508	-12.5152	-10.0167	-12.5892	-11.4979	-12.612	-1.39585	-1.47844	-9.58405	3.04313	-3.15693	-43.2314	-0.569581	0.000547999
AGAAGCAGGAGAACCAGCCTG	3.55808742354653e-06	1.01776217665216e-05	0.0363636	0.0390756	-5.61807	0.665588	-6.26811	-4.60517	-4.45473	-4.67085	-8.9084	-6.24982	-7.55109	-8.22243	-8.29527	-5.65945	0.706133	0.598097	-7.09119	1.77766	-4.0476	-81.6996	-1.09794	0.000547999
ACCAGCCTGCCGAAGCGCCAA	0.000644148	0.000766867	0.0363636	0.0390756	-8.79776	-3.13788	-9.85174	-7.7697	-6.56101	-11.7019	-10.8627	-11.9908	-10.0447	-7.01049	-11.1771	-12.4365	-3.0168	-3.35456	-6.67664	2.90661	-2.31388	-28.582	-0.40511	0.000547999
CAGCCTGCCGAAGCGCCAAAA	1.43953162613899e-05	2.32202598969042e-05	0.0363636	0.0390756	-1.6816	0.664773	-1.88478	-1.92214	-1.58121	-2.19392	-1.42104	-1.37065	-3.42911	-1.92031	-1.64578	-2.27638	0.694241	0.633738	-2.56205	0.44773	-5.9173	-44.3167	-1.19273	0.000547999
GAACGCCAACAGCGCGCAGGC	0.0054544	0.00600517	0.144318	0.1494	-1.73181	-0.69713	-1.83653	-1.87252	-1.87301	-1.91044	-1.73963	-0.402983	-3.14038	-1.48849	-1.53677	-2.1197	-0.68879	-0.716714	-1.0888	0.413592	-2.2721	-22.4295	1.20071	0.0775268
AACGCCAACAGCGCGCAGGCG	0.000626968	0.000721505	0.0363636	0.0390756	-0.178182	0.888836	-0.299366	0.264202	0.185394	-0.103677	-0.165771	-0.317618	-0.807525	-0.564473	-0.378217	-0.827136	0.917656	0.843422	-1.20933	0.400665	-2.91562	-24.3125	-0.701389	0.000547999
AGCGCGCAGGCGCGGAAAGAT	0.000158019	0.000199303	0.0363636	0.0390756	-2.15161	-0.261982	-2.40075	-1.83498	-1.64678	-3.35307	-2.40075	-2.17295	-2.75085	-3.42851	-2.87884	-1.94028	-0.312877	-0.209164	-2.16314	0.634416	-3.163	-20.9007	-1.01867	0.000547999
CGCGGAAAGATCAGAAGCGCC	0.000144324	0.00018668	0.0363636	0.0390756	-8.28418	-1.37616	-9.24369	-7.26113	-7.0965	-11.7391	-11.1236	-11.883	-11.8879	-7.59183	-8.06595	-10.0641	-1.36052	-1.38974	-7.37081	2.83187	-3.05087	-57.9015	-0.603219	0.000547999
AAAGATCAGAAGCGCCGCGAA	3.65124440477302e-05	5.85118083931412e-05	0.0363636	0.0390756	-9.47921	1.54317	-10.2441	-5.14298	-4.42381	-11.5324	-11.4237	-9.52547	-9.95014	-12.7581	-11.3731	-12.1391	1.57441	1.4949	-11.4871	3.77496	-3.18798	-48.3574	-0.730242	0.000547999
AAGATCAGAAGCGCCGCGAAG	0.000932581	0.00105422	0.0363636	0.0390756	-1.42086	1.0742	-1.48104	-1.38906	-1.50806	-1.24208	-1.42096	-1.79731	-2.25577	-1.12712	-1.52519	-1.60519	0.995702	1.16224	-2.59669	0.276726	-9.54704	-52.9247	-2.46206	0.000547999
CGCAAACCCAGCCGCTGCGCA	0.00145017	0.00165562	0.0363636	0.0390756	-3.27887	-0.395333	-3.44942	-3.27381	-3.0406	-3.05809	-3.47545	-2.45946	-4.63518	-4.21826	-4.85785	-3.65767	-0.563944	-0.163683	-3.20944	0.79356	-4.34297	-43.0599	-1.21637	0.000547999
CTGCGCAAAGAGATCGCCCGT	0.00105044	0.00124065	0.0363636	0.0390756	-6.63263	-2.65788	-7.1933	-5.80695	-6.67597	-9.14968	-4.1345	-7.3975	-10.0549	-12.1009	-5.40392	-7.6156	-2.73671	-2.46323	-4.43312	2.1083	-2.05235	-25.2415	-0.309432	0.000547999
TGCGCAAAGAGATCGCCCGTC	0.000417374	0.000486741	0.0363636	0.0390756	-3.95153	-1.58585	-4.09655	-4.03621	-4.66416	-3.52234	-4.81156	-3.22886	-5.32531	-3.90264	-3.81289	-5.66001	-1.61468	-1.53118	-2.53321	0.847343	-3.0609	-23.1266	-0.858501	0.000547999
AAGAGATCGCCCGTCTGGAAA	1.43577125361088e-05	2.94400912092879e-05	0.0363636	0.0390756	-6.76851	1.04368	-7.12327	-5.60955	-1.06267	-8.27571	-6.73718	-7.11281	-6.55418	-7.6004	-8.37853	-9.13731	1.04789	1.02759	-8.12255	1.71759	-4.36292	-108.747	-0.717084	0.000547999
ATCGCCCGTCTGGAAAAAGAG	0.00164589	0.00192943	0.0363636	0.0390756	-4.24717	-1.90054	-4.43111	-4.39565	-3.0792	-4.48267	-2.98553	-4.46064	-6.29361	-3.64155	-4.93008	-7.89498	-1.99736	-1.7069	-2.53894	1.34261	-1.71803	-21.9264	-0.309551	0.000547999
TCGCCCGTCTGGAAAAAGAGA	0.000933359	0.00107838	0.0363636	0.0390756	-6.22722	-2.16011	-6.64604	-8.12642	-5.47995	-11.4894	-4.45561	-6.01722	-6.50506	-7.42255	-6.23462	-7.28453	-2.20287	-2.1068	-4.45826	1.42275	-3.0317	-33.6659	-0.463039	0.000547999
CTGGAAAAAGAGATGGAGAAG	0.000111267	0.000146885	0.0363636	0.0390756	-1.96998	0.0266041	-2.14777	-1.73659	-1.97311	-1.252	-2.40189	-2.19274	-3.4626	-1.68249	-3.67166	-2.22758	0.0481748	-0.0158313	-2.2399	0.578813	-3.68062	-24.8828	-0.834943	0.000547999
CTGAACGCGCAGTTAGCGCAG	0.000972427	0.00108963	0.0363636	0.0390756	-2.43799	0.169457	-2.61501	-2.41696	-2.28367	-3.50733	-3.26888	-2.24298	-3.0916	-2.36272	-2.61073	-2.96905	0.242888	0.0780218	-2.85706	0.515642	-5.29104	-34.2129	-2.05152	0.000547999
TGAACGCGCAGTTAGCGCAGG	5.32049051190947e-06	1.28200918199699e-05	0.0363636	0.0390756	-4.68464	-0.618568	-5.37307	-4.60008	-3.57913	-5.43743	-4.55762	-4.1057	-7.3771	-6.04832	-6.16787	-6.38761	-0.635429	-0.585207	-4.91747	1.07276	-4.45344	-55.3495	-1.33857	0.000547999
ACGCGCAGTTAGCGCAGGCGG	0.00119777	0.00141066	0.0363636	0.0390756	-7.97875	-3.46419	-8.47597	-8.55537	-7.46591	-9.30511	-5.49366	-12.2416	-7.34226	-12.3866	-7.71475	-12.3712	-3.48828	-3.41172	-4.92321	2.48844	-1.92353	-29.5485	-0.328684	0.000547999
TTAGCGCAGGCGGAAGAAAAA	0.00385632	0.00412376	0.0363636	0.0390756	-0.565932	0.483073	-0.685692	-0.840263	-0.905186	-0.129994	-0.246449	-0.105997	-0.896655	-0.571175	-0.68136	-0.895155	0.439721	0.539596	-1.18337	0.285464	-3.6209	-30.6069	-0.717007	0.000547999
CGGAAGAAAAACTGGGCGACA	1.32442805605189e-05	2.3850436935744e-05	0.0363636	0.0390756	-6.09185	-0.382594	-6.51548	-5.89248	-4.99384	-7.76212	-5.64883	-6.62646	-9.79611	-5.91887	-9.44526	-6.96357	-0.513063	-0.216394	-6.10864	1.59122	-3.96363	-40.9747	-0.795663	0.000547999
CTGTACGACCCTGCCCGCAAA	3.79728879310631e-05	5.91244928609723e-05	0.0363636	0.0390756	-9.56855	0.445618	-10.4307	-6.61023	-5.80668	-10.9375	-10.7797	-8.61369	-12.7055	-12.5385	-11.3105	-12.4865	0.36997	0.566561	-11.0492	3.3622	-2.98273	-42.3144	-0.808472	0.000547999
TGTACGACCCTGCCCGCAAAG	4.36751858651949e-05	5.63419350848443e-05	0.0363636	0.0390756	-5.62862	-0.471047	-5.85505	-5.80431	-5.13726	-5.99406	-5.61925	-5.56678	-6.70027	-5.16483	-6.58401	-8.26865	-0.558567	-0.3386	-5.39663	0.67066	-8.43542	-60.5839	-1.49844	0.000547999
AACAGCAGGCCAGCGCCAAAG	6.88530873176438e-06	1.13022093295945e-05	0.0363636	0.0390756	-3.14234	1.21341	-3.26829	-2.92711	-2.77783	-3.41066	-3.16408	-3.3914	-4.65758	-4.86434	-3.28592	-3.06561	1.12565	1.35231	-4.49949	0.437447	-10.2343	-77.1231	-2.05925	0.000547999
CAGGCCAGCGCCAAAGCCGGG	0.028778	0.0301324	0.0372159	0.0399561	-1.52562	-0.723659	-1.75294	-1.13051	-1.76174	-1.89871	-1.40437	-2.21612	-2.06833	-2.54147	-1.50915	-1.32454	-0.828872	-0.566781	-1.03736	0.464022	-2.06418	-14.1241	-0.421428	0.000547999
AGGCCAGCGCCAAAGCCGGGC	0.0330585	0.0347445	0.0363636	0.0390756	-2.38839	-0.824848	-2.61826	-2.73844	-2.30648	-2.88153	-2.33086	-2.63597	-3.51417	-2.83871	-2.0982	-2.02144	-0.999006	-0.523349	-1.8186	0.589786	-3.22937	-22.4295	-1.157	0.000547999
GCCAGCGCCAAAGCCGGGCTG	0.000405263	0.000456361	0.0363636	0.0390756	-4.25873	-1.24693	-4.48405	-4.65043	-3.53825	-4.31794	-4.46997	-3.75769	-5.47032	-5.45933	-4.04104	-4.65152	-1.25166	-1.21493	-3.16379	0.657316	-4.66067	-38.7039	-1.24553	0.000547999
CCAGCGCCAAAGCCGGGCTGG	0.000172348	0.000213949	0.0363636	0.0390756	-4.20667	-1.6139	-4.38679	-4.36591	-3.44938	-4.01585	-6.2149	-4.74068	-4.83239	-3.99103	-4.06505	-5.83063	-1.63583	-1.58026	-2.71617	0.74625	-3.66058	-32.1746	-0.870781	0.000547999
CCAAAGCCGGGCTGGAGGAAT	4.63897418164655e-05	6.56279261845369e-05	0.0363636	0.0390756	-7.8063	0.339634	-8.53185	-6.75351	-6.08078	-6.05074	-10.7663	-8.67092	-8.36754	-10.1787	-12.4705	-8.91591	0.258985	0.470779	-8.98436	2.48614	-3.39326	-61.4314	-0.734376	0.000547999
GAGGAATGCGAGATGGCCTGG	0.0740185	0.0763536	0.084375	0.0884588	-0.999761	-0.217235	-1.09309	-0.953427	-1.48999	-0.869971	-0.179391	-1.26112	-1.63299	-1.48445	-1.07209	-1.01125	-0.0940861	-0.441374	-0.88228	0.484807	-1.69385	-18.9275	0.522165	0.0465244
AGGAATGCGAGATGGCCTGGC	0.000207445	0.000264498	0.0363636	0.0390756	-1.77821	-0.251437	-2.15973	-2.3364	-1.40216	-0.912399	-1.77821	-1.4907	-2.70719	-2.21417	-2.5245	-2.22569	-0.283378	-0.197853	-1.81009	0.572407	-3.12189	-20.9258	-0.607824	0.000547999
GAGATGGCCTGGCTGGAAGCT	0.000186228	0.000229942	0.0363636	0.0390756	-2.94889	0.172844	-3.04763	-3.02297	-3.24575	-3.63681	-2.48618	-1.92509	-4.49761	-2.97805	-3.31465	-2.80729	0.0682062	0.322962	-3.27691	0.545345	-5.70522	-37.4796	-1.37482	0.000547999
AGATGGCCTGGCTGGAAGCTC	0.000421849	0.000506716	0.0363636	0.0390756	-3.72935	0.0807402	-3.84887	-4.32076	-3.21645	-3.43807	-3.54364	-4.24207	-6.22414	-3.81875	-3.79513	-3.91483	-0.0922529	0.334205	-3.94615	0.592669	-6.59126	-46.7028	-1.28424	0.000547999
GGCTGGAAGCTCAGGAGCAGC	0.00184668	0.00204335	0.0366477	0.0393699	-3.79641	-1.93044	-3.98812	-3.69015	-5.20391	-4.27744	-3.92401	-4.95325	-3.76899	-2.52468	-3.68701	-5.37727	-1.91481	-1.9524	-1.97828	0.985701	-2.15946	-19.3712	-0.414559	0.000547999
CAGATGCTGGCCGACTAATTT	0.000102603	0.000135876	0.0363636	0.0390756	-1.02661	0.864359	-1.12941	-1.26217	-0.13085	-0.94663	-0.98636	-0.47753	-2.64619	-1.12834	-1.25239	-1.50912	0.884001	0.810868	-1.99551	0.637542	-3.11217	-33.1616	-0.766121	0.000547999
TTAAGCATCTTCATGACCTTT	6.04125300110481e-08	8.15504518494536e-07	0.0363636	0.0390756	-5.67465	1.20994	-5.93393	-5.05939	-4.21574	-7.32246	-5.56757	-6.3304	-7.28833	-5.87157	-5.65092	-6.48128	1.11581	1.33747	-7.16377	0.969851	-7.14756	-74.2183	-2.1923	0.000547999
TAAGCATCTTCATGACCTTTA	4.25925270416554e-05	6.34945097309841e-05	0.0363636	0.0390756	-7.55211	1.23806	-8.18589	-5.91764	-4.31058	-8.98433	-11.3276	-7.89525	-11.9727	-7.92496	-7.34909	-10.1391	1.18646	1.28516	-9.57406	2.68421	-3.96738	-67.4811	-0.735142	0.000547999
AGCATCTTCATGACCTTTATG	0.000124544	0.000163115	0.0363636	0.0390756	-6.09226	0.111871	-6.30835	-5.16483	-5.21358	-6.37124	-5.79985	-7.51538	-12.4497	-6.44733	-6.3323	-6.36609	0.126306	0.0951639	-6.38945	1.0526	-6.02526	-81.7447	-0.601028	0.000547999
TCTTCATGACCTTTATGGAGA	6.0640049877115e-08	8.28899831759414e-07	0.0363636	0.0390756	-3.30079	1.37077	-3.4038	-3.41602	-2.31676	-2.67637	-4.08105	-3.12073	-4.76475	-3.82817	-3.45355	-3.34665	1.32435	1.43452	-4.77145	0.584892	-8.05725	-80.8903	-2.05258	0.000547999
CTTCATGACCTTTATGGAGAA	5.03747461698993e-05	7.38823648252379e-05	0.0363636	0.0390756	-8.75363	0.372234	-9.81853	-7.07734	-6.10128	-7.49893	-11.6021	-11.506	-12.6453	-12.5004	-11.413	-9.32629	0.31246	0.468912	-10.2035	2.91798	-3.58118	-67.9292	-0.842602	0.000547999
TTCATGACCTTTATGGAGAAA	6.54508751671201e-06	1.60409191729963e-05	0.0363636	0.0390756	-3.72418	0.262354	-3.8848	-3.72617	-5.2023	-3.74237	-5.49919	-3.08931	-6.96297	-2.93252	-3.69745	-4.56462	0.31939	0.167181	-4.142	1.26721	-3.55113	-38.0971	-0.924766	0.000547999
AAAGGGAACATTGCCCGCACG	0.000982196	0.00115166	0.0363636	0.0390756	-2.88693	-0.111534	-3.00229	-2.93314	-1.81315	-4.35663	-2.90656	-2.77641	-5.25193	-2.55034	-3.49381	-4.15532	0.0456624	-0.408273	-2.92664	1.04274	-2.97744	-25.0298	-0.766483	0.000547999
AAGGGAACATTGCCCGCACGG	0.00018622	0.000236034	0.0363636	0.0390756	-5.95928	-0.219801	-6.26697	-5.70334	-4.36858	-5.82773	-7.35499	-6.20837	-8.08834	-5.89096	-6.71148	-12.5199	-0.143097	-0.312964	-6.06103	1.53629	-4.15491	-78.0617	-0.538584	0.000547999
ATTGCCCGCACGGCGGAAGCG	5.7681943550331e-05	8.99836583170626e-05	0.0363636	0.0390756	-0.971982	0.528265	-1.19569	-1.53199	-0.709222	-1.19569	-1.84199	-0.711233	-2.85854	-1.73682	-0.973827	-0.749671	0.503878	0.576341	-1.73876	0.580115	-3.08315	-35.2455	-0.686555	0.000547999
CGGCGGAAGCGCTGGATATCA	7.61291282783416e-05	0.000101605	0.0363636	0.0390756	-6.08838	-0.169364	-6.40754	-5.75002	-5.66734	-11.5589	-6.49637	-7.85818	-7.79614	-6.4304	-6.19728	-5.8378	-0.251901	-0.0209305	-6.17124	1.23781	-5.6769	-55.6062	-0.896296	0.000547999
GGCGGAAGCGCTGGATATCAG	3.7975668364801e-05	6.00744023231126e-05	0.0363636	0.0390756	-10.0672	-0.462932	-11.0673	-7.41297	-6.1682	-11.5223	-11.5908	-11.835	-12.0742	-11.8567	-11.4255	-12.4141	-0.472251	-0.45932	-10.2118	3.6554	-2.8754	-102.679	-0.681215	0.000547999
GAAGCGCTGGATATCAGCGGA	7.1794481173026e-07	3.44668757567466e-06	0.0363636	0.0390756	-5.4468	-0.103233	-6.04342	-5.34973	-3.74925	-6.92612	-6.27223	-5.23754	-7.1557	-6.7028	-6.979	-4.86619	-0.158032	-0.0347153	-5.79228	1.23222	-4.64806	-47.9605	-1.24696	0.000547999
GTTCATCGCGCGTTACATACG	0.00037583	0.000469421	0.0363636	0.0390756	-1.48586	-0.128376	-1.58378	-1.2568	-1.51087	-1.89247	-1.6759	-1.3001	-3.46283	-1.10625	-1.62102	-1.7842	-0.118853	-0.135983	-1.45828	0.371758	-3.81202	-27.777	-0.562779	0.000547999
TTCATCGCGCGTTACATACGC	0.000124977	0.00015785	0.0363636	0.0390756	-1.18844	1.1752	-1.26025	-1.94604	-1.63801	-1.40563	-0.712542	-0.834484	-2.70623	-1.18903	-1.14524	-1.22821	1.07708	1.27084	-2.4907	0.546357	-5.07001	-45.774	-1.29045	0.000547999
ATCGCGCGTTACATACGCTGG	1.44731635063906e-07	1.11112987871667e-06	0.0363636	0.0390756	-5.63312	0.291715	-5.9139	-6.07899	-4.7408	-6.64877	-7.08077	-4.67363	-6.79742	-5.92297	-5.23527	-5.64596	0.294804	0.279249	-6.17633	0.997335	-6.69794	-60.3919	-1.9704	0.000547999
CGCGCGTTACATACGCTGGAA	2.35603154435433e-06	5.4471703225246e-06	0.0363636	0.0390756	-4.13749	-0.519373	-4.24249	-4.3036	-4.07112	-2.67934	-4.48489	-4.11727	-4.92928	-4.26178	-3.93684	-4.54746	-0.505929	-0.528201	-3.70382	0.465052	-7.36135	-48.5238	-1.42204	0.000547999
GATGCCCGCTGTTCGTTCATA	0.000291573	0.000336219	0.0363636	0.0390756	-2.00749	0.112339	-2.06113	-2.70855	-1.95457	-1.98573	-1.81623	-2.06101	-2.871	-2.04026	-2.00115	-2.90851	0.10238	0.129997	-2.2595	0.300191	-7.8768	-73.1102	-1.91144	0.000547999
CCTTATTCCCCAGCCGGCGGC	0.69722	0.700339	0.731108	0.735123	-1.69322	-1.84309	-1.61359	-1.60678	-3.21867	-1.86285	-1.10369	-2.3852	-1.32504	-1.21071	-2.29918	-1.49855	-1.74492	-2.03592	0.222209	0.639593	0.263873	-5.22751	8.13118	0.379846
CAGCCGGCGGCCTGGACGCTG	0.0255548	0.0266636	0.0403409	0.0431652	-6.77644	-3.62431	-7.27901	-8.2423	-7.52728	-5.3814	-4.97356	-7.73946	-8.92522	-7.71146	-6.95889	-6.26615	-3.35403	-4.0502	-3.47424	1.44857	-2.09266	-11.7744	-0.371651	0.000547999
AGCCGGCGGCCTGGACGCTGC	0.000104695	0.000145824	0.0363636	0.0390756	-10.1819	-1.9203	-11.0345	-7.6378	-6.59522	-11.0549	-11.3522	-12.1177	-12.3377	-12.6657	-11.5324	-12.1745	-2.02813	-1.75927	-9.01807	3.78963	-2.39974	-36.6017	-0.533062	0.000547999
TGGACGCTGCTGGAGTATTGT	5.35051041728786e-06	1.07535409231501e-05	0.0363636	0.0390756	-1.55835	1.08693	-1.63793	-1.57392	-1.66689	-1.02837	-1.75449	-1.10281	-2.98565	-1.96115	-0.966223	-1.74688	1.04701	1.14313	-2.74778	0.545469	-5.05507	-85.7528	-1.36803	0.000547999
GGACGCTGCTGGAGTATTGTC	7.55954208316038e-07	3.40635701521424e-06	0.0363636	0.0390756	-4.70929	0.0626983	-5.03769	-4.66252	-4.06017	-5.18216	-4.53456	-4.11848	-7.22351	-5.58004	-5.33597	-6.31672	-0.00151518	0.153136	-5.05941	1.06601	-5.24992	-45.1173	-1.6417	0.000547999
TGTCAGGAAATCACCCAGCTT	4.58383281609654e-05	6.92289075875049e-05	0.0363636	0.0390756	-9.38398	1.28598	-10.2521	-5.63587	-4.84495	-11.6985	-8.9126	-9.79116	-12.0078	-12.6922	-11.7039	-12.3384	1.25031	1.35489	-11.6462	4.08565	-2.90435	-45.2312	-0.634034	0.000547999
GTCAGGAAATCACCCAGCTTA	6.71699910647331e-05	9.30561715907941e-05	0.0363636	0.0390756	-8.32132	0.355301	-9.3213	-6.05328	-5.98039	-9.06661	-11.1833	-6.64524	-12.4814	-10.2058	-11.6923	-10.0785	0.227244	0.519998	-9.53968	2.80438	-3.50299	-64.0606	-0.76229	0.000547999
AAATCACCCAGCTTATGGAGC	8.54546622124505e-05	0.000102958	0.0363636	0.0390756	-2.19856	1.37484	-2.34709	-2.10804	-2.11095	-2.02403	-2.5123	-2.11766	-3.22449	-2.38758	-3.33676	-2.47761	1.31431	1.46848	-3.74253	0.404723	-9.49511	-91.3909	-2.55725	0.000547999
ACCCAGCTTATGGAGCGCGGG	0.012118	0.0128491	0.0363636	0.0390756	-2.12949	-0.419349	-2.28083	-1.83629	-1.99939	-2.16034	-2.5925	-2.23218	-2.47856	-1.71382	-2.72096	-2.67738	-0.320648	-0.574268	-1.90861	0.404926	-4.46665	-25.1712	-1.36581	0.000547999
CCCAGCTTATGGAGCGCGGGC	0.324096	0.327639	0.308097	0.312917	-3.88806	-3.19015	-3.97967	-3.86876	-5.00427	-3.97078	-3.62697	-4.1316	-4.3273	-4.82375	-3.46407	-3.45127	-2.92407	-3.74376	-0.726769	0.844797	-0.774344	-5.82683	1.58454	0.217056
AGCTTATGGAGCGCGGGCTGG	0.000185519	0.000229421	0.0363636	0.0390756	-9.1809	-0.924409	-10.0102	-6.52331	-6.06658	-11.5719	-9.06297	-12.3078	-9.17758	-12.4778	-11.3494	-11.9071	-0.963604	-0.888333	-9.06661	2.97707	-3.18484	-59.3266	-0.767407	0.000547999
CTGGAAGAGGCGCGCAAAACG	0.00212494	0.00234031	0.0363636	0.0390756	-2.23675	-0.700704	-2.32202	-2.28947	-1.91311	-2.05919	-1.94996	-2.25445	-2.79099	-3.04248	-2.79862	-2.76749	-0.694152	-0.727453	-1.63229	0.404424	-4.04795	-23.6063	-1.30532	0.000547999
CGCAAAACGGCGGGCGTCGGT	4.08570233176089e-05	6.34904087429774e-05	0.0363636	0.0390756	-3.55133	-0.776425	-3.71298	-1.65356	-3.59114	-3.60864	-4.47296	-4.28522	-4.52582	-4.61449	-3.41616	-3.30241	-0.770333	-0.786023	-2.99379	0.7312	-3.95628	-43.1209	-0.758834	0.000547999
GCAAAACGGCGGGCGTCGGTC	0.238412	0.242101	0.45	0.455215	-0.838184	-0.700417	-0.882381	-0.939098	-0.842774	-0.851081	-0.748052	-0.498803	-1.40385	-1.79979	-0.948672	-0.646601	-0.628164	-0.764045	-0.173387	0.327545	-0.408403	-8.9896	1.49651	0.255816
GGCACGCTCTACTCGCTAACG	0.001574	0.00175225	0.0363636	0.0390756	-2.03651	-0.0526071	-2.13645	-2.29239	-2.44179	-1.44278	-2.17573	-2.0841	-2.25916	-2.18081	-1.54483	-1.37084	-0.0967068	0.0425041	-2.0774	0.399463	-4.72728	-43.777	-1.32754	0.000547999
GCACGCTCTACTCGCTAACGC	1.19043553346491e-06	3.34167334298026e-06	0.0363636	0.0390756	-2.79468	0.943063	-2.87248	-2.83761	-2.49306	-3.02519	-2.44186	-2.67248	-4.26187	-2.86868	-3.03372	-4.30168	0.884479	1.03182	-3.85409	0.397905	-10.4737	-97.819	-1.87839	0.000547999
GACCGTGCCGCATCTGATTAT	3.54406545656947e-05	5.42845259979445e-05	0.0363636	0.0390756	-10.1723	-1.17226	-10.9465	-9.44495	-6.81552	-11.437	-11.0559	-11.5308	-11.9306	-12.7387	-11.7327	-12.1293	-1.34636	-0.892435	-9.98574	2.95194	-3.26038	-32.3363	-0.844458	0.000547999
GTGCCGCATCTGATTATGGGG	5.19461555392865e-05	7.89793543506382e-05	0.0363636	0.0390756	-9.30792	-0.831132	-10.1382	-6.99255	-5.91336	-10.9972	-8.83509	-11.9733	-9.83806	-12.0545	-11.5576	-12.3412	-0.805273	-0.879592	-9.15149	3.04175	-3.05772	-53.648	-0.675075	0.000547999
ATGAAGCTGCGGCGTCCCGAT	8.64224708098249e-05	0.000107065	0.0363636	0.0390756	-1.34249	1.20497	-1.44628	-1.45987	-1.2476	-1.55391	-0.978439	-0.864343	-2.50939	-1.33132	-1.60374	-2.3476	1.13868	1.28882	-2.63854	0.477422	-5.72297	-60.6416	-1.49715	0.000547999
TGAAGCTGCGGCGTCCCGATC	0.00359755	0.00396106	0.0363636	0.0390756	-1.38463	-0.0210011	-1.60262	-2.3482	-1.25488	-1.1162	-2.70302	-1.15209	-2.32291	-2.06983	-1.37561	-1.60262	-0.117028	0.172642	-1.70885	0.707662	-2.61596	-29.3707	-0.749725	0.000547999
CTGCGGCGTCCCGATCTGGAA	0.00204304	0.00227815	0.0363636	0.0390756	-1.21663	0.196188	-1.35884	-1.50856	-1.12755	-1.55313	-2.49989	-1.20419	-1.35994	-1.76274	-1.01594	-0.95273	0.12927	0.324329	-1.52663	0.396032	-3.86222	-23.6948	-0.893438	0.000547999
GATCTGGAACTGGATCTGACG	6.79472612783564e-05	9.28344553200451e-05	0.0363636	0.0390756	-2.56932	-0.249808	-2.67897	-3.39128	-2.52165	-1.09672	-2.93637	-2.68687	-3.63268	-2.24273	-2.83745	-2.51842	-0.269665	-0.212183	-2.41549	0.437991	-4.81148	-41.8559	-0.844554	0.000547999
ACGACGCGCTACTTTCAAAGC	0.000749516	0.000851867	0.0363636	0.0390756	-0.762803	0.483206	-0.826538	-1.27586	-1.36476	-0.595312	-0.88799	-0.241789	-1.74073	-0.797627	-0.82612	-0.690228	0.484772	0.48201	-1.33046	0.408739	-3.43579	-24.2554	-0.829212	0.000547999
ACGCGCTACTTTCAAAGCTCG	1.20292036287137e-05	2.48034129275628e-05	0.0363636	0.0390756	-2.06973	0.256705	-2.18168	-2.63314	-2.16634	-1.91637	-1.13653	-1.79776	-3.90824	-2.06809	-2.52668	-2.73323	0.248131	0.263392	-2.51941	0.590733	-4.36619	-41.5613	-0.971386	0.000547999
TCAAAGCTCGAAGAAGGCACG	0.0556972	0.057908	0.180682	0.185852	0.50415	0.716847	0.306312	0.522671	0.540192	0.242688	0.629255	0.77895	-0.305244	0.240494	0.279482	-0.483356	0.768334	0.637323	-0.34725	0.351132	-0.830801	-13.2595	0.572129	0.156253
GACGCCATTTTGATCTCTATT	0.00014017	0.000171486	0.0363636	0.0390756	-1.47839	1.41984	-1.63785	-1.68284	-1.79603	-1.45214	-1.67675	-1.37619	-2.61108	-0.933022	-1.24734	-2.33698	1.32358	1.53248	-3.00447	0.477075	-6.27706	-81.5293	-1.83082	0.000547999
ACGCCATTTTGATCTCTATTT	5.47767784707817e-06	1.26218756103871e-05	0.0363636	0.0390756	-1.07984	1.81851	-1.12768	-1.12414	-0.531506	-0.874074	-1.63009	-1.12774	-3.09498	-0.439496	-1.29248	-1.14851	1.74636	1.90979	-2.95986	0.549228	-5.53817	-92.8938	-1.05878	0.000547999
AGCGATATCGATCGTAACAGT	0.00213344	0.00237799	0.0363636	0.0390756	-2.34227	0.427427	-2.42605	-2.59228	-2.4213	-1.97955	-2.46684	-1.83083	-3.15403	-2.43518	-2.56645	-2.27515	0.521814	0.293423	-2.83298	0.365599	-7.56248	-60.229	-2.30813	0.000547999
GCGATATCGATCGTAACAGTC	0.00062737	0.000743924	0.0363636	0.0390756	-3.51941	0.632057	-3.72707	-4.08108	-2.79776	-4.16774	-3.95332	-2.81381	-4.69646	-3.52706	-3.77755	-3.36513	0.498011	0.85435	-4.41545	0.662413	-6.3456	-40.7978	-2.37167	0.000547999
GCCGCGCCGTCAACGGCCGCG	0.153269	0.156706	0.238636	0.244176	-2.77595	-3.2091	-2.39112	-2.87642	-2.29267	-1.95667	-3.27135	-2.35239	-2.80707	-1.86845	-2.01325	-3.50913	-3.0646	-3.44356	0.82352	0.771836	0.904111	-1.12826	9.58876	0.156253
GATCTGCGCGATTACCGCGAT	0.00162554	0.0018419	0.0363636	0.0390756	-4.14985	-0.361352	-4.49376	-4.97152	-4.0551	-5.4554	-11.1153	-4.03116	-5.88339	-4.46665	-3.8183	-3.90095	-0.380958	-0.326464	-4.11569	1.01594	-4.62721	-81.2525	-0.396514	0.000547999
GATCAGAAATTTGTCTCGCTG	0.000188281	0.000250154	0.0363636	0.0390756	-4.27403	-0.444863	-4.45358	-4.33537	-2.85942	-4.62392	-4.56405	-3.28783	-5.4929	-4.95303	-9.10166	-3.85751	-0.444863	-0.445689	-3.93715	1.0248	-3.84665	-60.6179	-0.625207	0.000547999
ATCAGAAATTTGTCTCGCTGG	0.00229147	0.00254528	0.0363636	0.0390756	-1.13118	1.10281	-1.1848	-1.56397	-1.12368	-1.16428	-1.00344	-0.711106	-1.54677	-1.10742	-1.38265	-1.24747	1.04543	1.20403	-2.33611	0.271366	-8.76661	-40.2103	-2.53883	0.000547999
TTCGCCACCTACGCCGGTTTC	0.00581283	0.00630753	0.0363636	0.0390756	-0.776718	0.197944	-0.814885	-0.819119	-0.889524	-0.139466	-0.804445	-0.754006	-1.94103	-0.560896	-1.11277	-0.787158	0.136906	0.295375	-1.03794	0.324131	-3.13507	-22.275	-0.435351	0.000547999
TCGCCACCTACGCCGGTTTCC	0.000602835	0.000689228	0.0363636	0.0390756	-2.39685	-0.458142	-2.85357	-2.18442	-2.18232	-2.96421	-2.34907	-3.20485	-3.09003	-3.28727	-2.23549	-2.91713	-0.490781	-0.41975	-2.30795	0.556833	-4.11821	-40.5458	-1.55565	0.000547999
AAGCCTTTCACATCGCCGGTT	3.66279655062267e-06	1.09799167527478e-05	0.0363636	0.0390756	-2.74147	1.10898	-2.85425	-3.26435	-2.42215	-3.01007	-3.0327	-2.90768	0.0298898	-2.97968	-2.7504	-2.62797	1.06822	1.16423	-3.98801	0.365455	-9.34601	-86.3213	-0.465661	0.000547999
TTTCACATCGCCGGTTTTGAG	0.000138364	0.000166766	0.0363636	0.0390756	-0.743523	1.19173	-0.819321	-1.09637	-0.236856	-0.787249	-0.61576	-0.179021	-1.0652	-0.783139	-0.878791	-1.08301	1.17108	1.23036	-2.00294	0.319322	-6.1108	-48.2215	-1.7809	0.000547999
TTCACATCGCCGGTTTTGAGC	7.35228342856311e-06	1.78378869542078e-05	0.0363636	0.0390756	-2.55945	0.79021	-3.46878	-2.12342	-3.87289	-2.55945	-3.47537	-2.18625	-4.18424	-1.856	-5.33329	-4.21671	0.78936	0.792528	-4.04048	1.22344	-3.69989	-65.0429	-0.94598	0.000547999
GAGCCGGAGATCGTTACTCAC	8.62500181391733e-05	0.000117703	0.0363636	0.0390756	-1.78679	0.444698	-1.864	-1.82341	-1.68372	-2.10295	-2.50056	-2.43653	-1.34156	-0.41829	-1.82076	-2.70327	0.393441	0.559985	-2.34493	0.571824	-4.28265	-48.8968	-0.798152	0.000547999
TCAATGCTCAGCCTGGTGCAG	0.000140627	0.000167283	0.0363636	0.0390756	-4.51756	-0.774358	-4.7769	-5.15597	-4.11579	-5.34879	-6.6503	-4.70275	-4.62839	-3.90044	-4.13572	-6.10782	-0.724262	-0.867226	-3.95056	0.85441	-4.55922	-40.9543	-1.13669	0.000547999
GGCGTCGGTTTTACCCTGATG	0.000422481	0.000492997	0.0363636	0.0390756	-5.84724	-0.420026	-6.02651	-6.11792	-5.78699	-5.53248	-11.2387	-5.56633	-6.13752	-5.02072	-6.51674	-7.66643	-0.420026	-0.42124	-5.61291	0.927102	-6.28724	-65.4455	-0.482317	0.000547999
GCGTCGGTTTTACCCTGATGC	0.000815951	0.000920933	0.0363636	0.0390756	-2.2386	-0.49867	-2.39198	-2.25695	-1.3021	-1.66031	-3.37097	-1.9145	-2.746	-2.8565	-2.39109	-3.09888	-0.485446	-0.537451	-1.90216	0.622145	-2.86297	-38.2068	-0.574051	0.000547999
TTTACCCTGATGCCGGGGCGC	0.000188394	0.000227972	0.0363636	0.0390756	-3.86701	-1.18269	-4.07068	-4.72699	-3.6517	-3.79263	-3.64251	-3.12884	-4.78213	-4.00715	-4.5913	-5.59037	-1.15305	-1.21844	-2.92381	0.81383	-3.74226	-43.1376	-1.10048	0.000547999
ACCCTGATGCCGGGGCGCATG	0.0001071	0.000145143	0.0363636	0.0390756	-9.55905	-0.38029	-10.2912	-6.84565	-5.31215	-11.4229	-11.1128	-11.6322	-8.99274	-12.3254	-11.3678	-12.3808	-0.439478	-0.307082	-10.029	2.99189	-3.28069	-57.299	-0.571975	0.000547999
CGGGGCGCATGAAGAAGATGT	0.000164506	0.000192505	0.0363636	0.0390756	-2.99006	-0.284195	-3.08785	-3.19544	-3.17356	-3.46875	-2.48685	-2.80355	-5.00306	-2.92618	-3.09701	-2.97545	-0.27275	-0.309338	-2.79056	0.402464	-7.13237	-52.3349	-1.00497	0.000547999
TATGAAAATTCCGTGCAGTTG	0.000121514	0.000167115	0.0363636	0.0390756	-7.93996	-0.100108	-9.5347	-7.25852	-5.52625	-5.72379	-7.89521	-11.8966	-11.5557	-12.3915	-11.5545	-12.465	-0.19214	0.0788371	-9.26635	3.21018	-2.73387	-50.0244	-0.606564	0.000547999
CCATTGTCTTTGCCCGCAACC	1.78045750442618e-05	2.36344717990051e-05	0.0363636	0.0390756	-3.39417	0.209881	-3.53291	-3.39046	-2.74953	-3.4989	-4.28962	-2.94776	-4.1181	-3.97229	-3.31091	-3.67443	0.233465	0.180161	-3.75935	0.50889	-7.2477	-59.6896	-2.40854	0.000547999
GCCCGCAACCGCGAGCGCGAC	5.43792325863959e-05	8.17193408255021e-05	0.0363636	0.0390756	-10.0836	-0.560844	-11.0485	-6.7507	-6.47049	-11.4576	-11.3411	-11.9895	-12.1442	-12.6319	-11.5572	-13.127	-0.547019	-0.563644	-10.5193	3.6202	-2.86316	-80.9262	-0.659272	0.000547999
CGAATCTGCTGGCGCTCGCCG	0.724075	0.72696	0.921023	0.922427	-0.67354	-0.649626	-0.701241	-0.433506	-1.40642	0.119524	-1.05707	-0.0812175	-1.07636	-0.096776	-0.701241	-0.976592	-0.617913	-0.709815	-0.0127374	0.557898	-0.0169365	-5.17539	6.50361	0.488372
GCTGGCGCTCGCCGCCGAAGG	0.000478136	0.000600098	0.140909	0.145937	-7.88443	-2.02906	-8.41582	-7.55328	-7.12912	-1.61572	-11.5069	-8.84301	-8.32461	-10.2005	-9.35857	-8.977	-1.9478	-2.14397	-6.37771	2.28762	-2.43103	-59.1466	0.831965	0.117192
GGTCGGATGTACGCGCGCAGT	4.18349422857748e-07	2.16345757788606e-06	0.0363636	0.0390756	-6.02292	-0.0761138	-6.38094	-5.45799	-4.61493	-6.4201	-6.26287	-5.58984	-7.31818	-6.87578	-8.15368	-6.60542	-0.0417825	-0.124183	-6.17738	1.17338	-5.11249	-63.8075	-1.59812	0.000547999
CTGAACAGCAGCACCTGATTG	3.49001619322743e-05	5.49405940543034e-05	0.0363636	0.0390756	-9.13732	0.925994	-10.0305	-6.17718	-5.27114	-11.4822	-8.95926	-12.2514	-12.2801	-9.10748	-11.6204	-12.0994	0.824313	1.06855	-11.0524	3.44285	-3.19621	-57.0294	-0.731276	0.000547999
GGCCCGATAAGCGCAGCGCCA	1.24360973621329e-06	4.94174692614547e-06	0.0363636	0.0390756	-5.00753	1.55636	-5.90996	-4.60574	-3.85783	-6.1522	-6.29304	-4.53865	-7.46232	-4.96924	-8.33625	-8.02586	1.58168	1.5098	-7.2508	1.68734	-4.41574	-91.2568	-1.36387	0.000547999
CGTCCATCCCGCTACGCTCCA	4.79344659273794e-05	7.03051311497912e-05	0.0363636	0.0390756	-10.2651	-2.08094	-10.9781	-8.3456	-8.46416	-11.6326	-11.0684	-12.4177	-11.724	-12.6964	-11.569	-12.5454	-2.13542	-1.9869	-8.86209	2.55445	-3.69657	-50.9642	-0.814255	0.000547999
GTCAGGCAGGTCAACACTCCG	0.000263868	0.000310467	0.0363636	0.0390756	-0.957276	0.990557	-1.03128	-1.24496	-0.672137	-0.634338	-1.04544	-1.0284	-1.96333	-1.02766	-0.798003	-1.31242	0.950064	1.04727	-1.99156	0.327003	-6.18966	-47.9146	-1.42955	0.000547999
TGCCGCTGAGATAAGCACAGC	2.79696103824989e-06	8.98454997880423e-06	0.0363636	0.0390756	-1.76889	0.791826	-1.87118	-1.57276	-1.82564	-1.68748	-1.7629	-1.21807	-3.52708	-2.17331	-3.20457	-2.1725	0.807603	0.764312	-2.65892	0.530972	-5.04639	-45.9773	-1.11135	0.000547999
TGAGATAAGCACAGCGCGGGC	0.00130328	0.00144547	0.0363636	0.0390756	-2.63953	-0.749799	-2.71624	-2.63301	-2.65458	-3.30049	-3.00648	-2.52727	-3.14486	-1.86829	-2.88784	-2.6033	-0.778757	-0.691507	-1.98045	0.403942	-4.59094	-30.4672	-1.39603	0.000547999
GGGCGCGAAAGCGTTACCCAA	4.53814275615451e-05	6.94946200031944e-05	0.0363636	0.0390756	-10.1509	-0.0173235	-11.0863	-7.35176	-5.76149	-12.0421	-11.2404	-11.5646	-12.6635	-12.6863	-11.5271	-12.3162	-0.0641036	0.0533688	-11.0922	3.5527	-3.19817	-46.5743	-0.699883	0.000547999
ATCACGATCTGCGTTTCGGCA	5.64348942649313e-05	7.34987645200245e-05	0.0363636	0.0390756	-3.62501	1.00233	-3.99156	-4.08529	-3.13246	-4.08135	-3.02864	-4.33997	-4.94229	-3.16934	-3.62501	-4.33872	0.883272	1.1516	-5.00357	0.711049	-6.46156	-76.0101	-2.37412	0.000547999
TCGCCGTCAGACCGTAGCCGT	6.55960642587779e-05	9.60644241032239e-05	0.0363636	0.0390756	-9.89535	0.27807	-10.6452	-6.39756	-5.602	-11.8483	-11.5153	-12.2332	-12.5004	-12.5643	-9.4415	-12.6724	0.281286	0.274708	-11.1264	3.93546	-2.68186	-70.5116	-0.68779	0.000547999
CTGTTCCATCAAATCGCCGCG	0.0259776	0.0271848	0.0553977	0.0585392	-0.0146886	0.418508	-0.0758291	0.231651	-0.0318274	-0.0912147	0.102532	0.194963	-0.65592	-0.104431	-0.215577	-0.688802	0.461218	0.349321	-0.523731	0.343386	-1.52414	-17.4489	-0.0359681	0.023282
CCGCCGCTGGCCAGGCGCCAA	0.00157559	0.00175854	0.0363636	0.0390756	-2.78023	-1.08354	-3.30588	-3.8107	-2.2295	-2.69418	-3.77719	-3.35724	-4.10376	-2.70366	-2.33066	-3.50348	-1.15672	-0.990472	-2.19222	0.718886	-2.64648	-17.4675	-0.734805	0.000547999
CAGCAAACAAAGCTGTACCGC	2.5987738935665e-05	4.22652605702622e-05	0.0363636	0.0390756	-9.06087	1.06674	-9.83942	-6.2362	-5.38021	-11.4052	-11.65	-12.3859	-9.68312	-12.3546	-8.93142	-9.7985	1.0316	1.11624	-11.1655	3.02006	-3.57192	-92.595	-0.802606	0.000547999
GCCCGGGTATGTTGTAACGCC	0.00561762	0.00600526	0.0363636	0.0390756	-1.66821	-0.557806	-1.72759	-1.95375	-1.55427	-1.65029	-2.54512	-1.60666	-2.146	-1.76358	-1.36949	-1.74166	-0.540074	-0.588952	-1.19006	0.313459	-3.74086	-19.2045	-0.824483	0.000547999
CCCGGGTATGTTGTAACGCCT	0.00556174	0.00610047	0.0363636	0.0390756	-3.18994	-0.535075	-3.27771	-3.28394	-2.32644	-3.12347	-3.56438	-2.84564	-4.34626	-3.33553	-3.81866	-3.17791	-0.670258	-0.259938	-2.84375	0.631105	-4.39195	-25.8385	-1.39395	0.000547999
CCGGGTATGTTGTAACGCCTC	5.56831780605657e-06	8.99544120651727e-06	0.0363636	0.0390756	-3.54063	0.626729	-3.67936	-3.64181	-3.2107	-3.60695	-4.20717	-3.21493	-4.5475	-3.14622	-4.02378	-4.03659	0.673809	0.565767	-4.21638	0.518266	-8.7066	-69.3689	-2.68977	0.000547999
CGGGTATGTTGTAACGCCTCG	0.000104762	0.000145881	0.0363636	0.0390756	-9.26606	-0.718411	-10.4362	-6.82466	-6.16066	-11.5684	-11.4614	-12.2424	-12.7473	-7.92007	-11.8723	-12.651	-0.775961	-0.635133	-9.68757	3.54281	-2.64172	-59.686	-0.673717	0.000547999
GGGTATGTTGTAACGCCTCGG	4.32335249637121e-05	5.98180428536223e-05	0.0363636	0.0390756	-10.5327	-1.09013	-11.1603	-7.71465	-10.175	-11.9787	-11.5112	-11.5869	-12.2014	-11.9546	-10.9764	-12.6635	-1.13015	-1.03984	-10.0433	2.32876	-4.28979	-54.4813	-1.08019	0.000547999
CCGGCAGGTTTTGCAGCATCC	3.6349244001956e-05	5.89920114610786e-05	0.0363636	0.0390756	-9.58422	0.842014	-10.529	-5.57423	-4.71594	-11.0382	-11.2809	-9.25505	-12.272	-12.6902	-11.6949	-12.1014	0.787502	0.897875	-11.5624	3.54234	-3.19042	-58.0672	-0.572976	0.000547999
CCGGATGCTGCGTTCCCTGTC	0.000314249	0.000372167	0.0363636	0.0390756	-2.41981	-0.589572	-2.66666	-3.10134	-2.74865	-2.74085	-4.27644	-1.91108	-3.22456	-2.3611	-2.06064	-2.35353	-0.626735	-0.55781	-2.05043	0.579886	-3.46943	-23.4476	-0.696864	0.000547999
CGGATGCTGCGTTCCCTGTCC	0.00125277	0.00141634	0.0363636	0.0390756	-2.42952	-0.287547	-2.51832	-2.43206	-2.76353	-1.95937	-2.78652	-2.21835	-5.00104	-2.33329	-2.51915	-2.87092	-0.184101	-0.461093	-2.19233	0.444513	-4.81856	-31.4494	-0.703844	0.000547999
TCCCTGTCCCGGAAAGGTAAA	3.27008493899768e-05	5.27878291455604e-05	0.0363636	0.0390756	-10.1466	0.338321	-11.0407	-6.63891	-6.30697	-11.125	-11.4357	-11.873	-12.0369	-12.5694	-11.5927	-12.8617	0.352689	0.313523	-11.8448	3.59756	-3.15441	-60.5162	-0.775428	0.000547999
TCATTTACGCCTCCCTGCCCC	9.43126450464717e-05	0.000127313	0.0363636	0.0390756	-10.0692	-1.11463	-10.8715	-7.53914	-6.65685	-11.552	-10.9993	-11.5281	-12.3832	-12.4054	-11.3677	-12.3373	-0.935545	-1.36398	-9.8276	3.49254	-2.82391	-38.9111	-0.821192	0.000547999
CGCTTACCAGACGCGGCCCCC	6.08287210664691e-05	8.63210510893387e-05	0.0363636	0.0390756	-9.45888	-1.51441	-10.1851	-8.47879	-7.05391	-11.6255	-10.9185	-11.9784	-9.93976	-12.4047	-8.89883	-12.6391	-1.48479	-1.52446	-8.73526	2.54352	-3.64805	-39.4944	-0.819381	0.000547999
ACCGTCGCGCAGCCATTCATT	3.66463853071027e-05	5.89134099398881e-05	0.0363636	0.0390756	-8.85839	1.41431	-9.83713	-5.56698	-4.4234	-11.8118	-8.74773	-12.2122	-12.2196	-8.55984	-11.4419	-12.6581	1.37954	1.4781	-11.5349	3.00697	-3.86512	-134.444	-0.881353	0.000547999
ACGCGATAACGGCTGCGGCGC	6.90705797542014e-05	9.90427849492509e-05	0.0363636	0.0390756	-10.0979	0.369292	-10.9958	-6.37319	-5.12384	-11.4428	-11.164	-11.3957	-12.7721	-12.6921	-11.6739	-12.3915	0.308132	0.475672	-11.2778	4.22401	-2.87109	-45.1408	-0.636142	0.000547999
CAGGTCCAGATCGCTTGCCGC	0.000829117	0.000933194	0.0363636	0.0390756	-0.702892	0.605056	-0.757887	-1.57695	-0.755729	-0.779784	-0.964076	-0.640427	-0.503676	-0.606266	-0.726875	-1.87665	0.565705	0.683857	-1.38892	0.285863	-4.73588	-35.2542	-0.960663	0.000547999
GATCGCTTGCCGCGTGGATCA	3.89301635756893e-05	5.81679196136322e-05	0.0363636	0.0390756	-1.91228	0.348083	-2.06927	-2.65194	-2.52581	-1.31798	-1.96826	-1.02052	-2.7664	-1.41691	-2.02583	-3.02201	0.29766	0.426787	-2.40938	0.78208	-2.91638	-31.9989	-0.863751	0.000547999
ATCGCTTGCCGCGTGGATCAC	2.69162344160883e-06	7.78672699204899e-06	0.0363636	0.0390756	-3.57752	0.751963	-3.72094	-3.47625	-3.4694	-3.9916	-6.41439	-2.80866	-5.62878	-3.68568	-3.56013	-4.26468	0.663444	0.918349	-4.55354	0.764263	-6.23534	-72.0092	-1.27673	0.000547999
CTGCGCCAGTAATAACGCCAC	0.00015454	0.000207569	0.0363636	0.0390756	-9.56858	-1.3434	-10.6141	-4.81953	-6.82388	-11.7272	-11.7809	-8.8116	-11.8045	-12.5287	-11.2534	-12.1103	-1.34985	-1.32642	-9.1672	3.21673	-2.7653	-43.7282	-0.474729	0.000547999
ACGCCACCTGAACCGGTGGCT	0.0209173	0.0218966	0.0363636	0.0390756	0.239025	-0.769521	0.266975	0.201939	0.171861	0.199264	0.267749	0.262577	0.732672	0.34423	0.686326	0.258469	-0.783416	-0.738689	1.07026	0.254094	4.32122	1.35628	30.3159	0.000547999
TGAACCGGTGGCTGCGAAATA	0.00024606	0.000287894	0.0363636	0.0390756	-0.907722	1.41977	-1.00143	-1.2614	-0.594608	-1.69719	-0.971337	-0.864034	-1.45446	-0.560367	-0.893235	-1.31757	1.3676	1.50148	-2.53999	0.396991	-6.20347	-54.0083	-2.17516	0.000547999
CCGGTGGCTGCGAAATAAAGG	3.72432077109365e-05	5.18338910902079e-05	0.0363636	0.0390756	-6.5971	-1.94297	-6.8327	-6.82851	-6.13714	-5.63756	-8.87151	-6.40004	-7.54108	-7.6123	-6.35566	-7.18536	-1.9525	-1.93288	-4.93085	0.956062	-5.22315	-35.7714	-1.09477	0.000547999
CCTGTGGCGCCACCAGCGACT	0.00411957	0.00446845	0.0363636	0.0390756	-4.4335	-1.06645	-4.50662	-4.49446	-5.22886	-4.93662	-4.2847	-4.43701	-4.50771	-4.35207	-4.37979	-4.43648	-0.997648	-1.18263	-3.41379	0.374315	-9.13696	-59.4678	-2.86687	0.000547999
CTGTGGCGCCACCAGCGACTC	0.000519239	0.000576155	0.0363636	0.0390756	-1.63937	0.460729	-1.68107	-1.65163	-1.51663	-2.00712	-1.63263	-1.17799	-2.35911	-1.69614	-1.64612	-1.95587	0.43534	0.512267	-2.1652	0.33814	-6.32599	-63.7239	-2.10864	0.000547999
CAGCGACTCTGGGGCGCAGAC	0.00260961	0.00288682	0.0366477	0.0393696	-1.2955	-0.297337	-1.33359	-1.29122	-1.70411	-1.24845	-1.45045	-1.30903	-2.16905	-1.24329	-0.672517	-1.415	-0.312865	-0.269069	-1.04865	0.362195	-2.73243	-17.5388	-0.33714	0.000547999
CGCTTCATGCCGCGCACGCCG	0.00836647	0.00897891	0.0363636	0.0390756	-6.18056	-3.19014	-6.52233	-6.98263	-6.70082	-5.74779	-8.82959	-7.09361	-6.95637	-6.00022	-5.17836	-5.90007	-3.40965	-2.88181	-3.37924	0.995435	-3.4447	-26.7362	-0.635951	0.000547999
GCTTCATGCCGCGCACGCCGA	0.00824515	0.00885927	0.0363636	0.0390756	-7.81932	-2.56823	-8.15126	-7.62542	-6.7546	-7.37101	-8.95984	-8.59927	-9.72175	-9.15244	-8.28959	-7.91768	-2.30244	-3.11906	-5.61752	1.29109	-4.29069	-31.4875	-1.15999	0.000547999
CTTCATGCCGCGCACGCCGAC	4.51051620451699e-05	7.12033258419329e-05	0.0363636	0.0390756	-10.3002	-0.580305	-11.2602	-6.79206	-5.3814	-11.6616	-11.1428	-12.0558	-12.5767	-12.9743	-12.1846	-12.1797	-0.716185	-0.332701	-10.6991	3.95123	-2.6585	-35.0637	-0.687982	0.000547999
ACCACCGGCAGGCCGGTATGC	0.00350966	0.00387978	0.0363636	0.0390756	-0.867028	-0.0151827	-0.941711	-1.50796	-0.716812	-0.443855	-0.839461	-0.860798	-2.11119	-1.85747	-0.905448	-1.44717	-0.0800618	0.0912235	-0.960797	0.560702	-2.00329	-28.3734	-0.352283	0.000547999
CACCGGCAGGCCGGTATGCCA	3.05268485113101e-05	4.85617259452197e-05	0.0363636	0.0390756	-10.096	-0.555189	-11.0505	-7.22271	-7.31223	-11.5352	-11.0095	-12.2468	-12.925	-12.3622	-11.1884	-12.2604	-0.477707	-0.712779	-10.9142	3.14132	-3.44274	-59.1384	-0.89824	0.000547999
GCCTTCCAGCGCGTCATGCGC	2.00553248721745e-06	4.14860780557195e-06	0.0363636	0.0390756	-5.82435	0.589461	-6.24512	-5.49885	-4.63139	-6.6043	-6.09438	-5.2509	-7.25779	-6.61633	-7.28045	-6.19689	0.476614	0.745425	-6.66349	0.945888	-6.87117	-69.4582	-2.20486	0.000547999
CGTGAAGCCAGATAAGATCGT	4.15728388709189e-05	6.70505750617733e-05	0.0363636	0.0390756	-3.6558	-0.120335	-3.77675	-3.372	-3.639	-4.34404	-4.00242	-3.74573	-8.02245	-3.50422	-4.05633	-3.60337	-0.13542	-0.0950588	-3.64279	0.472264	-8.01783	-59.7536	-0.635221	0.000547999
TTGTGGTCATGTTTTACATTC	7.88597054358308e-07	2.0079506910294e-06	0.0363636	0.0390756	-1.93187	1.42886	-2.01189	-2.31577	-1.84886	-1.86172	-2.4788	-2.44023	-2.99326	-1.67544	-1.91305	-1.94605	1.40238	1.46642	-3.46297	0.404269	-9.08897	-90.1149	-2.605	0.000547999
TGTTTTACATTCCTGAGGTCA	4.05495637341275e-05	6.27314623045735e-05	0.0363636	0.0390756	-10.089	-0.559642	-10.9649	-7.52011	-6.45774	-11.2092	-11.1236	-11.715	-11.5872	-12.1224	-11.959	-12.3057	-0.626256	-0.502895	-10.1968	2.8069	-3.66938	-76.6595	-0.884454	0.000547999
CGAGATAAACAGCGGCAGCGA	0.000734078	0.000861157	0.0363636	0.0390756	-3.42523	-1.33072	-3.64255	-5.23681	-4.35558	-3.86712	-2.25173	-3.18575	-5.39158	-3.4403	-2.54893	-3.67503	-1.40298	-1.21151	-2.29876	1.11413	-2.14748	-25.2356	-0.360481	0.000547999
CAGCGGCAGCGACAGGATACA	4.06429335764837e-05	6.236636623439e-05	0.0363636	0.0390756	-3.15194	-0.333289	-3.29628	-4.03549	-3.31653	-3.04781	-2.57227	-3.40212	-5.47727	-3.03229	-5.17314	-3.00357	-0.407789	-0.20776	-3.11015	0.835758	-4.03449	-34.475	-0.994258	0.000547999
GCAGCGACAGGATACACAGGA	5.92976026609501e-05	8.38237931479179e-05	0.0363636	0.0390756	-9.42202	0.686256	-10.2019	-6.05838	-5.03817	-11.5328	-8.99736	-11.8009	-12.3391	-9.79546	-11.6453	-12.703	0.51602	0.93027	-11.2002	3.42112	-3.15423	-46.3282	-0.766917	0.000547999
TCTGCATCCGGCGACTGTACG	3.54770440945385e-06	6.69778931362387e-06	0.0363636	0.0390756	-3.94836	0.918166	-4.04009	-3.97169	-3.34997	-4.45388	-3.20138	-3.96711	-5.53698	-3.98231	-4.06818	-5.25943	0.844077	1.03803	-4.98842	0.84346	-5.96458	-62.9495	-2.0705	0.000547999
GACTGTACGCCGAAGCGGTTG	7.50920509727979e-06	1.23516886795513e-05	0.0363636	0.0390756	-3.57704	0.243834	-3.79997	-3.43026	-3.13397	-4.02455	-3.59141	-3.3479	-5.40338	-4.04749	-5.71559	-3.78561	0.278744	0.20166	-4.02332	0.662622	-6.28353	-73.089	-1.43094	0.000547999
AAGCGGTTGCCGAACACGACG	8.08119774371905e-05	0.000101182	0.0363636	0.0390756	-0.16437	1.25979	-0.263653	-0.444933	-0.338061	-0.0314422	-0.457581	0.219879	-0.96707	-0.0638313	-0.159379	-0.262496	1.25444	1.26727	-1.53602	0.305835	-5.40594	-46.0874	-1.1966	0.000547999
CGGTTGCCGAACACGACGCCG	6.05448621925319e-05	8.17338701081595e-05	0.0363636	0.0390756	-4.19974	-0.71403	-4.29531	-4.33338	-4.18507	-3.91862	-3.56434	-4.53739	-6.87211	-4.29104	-4.0365	-5.19115	-0.639906	-0.812832	-3.60508	0.660394	-5.77621	-54.8232	-1.0442	0.000547999
GACGCCGAAGAAGCCTGCCGA	5.28052447231872e-06	1.20789350969491e-05	0.0363636	0.0390756	-6.72786	-0.94898	-7.13462	-7.54501	-5.79615	-5.8101	-8.75839	-5.97686	-10.0895	-7.12767	-7.00692	-7.36757	-0.938138	-0.969201	-6.2362	1.3946	-4.65894	-58.2571	-0.996445	0.000547999
GCCTGCCGACAGAGCAATCAT	4.32247883673041e-05	6.73171774454617e-05	0.0363636	0.0390756	-10.1158	0.679478	-10.9657	-6.4346	-5.17138	-11.8323	-10.9303	-11.8366	-12.2743	-12.514	-11.2982	-12.4023	0.626621	0.743017	-11.753	3.80057	-3.01411	-56.758	-0.72553	0.000547999
TCAGAATCGCGGTGATCGCCA	1.16226189340621e-05	2.53701927737967e-05	0.0363636	0.0390756	-2.1967	1.30381	-2.29565	-2.3125	-0.394498	-2.44531	-0.0451631	-2.55517	-2.11331	-2.16056	-3.22611	-2.45586	1.24207	1.40112	-3.64205	0.453831	-5.70828	-64.5965	-0.680876	0.000547999
ATCGCCACCGAGCCGTGCAGC	1.58659925400757e-06	4.60808615497428e-06	0.0363636	0.0390756	-1.63708	0.929535	-1.76214	-1.64127	-1.09218	-1.7844	-2.1399	-1.37029	-2.82348	-2.35672	-1.88961	-1.2585	0.936159	0.919781	-2.74383	0.598623	-4.9252	-43.2615	-1.3851	0.000547999
GATGCCCCAGGCAATCGCAGG	0.000476389	0.000550673	0.0363636	0.0390756	-0.869973	0.553117	-0.921971	-1.56525	-0.816903	-1.28811	-1.36078	-0.600075	-1.00011	-0.834843	-0.904764	-0.86069	0.537796	0.567579	-1.48335	0.299056	-5.40646	-42.7293	-1.71522	0.000547999
TGGATCAGCAGTTTGGCGATA	4.23295404927538e-06	7.30929727306613e-06	0.0363636	0.0390756	-1.8478	1.37423	-2.0724	-1.37517	-1.72817	-2.39953	-1.82161	-1.69602	-3.10225	-2.7702	-2.50575	-2.06571	1.33428	1.46008	-3.53021	0.552239	-6.26932	-65.7928	-2.10164	0.000547999
GGATCAGCAGTTTGGCGATAG	3.76025079958431e-05	5.93500450637452e-05	0.0363636	0.0390756	-9.24059	-0.25151	-10.0842	-6.84968	-6.02975	-11.3837	-8.54843	-9.68377	-12.3326	-12.0468	-11.754	-12.5594	-0.255199	-0.241791	-10.1078	3.34771	-3.03299	-57.4558	-0.697519	0.000547999
CATAGTATTAATCTGCAGCTT	3.84063654753012e-05	5.98865103609791e-05	0.0363636	0.0390756	-9.4553	0.661488	-10.493	-6.78567	-5.56997	-11.3635	-11.1928	-12.2758	-12.1937	-12.9259	-11.8177	-9.09	0.531779	0.860752	-11.3372	3.52248	-3.01971	-44.929	-0.720984	0.000547999
TATTAATCTGCAGCTTACGGG	1.4547415047652e-05	2.26810365790529e-05	0.0363636	0.0390756	-2.44121	0.619416	-2.54726	-2.51754	-2.18372	-2.62687	-2.53767	-2.07998	-4.39052	-1.95383	-3.30827	-2.97571	0.549715	0.720681	-3.16305	0.572423	-5.42992	-37.9032	-1.31447	0.000547999
TTAATCTGCAGCTTACGGGCA	0.000200254	0.000253732	0.0363636	0.0390756	-5.11265	1.14873	-5.31964	-3.97563	-4.36002	-5.39429	-6.64379	-4.84629	-12.4901	-5.40742	-5.99663	-5.16941	1.15026	1.14367	-6.55986	1.16531	-5.7809	-89.7358	-0.571667	0.000547999
AATCTGCAGCTTACGGGCAGA	3.91992580095132e-07	2.41479374694776e-06	0.0363636	0.0390756	-5.08922	1.09725	-5.52018	-4.62	-3.64063	-3.9785	-5.42135	-5.28	-6.35615	-7.22369	-6.40814	-6.92621	1.07971	1.12691	-6.87693	1.49605	-4.63736	-64.6328	-1.55139	0.000547999
GGCAGAGAGGATCACCCCGGT	2.14329409785348e-06	5.60730083030501e-06	0.0363636	0.0390756	-5.63352	-0.728223	-5.87248	-6.49389	-4.68305	-5.19472	-5.58553	-7.2309	-8.09436	-6.01978	-5.69791	-5.59015	-0.708788	-0.759164	-5.14225	0.863407	-6.58169	-43.8653	-1.59342	0.000547999
GCAGAGAGGATCACCCCGGTC	0.000676269	0.000775663	0.0363636	0.0390756	-5.65449	-2.17845	-5.89344	-6.17854	-5.49725	-5.24499	-6.51279	-5.52816	-7.80119	-5.88154	-6.95696	-4.91604	-2.24587	-2.08791	-3.72154	0.886644	-4.16792	-22.9676	-1.24207	0.000547999
TTGATTGCCGCCAGTACCAGT	2.50498960946207e-05	3.75649416258469e-05	0.0363636	0.0390756	-1.69784	1.75731	-1.77755	-1.7151	-1.22568	-1.29738	-2.48598	-1.92021	-3.77204	-2.01959	-1.62204	-1.76149	1.6394	1.91877	-3.58843	0.548928	-6.73404	-52.7144	-1.35057	0.000547999
TCGGGCATTTTGATGCCGATA	8.06590130743776e-05	9.67252990380706e-05	0.0363636	0.0390756	-3.67831	0.533322	-3.84193	-3.99641	-3.79506	-3.30203	-3.68896	-4.05529	-5.15539	-3.49786	-3.49243	-4.41891	0.475344	0.646681	-4.37817	0.464398	-9.15536	-65.5621	-2.22426	0.000547999
CGGGCATTTTGATGCCGATAG	2.82674994837543e-05	4.11346531252687e-05	0.0363636	0.0390756	-3.5307	-0.445343	-3.74702	-3.43082	-3.2906	-3.21467	-3.75846	-4.08333	-6.22177	-4.06033	-3.49786	-4.03022	-0.458994	-0.435141	-3.37038	0.603584	-5.39988	-61.3987	-0.965126	0.000547999
GGCATTTTGATGCCGATAGCG	0.000214144	0.000271792	0.0363636	0.0390756	-6.97731	-1.2879	-7.36272	-6.83652	-5.67524	-7.39764	-8.00505	-11.7319	-11.9711	-8.5438	-6.21971	-6.93425	-1.36312	-1.20502	-6.00144	1.78618	-3.94631	-46.242	-0.545198	0.000547999
CATTTTGATGCCGATAGCGGA	2.89468229176506e-05	4.73075926075113e-05	0.0363636	0.0390756	-9.42473	0.862373	-10.288	-5.86338	-5.13789	-9.16977	-11.2696	-12.1011	-9.88904	-12.2137	-11.3775	-12.7273	0.797355	0.97324	-11.3575	3.54482	-3.08264	-74.8334	-0.716377	0.000547999
CCATCACAATCGGTTTCTTGA	0.0031986	0.00351503	0.0363636	0.0390756	-1.01534	0.834776	-1.06333	-1.0348	-0.918889	-1.3839	-0.73944	-1.10496	-1.67721	-1.19811	-1.08608	-0.796129	0.772088	0.92672	-1.91597	0.317695	-5.92032	-29.7363	-2.12737	0.000547999
AGCACCGGCAGCATCGACAGC	5.94948278171223e-08	8.47994295703651e-07	0.0363636	0.0390756	-2.50166	1.36611	-2.67183	-2.43229	-1.90947	-3.15581	-2.4563	-3.19694	-3.97477	-2.66302	-2.11536	-2.84097	1.3868	1.32454	-4.00674	0.57501	-7.02983	-52.977	-1.99733	0.000547999
GCACCGGCAGCATCGACAGCG	3.18061291065845e-05	4.20618177520419e-05	0.0363636	0.0390756	-3.73501	-0.53586	-3.95781	-3.14848	-3.42799	-4.68276	-4.17519	-4.25707	-3.72562	-3.5422	-5.4184	-4.02729	-0.547498	-0.522462	-3.36404	0.572852	-5.96977	-90.4966	-1.37482	0.000547999
GGCAGCATCGACAGCGTGGAG	4.94421678041577e-05	5.97044516945522e-05	0.0363636	0.0390756	-6.21303	-1.08508	-6.59108	-5.48487	-6.20619	-7.09969	-6.6668	-7.39301	-7.61383	-5.35668	-6.05527	-7.88355	-1.1353	-0.976277	-5.47344	0.996613	-5.67361	-57.4171	-1.63352	0.000547999
GCAGCATCGACAGCGTGGAGC	8.70808308920503e-05	0.000121473	0.0363636	0.0390756	-7.21678	0.629175	-7.97829	-5.48934	-4.76565	-7.35338	-7.34297	-7.02484	-12.0134	-12.2188	-11.1638	-9.98217	0.61946	0.648876	-8.82726	3.17542	-2.79313	-72.9492	-0.668445	0.000547999
GGCGCGCGCTTTTTCACGTTC	8.32915350603592e-05	0.000114158	0.0363636	0.0390756	-10.022	-2.13789	-10.8029	-9.18078	-7.76892	-11.3196	-10.8921	-11.7039	-12.0731	-12.3947	-12.1597	-11.9097	-2.13789	-2.13825	-8.68838	2.68682	-3.41069	-49.0677	-0.530206	0.000547999
TCACGTTCCAGAATCAGCAGG	0.00159217	0.00183919	0.0363636	0.0390756	0.984377	1.84612	0.895649	1.16706	0.98003	0.823577	1.43928	1.31804	-0.0627778	0.440245	0.887743	0.642419	1.78469	1.93559	-0.94473	0.379487	-2.4854	-33.0002	-0.540085	0.000547999
GGCAGAACGGCGTCATCAGCA	1.16278951727516e-06	4.11602911139142e-06	0.0363636	0.0390756	-4.71302	0.506791	-5.08669	-4.16731	-4.00151	-6.95967	-6.98601	-5.13032	-5.98318	-4.65953	-5.61538	-4.51887	0.413605	0.643633	-5.52436	1.13989	-5.28849	-40.3129	-1.58738	0.000547999
ATCAGCACCGAACCGCAGGCA	1.59117897292133e-05	2.49638010777044e-05	0.0363636	0.0390756	-0.834704	1.59584	-0.894195	-0.734955	-1.00166	-0.897701	-0.344308	-0.888027	-2.35784	-0.203613	-0.940855	-0.963838	1.5353	1.67218	-2.47716	0.271982	-8.48251	-58.4635	-1.16941	0.000547999
TCAGCACCGAACCGCAGGCAA	3.26830230211355e-05	5.29397888001052e-05	0.0363636	0.0390756	-10.124	0.609911	-11.026	-6.23405	-5.35851	-11.5727	-11.2886	-11.4828	-12.2305	-12.1838	-11.5384	-12.4624	0.602779	0.622213	-11.9715	3.53392	-3.27068	-43.0024	-0.845573	0.000547999
CCGCAGGCAATGGAAACGGCG	0.00708907	0.00770606	0.0451705	0.0481673	-1.98468	-0.75954	-2.12017	-2.40563	-2.042	-1.03039	-1.46639	-2.41033	-3.56561	-1.28259	-2.06964	-2.48249	-0.68966	-0.873425	-1.34151	0.675881	-1.70487	-15.8485	-0.0974122	0.00789047
CGCAGGCAATGGAAACGGCGA	2.12362604179835e-05	3.84722871295959e-05	0.0363636	0.0390756	-2.10749	0.103014	-2.17401	-2.18049	-0.916422	-2.05696	-2.93829	-2.16749	-3.04174	-1.80809	-2.11575	-3.54098	0.106365	0.0854598	-2.24387	0.738424	-3.27277	-42.8323	-0.714338	0.000547999
CAATGGAAACGGCGACGGAAA	4.78821745390542e-05	7.2568115841555e-05	0.0363636	0.0390756	-9.60562	0.339605	-10.2756	-6.58127	-4.94247	-11.3969	-11.3767	-9.6698	-12.6233	-10.238	-11.8691	-11.8084	0.267013	0.441745	-10.5926	3.20852	-3.1948	-68.192	-0.686229	0.000547999
GAAACGGCGACGGAAAGCGAG	0.000923079	0.00103272	0.0363636	0.0390756	-1.51146	-0.171623	-1.62009	-1.26247	-2.4387	-1.55388	-1.36995	-2.05874	-2.4027	-2.02872	-1.5684	-1.44264	-0.180973	-0.158148	-1.47201	0.436406	-3.55976	-30.7888	-1.048	0.000547999
CGGCGACGGAAAGCGAGGTGG	0.000198884	0.000240372	0.0363636	0.0390756	-5.44216	-0.993453	-5.63668	-5.3553	-5.63283	-4.52561	-5.38621	-5.96906	-6.81585	-5.15097	-6.05536	-7.18033	-1.09045	-0.803911	-4.69452	0.812059	-5.82953	-44.9722	-1.49619	0.000547999
ACCTTCGCCCAAGACGCTGCC	2.04774451543792e-05	3.64130105161817e-05	0.0363636	0.0390756	-0.98173	0.836366	-1.08048	-1.66034	-1.0154	-0.582672	-0.655451	-0.678224	-1.90002	-2.48826	-1.05086	-1.51899	0.815912	0.876871	-1.96226	0.601197	-3.39854	-35.6677	-0.861334	0.000547999
ATAGTTCGGCAGCGCGACGGT	5.09736100423797e-05	7.84779972147789e-05	0.0363636	0.0390756	-10.1909	1.26279	-11.0772	-5.45796	-4.40397	-11.3154	-11.4007	-12.5679	-12.0255	-12.5281	-11.6886	-12.1793	1.24381	1.30406	-12.3819	4.24628	-2.83384	-61.7522	-0.612604	0.000547999
TTTTTTAAATACGCCGGTCGC	0.000126713	0.00016807	0.0363636	0.0390756	-3.63059	-0.237581	-3.86041	-3.53789	-2.86583	-4.29973	-4.44365	-4.09552	-3.8887	-3.59226	-0.966166	-4.41479	-0.359015	-0.064499	-3.67381	0.633795	-4.79596	-54.0481	-0.781903	0.000547999
CCACATCGCCAGCGTCAGCAC	4.41490253048095e-05	6.75243612506455e-05	0.0363636	0.0390756	-9.5162	0.161996	-10.4433	-6.5025	-5.2075	-11.4202	-11.1845	-9.32498	-12.3693	-11.8386	-11.5526	-12.143	0.234078	0.0601804	-10.2085	2.88546	-3.38161	-60.5743	-0.656118	0.000547999
GACTGCGCGACGATACCCGTC	0.00323233	0.00356626	0.0363636	0.0390756	-2.7246	-1.21926	-2.96071	-3.15308	-2.30538	-2.73748	-1.89396	-2.92883	-3.72071	-2.48744	-4.08114	-3.28011	-1.29598	-1.09465	-1.6651	0.712916	-2.4207	-13.3665	-0.422025	0.000547999
CAGGGCGTTTGTACCGTCGCG	0.000616566	0.000692145	0.0363636	0.0390756	-3.23528	-0.938257	-3.37494	-4.02017	-2.99007	-4.45598	-2.94171	-2.33234	-4.15375	-3.38261	-3.28422	-3.4005	-0.912054	-0.997279	-2.46731	0.626568	-4.0763	-28.9258	-1.0196	0.000547999
CGCGCTGAACAGCGCGGCAGG	0.144814	0.147786	0.259091	0.263814	-2.99861	-2.62058	-3.13135	-3.25584	-2.67806	-3.24428	-2.81781	-2.92762	-4.71313	-3.65969	-3.23237	-2.6695	-2.58534	-2.71136	-0.468384	0.528725	-0.887851	-9.07192	0.762464	0.148441
CTGAACAGCGCGGCAGGCAGA	0.000127445	0.00015834	0.0363636	0.0390756	-6.71358	-0.537862	-7.35478	-6.29411	-5.94111	-11.3443	-8.07844	-7.34067	-8.12079	-5.78822	-7.02204	-9.15641	-0.430747	-0.711296	-6.70674	1.59236	-4.55588	-49.012	-0.674126	0.000547999
GCAGGCAGAGCGAAATCCATG	1.09090487481362e-05	2.0753127733942e-05	0.0363636	0.0390756	-4.94788	0.22223	-5.63085	-4.1902	-3.96659	-6.58165	-8.72859	-4.33629	-6.39834	-4.94414	-5.96572	-5.86005	0.148042	0.314599	-5.82618	1.34009	-4.29267	-55.9079	-0.989715	0.000547999
GCGAAATCCATGACGAAAATG	3.51316094590659e-05	5.85685903043855e-05	0.0363636	0.0390756	-2.2268	0.406274	-2.32874	-2.09206	-2.2461	-3.01664	-2.0191	-2.32444	-5.37361	-2.02616	-2.4634	-2.69379	0.460518	0.34829	-2.72331	0.414908	-6.68521	-52.4021	-0.697474	0.000547999
ATCCATGACGAAAATGTTGAG	3.15515479145096e-05	4.42571674494292e-05	0.0363636	0.0390756	-0.552177	1.79871	-0.639745	-0.879589	-0.935783	-0.53021	-0.506083	-0.412498	-1.78698	-0.272946	-0.619042	-1.20928	1.74122	1.88541	-2.46644	0.383066	-6.9543	-36.6131	-1.66504	0.000547999
TCCATGACGAAAATGTTGAGC	0.000337235	0.000414727	0.0363636	0.0390756	-0.438151	0.740163	-0.544214	-0.556573	-0.211226	-0.665914	0.126977	-0.626962	-1.50321	-0.438151	-1.33143	0.0611558	0.727512	0.757842	-1.29727	0.479482	-2.72308	-29.2934	-0.49751	0.000547999
CCATGACGAAAATGTTGAGCA	7.87787523602052e-05	0.000108134	0.0363636	0.0390756	-9.01007	1.46922	-9.94646	-5.49045	-4.84193	-8.99389	-10.9835	-8.70895	-12.8507	-12.7415	-11.6812	-12.1644	1.32876	1.63851	-11.473	3.59744	-3.10564	-67.0905	-0.724751	0.000547999
ACCATTCTGGCCTTCCCGGCC	0.000138301	0.000165844	0.0363636	0.0390756	-1.65729	0.80462	-1.69485	-1.66331	-1.13457	-1.71547	-1.66784	-1.79175	-2.69391	-1.62658	-2.01547	-1.64359	0.772563	0.873181	-2.52643	0.28396	-8.89214	-70.6827	-1.87223	0.000547999
CAGAACCCCAGCAACATGATG	1.11045339869282e-05	2.21118643482284e-05	0.0363636	0.0390756	-1.33893	0.843191	-1.55346	-1.92185	-1.59409	-1.14852	-1.0301	-1.60728	-3.3786	-1.98758	-1.24557	-1.3165	0.873725	0.778809	-2.35893	0.442478	-5.52097	-45.3723	-0.978821	0.000547999
CATGATGACGAAAATCGGTGC	0.000153289	0.000180324	0.0363636	0.0390756	-2.22334	0.105738	-2.57065	-1.62067	-2.71332	-2.65678	-2.75813	-2.18594	-3.27697	-1.54507	-2.06179	-2.9672	0.0824845	0.145858	-2.68325	0.617798	-4.12258	-38.2975	-1.34634	0.000547999
GACGAAAATCGGTGCAAGAGC	3.60831892162545e-05	4.92553115663363e-05	0.0363636	0.0390756	-2.38102	0.346069	-2.44458	-2.42341	-2.47328	-1.86975	-1.84081	-2.31007	-3.8491	-2.78973	-2.5111	-2.46276	0.301579	0.401685	-2.81255	0.466284	-5.96988	-51.1965	-1.30104	0.000547999
GTAAGTCATAAATCACCTGTA	4.47652405210966e-07	2.29834160182081e-06	0.0363636	0.0390756	-6.14997	0.532204	-6.49493	-5.98787	-5.5514	-7.14399	-6.74653	-5.12636	-9.34796	-7.95309	-6.79538	-6.18725	0.477442	0.613498	-7.0551	1.18295	-6.14814	-57.5865	-1.47043	0.000547999
AGTCATAAATCACCTGTAATG	2.08334112424714e-06	5.81468740936956e-06	0.0363636	0.0390756	-6.18707	1.35407	-6.71588	-5.1423	-4.36852	-6.32078	-7.30116	-5.34109	-10.1974	-7.40439	-7.38641	-7.00789	1.30205	1.4421	-8.21291	1.46864	-5.49859	-67.4295	-1.13781	0.000547999
GTAATGAAGAAAAAAGTTAGC	0.0169858	0.0180793	0.0411932	0.0440682	-0.735981	-0.0648997	-0.831961	-0.704641	-0.717281	-0.917049	-0.295198	-0.853617	-1.81612	-0.473874	-1.3925	-1.69231	-0.178853	0.0588399	-0.862969	0.490448	-1.5937	-18.4608	-0.197454	0.0078293
GGACGCGATGATTATTATTTT	4.8316373067941e-05	6.99902991674251e-05	0.0363636	0.0390756	-10.0435	0.774769	-10.8888	-6.90781	-5.9204	-10.9526	-11.3335	-12.1209	-12.2292	-11.7506	-11.8264	-12.2515	0.767127	0.779582	-11.2434	3.61013	-3.24464	-95.7249	-0.809639	0.000547999
TTTTCGGATGCAGCGGCCCGC	5.05107481060028e-06	1.19131554025699e-05	0.0363636	0.0390756	-2.28637	0.0494913	-2.52563	-2.16848	-3.29448	-2.71509	-2.28637	-1.3419	-2.94795	-2.05133	-3.25727	-2.53239	0.0243957	0.0694515	-2.61288	0.597448	-4.1169	-40.8657	-1.16974	0.000547999
GCAGCGGCCCGCGCGGGCGCA	0.000402324	0.000494841	0.0363636	0.0390756	-7.67557	-2.29568	-8.22449	-8.49951	-7.17824	-7.20502	-6.62738	-7.07749	-12.0067	-13.3424	-9.18386	-8.52064	-2.24467	-2.42403	-6.02659	1.76988	-3.69907	-38.3624	-0.504746	0.000547999
GCGGGCGCAGCGAGTACGCCC	0.00172137	0.00190426	0.0363636	0.0390756	-1.69965	-0.0787163	-2.10621	-2.20959	-1.69461	-2.9419	-1.21158	-1.4516	-3.03559	-1.54939	-2.12734	-2.22332	-0.003411	-0.193116	-1.81844	0.648091	-3.04602	-29.4654	-0.715819	0.000547999
CGGGCGCAGCGAGTACGCCCA	5.38124543007665e-06	1.04610436988869e-05	0.0363636	0.0390756	-5.20675	-0.501164	-5.31131	-5.17969	-5.54088	-5.79757	-8.01852	-4.84163	-5.26166	-5.25634	-5.65651	-4.34453	-0.52049	-0.480169	-4.76885	0.640584	-7.7402	-50.2568	-1.30638	0.000547999
GCAGCGAGTACGCCCACGGAG	0.000301756	0.000346062	0.0363636	0.0390756	-3.98839	-0.696879	-4.24857	-4.59054	-3.27768	-4.3088	-4.66021	-3.1569	-4.59867	-3.93638	-4.52549	-3.85174	-0.72477	-0.653593	-3.55666	0.615047	-5.37498	-31.6359	-1.89952	0.000547999
GCATACGTTCGCGTACAAGCG	0.000476228	0.000540927	0.0363636	0.0390756	-2.45013	-0.430863	-2.71844	-2.74661	-2.10898	-3.28757	-2.986	-2.88114	-3.13714	-1.58831	-2.42598	-2.32325	-0.415106	-0.449235	-2.25667	0.548816	-3.85803	-30.7672	-1.13874	0.000547999
CGCCCAGACGGTTTTTCAGCG	6.18012988305715e-05	9.08772218206047e-05	0.0363636	0.0390756	-10.0308	-1.05115	-10.842	-7.83375	-6.07416	-11.8413	-10.9396	-11.685	-11.7888	-12.2286	-11.922	-12.1931	-1.09425	-0.996885	-9.65359	3.13347	-3.02378	-49.6835	-0.728401	0.000547999
GTTTTTCAGCGTCGGGTCCTG	1.8650700841796e-05	3.12316883905411e-05	0.0363636	0.0390756	-6.52043	-1.50193	-6.85711	-5.68212	-6.15571	-6.06149	-7.07545	-6.93457	-6.77896	-7.24653	-8.84398	-9.87563	-1.52957	-1.43066	-5.30804	1.13219	-4.95215	-55.314	-0.955251	0.000547999
GTCACCAGCGTCAGATCGTGT	4.03950999071766e-06	9.15603239935335e-06	0.0363636	0.0390756	-1.61472	1.19214	-1.68638	-1.70263	-0.701405	-1.67225	-1.02223	-1.70792	-2.40174	-0.735954	-1.83082	-1.78857	1.14572	1.26184	-2.89139	0.611561	-4.9315	-54.9691	-1.54748	0.000547999
TCACCAGCGTCAGATCGTGTG	0.000354788	0.000426176	0.0363636	0.0390756	-0.388765	1.25601	-0.477615	-0.689072	-0.670599	0.10703	-0.350809	-0.0168309	-1.2253	-0.375294	-0.462217	-1.04758	1.18659	1.34444	-1.76176	0.456583	-4.04269	-37.75	-1.27418	0.000547999
CCAGCGTCAGATCGTGTGCGG	2.15121146267133e-05	3.31143319769237e-05	0.0363636	0.0390756	-7.33739	-0.418149	-7.87562	-6.7154	-5.71542	-8.22924	-11.2059	-8.12394	-7.58907	-6.95331	-9.31245	-9.05141	-0.411293	-0.433784	-7.58687	1.68304	-4.43953	-52.934	-1.31608	0.000547999
CAGCGTCAGATCGTGTGCGGA	8.4836934597182e-05	0.000123584	0.0363636	0.0390756	-1.70673	0.579769	-1.78362	-1.78782	-0.926396	-1.47533	-1.75653	0.0665457	-3.09456	-2.08118	-2.16851	-1.78878	0.528073	0.658728	-2.39805	0.724512	-3.12104	-35.7956	-0.359548	0.000547999
GATCGTGTGCGGAAGGGGCGT	6.77817954496353e-05	9.67861688810429e-05	0.0363636	0.0390756	-10.2935	-0.594348	-11.2454	-7.17329	-6.68573	-11.5368	-11.7856	-12.3468	-12.479	-12.3337	-11.5606	-12.2132	-0.583526	-0.619526	-10.7253	3.78224	-2.7768	-44.6764	-0.645361	0.000547999
TGCTGATGTCATACGCCATCG	8.49111319235113e-05	0.000118186	0.0363636	0.0390756	-8.19223	0.314895	-9.44463	-6.31526	-5.28237	-8.05463	-11.7186	-12.7774	-12.1358	-10.1315	-7.72761	-12.2829	0.248846	0.419172	-9.80465	2.91638	-3.25004	-62.4696	-0.831068	0.000547999
GCTGATGTCATACGCCATCGG	7.40283665758298e-05	0.000102194	0.0363636	0.0390756	-9.62764	0.0879815	-10.5321	-7.08371	-5.49704	-10.901	-10.9254	-9.39193	-12.5303	-12.362	-11.5999	-12.6577	-0.0441929	0.221818	-10.9182	3.67364	-3.16124	-45.0516	-0.544758	0.000547999
TTCCAGCGACTCAACGGTGCG	0.000148599	0.000190863	0.0363636	0.0390756	-9.95537	-0.398481	-10.8279	-6.66028	-5.72123	-11.5246	-11.2245	-12.1346	-12.4856	-11.819	-11.2842	-12.2303	-0.500633	-0.269537	-10.7305	4.0339	-2.66182	-65.0995	-0.548079	0.000547999
GTGCGCAGGGTAATGCGCGCG	0.012751	0.0134833	0.0383523	0.0411303	0.434573	-0.299116	0.50532	0.257566	0.199999	0.58016	0.486192	0.470955	1.13115	0.96104	0.925915	-0.0156316	-0.365928	-0.233636	0.79483	0.379804	2.03199	0.261419	12.3486	0.0078293
GGCGGACTCTTTCCCCATCGC	0.0192327	0.0204236	0.0363636	0.0390756	-3.33709	-1.3648	-3.49756	-3.84623	-3.52673	-3.30348	-3.57039	-2.88659	-4.5945	-3.07654	-3.24655	-3.96987	-1.55844	-1.10168	-2.20024	0.590516	-4.0017	-23.599	-1.15295	0.000547999
GTTGGCCTGGTAGCCGTGCGC	6.21193910657703e-05	7.88340845552941e-05	0.0363636	0.0390756	-5.34919	-0.468148	-5.76602	-4.70029	-4.62046	-7.26186	-5.27805	-5.0018	-6.08006	-7.25473	-6.15466	-5.96386	-0.359598	-0.643663	-5.19374	1.07538	-4.97511	-29.7847	-1.64943	0.000547999
TAGCCGTGCGCCAGAAACGCG	0.105465	0.107838	0.0710227	0.0744928	-3.03624	-2.1798	-3.13687	-3.1784	-3.14852	-2.50954	-2.77319	-2.9939	-3.73873	-3.49436	-3.55167	-2.96216	-2.07452	-2.43388	-0.892432	0.522154	-1.71944	-11.6295	0.0526288	0.0312696
TGCCGACAATCAGTCCAATCA	3.97791014610183e-05	6.23845619990108e-05	0.0363636	0.0390756	-10.1276	0.684517	-10.9682	-6.50005	-5.28485	-10.9857	-10.9439	-12.1917	-12.1691	-12.4021	-11.0475	-12.8396	0.666057	0.716067	-11.5116	4.0071	-2.8324	-54.4796	-0.775359	0.000547999
CGCCGCGCCAGCCAGCGCCTG	8.4939466592826e-05	0.000121	0.0363636	0.0390756	-10.2146	-1.97473	-11.1477	-8.0789	-6.98734	-11.8874	-11.3617	-11.961	-12.2197	-12.4249	-11.5972	-12.2182	-1.98862	-1.92803	-9.37204	3.31957	-2.84386	-41.2944	-0.592211	0.000547999
CCAGCCAGCGCCTGGTGAATA	0.000142766	0.000173204	0.0363636	0.0390756	-3.59715	-0.146769	-3.72932	-4.13087	-2.9892	-3.12323	-3.63259	-3.5297	-5.43052	-3.78616	-3.7065	-3.95005	-0.237999	-0.0122218	-3.5969	0.510482	-7.23892	-47.5267	-1.46427	0.000547999
GCACGTCGATCACCGCCACGA	0.000424318	0.000500053	0.0363636	0.0390756	-3.07753	-1.09525	-3.19348	-3.1334	-2.62679	-4.11757	-3.87029	-2.42379	-4.64201	-3.13769	-4.02932	-2.16914	-1.10359	-1.08051	-2.20568	0.845147	-2.69136	-20.2573	-0.623182	0.000547999
CGACTTCCCCTTTCGCCGCGC	0.000958308	0.00104817	0.0363636	0.0390756	-2.68203	-0.377115	-2.79841	-2.62075	-3.13522	-2.77754	-2.78409	-2.82236	-3.40694	-1.97907	-1.9019	-3.09454	-0.367039	-0.391603	-2.39707	0.470756	-4.85714	-36.658	-1.27125	0.000547999
GACTTCCCCTTTCGCCGCGCG	0.00640704	0.00686736	0.0363636	0.0390756	-2.47041	-1.14972	-2.59429	-2.25075	-2.56537	-2.7133	-2.43942	-2.41486	-2.89608	-3.09687	-2.22002	-3.13645	-1.1531	-1.14382	-1.41878	0.391962	-3.59386	-23.3375	-1.33244	0.000547999
ACTTCCCCTTTCGCCGCGCGC	4.32579510977027e-05	5.73412859162389e-05	0.0363636	0.0390756	-5.00012	-0.634797	-5.27132	-5.53671	-4.41092	-5.37879	-4.83502	-5.91945	-7.89027	-4.51332	-4.8735	-5.41571	-0.750244	-0.513789	-4.5183	0.914468	-5.08215	-47.932	-1.09344	0.000547999
GTCAGGCACCACGGCGATAAA	1.41860812822539e-05	2.92035352856747e-05	0.0363636	0.0390756	-4.48043	0.593777	-4.71883	-3.99241	-1.58218	-3.99593	-4.76885	-4.60031	-6.73483	-4.73316	-6.90035	-7.16768	0.488441	0.739385	-5.36016	2.08955	-2.99276	-51.3366	-0.759417	0.000547999
AGCTCACCGTCTGCCGCCTGT	0.00382927	0.00417116	0.0363636	0.0390756	-1.63003	0.0416647	-1.68304	-1.92385	-1.68304	-1.69997	-1.58495	-1.64911	-2.34701	-1.13235	-1.76704	-1.5592	-0.0117657	0.136738	-1.74647	0.303771	-5.77106	-33.1664	-1.56002	0.000547999
CACCGTCTGCCGCCTGTACGG	8.11482690572223e-05	0.000122715	0.0363636	0.0390756	-2.8961	0.134609	-3.16713	-2.35707	-2.89787	-1.6856	-3.44339	-3.59531	-5.08093	-0.945657	-4.60951	-3.18589	0.0851162	0.207695	-3.39268	1.3504	-2.30474	-29.2106	-0.641568	0.000547999
GCCCCGCCAGACGTTTAGCGT	7.60569203467345e-05	0.000105697	0.0363636	0.0390756	-8.07143	-0.370458	-8.70595	-6.70103	-5.36794	-9.25946	-8.99056	-7.39391	-12.2788	-12.4631	-9.18514	-9.02664	-0.424205	-0.307169	-8.33744	2.84177	-2.99286	-51.1354	-0.674374	0.000547999
CCCCGCCAGACGTTTAGCGTT	0.00677328	0.00733548	0.0477273	0.0507858	-2.08993	-1.02503	-2.22106	-2.34115	-2.20275	-2.91003	-2.61773	-1.18532	-2.81216	-1.43552	-1.96873	-2.09622	-1.08256	-0.944743	-1.19198	0.539096	-1.83743	-17.7986	-0.0568464	0.023282
TTCGGGGCAAGTGTTTGCAGC	4.87211319881599e-05	7.30528878474067e-05	0.0363636	0.0390756	-10.3127	-0.398241	-11.0779	-7.1805	-6.05344	-11.4586	-11.3227	-12.3841	-11.6314	-12.8457	-11.4388	-12.3359	-0.470945	-0.276792	-10.3555	3.60199	-2.90826	-62.4619	-0.684518	0.000547999
GCCAGAGTTCGCCACGGCTTA	5.6452321208067e-05	8.40558816093761e-05	0.0363636	0.0390756	-10.118	0.35501	-11.0471	-6.70909	-5.20113	-11.5114	-11.2953	-11.9653	-12.1665	-12.0219	-11.7717	-12.1319	0.383678	0.304632	-11.8303	3.6875	-2.88138	-62.0098	-0.711322	0.000547999
AATTACTCATCATTTCACCTC	1.08105973556301e-07	1.16045013735571e-06	0.0363636	0.0390756	-5.39794	1.18736	-5.83268	-4.42582	-3.79514	-6.44205	-5.39716	-5.08229	-7.21215	-6.89668	-5.86301	-6.39364	1.05178	1.33886	-7.09048	1.13106	-6.31665	-57.1452	-1.83775	0.000547999
CTGTTCGGCATCGGCCTGTTT	2.52833062912149e-05	3.79728915101828e-05	0.0363636	0.0390756	-7.81286	0.643008	-8.30129	-6.13146	-5.77842	-9.29415	-8.88727	-8.25719	-8.21944	-12.9465	-7.78802	-10.1393	0.519765	0.774087	-8.90044	1.80851	-5.05818	-68.3283	-0.934082	0.000547999
GCATCGGCCTGTTTGCGGGTG	4.4452458945608e-05	5.47864270320498e-05	0.0363636	0.0390756	-5.13349	-0.155714	-5.39985	-5.04702	-4.84066	-6.9475	-5.28298	-5.11054	-6.26719	-6.07212	-5.92113	-4.8207	-0.208597	-0.0791473	-5.36792	0.734838	-7.28132	-77.4793	-2.17843	0.000547999
GGCCTGTTTGCGGGTGTCGAA	3.87630270682167e-05	6.03899036699791e-05	0.0363636	0.0390756	-9.75755	-0.198585	-10.6432	-7.09906	-6.07014	-11.2564	-11.1973	-12.3104	-12.7884	-10.2574	-10.956	-12.9264	-0.10603	-0.386427	-10.3938	3.21963	-3.4179	-77.491	-0.603096	0.000547999
GTGTCGAAACGGGTCAGACGA	3.45323940235754e-05	5.24232456593229e-05	0.0363636	0.0390756	-6.45938	0.75763	-6.99891	-5.39754	-5.18006	-6.60039	-8.02123	-5.77295	-9.06593	-6.95879	-8.26568	-11.7879	0.683737	0.906292	-8.0193	1.74039	-4.49041	-95.9466	-0.708775	0.000547999
AGTTGTCGGTGCGATGCTGCG	1.19511295671436e-05	1.74904431863142e-05	0.0363636	0.0390756	-2.73601	0.715248	-2.88529	-2.87529	-2.41589	-3.48926	-2.63513	-2.50885	-4.83587	-3.25157	-2.59872	-3.68733	0.767975	0.642946	-3.58521	0.486544	-7.69919	-89.0459	-1.45726	0.000547999
GTTGTCGGTGCGATGCTGCGC	0.000291372	0.00036066	0.0363636	0.0390756	-0.169869	0.955572	-0.228147	-0.0849552	-0.245176	-0.220934	0.167744	0.09221	-1.64507	-0.594577	-0.220971	-0.61045	0.964147	0.926575	-1.17557	0.337545	-3.72183	-26.1682	-0.574239	0.000547999
ATCGACCAGGCCGCTGCGGTA	4.56049950347975e-05	6.3754652817514e-05	0.0363636	0.0390756	-3.40268	0.907893	-3.56236	-3.58159	-3.24148	-2.61873	-3.30942	-3.14356	-5.50097	-3.69107	-3.90207	-3.99407	0.773792	1.12111	-4.54283	0.54126	-8.02012	-65.8021	-1.61582	0.000547999
CGCCGGTCATGCTCCAGATAA	3.72854676982498e-05	6.2796779952131e-05	0.0363636	0.0390756	-1.26299	0.363174	-1.37908	-1.21222	-2.05191	-1.0293	-1.37023	-0.900564	-3.19674	-2.03433	-1.60987	-1.26003	0.360332	0.365372	-1.75791	0.439237	-4.32628	-33.1426	-0.699752	0.000547999
GCTCCAGATAAACGGGCGATC	0.00321058	0.00352536	0.0363636	0.0390756	-1.87916	-0.00409938	-1.9475	-1.96682	-2.05548	-1.95196	-2.51845	-1.20499	-2.0723	-1.12074	-1.94033	-1.77876	-0.0888578	0.120178	-1.97414	0.360966	-4.98884	-36.7414	-1.36143	0.000547999
CTCCAGATAAACGGGCGATCG	6.03910729685028e-07	2.83089311021363e-06	0.0363636	0.0390756	-4.36368	0.283898	-4.54186	-4.65223	-4.22969	-3.92183	-6.69041	-4.46045	-6.25185	-4.87539	-4.11841	-4.39444	0.26289	0.34287	-4.85921	0.666074	-7.78213	-61.9772	-1.59519	0.000547999
TCCAGATAAACGGGCGATCGC	8.27212492094408e-05	0.000116415	0.0363636	0.0390756	-10.0888	-0.548588	-10.9214	-7.28611	-5.84809	-11.4875	-11.6886	-11.9056	-12.2134	-12.7324	-11.1731	-12.1953	-0.588442	-0.461579	-10.7119	3.69582	-2.84597	-33.8508	-0.751658	0.000547999
CGGCTTCCTGTTCGATGACCT	4.62119505185835e-05	6.50986893609288e-05	0.0363636	0.0390756	-7.48152	0.186406	-7.82841	-6.08086	-4.76615	-8.17086	-8.78389	-7.48542	-12.4204	-8.01366	-7.78352	-8.13223	0.103379	0.292412	-8.04882	1.53628	-5.06791	-55.3604	-0.745694	0.000547999
ATGACCTGCGGGCCGTTCAGA	1.21261841908693e-05	1.84728877895111e-05	0.0363636	0.0390756	-1.93722	0.910074	-2.05761	-1.7539	-2.59405	-2.72247	-1.87811	-1.79463	-3.3385	-1.90425	-2.00654	-2.8273	0.864437	0.986051	-2.99357	0.559423	-5.70127	-67.3869	-1.83485	0.000547999
GTTCAGACCGAGACGCGCTTC	5.04388256368833e-05	7.39434052631783e-05	0.0363636	0.0390756	-9.69731	0.158027	-10.4493	-6.80912	-5.99185	-11.6001	-10.6761	-9.42063	-12.1098	-12.9048	-11.7107	-12.3174	0.0518602	0.3055	-10.9398	3.39116	-2.95688	-77.847	-0.882412	0.000547999
TAGCTGCACAACGCCGCGGCG	0.421497	0.425331	0.713636	0.717499	0.371128	0.421394	0.343811	0.1789	-0.0666726	0.624841	0.393202	0.232594	0.0840596	0.519382	0.565745	0.367245	0.416576	0.433258	-0.0452647	0.272723	-0.172802	-5.68133	2.01247	0.4375
GCCGCGGCGATGGACATCCCG	1.55674310054067e-05	2.62721009428113e-05	0.0363636	0.0390756	-6.41804	-0.874334	-6.63496	-6.4374	-5.74261	-6.29592	-6.52128	-6.66735	-9.82556	-7.03624	-6.32897	-8.62358	-0.993811	-0.674738	-5.73129	1.09025	-5.35488	-42.6649	-1.08965	0.000547999
TGCCCGCGACAATGCCGACCA	1.34872967098566e-07	1.24928109726329e-06	0.0363636	0.0390756	-4.17351	0.484385	-4.33569	-4.20056	-3.64948	-5.1686	-3.95406	-3.74428	-6.25355	-5.14354	-4.33744	-4.42219	0.493619	0.460906	-4.6897	0.702103	-7.17773	-84.5868	-1.75794	0.000547999
GCCCGCGACAATGCCGACCAC	0.000137097	0.000186779	0.0363636	0.0390756	-7.44789	-0.25932	-7.81042	-1.67345	-5.09439	-7.75321	-11.3523	-7.41573	-8.44739	-7.93744	-8.25151	-8.56762	-0.237576	-0.275944	-7.52716	2.33013	-2.93552	-60.7604	-0.314292	0.000547999
ACGCAGATCGACAATCGCCGC	4.75230201356724e-05	7.30077920701519e-05	0.0363636	0.0390756	-9.45781	1.16459	-10.1363	-5.4044	-4.51404	-11.4008	-11.5775	-11.5229	-9.73251	-10.0527	-10.8401	-12.4557	1.22809	1.07246	-11.5904	3.92713	-3.0884	-88.8257	-0.684247	0.000547999
ATATCGGCAATCGCCGCCAGA	5.70389625820726e-05	8.50572380899902e-05	0.0363636	0.0390756	-4.74097	0.0474508	-4.92455	-4.80283	-4.08664	-5.47064	-5.23225	-3.80803	-9.90903	-4.20751	-5.09252	-5.36522	-0.0622549	0.180117	-4.98355	0.847635	-6.23929	-60.2547	-0.767056	0.000547999
TGCAGGCGCACGCCGCCGGTT	0.00152188	0.00168001	0.0363636	0.0390756	-4.28899	-1.91905	-4.58757	-5.18348	-4.4494	-3.61341	-4.43573	-3.79461	-5.31997	-5.26538	-5.14575	-3.73511	-1.96249	-1.84234	-2.79641	0.816664	-3.22517	-19.3879	-1.01472	0.000547999
GGTTTCGAGGCTTAACACCGC	0.00011423	0.000151867	0.0363636	0.0390756	-10.0496	-1.72208	-10.9302	-8.19996	-7.31943	-11.1906	-11.2702	-11.6921	-12.056	-12.7622	-11.0557	-11.8869	-1.61267	-1.85972	-8.74813	3.26726	-2.83031	-29.8254	-0.627555	0.000547999
CGAGGCTTAACACCGCCTGGG	0.000380667	0.000449586	0.0363636	0.0390756	-2.98258	-0.892397	-3.25406	-3.50376	-2.87307	-4.50656	-2.32107	-3.57753	-3.45504	-2.58164	-2.89576	-3.30208	-0.948634	-0.810293	-2.26066	0.604528	-4.05733	-25.0226	-0.820259	0.000547999
GAGGCTTAACACCGCCTGGGT	7.98144109215348e-05	0.000110908	0.0363636	0.0390756	-10.188	-1.17713	-10.9775	-8.17551	-6.71827	-11.6094	-11.0702	-12.0283	-12.4557	-12.2029	-11.6873	-12.3897	-1.0987	-1.27205	-9.7087	3.03841	-3.23483	-86.8427	-0.640591	0.000547999
AGCGCCGCCGCCATTTTGGCG	0.172881	0.176666	0.544886	0.550766	-0.698802	-0.917571	-0.468266	-0.468266	-1.45037	-0.735179	0.260059	-1.12092	0.027889	-0.288499	-1.07988	0.0803715	-0.974029	-0.853014	0.408025	0.554336	0.540161	-2.73821	9.10976	0.343751
CACTTCGCCCATGCTGCCGCC	5.28983417904706e-06	8.440196193581e-06	0.0363636	0.0390756	-5.69679	-0.436358	-6.00782	-6.14122	-4.81635	-4.68367	-6.06466	-6.30306	-7.25493	-6.37523	-6.06091	-5.12051	-0.464302	-0.39447	-5.58366	0.926623	-6.01668	-74.7169	-2.03414	0.000547999
ACTTCGCCCATGCTGCCGCCC	0.00174613	0.00195683	0.0363636	0.0390756	-1.57761	0.340938	-1.68059	-1.10358	-1.91813	-1.77886	-1.64667	-1.45579	-2.39616	-1.9443	-1.61716	-1.24764	0.26625	0.449668	-2.03884	0.371026	-5.18275	-39.5036	-1.60633	0.000547999
ACGGCGACATGACGCCTTCAA	5.36691946270356e-05	7.80353785225558e-05	0.0363636	0.0390756	-10.0005	0.106982	-10.9492	-6.74941	-6.56229	-11.5253	-11.1334	-11.8574	-11.9986	-12.2163	-11.7799	-12.1648	0.10145	0.114188	-10.9409	3.57827	-3.07238	-102.934	-0.636129	0.000547999
GACATGACGCCTTCAAACGGG	1.36961031850731e-05	2.07664228476451e-05	0.0363636	0.0390756	-3.31107	-0.0064487	-3.47701	-3.64741	-3.28175	-3.43187	-2.79804	-3.22146	-5.28445	-4.0195	-3.96994	-3.14457	0.0480369	-0.0651051	-3.42329	0.597393	-5.85296	-75.0893	-1.25427	0.000547999
GCTGCCTTCATCCAGCAGCGC	0.00804496	0.00867781	0.0363636	0.0390756	-3.94938	-1.64823	-4.05999	-3.91185	-4.42601	-3.63275	-4.44038	-4.01195	-5.61395	-4.14716	-3.87303	-3.90631	-1.80233	-1.41974	-2.47335	0.479805	-5.23266	-28.9236	-1.08331	0.000547999
CTCCTCAAACACCTGCTCGAT	5.88490666956132e-05	8.45294606289732e-05	0.0363636	0.0390756	-9.95402	-0.449028	-10.8515	-7.24661	-6.20222	-11.2064	-11.0727	-11.606	-12.3422	-12.586	-11.3856	-11.9369	-0.32175	-0.639994	-10.4494	3.51828	-3.14954	-56.2554	-0.728858	0.000547999
TCGATACGAATACGCGCCACG	0.00036738	0.000424121	0.0363636	0.0390756	-1.28521	0.499333	-1.35649	-1.26692	-1.21096	-1.21183	-1.98308	-0.716842	-2.49578	-1.37581	-1.86429	-1.41304	0.527269	0.449133	-1.82922	0.513888	-3.90512	-36.212	-1.0694	0.000547999
CGATACGAATACGCGCCACGC	6.50002176004361e-05	9.43101614152127e-05	0.0363636	0.0390756	-9.1439	0.0928011	-9.88923	-6.55924	-4.71328	-11.2547	-9.07598	-9.43166	-12.6254	-12.3077	-11.4963	-10.0552	0.181964	-0.0519144	-9.53304	2.52007	-3.68499	-66.3041	-0.655748	0.000547999
GATACGAATACGCGCCACGCC	4.27932199867209e-05	6.44583021735736e-05	0.0363636	0.0390756	-8.857	0.68052	-9.70111	-6.4919	-5.12226	-8.24551	-11.2801	-12.0665	-12.2732	-9.991	-9.02301	-12.3472	0.609945	0.804837	-10.3029	2.75892	-3.70748	-66.2554	-0.685016	0.000547999
GCCGGGGGTTGCGCCAAAGTC	8.22501497822172e-05	0.000109508	0.0363636	0.0390756	-9.97941	-1.64579	-10.8791	-8.75926	-7.10991	-11.2906	-11.0556	-12.3933	-12.3648	-12.0057	-11.2698	-12.848	-1.61092	-1.69074	-9.22258	2.80605	-3.32848	-69.6902	-0.701876	0.000547999
CTGCTCACCGTTTGCAGACGG	0.000269475	0.000309372	0.0363636	0.0390756	-3.34687	-0.25149	-3.45784	-3.24593	-2.61126	-3.64109	-3.51768	-3.54701	-4.21419	-3.28754	-3.37534	-3.68014	-0.258765	-0.220592	-3.20118	0.353811	-8.80851	-63.3172	-2.32373	0.000547999
AGCGGCTGCGGCTGTTATCGA	1.31131451962976e-05	1.73948056801682e-05	0.0363636	0.0390756	-5.89461	-0.650724	-6.10387	-5.8914	-5.24324	-6.55493	-5.21835	-7.18394	-8.08921	-6.24276	-5.78601	-6.3513	-0.674252	-0.604194	-5.55467	0.853066	-6.26911	-61.9594	-1.52449	0.000547999
AACGACTGGCTCTGGTCGGCG	6.76295880100232e-05	9.74912309015684e-05	0.0363636	0.0390756	-9.79253	-0.6973	-10.6189	-7.30146	-5.59152	-11.2324	-11.5985	-12.0838	-9.97271	-12.471	-11.5788	-12.3198	-0.878753	-0.428365	-9.84243	3.65474	-2.67234	-30.8031	-0.693753	0.000547999
GTGAATAACACCTCCATATCC	0.000113973	0.000140498	0.0363636	0.0390756	-3.46604	-0.297777	-3.53755	-3.4418	-3.56307	-2.75071	-3.41511	-4.46578	-5.04222	-3.77468	-3.32948	-3.56528	-0.349783	-0.220785	-3.22861	0.532509	-5.79788	-51.5465	-1.27878	0.000547999
TGAATAACACCTCCATATCCC	1.50550194025304e-06	4.53389098369734e-06	0.0363636	0.0390756	-3.73422	0.259201	-3.89735	-4.21176	-2.87737	-3.02019	-3.82755	-3.89992	-5.79826	-4.22068	-3.34748	-3.94771	0.238806	0.296836	-4.20818	0.592893	-6.61976	-74.3953	-1.25806	0.000547999
ACATCCTCTTAATACATTAAT	2.46570568564034e-05	4.15051252860562e-05	0.0363636	0.0390756	-2.12853	0.515736	-2.21602	-2.13095	-1.29585	-2.62139	-2.22854	-2.00173	-4.55424	-2.54883	-1.98191	-2.30602	0.449919	0.647025	-2.72963	0.436929	-6.37105	-36.0801	-0.754375	0.000547999
AATTAGGGCGATTCGATGCGA	0.00118039	0.00136946	0.0363636	0.0390756	-2.57006	0.647887	-2.66965	-2.63349	-3.81077	-2.99836	-2.16958	-1.72842	-2.14633	-2.62283	-3.02236	-2.86742	0.496229	0.863069	-3.41996	0.588316	-5.60332	-33.8824	-1.72922	0.000547999
TTAGGGCGATTCGATGCGATC	5.00795905836908e-07	2.19342715874569e-06	0.0363636	0.0390756	-3.07143	1.19857	-3.17542	-2.99799	-3.23024	-3.155	-2.29632	-3.69678	-5.03122	-3.07051	-3.0303	-4.23248	1.13055	1.29591	-4.42292	0.576889	-8.1075	-79.9347	-1.55063	0.000547999
GCCGCGCCGCCCGGCGAGGCA	0.471549	0.475601	0.558665	0.563531	-1.13907	-1.24486	-1.11567	-1.28359	-1.68167	-1.12839	-1.13019	-1.06447	-0.560525	-0.741096	-1.02619	-1.27538	-1.13695	-1.40822	0.150988	0.381552	0.334714	-2.39932	3.66965	0.359376
GGTCCAGCGCTCGCTGTCCTG	4.93160097682123e-05	7.39440289956316e-05	0.0363636	0.0390756	-8.88222	-0.221159	-9.85303	-7.23794	-6.33773	-11.7884	-11.4129	-7.71203	-9.93771	-12.362	-11.359	-11.9837	-0.289334	-0.149584	-9.77984	2.67519	-3.69375	-48.5295	-0.76893	0.000547999
GCCGCCTTCGCGTAATACCGC	6.83502948226932e-05	9.04354935896826e-05	0.0363636	0.0390756	-2.01955	-0.183266	-2.16465	-2.20908	-1.51154	-2.18248	-2.77866	-1.76006	-3.04988	-2.02787	-1.83516	-2.68052	-0.201184	-0.160643	-2.01746	0.490185	-3.90284	-30.5937	-1.18889	0.000547999
TCGCGTAATACCGCGCGGGCG	0.427815	0.431912	0.609375	0.614672	-0.587066	-0.366165	-0.716269	-0.00299965	-0.776537	-0.218345	-0.403685	-0.247036	-0.732608	-0.934098	-1.25966	-1.05754	-0.232551	-0.587066	-0.199585	0.519112	-0.397195	-6.10283	1.94612	0.364342
CTCCAGGCCATCCAGTCCGGC	0.00655829	0.00698553	0.0363636	0.0390756	-1.90441	-0.672068	-2.06153	-1.6779	-2.38618	-1.78696	-1.90846	-1.59164	-2.43997	-2.70854	-2.03248	-2.38225	-0.625409	-0.760087	-1.50088	0.401622	-3.40775	-20.1199	-0.945669	0.000547999
TCCAGGCCATCCAGTCCGGCG	0.0425457	0.0444098	0.133807	0.138326	-2.62511	-2.14559	-2.87608	-2.48326	-2.6028	-3.3315	-4.22697	-2.47938	-3.17305	-2.89155	-2.04566	-4.08055	-2.18963	-2.10098	-0.758317	0.706932	-1.00332	-8.70924	0.375782	0.0930293
AGGCCATCCAGTCCGGCGCGG	1.61486313308378e-05	2.85181538352773e-05	0.0363636	0.0390756	-6.44001	-0.984761	-6.94257	-5.70686	-5.20797	-6.62976	-9.0484	-5.01059	-8.94491	-7.90579	-7.26886	-7.13309	-0.98534	-0.977973	-6.26771	1.64494	-3.94346	-52.2516	-0.963666	0.000547999
GTTCAGTCGGCTCAGCCGTAG	7.68391721505495e-05	0.00010514	0.0363636	0.0390756	-8.97202	0.163071	-9.77576	-7.02491	-5.8088	-11.1641	-11.3958	-8.6417	-12.2076	-12.362	-11.8292	-9.07755	0.191971	0.111914	-9.82863	3.31705	-3.35249	-63.144	-0.737049	0.000547999
TTCAGTCGGCTCAGCCGTAGC	0.00093784	0.0010795	0.0363636	0.0390756	-1.00395	0.373099	-1.13826	-1.8462	-0.600668	-1.16695	-0.338745	-0.615727	-2.25355	-1.20578	-1.0141	-1.72022	0.331551	0.460649	-1.49237	0.598831	-2.25292	-24.7347	-0.53836	0.000547999
GCAGCGCCTGCTGCAAGATGT	8.28798698107581e-05	0.000103822	0.0363636	0.0390756	-2.3907	0.509523	-2.47961	-2.52177	-2.43584	-2.26854	-1.92467	-2.63892	-3.17571	-1.36071	-2.47269	-2.67913	0.551671	0.427473	-2.93487	0.492752	-5.85716	-45.0148	-1.50615	0.000547999
CAGCGCCTGCTGCAAGATGTG	0.000572737	0.000649475	0.0363636	0.0390756	-5.81255	-0.793135	-6.02813	-6.15087	-5.41127	-5.30145	-7.04381	-6.18379	-6.65733	-5.68561	-5.69755	-6.28903	-0.894795	-0.642546	-5.24814	0.635209	-8.32737	-50.7037	-2.02618	0.000547999
TGCTGCGCCTCTTCCCGCGCG	0.0322951	0.0336656	0.0366477	0.0393693	-2.85931	-1.47639	-2.9219	-2.95112	-2.78475	-3.3739	-2.18148	-2.77627	-3.4439	-2.93139	-2.82319	-3.02353	-1.36017	-1.66708	-1.47571	0.482492	-3.03516	-18.5977	-0.674849	0.0078293
GCTGCGCCTCTTCCCGCGCGC	0.00152999	0.00168534	0.0363636	0.0390756	-4.54601	-1.98326	-4.86036	-5.32678	-5.16368	-5.51662	-5.17088	-3.65932	-4.54674	-5.06384	-4.00742	-4.21132	-1.97008	-2.00183	-2.78791	0.659072	-4.04392	-20.8243	-1.02473	0.000547999
CTGCGCCTCTTCCCGCGCGCC	5.9549610227309e-05	8.18530608510133e-05	0.0363636	0.0390756	-7.4633	-1.43955	-8.10387	-6.98483	-5.95836	-9.40336	-7.92325	-6.68894	-9.06557	-8.59957	-11.3427	-8.21342	-1.33947	-1.60523	-6.63236	1.62518	-4.30631	-42.5321	-0.703367	0.000547999
CGCGCCGGGAACGCGATAGCG	4.29514279747638e-05	6.39221337075374e-05	0.0363636	0.0390756	-10.1525	-1.45121	-11.0165	-8.54811	-7.63417	-11.3738	-11.2405	-12.1353	-12.4684	-11.9793	-12.2686	-12.2244	-1.51	-1.3814	-9.60234	2.85673	-3.62372	-52.7333	-0.793173	0.000547999
AACGCGATAGCGATGGGTGGC	1.17235989443067e-05	1.78885728280544e-05	0.0363636	0.0390756	-2.73187	-0.00585282	-2.8031	-2.81595	-2.80993	-2.44882	-4.15076	-2.73285	-3.73624	-2.5855	-3.85794	-2.66111	0.017936	-0.0295643	-2.75823	0.6729	-4.72937	-58.0643	-1.53692	0.000547999
TGGGTGGCGCGAAGCCCTTTA	2.32477140135465e-05	3.48414785314403e-05	0.0363636	0.0390756	-7.40463	0.00356612	-7.81902	-6.57988	-5.77512	-11.6368	-7.90759	-8.71856	-9.03691	-7.10431	-9.30641	-7.49439	-0.117221	0.139886	-7.6132	1.59717	-4.84774	-54.2026	-1.04331	0.000547999
TGCTGCGCCTGGCCGGTTCCG	0.000401503	0.0004733	0.0363636	0.0390756	-3.14705	-1.11873	-3.30796	-3.65243	-3.11901	-3.76882	-3.67761	-2.12067	-3.28013	-2.87275	-3.03899	-5.22415	-1.11264	-1.12733	-2.16919	0.520374	-3.97457	-26.0849	-0.696852	0.000547999
CAGCGCCCAGATTGCGCCCCG	0.000107133	0.000138879	0.0363636	0.0390756	-9.70115	-0.758185	-10.5149	-7.21011	-6.66493	-11.5412	-11.0285	-9.59682	-12.3321	-12.1172	-11.7126	-12.4446	-0.712504	-0.817678	-10.0759	3.10904	-3.26707	-53.7424	-0.663468	0.000547999
ATCTGCTGTTCGCCTTCGCGA	1.72353743999494e-07	1.35313717588752e-06	0.0363636	0.0390756	-4.89764	0.860898	-5.18842	-4.73315	-3.76289	-5.16889	-5.035	-6.51398	-5.77312	-3.85735	-5.44897	-6.4216	0.786586	0.982443	-6.1568	1.06109	-5.70524	-64.7126	-1.83319	0.000547999
CCGAGCCGCCCTATGGTTTGT	5.25513725039675e-05	7.80474043740192e-05	0.0363636	0.0390756	-3.32938	-0.430626	-3.47577	-3.52226	-3.36731	-2.98944	-4.39206	-1.89274	-5.31509	-3.52844	-5.20678	-3.12068	-0.41857	-0.469361	-3.0061	1.01473	-3.44732	-41.0787	-0.65516	0.000547999
TTTGTCTGAGCGCGATATCTG	0.000869102	0.00101478	0.0369318	0.0396628	-0.29819	0.639305	-0.44032	-0.232287	-0.439785	-0.292854	0.384682	-0.194495	-1.23246	-0.619489	-1.11876	-1.27054	0.600716	0.690769	-1.06855	0.627573	-1.82027	-24.5554	-0.271286	0.000547999
CCAGCTCTGCTGCGCCAGCGC	0.0305089	0.0320271	0.0392045	0.0420124	-2.95226	-1.10732	-3.01943	-2.97296	-3.09685	-2.51436	-3.80088	-1.79801	-4.09906	-3.12773	-3.0106	-2.93173	-0.915972	-1.42958	-1.84088	0.773153	-2.45107	-20.3244	-0.378547	0.0156647
GCTGCGCCAGCGCCTGAAAGG	0.0015912	0.00179323	0.0363636	0.0390756	-5.52291	-1.42783	-5.70741	-5.69602	-4.63018	-5.51039	-6.2089	-4.63917	-6.71452	-5.71014	-5.56988	-6.81863	-1.60616	-1.20624	-4.28667	0.817189	-5.27575	-31.7769	-1.49929	0.000547999
CTGCGCCAGCGCCTGAAAGGT	5.17427945958356e-05	7.68961905167805e-05	0.0363636	0.0390756	-9.63183	-0.123489	-10.5503	-7.08042	-5.86711	-9.12903	-11.2169	-12.0725	-11.9663	-12.3071	-11.3421	-12.5424	-0.165818	-0.0851386	-10.6442	3.24754	-3.09671	-48.8598	-0.676229	0.000547999
CTGAAAGGTCGGAGTCAGGCT	0.000300141	0.000363852	0.0363636	0.0390756	-2.08071	0.721804	-2.17764	-2.19038	-1.73218	-2.7106	-1.66263	-1.98441	-3.50129	-2.03849	-2.28676	-2.85156	0.629844	0.866256	-2.91542	0.529401	-5.53943	-33.5177	-1.71628	0.000547999
AAGGTCGGAGTCAGGCTGTGG	5.1638643002996e-06	1.16674500729821e-05	0.0363636	0.0390756	-5.14597	0.914093	-5.5003	-4.87792	-4.01497	-5.53502	-5.23791	-5.66515	-8.09783	-4.92924	-9.01596	-7.40465	0.835362	1.01462	-6.43541	1.62773	-4.47887	-92.2846	-1.10018	0.000547999
AGGTCGGAGTCAGGCTGTGGG	0.00558714	0.00611678	0.0363636	0.0390756	-2.30944	0.111493	-2.39604	-2.36104	-2.12414	-1.79056	-3.03702	-2.4927	-3.1637	-2.05264	-2.36951	-2.85608	-0.0357711	0.303134	-2.59008	0.460928	-5.73304	-39.5463	-1.78612	0.000547999
TTCCCCCGACTGTCCACCAGA	5.27206170060505e-05	7.79182625234015e-05	0.0363636	0.0390756	-9.71653	-0.393074	-10.6892	-7.3369	-6.11715	-9.31506	-12.0302	-12.3485	-12.5628	-12.3337	-11.1339	-12.2751	-0.328531	-0.494662	-10.0572	3.31923	-3.02389	-52.5515	-0.738541	0.000547999
GACTGTCCACCAGACCGGGTT	6.43968856605619e-06	9.4185628814679e-06	0.0363636	0.0390756	-3.66326	0.279229	-3.80353	-3.54422	-4.03463	-3.77277	-3.83156	-3.30504	-4.14174	-3.86645	-4.88467	-3.27727	0.264118	0.295507	-4.03554	0.373201	-10.8481	-87.427	-2.26196	0.000547999
TCCACCAGACCGGGTTTCGGG	6.13840067130464e-05	9.0663206515337e-05	0.0363636	0.0390756	-10.0428	0.309312	-10.9402	-6.57206	-5.37465	-11.2133	-11.4495	-12.0503	-12.116	-12.4317	-11.2311	-12.4196	0.33673	0.278718	-10.8323	3.83315	-2.94922	-42.2517	-0.566245	0.000547999
CCATTCGGCGCCGCCTTCAAC	0.000610652	0.000736037	0.0366477	0.0393688	-8.37102	-2.12499	-8.9709	-3.31295	-7.5835	-12.0391	-8.66368	-9.53962	-9.77982	-8.15797	-9.21774	-12.735	-1.83778	-2.58283	-6.79535	2.38746	-2.77602	-23.111	-0.166099	0.000547999
GCCTTCAACCTGAATCCGCGG	0.000342919	0.000405579	0.0363636	0.0390756	-3.27967	-0.045801	-3.36655	-3.33238	-2.81995	-3.5459	-3.24451	-3.20088	-4.41489	-3.98926	-3.17466	-3.4964	-0.10389	0.0599734	-3.31119	0.42073	-7.92069	-44.4756	-1.98951	0.000547999
GCAGAAGTCTCATTACCAGCT	1.35467228976339e-07	1.27743917979483e-06	0.0363636	0.0390756	-5.72452	0.608331	-6.02943	-4.46738	-4.21136	-7.01142	-5.39172	-5.80816	-7.18639	-6.03937	-6.47558	-6.42218	0.577885	0.6425	-6.70012	1.00443	-6.36749	-93.2	-1.80272	0.000547999
CAGAAGTCTCATTACCAGCTC	4.91249516598749e-05	7.57359989710508e-05	0.0363636	0.0390756	-10.0537	1.26702	-10.8673	-5.52457	-4.46425	-11.2114	-11.2935	-11.9239	-12.3101	-12.434	-11.2061	-12.0999	1.16019	1.45534	-12.1513	3.70621	-3.53161	-54.1316	-0.660377	0.000547999
ACCAGCTCCGGAATTTTGCAG	3.8445743335551e-05	6.18883997973675e-05	0.0363636	0.0390756	-10.3443	1.0146	-11.3294	-6.0083	-5.10642	-12.1688	-11.5069	-12.2512	-12.6171	-12.7495	-11.7895	-12.6999	0.980942	1.07478	-12.3141	3.27774	-3.67911	-77.6468	-0.667356	0.000547999
GCAGGTGGGTTGTAAAGACCG	0.00143476	0.00158715	0.0363636	0.0390756	-2.53681	-0.570786	-2.61515	-2.50036	-2.54873	-2.41464	-2.66288	-2.14873	-4.42772	-3.70685	-2.61428	-3.12971	-0.488597	-0.66674	-2.05442	0.636504	-3.28214	-31.3482	-0.815378	0.000547999
CGCCACGCTACCTGCCGCCAG	0.00284779	0.00312295	0.0363636	0.0390756	-4.45115	-0.97733	-4.72361	-5.28012	-3.87192	-4.78645	-4.14173	-5.19694	-5.00288	-5.01612	-4.40862	-4.2171	-1.08005	-0.777705	-3.85812	0.520227	-7.14035	-33.6001	-2.64531	0.000547999
GCCACGCTACCTGCCGCCAGC	8.28745457334057e-05	0.000108813	0.0363636	0.0390756	-3.47081	-0.506002	-3.61742	-5.07561	-3.2798	-3.33583	-3.48338	-4.16157	-5.8973	-3.49848	-4.86147	-3.23377	-0.591431	-0.366069	-3.17274	0.795006	-4.50806	-40.731	-1.09578	0.000547999
CCACGCTACCTGCCGCCAGCA	0.00125586	0.00137964	0.0363636	0.0390756	-2.01592	-0.197933	-2.10496	-2.12519	-1.43187	-1.89181	-2.04314	-1.90316	-2.81712	-2.97627	-2.07927	-2.42668	-0.134424	-0.252058	-1.89773	0.496015	-4.03362	-31.3541	-1.23257	0.000547999
GCTACCTGCCGCCAGCAGGGA	3.33183045717324e-05	5.361994941097e-05	0.0363636	0.0390756	-9.63527	0.0441443	-10.5813	-7.16303	-5.52583	-11.4572	-11.2164	-12.1635	-12.5262	-12.3912	-9.12526	-12.463	-0.0718275	0.221528	-10.3481	3.36999	-3.03365	-42.2186	-0.738445	0.000547999
GGAACGGGTGGCGTCGGTGCG	5.52190642477595e-05	8.00227298439682e-05	0.0363636	0.0390756	-9.29105	-1.35728	-10.2399	-7.67722	-7.30118	-11.5384	-8.60474	-12.3764	-11.9378	-10.1339	-11.2574	-12.6335	-1.35639	-1.35747	-8.56571	2.83015	-3.21743	-45.7236	-0.59026	0.000547999
TGCGACGAATACCGATGTCTT	1.7589855826177e-07	1.31665511772622e-06	0.0363636	0.0390756	-5.02309	0.388186	-5.15983	-5.06269	-4.87556	-5.16442	-4.94533	-5.67553	-7.51716	-4.2483	-5.07318	-5.63015	0.388495	0.388186	-5.54831	0.598677	-9.35024	-89.0138	-1.75563	0.000547999
GCCACGCGATTGGCGTCTACG	1.90852215479942e-07	1.5580157571303e-06	0.0363636	0.0390756	-5.28391	0.305037	-5.74336	-4.7405	-4.11001	-5.89688	-6.2489	-6.43686	-6.79063	-4.36571	-6.60415	-5.33619	0.314058	0.298735	-5.95723	0.984075	-6.21036	-54.7375	-1.7806	0.000547999
TCTTCAAGGCTTTCCGCACGA	3.01588705113714e-05	4.92324713873682e-05	0.0363636	0.0390756	-9.50896	0.101721	-10.5143	-6.8889	-5.74683	-11.5228	-11.648	-8.85942	-12.3764	-11.9452	-11.1525	-11.9652	0.0475406	0.181826	-10.4328	3.48633	-2.84103	-79.8119	-0.751019	0.000547999
AGGTAAGCGATTCCTTCTTCG	6.45259693945695e-05	8.66162703500383e-05	0.0363636	0.0390756	-6.65475	0.293146	-6.97624	-5.73695	-6.0125	-6.75714	-7.08325	-7.11201	-9.86605	-12.0702	-6.74045	-7.07997	0.185755	0.462026	-7.38812	1.34733	-5.67047	-57.9808	-0.774534	0.000547999
GATTCCTTCTTCGGTGAGCAC	4.99299689776929e-05	7.55329956652817e-05	0.0363636	0.0390756	-9.86294	1.18033	-10.8807	-5.74175	-4.83551	-11.7567	-11.8709	-9.64991	-12.8505	-12.2852	-11.4047	-12.6308	1.13433	1.24782	-12.1035	4.15546	-2.79543	-75.5371	-0.641002	0.000547999
TCGCCGTAAATCATCACCGGC	0.000442897	0.000503389	0.0363636	0.0390756	-4.51106	-0.559142	-4.66989	-4.19233	-4.76002	-5.22702	-4.86337	-4.84338	-5.41941	-4.63673	-4.12918	-4.11253	-0.529383	-0.593065	-4.03895	0.560032	-7.34287	-51.2942	-2.4582	0.000547999
TCCACCGCATCCAGTTTCTCA	0.000535213	0.000626327	0.0363636	0.0390756	-0.685485	1.6232	-0.76827	-1.12975	-0.525016	-0.757905	-0.0725004	-1.30485	-1.36082	-0.624233	-1.05776	-0.694897	1.56901	1.76822	-2.43134	0.438238	-5.87474	-65.0572	-1.70669	0.000547999
GAAGGTCGGCTTCACGCCTGC	0.00123342	0.00137969	0.0363636	0.0390756	-1.19053	0.200323	-1.27125	-1.57566	-0.772692	-0.625346	-1.07334	-1.20504	-2.32745	-1.23681	-1.94047	-1.57065	0.155046	0.291233	-1.5717	0.491662	-2.95103	-21.8587	-0.770922	0.000547999
AAGGTCGGCTTCACGCCTGCC	0.000554166	0.000657644	0.0363636	0.0390756	-0.0441084	0.806625	-0.104017	0.00184077	-0.0804397	-0.444178	0.153361	0.157692	-1.09734	-0.765707	-0.627491	-0.0644761	0.808562	0.797155	-0.953675	0.411092	-2.53615	-26.8705	-0.558169	0.000547999
CCAGTTTTTTACCGCGCTGCA	4.08172178915158e-05	6.52124580916199e-05	0.0363636	0.0390756	-9.68181	0.505254	-10.7398	-6.13692	-5.50046	-11.5353	-8.8003	-12.0801	-12.6157	-12.8091	-11.5684	-12.1623	0.509412	0.493977	-10.9511	3.86803	-2.73374	-52.4836	-0.686007	0.000547999
GCGTGGCATGACGACGTCCGT	4.65765777371624e-05	7.05828630135003e-05	0.0363636	0.0390756	-9.74401	0.395348	-10.6316	-6.41074	-5.46175	-11.4352	-11.3104	-11.7633	-12.4162	-9.6474	-12.0425	-12.251	0.470019	0.272283	-11.1169	3.42023	-3.24077	-62.6237	-0.782585	0.000547999
TGACCCATGTTCGGCGCGCCG	5.73077799354857e-05	8.06748338988243e-05	0.0363636	0.0390756	-1.76439	0.465215	-1.85038	-1.66062	-1.76417	-2.01702	-1.18149	-1.75067	-3.61567	-2.46321	-1.77518	-2.48844	0.526675	0.376736	-2.31747	0.620149	-3.85712	-40.1686	-1.06106	0.000547999
ATGTTCGGCGCGCCGCCGAAG	0.125573	0.12902	0.234659	0.240292	0.605091	0.425064	0.657692	0.775206	0.52898	0.186811	1.21202	1.29541	0.621613	0.637166	0.508216	0.92866	0.508199	0.29253	0.289724	0.391694	0.746233	-1.18731	10.6103	0.209305
GCCGAAGCCGGACAGACGACC	6.20974261649167e-05	8.97326205277126e-05	0.0363636	0.0390756	-10.1574	-0.528636	-10.9999	-7.02008	-6.32722	-11.3544	-10.9723	-12.3489	-12.4894	-12.333	-11.5193	-12.6017	-0.517901	-0.548364	-10.4921	3.39024	-3.2852	-56.2516	-0.702598	0.000547999
ACAGACGACCGCGGGTAACGG	8.4262501213874e-05	0.000115099	0.0363636	0.0390756	-7.88733	0.0490444	-8.33832	-6.27068	-5.36263	-7.88013	-11.2052	-8.8721	-12.1741	-8.27668	-11.4773	-7.87549	-0.0615165	0.183686	-8.36272	2.41087	-3.57873	-33.6294	-0.600676	0.000547999
AGACGACCGCGGGTAACGGTA	7.29135796626373e-05	0.000101569	0.0363636	0.0390756	-9.74446	-0.767869	-10.644	-7.35468	-6.88567	-11.8665	-11.3543	-12.0136	-11.9266	-12.546	-9.30502	-12.776	-0.702077	-0.897185	-9.42516	2.8554	-3.57942	-54.9423	-0.733275	0.000547999
GACGACCGCGGGTAACGGTAG	0.000606378	0.000759548	0.0363636	0.0390756	-3.57883	-0.727212	-3.81107	-3.18991	-4.4356	-3.59023	-3.31365	-4.67027	-3.7522	-3.2584	-7.78165	-9.05778	-0.696031	-0.778814	-3.08177	1.02742	-3.74464	-78.0567	-0.420208	0.000547999
CGTAGCCATCAACCTGTAGCG	6.87816091019441e-06	1.56763424087611e-05	0.0363636	0.0390756	-3.42145	-0.164016	-3.57066	-3.66864	-3.30875	-3.74848	-5.9295	-3.51555	-4.48113	-3.09427	-3.51387	-2.60584	-0.170099	-0.149777	-3.45476	0.661025	-5.26158	-40.302	-0.986257	0.000547999
GCGTACTGGCCTGCCAGCTGG	0.00664478	0.00705882	0.0372159	0.0399474	-2.35047	-1.21206	-2.39884	-2.38381	-2.3794	-2.392	-3.11538	-2.35203	-3.1653	-2.03672	-3.4773	-2.11704	-1.19075	-1.27852	-1.27151	0.461982	-2.83493	-24.4831	-0.653046	0.000547999
CCAGCTGGCAGAAGGCGCGGT	0.00216262	0.00237083	0.0363636	0.0390756	-4.19912	-1.25412	-4.32219	-4.41039	-4.31079	-4.1878	-3.91762	-4.7816	-4.90382	-4.6165	-3.60967	-4.09144	-1.19806	-1.31885	-3.09342	0.492374	-6.28858	-45.2159	-2.12421	0.000547999
CAGAAGGCGCGGTTAGAGCGC	0.00103645	0.0011857	0.0363636	0.0390756	-2.49064	0.204577	-2.62273	-1.96824	-2.59453	-1.72037	-2.0641	-2.76626	-3.32022	-3.01593	-2.53163	-2.7409	0.0957761	0.35696	-2.86492	0.580001	-4.69873	-33.5234	-1.76366	0.000547999
AGAAGGCGCGGTTAGAGCGCA	5.56915927783532e-06	8.84784750150438e-06	0.0363636	0.0390756	-2.75109	0.56157	-2.86972	-3.39509	-2.77172	-2.59314	-3.20204	-2.63942	-4.02023	-2.58599	-2.78279	-3.65732	0.555841	0.580604	-3.51239	0.574946	-6.16458	-70.2964	-2.23682	0.000547999
ATGGAGCCGTCGGCGCCGGTA	0.000251624	0.000298333	0.0363636	0.0390756	-2.71234	-0.268653	-2.87538	-2.99191	-2.85675	-2.68875	-3.37695	-2.5892	-4.23627	-1.97533	-3.21768	-2.38712	-0.335689	-0.185271	-2.601	0.577539	-4.32294	-23.9373	-1.20361	0.000547999
CGGCGCCGGTAAAGAACACGT	0.0245361	0.0255836	0.0366477	0.039369	-1.24167	-0.368929	-1.27869	-1.22664	-1.27231	-1.35393	-1.00307	-1.12368	-1.72418	-1.31995	-1.34697	-1.31861	-0.32186	-0.430226	-0.914766	0.229692	-3.97943	-24.9458	-0.829498	0.000547999
GCCGGTAAAGAACACGTCAGG	0.00013231	0.000173397	0.0363636	0.0390756	-6.70877	-1.49388	-7.14544	-5.92435	-5.76174	-11.5929	-7.85933	-7.18065	-7.30902	-7.26466	-8.23219	-6.22072	-1.66549	-1.2301	-5.64046	1.05322	-5.36064	-53.3452	-0.571471	0.000547999
AAAGAACACGTCAGGACGGGC	3.91004135453564e-05	6.17241760364855e-05	0.0363636	0.0390756	-9.52736	0.653905	-10.2862	-6.18056	-5.09974	-12.1096	-11.1832	-9.53825	-12.3002	-13.0344	-11.1347	-9.92224	0.58916	0.75528	-10.8512	3.10991	-3.41734	-66.6976	-0.7882	0.000547999
TCTTCCATCCCCAGCTCGCCG	2.36638929962695e-06	7.69672720152107e-06	0.0363636	0.0390756	-4.56374	-0.389524	-4.72447	-4.47327	-4.41499	-5.714	-4.5961	-4.93527	-7.13182	-4.58547	-3.8517	-6.96248	-0.389524	-0.38842	-4.38595	0.903116	-5.24322	-57.5936	-1.19891	0.000547999
CCACCCAGCCGCTCTCAATCG	4.83936860739465e-07	2.50659301545664e-06	0.0363636	0.0390756	-6.00503	-0.602277	-6.3009	-5.89159	-6.5683	-7.20562	-6.70261	-5.82232	-6.8331	-4.75404	-5.51199	-8.18626	-0.644151	-0.54664	-5.76452	0.94045	-6.31248	-66.4228	-1.65143	0.000547999
CACCCAGCCGCTCTCAATCGC	0.011289	0.0121438	0.0363636	0.0390756	-1.05071	0.0339112	-1.08815	-1.11007	-1.08798	-1.08353	-1.37438	-0.860389	-2.91647	-1.12089	-0.801612	-1.01182	-0.117273	0.207904	-1.12607	0.341017	-3.42829	-19.6139	-0.410657	0.000547999
TCTCAATCGCCGGGATCAGCG	4.73707484875504e-05	7.23632015693448e-05	0.0363636	0.0390756	-9.36117	0.853812	-10.17	-5.73134	-4.63871	-11.5345	-11.2202	-11.6602	-10.0323	-12.4734	-9.14936	-11.9238	0.771419	0.968911	-10.8456	3.42709	-3.32726	-106.884	-0.724084	0.000547999
TCGCCGGGATCAGCGTCGGGT	7.89180005473714e-05	0.0001132	0.0363636	0.0390756	-9.74357	-0.23446	-10.6012	-6.41036	-5.27467	-11.7197	-11.3423	-12.6427	-12.4472	-12.1415	-9.23168	-12.5425	-0.137771	-0.422319	-10.3372	3.9382	-2.68241	-55.6177	-0.656525	0.000547999
GATCAGCGTCGGGTGCGGGTT	5.87795897820975e-05	8.84264345227924e-05	0.0363636	0.0390756	-10.2675	0.271813	-11.2235	-6.46783	-5.13765	-12.421	-11.5295	-11.9305	-12.2902	-12.5491	-11.6203	-12.4796	0.287368	0.242349	-11.3938	3.81313	-3.07059	-62.1591	-0.731826	0.000547999
CAGTGTTTACAAATTTTGCCT	7.55304662606579e-05	0.000105239	0.0363636	0.0390756	-10.0595	-0.613981	-11.0948	-7.39795	-6.96751	-11.4007	-11.2193	-12.1521	-12.011	-12.3516	-11.6631	-12.7498	-0.561705	-0.647127	-10.5989	3.40402	-3.09784	-55.407	-0.773655	0.000547999
TTACAAATTTTGCCTTTGAGT	5.15054607004518e-05	7.52496142357228e-05	0.0363636	0.0390756	-8.31403	0.559522	-8.94917	-5.56695	-5.28824	-8.23583	-11.4235	-9.45384	-11.8939	-8.27141	-9.28373	-11.7347	0.470859	0.725815	-9.40143	2.84376	-3.16608	-67.6856	-0.810174	0.000547999
AGTCCGAGCTGTTCGCCGTAA	4.66169908060743e-05	7.18436636130352e-05	0.0363636	0.0390756	-9.83244	0.203435	-10.8038	-6.55171	-5.48691	-11.9871	-11.2558	-12.2211	-12.0648	-12.494	-9.1908	-12.2978	0.241295	0.166156	-11.3951	3.64177	-2.99554	-39.8741	-0.639696	0.000547999
AGCAGCTCAATGGCGGCGGTG	0.000750039	0.00088059	0.0363636	0.0390756	-6.49202	-1.81148	-7.03085	-5.5826	-4.86955	-5.46836	-9.08469	-6.67505	-12.4616	-7.05114	-7.65555	-8.57485	-2.03325	-1.53349	-5.22668	1.98168	-2.85962	-23.2252	-0.476001	0.000547999
TTTAATGGCCATCATCGCCAT	3.92673164864384e-05	6.24402443859707e-05	0.0363636	0.0390756	-10.1101	-0.217261	-11.051	-7.44997	-5.69986	-11.4893	-11.5217	-11.7167	-12.2658	-12.7088	-12.1793	-11.8817	-0.253018	-0.164207	-10.608	3.43932	-3.25868	-58.7059	-0.810183	0.000547999
TGTGTTCCTGTTTGATCAGGC	6.35337023448951e-05	9.10492028596155e-05	0.0363636	0.0390756	-10.1041	-0.239079	-11.023	-7.06131	-6.14499	-11.4586	-11.2815	-12.1572	-12.0993	-12.8608	-11.0853	-12.531	-0.215782	-0.289866	-10.7492	3.64544	-3.24261	-53.4115	-0.704383	0.000547999
CTGTTTGATCAGGCGCGGGTC	9.96662751346767e-05	0.000137967	0.0363636	0.0390756	-10.3004	-1.90976	-11.3278	-8.13452	-6.52949	-11.8826	-11.0908	-11.9738	-12.3944	-12.4086	-12.4343	-12.6826	-1.81294	-2.08159	-9.00799	3.20454	-2.80935	-70.624	-0.62225	0.000547999
CAGGCGCGGGTCGCGGGTAAA	8.63216663509624e-06	1.44259130115529e-05	0.0363636	0.0390756	-3.91355	-0.392603	-4.28924	-3.87026	-3.70571	-4.39335	-4.66181	-3.47642	-5.93655	-5.26175	-5.12068	-3.76793	-0.406759	-0.368915	-3.97233	0.720324	-5.50198	-55.1967	-1.59435	0.000547999
AGGCGCGGGTCGCGGGTAAAC	0.000155603	0.00019963	0.0363636	0.0390756	-9.3338	-1.24282	-10.3972	-7.9553	-7.25034	-11.5791	-7.30127	-11.502	-11.8797	-12.4416	-11.569	-12.6815	-1.33293	-1.10975	-9.46599	3.60225	-2.74214	-32.6966	-0.551822	0.000547999
CGGGTAAACAGGGGTTCGATA	0.000370203	0.000430856	0.0363636	0.0390756	-2.895	-0.279795	-2.97956	-2.99663	-3.20623	-2.59726	-2.46965	-2.79042	-4.77058	-2.89732	-3.07455	-3.18658	-0.381389	-0.162818	-2.66594	0.393874	-6.68203	-48.1693	-1.09383	0.000547999
CGACGTAATCAATCCACGACC	5.45534186512943e-05	7.61771284208913e-05	0.0363636	0.0390756	-8.85589	-0.477597	-9.52304	-7.44731	-5.85201	-11.3729	-10.9698	-8.66899	-10.0333	-9.93434	-9.01653	-12.1575	-0.487386	-0.455588	-9.08796	2.24479	-4.0196	-75.3579	-0.875474	0.000547999
GACGTAATCAATCCACGACCC	4.77628537176758e-05	7.33826323724963e-05	0.0363636	0.0390756	-10.1389	-0.332675	-10.9991	-6.80373	-5.82992	-11.8942	-10.6595	-11.9805	-12.7542	-12.2728	-11.9748	-12.2574	-0.438606	-0.142015	-10.7088	3.39456	-2.80947	-43.8344	-0.684469	0.000547999
CTGCGCGATGACGATGCCGTC	0.00197034	0.00215425	0.0363636	0.0390756	-2.69387	-1.1187	-2.88768	-3.52979	-3.56898	-2.47257	-2.28993	-2.36023	-3.66225	-2.87554	-3.28044	-2.69727	-1.11072	-1.12846	-1.76025	0.521981	-3.35799	-21.132	-0.939756	0.000547999
TGCGCGATGACGATGCCGTCA	0.000511643	0.000606346	0.0363636	0.0390756	-1.5902	0.224951	-1.96412	-2.06461	-0.901568	-1.24686	-1.97098	-2.37655	-2.43431	-1.54271	-2.89576	-1.53773	0.150749	0.349026	-2.10732	0.593024	-3.3962	-24.63	-0.85975	0.000547999
AGGCTGCCGCTTCGACCAGCG	0.00526417	0.00572067	0.0363636	0.0390756	-2.74381	-0.599979	-2.83496	-2.82599	-3.22866	-2.29337	-1.82517	-2.37663	-3.26129	-3.07252	-2.9272	-2.7892	-0.515481	-0.766181	-2.15723	0.441348	-4.82839	-32.6685	-1.20327	0.000547999
GGCTGCCGCTTCGACCAGCGC	6.03860262936559e-05	8.83093228980442e-05	0.0363636	0.0390756	-9.64558	-0.352398	-10.5463	-7.10174	-6.33723	-11.1102	-11.1706	-12.199	-12.5438	-12.2981	-9.15584	-12.6197	-0.355868	-0.349963	-10.5259	3.12667	-3.23764	-43.7948	-0.656008	0.000547999
TCTTCGGTACTCGGCCCGGTG	4.95051641931006e-05	7.72401312552493e-05	0.0363636	0.0390756	-7.31495	-1.10125	-8.02459	-6.91099	-6.35915	-9.08576	-8.9144	-7.40329	-9.80841	-10.1565	-2.78894	-8.6118	-1.23976	-0.832369	-6.87155	2.23515	-3.15909	-29.8229	-0.31865	0.000547999
AGCCGGCAATCAGCGCCACGT	2.53370494468681e-06	4.90829696033009e-06	0.0363636	0.0390756	-3.47805	0.524266	-3.57708	-3.44254	-2.77024	-3.52236	-3.40708	-3.9252	-5.07759	-3.95491	-3.77438	-3.43576	0.497444	0.572372	-4.16033	0.514598	-7.88232	-59.4922	-1.89088	0.000547999
GCCGGCAATCAGCGCCACGTT	6.04980312761173e-06	1.19348137877706e-05	0.0363636	0.0390756	-6.72024	-1.34849	-7.06806	-5.92673	-6.1213	-9.01721	-6.56934	-6.84887	-6.98235	-8.24084	-7.70415	-7.61292	-1.2982	-1.42325	-5.77348	1.04344	-5.85503	-56.6338	-1.33643	0.000547999
CGGAGCCAGATCGACATACAG	3.22742487800557e-05	5.2853507950905e-05	0.0363636	0.0390756	-10.0165	0.79613	-10.9585	-6.50923	-4.99508	-11.9233	-11.7335	-12.1115	-12.1904	-12.0612	-11.117	-12.0388	0.727819	0.887702	-12.0968	3.86665	-3.19118	-66.4163	-0.673141	0.000547999
GGAGCCAGATCGACATACAGG	3.7779819328735e-06	6.18146050692728e-06	0.0363636	0.0390756	-5.38183	0.27712	-5.55722	-5.68736	-4.09298	-5.58621	-5.41608	-5.37045	-6.85602	-6.18639	-4.89561	-5.58236	0.19424	0.395565	-5.86617	0.736891	-7.94816	-69.8332	-2.11087	0.000547999
GAGCCAGATCGACATACAGGC	6.74406353550125e-05	9.84380402744318e-05	0.0363636	0.0390756	-8.74563	0.737083	-9.53064	-5.90676	-4.80675	-11.3547	-8.90342	-9.48564	-12.3442	-12.3088	-8.30532	-11.7729	0.6618	0.845682	-10.4707	3.39482	-3.10729	-45.0328	-0.633879	0.000547999
AGATCGACATACAGGCGGGAA	3.87818232389269e-05	6.12884743205007e-05	0.0363636	0.0390756	-9.76165	0.887259	-10.637	-6.03006	-4.95306	-11.0413	-11.8045	-12.0446	-12.5743	-10.0839	-11.2448	-12.2294	0.716001	1.10025	-11.4163	3.82607	-2.83278	-66.7376	-0.655709	0.000547999
GGAATAGAGTTCGATGTAGGT	0.000313636	0.000393114	0.0363636	0.0390756	-7.79045	1.07311	-8.55706	-5.88172	-4.71927	-11.8956	-8.65519	-9.53676	-0.948255	-8.50061	-11.1563	-9.3155	1.03538	1.13317	-9.64695	3.46824	-2.52564	-88.5948	-0.350116	0.000547999
GCAGGCCATCTTCCAGCAGTT	4.13520633028965e-05	6.50534589231184e-05	0.0363636	0.0390756	-10.0615	0.943663	-10.8581	-5.77689	-5.23887	-11.1965	-11.4168	-12.2701	-11.6499	-12.2048	-11.7823	-12.0706	0.958507	0.92626	-12.1117	3.49402	-3.53557	-43.3757	-0.745111	0.000547999
CAGTTGCGAAATGCGCAGGCT	6.11059149495164e-05	8.82751562297319e-05	0.0363636	0.0390756	-10.0787	-0.470561	-10.9709	-7.22879	-6.25566	-11.4156	-10.7703	-11.5429	-12.628	-12.3962	-11.6822	-12.1622	-0.505772	-0.419272	-10.6181	3.36628	-3.12241	-47.5827	-0.670152	0.000547999
AAATGCGCAGGCTCTGGGTAC	0.000124945	0.000155042	0.0363636	0.0390756	-2.28787	0.442563	-2.3531	-2.27846	-2.29772	-3.2475	-1.93693	-1.90225	-3.93724	-2.43358	-2.30786	-2.67867	0.371402	0.549873	-2.81429	0.403419	-7.31935	-54.8066	-1.44164	0.000547999
ATGCGCAGGCTCTGGGTACCA	1.3470010137144e-06	3.66306275311046e-06	0.0363636	0.0390756	-3.11699	0.941912	-3.24525	-3.05873	-2.05094	-3.20911	-3.37795	-2.22813	-3.54941	-4.04078	-3.17757	-4.75575	0.950405	0.931149	-4.13411	0.785347	-5.24047	-61.9503	-1.56025	0.000547999
GCAGGCTCTGGGTACCAGAGA	8.24801606220083e-06	1.35910060338545e-05	0.0363636	0.0390756	-5.00041	-0.489476	-5.2855	-5.57502	-4.02602	-5.24682	-5.48989	-3.77145	-5.25342	-4.3347	-6.0058	-6.06928	-0.46092	-0.55732	-4.81532	0.802184	-5.83447	-80.3369	-1.73733	0.000547999
AGGCTCTGGGTACCAGAGAAA	0.000250838	0.000315947	0.0363636	0.0390756	-6.60928	-1.7517	-6.86636	-6.39374	-6.64791	-5.95522	-7.19541	-6.64485	-9.58828	-6.46417	-11.3412	-7.95233	-1.93108	-1.49911	-5.33016	1.34971	-4.80213	-36.417	-0.523905	0.000547999
AGAGAAAGAGAAGTCCAGCTT	0.000148849	0.000201928	0.0363636	0.0390756	-6.22569	0.642698	-6.48959	-6.10053	-3.75374	-11.1738	-4.53407	-9.80341	-12.5122	-6.28189	-9.15127	-6.31391	0.549823	0.802194	-7.23858	2.97862	-2.77043	-47.1743	-0.576412	0.000547999
ATGTGCAGGTCATGCACTTTT	1.1005950178192e-06	2.49953707552337e-06	0.0363636	0.0390756	-2.96099	0.848719	-3.16025	-3.27436	-2.59304	-3.90757	-3.19946	-2.89568	-3.97814	-3.44291	-2.5708	-2.89643	0.81902	0.905982	-4.02569	0.507603	-7.994	-74.6316	-2.38933	0.000547999
TGTGCAGGTCATGCACTTTTT	3.88436203118108e-05	5.72416018952275e-05	0.0363636	0.0390756	-7.88036	1.42004	-8.32695	-5.46954	-4.94145	-8.28448	-8.7801	-8.15392	-8.95938	-7.99318	-11.1014	-12.1661	1.38542	1.49005	-9.90644	2.93734	-3.36723	-75.0223	-0.717983	0.000547999
GGGATTCACTTCAGCCAGCAT	3.41002129907644e-05	5.42728477543568e-05	0.0363636	0.0390756	-9.23469	1.1217	-9.96811	-6.27517	-4.36604	-9.28015	-10.9178	-9.33865	-12.294	-10.1253	-11.8533	-12.7648	1.15334	1.03414	-10.7685	3.07265	-3.61715	-107.834	-0.839449	0.000547999
GGATTCACTTCAGCCAGCATG	0.0056358	0.00614997	0.0363636	0.0390756	-1.49306	0.45072	-1.55899	-2.03738	-1.34872	-1.38069	-1.60349	-2.02456	-1.95096	-1.53091	-1.23465	-1.56051	0.362492	0.582328	-2.05778	0.323953	-6.48861	-31.8215	-2.25204	0.000547999
CACTTCAGCCAGCATGCGGGA	0.000100988	0.000127491	0.0363636	0.0390756	-2.42174	0.7574	-2.51017	-2.50729	-1.72807	-2.33313	-1.35895	-2.61444	-3.77218	-3.06985	-2.39339	-3.01972	0.642433	0.896534	-3.31987	0.769481	-4.18093	-54.7905	-1.35862	0.000547999
CGCGGTCAGGTCTGCGGTCGG	0.000142944	0.000169897	0.0363636	0.0390756	-5.79971	-1.7565	-6.03937	-6.42378	-5.14473	-4.86599	-6.14782	-5.47112	-6.47125	-6.90955	-6.16397	-5.9884	-1.77709	-1.71975	-4.2029	0.689481	-6.0455	-39.9249	-1.89523	0.000547999
AGAACCTTGCCCTGCACCGGT	0.00250954	0.00279521	0.0375	0.0402494	-6.40562	-2.83249	-7.07605	-5.26215	-3.94022	-6.961	-7.98224	-9.76427	-5.38381	-8.55227	-6.59675	-9.76267	-2.62572	-3.08104	-4.39849	2.04203	-2.06935	-19.9002	-0.288516	0.000547999
GAACCTTGCCCTGCACCGGTA	4.39373135280657e-06	7.93981961065199e-06	0.0363636	0.0390756	-3.86418	0.208345	-3.9927	-3.83828	-2.98899	-4.6453	-5.25364	-3.48089	-5.07737	-4.14328	-3.95551	-3.90017	0.159137	0.297923	-4.21335	0.656383	-6.85373	-57.2638	-1.80398	0.000547999
GCGCCGCTGCTTCTCGGTGCG	6.32471588217237e-05	9.24584343911249e-05	0.0363636	0.0390756	-10.1431	-1.37592	-11.0532	-8.11685	-6.50775	-11.5096	-11.3468	-11.5553	-11.7811	-12.8204	-11.6608	-12.5677	-1.40835	-1.32639	-9.52887	3.40564	-3.04323	-39.9845	-0.579491	0.000547999
AATCATTTTGATTGCTTAACA	0.000249458	0.000315725	0.0363636	0.0390756	-5.64492	-0.216614	-5.91287	-5.62137	-5.77476	-5.17723	-5.43108	-5.1275	-12.4818	-9.07151	-9.01904	-9.97855	-0.326173	-0.0205499	-5.74625	3.21658	-2.59423	-51.1657	-0.587008	0.000547999
TTTTGATTGCTTAACACTGGA	7.90042461017344e-05	0.000111296	0.0363636	0.0390756	-10.0229	0.795677	-10.8354	-5.70513	-5.27835	-11.2899	-11.6017	-11.5396	-11.5822	-12.2248	-11.5225	-11.874	0.73549	0.876342	-11.4494	4.18803	-2.5848	-113.686	-0.585272	0.000547999
CTGGATAGAGTGTGCGCCCTG	1.64050643872088e-05	3.04554608884284e-05	0.0363636	0.0390756	-5.44237	-0.0279291	-6.12224	-4.88526	-4.39432	-6.65654	-5.45477	-4.025	-7.15004	-6.22578	-7.29626	-10.0996	-0.100148	0.104304	-5.99375	1.34837	-4.42835	-49.8918	-0.863569	0.000547999
GGATAGAGTGTGCGCCCTGGT	0.00578445	0.00626531	0.0363636	0.0390756	-3.78038	-1.04468	-3.96121	-4.31782	-3.20681	-3.50918	-6.05258	-4.12148	-4.66724	-3.80827	-2.94959	-3.98621	-0.846477	-1.33065	-2.89251	0.760766	-3.63794	-18.5174	-0.790304	0.000547999
GAGAAAGTCATCAATTAAGCG	0.00269856	0.00302341	0.0363636	0.0390756	-1.38528	0.193933	-1.52617	-1.56757	-1.03232	-0.811966	-0.751728	-1.53223	-2.32795	-2.02668	-1.39391	-2.43737	0.0851421	0.38009	-1.69494	0.63522	-2.55685	-20.71	-0.593536	0.000547999
GAAAGTCATCAATTAAGCGTA	0.000711748	0.000813645	0.0363636	0.0390756	-1.69678	0.199472	-2.12576	-2.30846	-1.55519	-1.3139	-1.68785	-1.34029	-2.47984	-2.14169	-2.45587	-2.37253	0.111112	0.285386	-2.39764	0.494164	-4.23685	-37.0082	-1.51539	0.000547999
AAAGTCATCAATTAAGCGTAG	0.00013077	0.000170502	0.0363636	0.0390756	-7.46714	0.214708	-8.36367	-6.11748	-5.10035	-6.04043	-10.8193	-7.84807	-9.88208	-9.86369	-8.30079	-13.0061	0.0618277	0.412421	-8.60051	2.43991	-3.38717	-49.4844	-0.676596	0.000547999
AGTCATCAATTAAGCGTAGAG	4.51252947465208e-05	6.88788681827596e-05	0.0363636	0.0390756	-10.0926	1.11579	-11.0456	-5.95086	-4.7771	-11.0545	-11.1294	-12.1157	-12.2753	-12.0289	-12.0839	-12.2283	1.09582	1.16937	-11.9943	4.14543	-2.96047	-59.9177	-0.837072	0.000547999
GCGTAGAGGAGGATTGTTAGC	0.00126519	0.00140279	0.0363636	0.0390756	-0.693252	0.867723	-0.850496	-1.16681	-0.405726	-0.850496	-1.14409	-0.545296	-1.28074	-0.643336	-0.666471	-1.22658	0.828664	0.936291	-1.69314	0.382582	-4.67926	-43.4546	-1.54186	0.000547999
GTAGAGGAGGATTGTTAGCCT	2.5827163362014e-05	4.3823039057436e-05	0.0363636	0.0390756	-10.1986	1.04323	-11.1027	-5.96092	-5.47687	-11.4826	-11.6216	-11.8921	-12.5558	-12.7837	-11.7962	-12.3541	1.04282	1.04323	-12.1412	3.69973	-3.35351	-80.7477	-0.721184	0.000547999
TTGTTAGCCTGAGAGTAATAA	0.00576693	0.00620199	0.0363636	0.0390756	-0.810938	0.551517	-0.912139	-0.92856	-0.961651	-0.297822	-0.518123	-0.701265	-1.57483	-1.00274	-0.7969	-1.31591	0.471439	0.680479	-1.45044	0.407763	-3.52303	-29.3009	-0.960818	0.000547999
TGTTAGCCTGAGAGTAATAAT	3.65335424777954e-05	6.0967645229436e-05	0.0363636	0.0390756	-2.01337	0.564316	-2.08101	-2.05251	-1.56782	-4.51291	-2.00076	-1.01752	-3.27648	-2.22177	-1.95044	-2.89289	0.48456	0.67311	-2.6756	0.801233	-3.92142	-50.5458	-0.703392	0.000547999
TTAGCCTGAGAGTAATAATTG	8.1519144505948e-05	0.000115437	0.0363636	0.0390756	-7.28035	0.517963	-8.30384	-5.31219	-5.86493	-8.9373	-7.40757	-8.75995	-12.3336	-5.24335	-11.1595	-12.0056	0.393659	0.733815	-9.19752	2.79865	-3.44355	-68.8001	-0.77743	0.000547999
TAGCCTGAGAGTAATAATTGG	0.00107139	0.0012168	0.0363636	0.0390756	-2.34496	0.281116	-2.47974	-2.12397	-2.37026	-1.38356	-2.5074	-2.58163	-3.00932	-1.4326	-2.98667	-2.96567	0.162647	0.445024	-2.80636	0.560614	-4.58545	-52.5593	-1.4844	0.000547999
ATTGGAGGAACAATTTGTGAT	0.00482674	0.00533571	0.0363636	0.0390756	1.87222	2.26713	1.76595	1.76595	1.41608	1.95115	1.61831	1.91031	1.04242	1.88208	1.98868	1.21011	2.21506	2.33101	-0.55305	0.310029	-1.8749	-23.6575	-0.297149	0.000547999
ACCTGTTCCCGCCGCAAATCG	4.5416358507769e-05	7.14107485825102e-05	0.0363636	0.0390756	-10.1155	0.48996	-10.998	-5.83257	-5.30281	-11.7648	-11.8386	-11.6615	-13.0089	-12.1517	-10.9762	-11.9754	0.51558	0.428857	-11.5799	4.49743	-2.40435	-56.4179	-0.739608	0.000547999
CGCCGCAAATCGCCGGGTGCG	3.52840178898109e-07	1.69815095216798e-06	0.0363636	0.0390756	-6.29536	-0.374987	-6.48558	-6.25603	-4.55281	-5.24448	-6.64558	-6.58177	-6.53108	-6.93781	-6.98319	-7.42773	-0.35004	-0.44057	-6.00668	0.8986	-6.48359	-57.5638	-1.92514	0.000547999
CGGTATAGTAGTCGGCTGATT	7.16766414689043e-06	1.52013250204014e-05	0.0363636	0.0390756	-6.187	0.0627764	-6.4709	-5.77697	-4.55549	-7.29838	-6.75321	-6.15786	-9.86605	-6.5305	-9.22697	-6.00539	0.0636806	0.0625246	-6.55424	1.40057	-4.90969	-75.1467	-1.0711	0.000547999
GTATAGTAGTCGGCTGATTAC	6.63741362912331e-05	9.55988706954228e-05	0.0363636	0.0390756	-7.93997	1.10024	-8.97776	-6.26594	-5.01126	-11.6757	-8.16094	-9.64988	-12.0274	-11.8834	-5.47479	-10.1726	1.14202	1.04784	-10.2613	3.07016	-3.56464	-95.4414	-0.573149	0.000547999
ATCTCGCCGCCGCCGATTCGC	4.70824039312857e-05	6.986638296197e-05	0.0363636	0.0390756	-9.55854	-0.365237	-10.2616	-7.15017	-5.79888	-11.4567	-10.9716	-12.5857	-9.89637	-12.0179	-12.059	-9.85381	-0.249537	-0.554412	-9.84573	3.08382	-3.34898	-40.6676	-0.667277	0.000547999
GCTGCCGCGACTGATCCGCCG	9.37997391897375e-05	0.000128741	0.0363636	0.0390756	-8.89321	-1.14375	-9.75161	-7.33328	-6.47266	-9.14799	-8.87488	-11.9403	-12.3744	-12.5419	-8.97905	-12.538	-1.11276	-1.19741	-8.50968	3.12727	-2.83287	-41.2812	-0.617287	0.000547999
GTCGACGCCCACTGGCAGCGG	0.107758	0.110734	0.267614	0.273567	-6.26024	-4.43783	-6.83079	-5.95065	-8.4355	-8.97134	-10.9537	-9.67124	-6.25393	-4.17119	-6.77992	-3.92339	-3.97085	-5.28235	-2.31555	2.63493	-0.862292	-8.36069	1.02304	0.201553
TCGACGCCCACTGGCAGCGGC	0.161426	0.164137	0.275142	0.280214	-5.25937	-4.33557	-5.4455	-7.85038	-4.61348	-5.38926	-5.42918	-4.95595	-6.71592	-5.48767	-5.95058	-3.97236	-4.16052	-4.64023	-1.06004	1.33242	-0.768631	-11.5111	1.17392	0.178297
CGGCGACTTTGTCGATCTGGC	0.00524423	0.0056914	0.0363636	0.0390756	-0.681531	0.233432	-0.84661	-1.59313	-0.865632	-0.423351	-0.927248	-0.612165	-1.99074	-0.46243	-0.638367	-0.952937	0.312332	0.134521	-1.01554	0.417268	-2.54805	-23.0516	-0.443756	0.000547999
GGCGACTTTGTCGATCTGGCC	0.00159237	0.00181737	0.0363636	0.0390756	-0.819325	0.288181	-0.874988	-0.805388	-1.32899	-1.24191	-0.176742	-0.619193	-2.20258	-0.869533	-0.77849	-0.943096	0.233358	0.370013	-1.20779	0.44354	-2.80349	-18.8324	-0.403089	0.000547999
ACTTTGTCGATCTGGCCTGGA	3.30552735012684e-05	4.93517064562512e-05	0.0363636	0.0390756	-6.65921	0.355634	-6.89897	-6.69004	-5.39565	-6.53201	-6.68939	-6.63911	-12.2343	-6.77155	-7.68813	-8.53856	0.229523	0.544831	-7.37095	1.25158	-6.18848	-44.3552	-0.68046	0.000547999
AACCACGGCTGGTGGTGTTTC	0.022344	0.0236584	0.0377841	0.0405332	-1.33756	-0.436523	-1.44056	-1.90492	-1.28143	-0.868138	-1.55997	-1.45672	-2.79518	-1.82576	-0.818395	-1.31376	-0.578357	-0.248871	-1.08817	0.50947	-1.87737	-21.3836	-0.351465	0.000547999
CGGCTGGTGGTGTTTCACGGA	0.00945766	0.0102082	0.0363636	0.0390756	-1.95416	-0.537544	-2.05335	-1.89685	-2.74231	-2.03021	-1.34643	-1.21232	-2.52618	-3.65888	-2.18128	-1.97165	-0.685864	-0.325742	-1.56143	0.695759	-2.16534	-26.6168	-0.419729	0.000547999
GGCTGGTGGTGTTTCACGGAC	0.00235497	0.00262661	0.0414773	0.0443612	-1.39197	-0.229523	-1.51302	-1.75344	-1.68614	-1.37589	-1.48114	-0.446977	-2.60285	-1.87985	-1.14907	-1.32672	-0.177114	-0.285406	-1.24408	0.442558	-2.39915	-23.9259	-0.154186	0.000547999
TTTCACGGACTGGAAGGCAGC	0.000148861	0.000207845	0.0363636	0.0390756	-3.06093	-0.377328	-3.20479	-3.40082	-2.64232	-6.93741	-2.96495	-3.06237	-5.62715	-3.1322	-3.99779	-2.67214	-0.462363	-0.258304	-2.88763	0.843149	-4.03331	-56.9837	-0.576218	0.000547999
GCCCGTATGCGCATGGCCTGA	6.05074965848514e-05	7.8015962478612e-05	0.0363636	0.0390756	-2.49437	0.0856636	-2.73756	-3.04311	-3.2885	-2.3137	-2.17527	-2.4206	-3.5839	-2.36149	-3.57949	-2.73617	0.107356	0.0694948	-2.86055	0.525692	-5.54076	-48.298	-1.53865	0.000547999
CATGGCCTGATTGAAGCGGCG	0.00178871	0.00197909	0.0363636	0.0390756	-3.02736	-1.05879	-3.15841	-2.93213	-2.96555	-3.29178	-3.54306	-2.60051	-5.00659	-3.22741	-2.94828	-3.52956	-1.14427	-0.964189	-2.1032	0.467823	-4.45076	-30.5971	-0.671064	0.000547999
GCGGCGCAGAAGCGCGGCTGG	0.171865	0.175954	0.0528409	0.0561007	0.638491	-0.0482693	0.668104	0.569501	0.512475	0.147134	0.691458	0.686768	0.728402	0.662598	0.905829	0.689981	0.141091	-0.321801	0.704518	0.390478	1.89061	0.011175	14.3135	0.0310272
CGGCGCAGAAGCGCGGCTGGC	0.230022	0.234457	0.133523	0.138257	-0.722661	-1.1455	-0.62925	-0.880561	-0.210778	-0.571204	-0.601009	-0.714296	0.426336	-1.22885	-0.395384	-0.866243	-0.9264	-1.57483	0.679579	0.644335	1.07549	-0.485869	12.3476	0.085278
GGCGCAGAAGCGCGGCTGGCT	6.08984137714045e-05	8.54518650249671e-05	0.0363636	0.0390756	-8.22459	-0.159682	-8.84178	-6.52002	-5.31488	-7.84888	-9.11798	-9.529	-8.57677	-12.1041	-11.2862	-9.98078	-0.240228	-0.0170125	-8.67903	2.73999	-3.36881	-60.6917	-0.714977	0.000547999
TTTCGCGGCTGCAGCGGCGAG	2.10409375019832e-05	2.82849062265439e-05	0.0363636	0.0390756	-4.65504	-0.501217	-4.81597	-4.75946	-4.04836	-4.73146	-6.32389	-4.93129	-5.80974	-4.43991	-4.30266	-5.40577	-0.54131	-0.43019	-4.32765	0.751925	-6.01738	-50.1713	-1.72099	0.000547999
TGCAGCGGCGAGCCGAACCGT	8.31603254974381e-05	0.000118148	0.0363636	0.0390756	-10.211	-0.206685	-11.0305	-6.38897	-5.04302	-11.4464	-11.4321	-11.6538	-12.4069	-12.2076	-11.6962	-12.3088	-0.2201	-0.194415	-10.5724	4.11379	-2.46557	-53.781	-0.524474	0.000547999
TGAACCGCATTTATCACTCCG	4.02715653056239e-05	6.14933872880161e-05	0.0363636	0.0390756	-9.75747	0.342396	-10.651	-6.58129	-5.49372	-11.2458	-11.1843	-12.2915	-11.7901	-10.0127	-11.5617	-12.3779	0.278596	0.444904	-11.0077	3.13948	-3.05168	-59.5519	-0.816494	0.000547999
GCATTTATCACTCCGGCGAAA	0.000795635	0.000897542	0.0363636	0.0390756	-2.80636	-0.140502	-3.05094	-3.12373	-2.62441	-3.5242	-2.58973	-2.76564	-3.39608	-2.132	-3.14929	-3.33694	-0.196987	-0.0592697	-2.9063	0.444921	-6.24384	-52.16	-1.73443	0.000547999
GGTTTCTACACTGGCTGCGGC	5.85847291368314e-05	8.56515107763792e-05	0.0363636	0.0390756	-10.2216	-2.06404	-11.0196	-8.55793	-7.25614	-11.3671	-11.6635	-11.6554	-12.1158	-12.6178	-11.2671	-12.6618	-1.98211	-2.17725	-8.91389	2.71723	-3.21051	-34.7754	-0.723997	0.000547999
GGCAACGCGCCGACCGCGGCG	0.00387413	0.00418859	0.0363636	0.0390756	-2.92962	-1.26575	-3.02436	-2.93565	-2.8243	-2.38905	-3.73802	-2.65869	-3.4366	-3.68275	-3.23011	-3.00724	-1.30369	-1.23538	-1.79526	0.499642	-3.52053	-25.2624	-1.03347	0.000547999
AATATGCTGGCCTGCCTGCTG	4.91382352775152e-07	2.79593093889555e-06	0.0363636	0.0390756	-2.47658	0.98505	-2.83753	-3.11721	-2.0873	-2.84504	-2.1407	-2.47658	-4.63595	-2.22389	-3.16634	-3.21711	0.948012	1.02294	-3.81194	0.615776	-6.61435	-65.8302	-1.45787	0.000547999
TGCTGGCCTGCCTGCTGGCGA	0.00123004	0.00139392	0.0363636	0.0390756	-2.57328	-0.927131	-3.038	-2.48281	-2.39741	-3.84803	-2.51484	-3.10551	-3.90825	-1.66409	-3.80675	-3.1933	-0.863924	-1.05794	-2.27041	0.838857	-2.39269	-41.5625	-0.445237	0.000547999
TGGCCTGCCTGCTGGCGAAAG	1.17395774085784e-05	1.81065729397195e-05	0.0363636	0.0390756	-2.98879	0.326527	-3.18906	-2.91306	-2.35558	-3.17882	-4.19355	-2.84088	-4.91432	-2.96458	-4.13239	-3.56545	0.370524	0.231163	-3.50204	0.919011	-4.31594	-54.4463	-1.47909	0.000547999
GGCCTGCCTGCTGGCGAAAGA	0.000462755	0.000522204	0.0363636	0.0390756	-2.47579	0.0115245	-2.59373	-2.84113	-2.12853	-2.40886	-2.51988	-1.96862	-3.98137	-2.72639	-2.54156	-2.93573	0.036238	-0.0312373	-2.59506	0.43631	-5.76229	-54.461	-1.3404	0.000547999
GCCTGCCTGCTGGCGAAAGAA	1.46073957936611e-05	2.20908670169365e-05	0.0363636	0.0390756	-1.91154	0.584088	-2.0119	-2.49194	-1.82689	-0.824858	-1.93261	-2.417	-2.32387	-1.95705	-2.26626	-1.43506	0.582113	0.591902	-2.64162	0.463937	-5.62263	-49.3724	-1.15808	0.000547999
AAAGAAGGGAAAGATATCCCG	0.000321685	0.000414132	0.0446023	0.0475795	-8.63038	-0.678474	-9.37622	-7.39239	-0.921583	-11.558	-8.9144	-8.48727	-9.2506	-12.2092	-12.3165	-10.1548	-0.815285	-0.456418	-8.84676	2.62379	-2.93262	-43.0834	-0.0576544	0.0078293
ATAGTTTCCGCGCCCTTCGTG	0.0020343	0.00235047	0.0363636	0.0390756	-6.8091	-3.46434	-7.45722	-7.71567	-5.71645	-7.62338	-6.90588	-5.13836	-9.85039	-6.26609	-9.35057	-13.2091	-3.5358	-3.37237	-3.92659	2.13814	-2.01856	-16.7879	-0.285933	0.000547999
TAGTTTCCGCGCCCTTCGTGC	0.00392521	0.00429564	0.0363636	0.0390756	-1.84667	-0.119949	-1.96047	-2.01899	-1.8029	-2.78014	-2.42553	-1.08837	-2.64836	-1.75977	-1.97691	-1.76972	-0.220486	0.045485	-1.85258	0.544961	-3.72772	-23.2311	-0.949907	0.000547999
CTGGAAGCGTGCAGTTACCAT	0.000241585	0.000302473	0.0363636	0.0390756	-9.74336	-3.3757	-10.2512	-8.84426	-9.99656	-11.192	-8.83615	-9.60773	-12.8095	-12.8681	-11.3927	-10.0777	-3.48208	-3.1596	-6.99647	2.13182	-3.47439	-27.7674	-0.514571	0.000547999
TGGAAGCGTGCAGTTACCATA	1.02676281704888e-06	3.25564526485678e-06	0.0363636	0.0390756	-4.02143	0.474234	-4.12871	-4.16253	-2.7611	-4.13508	-4.20355	-4.69003	-5.91184	-4.05551	-3.45528	-4.08186	0.432766	0.542314	-4.61271	0.643418	-7.38488	-54.3313	-1.52932	0.000547999
CGCGTTTATCAGCGCTATTTG	3.1409756329744e-05	4.95096803141147e-05	0.0363636	0.0390756	-10.1165	-1.42686	-11.0917	-8.51621	-7.47516	-11.6056	-11.0802	-12.0795	-11.9279	-12.3542	-11.3017	-12.6351	-1.46901	-1.40268	-9.9947	2.93593	-3.33959	-44.7212	-0.836059	0.000547999
CAGCGCTATTTGCTGAATTTA	0.000206223	0.000277506	0.0363636	0.0390756	-3.36595	-0.230889	-3.58104	-3.29664	-2.93129	-3.54596	-4.06735	-2.93295	-8.5544	-3.90057	-3.36997	-4.07109	-0.268855	-0.176916	-3.41517	0.597452	-5.83373	-42.0331	-0.582427	0.000547999
TATTTGCTGAATTTATTGAAG	2.39614431709509e-06	6.96401256117796e-06	0.0363636	0.0390756	-3.06519	0.520275	-3.25407	-2.59065	-3.87669	-3.04728	-2.39346	-3.21932	-5.57848	-2.99525	-3.61775	-3.90541	0.559512	0.47547	-3.82578	0.75043	-5.39966	-59.976	-1.14908	0.000547999
CGCGCAAACTGGCGGCCTATC	0.0015112	0.00169611	0.0363636	0.0390756	-1.82932	-0.202829	-1.88517	-1.89298	-1.43422	-1.79744	-0.919596	-1.81797	-3.61739	-2.03437	-2.47546	-1.86842	-0.278017	-0.0779105	-1.69778	0.558315	-2.97682	-32.106	-0.564338	0.000547999
CTGCCAATCGATCTGGCGCAG	2.19814544845601e-05	2.87959649783101e-05	0.0363636	0.0390756	-2.54652	0.915659	-2.65668	-2.73865	-1.80509	-2.40635	-3.03851	-2.93156	-3.53438	-2.54064	-2.65408	-2.47716	0.951564	0.874602	-3.549	0.448229	-7.99979	-45.5039	-2.39868	0.000547999
TGAAATCCCTGCGCCTCATTC	2.58319852877834e-05	4.33881762409225e-05	0.0363636	0.0390756	-9.2934	0.91878	-10.0094	-6.16623	-5.01314	-9.60247	-11.1503	-9.74815	-12.4038	-9.90925	-12.0248	-11.9526	0.904377	0.936534	-10.773	3.41239	-2.99341	-63.2855	-0.843844	0.000547999
GAATTTGACGATCTGATCACC	7.63781802630207e-07	3.23169857303931e-06	0.0363636	0.0390756	-2.67937	0.897683	-2.81557	-2.65858	-2.2007	-2.80082	-3.19239	-3.36133	-4.53922	-2.22753	-4.11676	-2.62429	0.889278	0.906294	-3.87991	0.713112	-5.2358	-50.0029	-1.50284	0.000547999
CAATGCAGCGCCATGCCGTTG	0.000342199	0.000426334	0.0363636	0.0390756	-7.05404	-1.5778	-7.4153	-6.05416	-6.33022	-7.37744	-7.38011	-7.04768	-12.3893	-8.54491	-7.262	-12.5315	-1.68367	-1.41233	-5.83036	1.59309	-3.77706	-35.6664	-0.474586	0.000547999
CAGCGCCATGCCGTTGCTGAA	0.136604	0.140082	0.525994	0.531841	-0.606403	-0.381196	-0.726096	-0.851945	-0.579932	-0.257833	-1.85693	-0.194466	-1.51121	-0.725447	-0.181974	-1.31721	-0.321037	-0.490517	-0.313882	0.540156	-0.554539	-10.4679	1.81844	0.328126
CATGCTAAAGACGATCCGTTT	0.00158306	0.00182897	0.0363636	0.0390756	-8.82371	-4.09277	-9.62327	-8.52034	-6.55481	-12.109	-11.2715	-8.71582	-12.7162	-12.679	-11.983	-7.36892	-4.0323	-4.17412	-5.69201	2.85511	-2.10928	-33.1308	-0.219639	0.000547999
ATCATCACGTGATCCCCAACG	0.000227801	0.000269364	0.0363636	0.0390756	-1.93046	0.492249	-1.99173	-2.05235	-1.95273	-2.82256	-1.90137	-1.22108	-2.50932	-1.9423	-2.08383	-1.13461	0.429318	0.596904	-2.47429	0.605998	-4.13445	-34.2252	-1.33214	0.000547999
ATCACGTGATCCCCAACGCAG	4.18496865447977e-05	6.64856804948246e-05	0.0363636	0.0390756	-9.95453	0.846619	-10.847	-6.08067	-4.49769	-11.6917	-10.6962	-11.7196	-12.6066	-12.1525	-11.5657	-12.1913	0.81493	0.909161	-11.5809	4.01018	-2.92217	-70.5067	-0.657193	0.000547999
CAGAAGAATTGCCGCCGCAGG	6.93063488207109e-05	0.000102339	0.0363636	0.0390756	-9.50597	0.655731	-10.1631	-4.8255	-4.49111	-11.5414	-11.2785	-9.53933	-12.5303	-9.95183	-11.8412	-11.7835	0.577867	0.779785	-10.8127	3.72979	-2.88335	-80.9253	-0.677099	0.000547999
CCGCAGGTTGAGTATCAGCTA	7.39663841746392e-05	0.000105035	0.0363636	0.0390756	-10.1382	0.0289225	-11.0875	-6.76944	-5.25072	-11.9649	-11.1462	-12.0101	-12.0378	-12.785	-11.4909	-12.1905	-0.00331966	0.0613179	-10.6438	4.08497	-2.58297	-41.4986	-0.703924	0.000547999
CGCAGGTTGAGTATCAGCTAA	7.20574633078719e-06	1.61092364811317e-05	0.0363636	0.0390756	-4.18805	1.03637	-4.45738	-4.75722	-3.96732	-4.4231	-3.73633	-4.12399	-9.02493	-4.84991	-4.02353	-5.33212	0.933888	1.16536	-5.45804	0.736109	-7.87945	-65.472	-0.887521	0.000547999
AGTATCAGCTAACGGAACACG	0.000349927	0.00041743	0.0363636	0.0390756	-2.73951	0.89741	-2.8071	-2.72048	-2.19744	-2.82296	-3.26923	-2.8751	-4.18712	-2.19059	-2.8273	-2.83304	0.790986	1.08621	-3.76954	0.53796	-6.82635	-47.3681	-1.71733	0.000547999
CTAACGGAACACGGCGGACAC	0.003234	0.00360332	0.0485795	0.0516408	-1.2304	-0.237426	-1.3565	-1.4658	-1.57117	-1.00763	-0.394354	-0.591587	-1.33708	-1.24451	-1.99371	-2.13723	-0.211905	-0.266121	-1.11536	0.574623	-1.75468	-14.0191	-0.0132861	0.0234639
ATCGGCGGCACGCTGCGCCGC	0.619261	0.622823	0.83125	0.833931	-0.185939	-0.167588	-0.209777	-0.0537998	-0.742587	-0.0697127	0.373535	0.331511	-0.48054	-0.45434	-0.209319	-0.927308	-0.216199	-0.118325	-0.0534634	0.426391	-0.0818939	-5.33724	2.90156	0.449613
TCGGCGGCACGCTGCGCCGCC	0.632641	0.636195	0.626989	0.631431	-2.4108	-2.50242	-2.34848	-2.50459	-2.17823	-4.18629	-2.02025	-2.5118	-1.96105	-2.36088	-2.12949	-2.87638	-2.47872	-2.54314	0.116539	0.502565	0.180526	-6.2072	3.15252	0.375001
CTGCGCCGCCCGGAGATGTGG	0.00766761	0.00826512	0.0363636	0.0390756	-4.17556	-1.6494	-4.43565	-3.73513	-5.00797	-4.50489	-4.68132	-3.50634	-5.47777	-4.23003	-3.924	-5.35359	-1.8281	-1.39349	-2.98681	0.769549	-3.67581	-17.7834	-1.16079	0.000547999
TGCGCCGCCCGGAGATGTGGC	9.98817450254062e-05	0.000135517	0.0363636	0.0390756	-9.37695	-1.11883	-10.2354	-7.28983	-6.34371	-11.1376	-8.95069	-12.7998	-12.0203	-12.5145	-12.1789	-9.87709	-1.07091	-1.21079	-8.69418	3.25802	-2.81865	-49.1976	-0.623444	0.000547999
CCCAATTGGCTGACAAGGTAT	2.93241598740447e-05	5.02109322368608e-05	0.0363636	0.0390756	-1.85799	0.1287	-2.07181	-2.92627	-2.16345	-1.8079	-0.928879	-1.37381	-3.23008	-1.79822	-2.11496	-2.73034	0.115418	0.145741	-2.15278	0.800247	-2.6482	-35.9258	-0.663622	0.000547999
CCAATTGGCTGACAAGGTATC	2.25840914152948e-05	3.28658941731901e-05	0.0363636	0.0390756	-2.78051	0.383736	-3.0595	-3.57322	-3.20543	-2.77771	-3.10751	-2.23508	-4.37965	-2.46325	-3.36733	-2.57908	0.330767	0.503082	-3.40151	0.56716	-6.13075	-57.0378	-1.44304	0.000547999
TTAACGATGATCGTTCCCTGG	3.92951910069027e-06	8.08644891463316e-06	0.0363636	0.0390756	-2.04964	0.463212	-2.12753	-1.78974	-1.47928	-2.17992	-2.06433	-2.71647	-3.0826	-2.04049	-2.0991	-2.35425	0.463212	0.465002	-2.58656	0.455426	-6.11537	-45.4123	-1.8265	0.000547999
TTCCCTGGCAGGACATTTCGC	5.99344091313402e-06	1.46267277431028e-05	0.0363636	0.0390756	-5.13302	0.627905	-5.61738	-5.12504	-3.23206	-4.32842	-6.29401	-4.68354	-9.04562	-5.70869	-6.28467	-7.44935	0.554181	0.731735	-6.29309	1.66143	-3.90528	-61.0025	-0.928648	0.000547999
CAGGACATTTCGCCCGAGACG	0.0155013	0.0165421	0.0389205	0.0417185	-0.960493	0.120046	-1.0732	-1.08999	-1.39412	-0.130799	-0.848147	-0.630152	-2.14961	-0.950969	-1.13843	-1.46549	-0.00996836	0.308024	-1.19919	0.535462	-1.98959	-14.1886	-0.200087	0.000547999
CCGAGACGCTGGACAATTTGA	0.000212617	0.000272318	0.0363636	0.0390756	-0.472544	0.809126	-0.598857	-0.470164	-0.88603	-0.345113	-1.50455	-0.331546	-2.0702	-0.605261	-0.349518	-0.683473	0.83994	0.749975	-1.40931	0.404912	-3.8767	-37.8215	-0.654082	0.000547999
TGATCGAAAGTTTTGTCTTGC	0.000465164	0.000543274	0.0363636	0.0390756	-0.92471	1.42208	-0.973743	-0.664575	-0.916224	-1.29089	-0.945513	-0.702571	-1.60814	-0.933313	-1.00974	-1.42487	1.36977	1.5098	-2.40694	0.305556	-8.40734	-47.4483	-2.69181	0.000547999
AAGGCACCGATTATGGTGAAC	0.0103583	0.0111814	0.0363636	0.0390756	-1.49458	0.165823	-1.74491	-1.87408	-1.87057	-0.556667	-1.4539	-1.37727	-2.31792	-1.41085	-1.85411	-1.78167	0.0407338	0.384034	-1.91	0.47358	-3.72619	-23.3377	-1.09722	0.000547999
ATGGTGAACATGAACGCTCAC	7.95062746265903e-07	2.98442432376451e-06	0.0363636	0.0390756	-2.72974	1.73833	-2.8374	-2.84418	-1.92008	-3.04215	-2.83372	-2.84966	-4.95922	-3.46035	-2.1767	-2.2637	1.66082	1.86278	-4.5814	0.660957	-7.04102	-83.9633	-1.61737	0.000547999
GCCGACGTCAAACGTCAATTA	0.000326671	0.000371016	0.0363636	0.0390756	-4.95144	0.445187	-5.07497	-4.9695	-5.08252	-5.79515	-5.86105	-4.81182	-4.80236	-5.11456	-6.39724	-4.49296	0.33432	0.60099	-5.50448	0.554662	-10.2406	-96.5027	-2.77203	0.000547999
ACGTCAAACGTCAATTACAGA	5.29527754088059e-06	1.27855205964364e-05	0.0363636	0.0390756	-4.98723	0.287502	-5.25573	-5.50134	-4.83894	-4.2784	-7.00964	-4.75407	-9.0212	-5.20745	-6.29774	-4.83585	0.317989	0.228333	-5.44259	1.06249	-5.96554	-57.611	-1.0704	0.000547999
CGTCAAACGTCAATTACAGAG	3.65721697006366e-05	5.27979791259053e-05	0.0363636	0.0390756	-3.53454	0.146651	-3.71899	-3.22339	-3.10319	-3.61517	-5.63589	-3.38077	-5.45866	-3.62355	-4.02492	-4.51243	0.0345384	0.317292	-3.95558	0.865817	-4.53505	-39.2766	-1.33916	0.000547999
TCAAACGTCAATTACAGAGCG	2.96236123654858e-06	4.61366250316832e-06	0.0363636	0.0390756	-4.28407	0.573262	-4.55373	-4.79119	-3.83321	-4.1999	-4.20834	-4.94335	-5.59292	-3.59536	-4.50268	-4.9006	0.55355	0.604559	-5.05403	0.670214	-7.74196	-114.72	-2.69041	0.000547999
TGCTGGTCTGGTCTGAGTTGC	3.89160182234875e-08	7.18159699014999e-07	0.0363636	0.0390756	-5.0748	0.799627	-5.40302	-4.93819	-4.25492	-4.5107	-5.40302	-5.13934	-6.54766	-5.70147	-6.21649	-6.63914	0.819657	0.786949	-6.21907	0.964751	-6.9212	-73.5622	-2.17038	0.000547999
TCATGCCGCGCAAACAGTTTC	5.45688171598797e-05	8.18754373359578e-05	0.0363636	0.0390756	-10.0263	0.184916	-11.1296	-6.39442	-5.11243	-11.4745	-11.6687	-12.5844	-11.976	-12.7204	-11.482	-12.3174	0.141744	0.259382	-11.2421	4.52176	-2.47845	-61.8095	-0.638057	0.000547999
AATAATAAGACCAATCTTTTG	1.81147867627228e-07	1.41600402332776e-06	0.0363636	0.0390756	-6.29253	0.0269754	-6.49743	-6.43211	-4.63946	-7.70797	-6.29111	-6.56787	-7.24041	-8.18675	-6.12235	-6.05699	-0.0121034	0.0899193	-6.54401	1.01742	-7.10016	-59.552	-1.75807	0.000547999
ATAATAAGACCAATCTTTTGA	3.74257952822157e-05	5.64403397559268e-05	0.0363636	0.0390756	-10.2562	-0.983999	-11.1383	-8.72102	-7.53839	-11.697	-11.5081	-12.1225	-12.2304	-12.6531	-11.5302	-12.4952	-1.07972	-0.836038	-10.0197	2.9671	-3.45858	-38.6692	-0.721461	0.000547999
AACATCCGGTGATTGCGGTAA	0.000592496	0.000681393	0.0363636	0.0390756	-2.18271	0.210877	-2.24372	-2.23046	-1.68986	-2.11089	-2.41294	-2.8538	-3.14872	-2.19196	-2.49899	-1.79966	0.161004	0.293573	-2.46872	0.426845	-5.96889	-47.4231	-1.72929	0.000547999
GCGGTAACAGGATCCAGCGGC	0.0409686	0.0426917	0.0511364	0.054253	-2.21693	-1.31565	-2.35821	-2.13427	-2.33681	-2.95858	-2.13334	-3.24857	-4.15972	-2.17429	-3.20594	-1.7569	-1.17223	-1.62939	-1.07385	0.801491	-1.49685	-13.3572	-0.0943888	0.023282
CGGTAACAGGATCCAGCGGCG	0.0179804	0.01903	0.0363636	0.0390756	-2.57547	-0.846599	-2.72843	-3.20138	-2.91665	-2.20631	-2.84243	-2.34449	-4.15147	-2.54717	-2.44158	-2.80322	-0.698557	-1.08784	-1.84537	0.491079	-3.73079	-31.2727	-0.969337	0.000547999
GGTAACAGGATCCAGCGGCGC	0.00793312	0.00850117	0.0363636	0.0390756	-2.05987	-0.590814	-2.23705	-2.31928	-2.23264	-2.61465	-1.75607	-1.68128	-2.70034	-3.27006	-2.06463	-1.82882	-0.706666	-0.450918	-1.61453	0.540512	-3.01183	-26.9793	-0.866242	0.000547999
CCCAGCTAAACCTGCGCGCAG	8.188058316286e-05	0.000113214	0.0363636	0.0390756	-8.30868	-0.615872	-8.89172	-6.83569	-6.18449	-11.5083	-8.88152	-8.65607	-12.3524	-9.07498	-8.22027	-12.7102	-0.641259	-0.591085	-8.20932	2.71908	-3.26573	-58.819	-0.580664	0.000547999
CTAAACCTGCGCGCAGCCGAG	0.00806027	0.00868976	0.0363636	0.0390756	-3.68898	-1.04564	-3.78109	-3.78894	-3.77141	-4.21316	-3.65092	-2.7894	-3.92005	-3.6919	-3.485	-4.30622	-1.16236	-0.818251	-2.78224	0.493708	-5.38962	-37.0038	-1.56713	0.000547999
TAAACCTGCGCGCAGCCGAGG	0.000301962	0.000351286	0.0363636	0.0390756	-1.52439	0.723483	-1.56707	-1.59687	-1.52966	-1.52496	-1.19122	-1.37746	-2.57732	-2.22367	-1.55708	-1.6071	0.68212	0.793029	-2.30244	0.286504	-7.62116	-53.5305	-1.81809	0.000547999
AGTTTTCATCGCTATACCCGT	4.8666236952881e-07	1.62465738931402e-06	0.0363636	0.0390756	-2.68883	0.974416	-2.7777	-2.13181	-2.84382	-2.69009	-2.49165	-2.83533	-4.00191	-2.63085	-2.85237	-2.99159	0.974416	0.97186	-3.79043	0.3654	-10.3096	-88.067	-2.15425	0.000547999
GTTTTCATCGCTATACCCGTC	4.44422211683475e-06	7.25913081975818e-06	0.0363636	0.0390756	-4.3456	0.112555	-4.74694	-5.13881	-4.0319	-4.73023	-4.31825	-4.02053	-5.27396	-4.07855	-5.52716	-5.35392	0.122122	0.0970382	-4.82926	0.585075	-8.05959	-88.6163	-2.61583	0.000547999
CATCGCTATACCCGTCCGGAA	4.48858898380162e-05	6.99554182800731e-05	0.0363636	0.0390756	-10.0268	-0.319913	-10.9339	-7.2672	-5.81422	-11.427	-10.4619	-12.087	-11.9387	-12.2183	-11.6113	-12.7057	-0.349572	-0.25457	-10.5497	4.00983	-2.67385	-36.0867	-0.562233	0.000547999
CGATCCGCAAGGCCCGCGACG	0.0771807	0.0794033	0.115341	0.119719	-1.76581	-1.1425	-1.94567	-1.95407	-2.04688	-1.74596	-1.58009	-1.23174	-2.29907	-2.63421	-2.49834	-1.34974	-1.04739	-1.35757	-0.735417	0.562783	-1.24309	-8.28621	0.49896	0.0930293
GAAGCTAACGACTTCGGTCTG	1.02680482648437e-05	1.5902630218257e-05	0.0363636	0.0390756	-6.28654	0.0145273	-6.5587	-6.73226	-5.21741	-6.28533	-8.79007	-6.73238	-8.67392	-5.81767	-5.96984	-6.79992	-0.12188	0.172237	-6.59031	1.13775	-5.76584	-57.9255	-1.4613	0.000547999
AAGCTAACGACTTCGGTCTGC	0.00122325	0.00139383	0.0363636	0.0390756	-1.16463	0.558062	-1.37115	-1.48314	-0.93946	-1.37907	-1.57439	-1.14883	-2.56934	-1.51499	-1.04278	-0.744796	0.477465	0.714092	-1.89848	0.458596	-4.22628	-31.2481	-0.984912	0.000547999
TGGAACAGACCTTCATTGAAT	4.36358135846325e-05	6.76995765348264e-05	0.0363636	0.0390756	-7.98818	0.927674	-8.69677	-5.68479	-5.24538	-11.5543	-11.2436	-7.20791	-8.94987	-12.6457	-11.4585	-8.15465	0.841946	1.10302	-10.5168	3.28874	-3.17068	-62.4932	-0.651101	0.000547999
ACCTTCATTGAATACGGGCAG	1.17247494855544e-05	1.82770313272127e-05	0.0363636	0.0390756	-4.06001	0.126922	-4.32389	-3.47895	-4.15675	-3.69468	-4.9582	-4.24616	-5.4634	-3.52392	-5.58238	-4.59651	0.0369764	0.246527	-4.51653	0.736524	-6.60656	-55.9052	-1.6951	0.000547999
GCAAATATCTTCACACCTACG	6.53284191922816e-05	8.93323686868604e-05	0.0363636	0.0390756	-6.76386	0.585913	-7.1947	-5.73303	-4.90141	-9.28962	-7.91513	-6.47512	-12.0912	-6.8808	-7.04102	-9.17343	0.582424	0.598714	-7.86801	2.09511	-3.95388	-62.0454	-0.702251	0.000547999
CACCTACGACGAAGCCGTGCC	0.177469	0.181484	0.534801	0.540642	-5.18801	-4.54877	-5.61118	-3.21952	-4.44507	-4.11473	-4.23114	-11.959	-5.61118	-8.68279	-9.40278	-8.09333	-5.24073	-3.75864	-0.873749	2.7102	-0.331518	-8.14677	1.65632	0.341086
CCGTGCCGTGGAATCAGGTGC	0.014482	0.0154328	0.0397727	0.0425674	-6.98607	-4.1909	-7.43009	-6.93677	-6.81268	-8.88688	-11.1112	-5.94475	-12.0782	-12.2987	-6.37993	-7.23762	-3.83735	-4.70733	-3.87289	2.57351	-1.50641	-19.3478	-0.105084	0.00789047
CGTGCCGTGGAATCAGGTGCC	0.00215375	0.00238665	0.0369318	0.0396628	-1.81808	-0.6534	-1.88476	-1.80332	-2.89556	-2.9747	-1.8503	-1.11583	-1.93906	-2.21271	-1.82579	-1.67486	-0.620095	-0.677231	-1.22547	0.544165	-2.27945	-19.6085	-0.379349	0.0078293
TTTACCCCCTGGCAGCCGCTG	0.000122186	0.000147776	0.0363636	0.0390756	-4.15037	-0.47607	-4.34644	-4.79267	-4.07132	-6.10129	-4.13219	-3.09614	-5.0797	-6.10664	-4.06074	-4.05578	-0.407888	-0.590964	-3.87964	0.94025	-4.50564	-47.41	-1.13933	0.000547999
TTACCCCCTGGCAGCCGCTGC	0.00158838	0.00178032	0.0363636	0.0390756	2.55359	0.821081	2.62436	2.51302	2.04212	3.001	3.12024	2.55574	2.82914	3.14775	2.62386	2.28937	0.888783	0.729531	1.89019	0.436568	4.37297	1.66443	44.5289	0.000547999
AACCGACCGACGTGCTATTTT	0.00116389	0.00134081	0.0363636	0.0390756	-2.82173	0.125049	-3.0715	-3.24387	-2.68218	-3.47871	-2.7744	-2.39883	-4.75856	-2.65578	-4.51266	-3.05596	-0.0449707	0.389825	-3.25696	0.636344	-4.95128	-45.0566	-1.16754	0.000547999
CGACCGACGTGCTATTTTATG	0.0185003	0.0194938	0.0366477	0.0393693	-4.29731	-2.3906	-4.51426	-4.6424	-4.93221	-4.53581	-3.45762	-3.70549	-4.60356	-3.42447	-4.47058	-4.83781	-2.52628	-2.1941	-2.09593	0.654961	-2.8219	-24.9125	-0.761287	0.000547999
TATTTTATGAAGGACTGCACG	7.80805025921244e-05	0.000106195	0.0363636	0.0390756	-9.86233	-0.459156	-10.6525	-6.81159	-6.50063	-11.656	-10.8771	-11.9982	-9.97807	-12.2388	-11.4823	-12.5536	-0.568296	-0.302844	-10.1276	2.90624	-3.7696	-44.3172	-0.697122	0.000547999
ATTTTATGAAGGACTGCACGG	4.25592384239161e-05	6.64582244121817e-05	0.0363636	0.0390756	-9.98853	0.867881	-10.9286	-6.03817	-5.11931	-11.3318	-11.2759	-11.5059	-12.457	-12.947	-11.117	-12.1756	0.860709	0.886608	-11.6898	4.05029	-2.68318	-80.1368	-0.565994	0.000547999
CGCGCCATGTCGATTTGCTGG	0.00173172	0.00188781	0.0363636	0.0390756	-4.04539	-1.23974	-4.16103	-4.20907	-3.23615	-4.12052	-4.03982	-4.26848	-5.62095	-3.7097	-4.08706	-4.51005	-1.17375	-1.34636	-2.85383	0.507134	-5.39728	-30.0811	-1.30475	0.000547999
GCGCCATGTCGATTTGCTGGT	5.12651313025103e-05	7.85883518114977e-05	0.0363636	0.0390756	-9.79639	0.136955	-10.5618	-6.62905	-5.54498	-11.5312	-11.4788	-9.70021	-12.4014	-12.3916	-11.1221	-12.1056	0.147272	0.121703	-10.4915	3.56838	-2.86163	-79.1082	-0.607419	0.000547999
GGGGTGGTGCCTATCGTCAAC	0.0021463	0.00237831	0.0363636	0.0390756	-3.73451	-0.379828	-3.84201	-3.8467	-3.96802	-3.51546	-3.71784	-3.55962	-4.01011	-4.12758	-4.26125	-2.91024	-0.468212	-0.235103	-3.45067	0.463177	-7.28641	-56.7612	-2.33613	0.000547999
GGTGCCTATCGTCAACCTGGA	7.70759011888957e-06	1.24753314752267e-05	0.0363636	0.0390756	-1.56339	0.746476	-2.04452	-2.52716	-2.10567	-2.39772	-1.53545	-1.44965	-2.10864	-1.37669	-1.39809	-2.54983	0.774034	0.718312	-2.83423	0.444224	-6.16248	-67.0269	-1.78464	0.000547999
ATCGTCAACCTGGAGTGGATC	9.59597148272761e-06	1.24465982797286e-05	0.0363636	0.0390756	-2.79423	1.40876	-3.13739	-2.66204	-2.62449	-3.21664	-3.39508	-2.71854	-3.52533	-2.69503	-4.07919	-3.31577	1.38191	1.44469	-4.5011	0.50379	-9.17066	-130.747	-2.53992	0.000547999
AGAAACTGATTCGCGACACCA	9.23039209811752e-05	0.00012982	0.0363636	0.0390756	-8.6104	-0.572893	-9.45921	-6.95612	-5.38793	-11.4647	-11.4165	-6.24079	-9.79467	-12.2173	-10.8406	-9.95681	-0.475461	-0.739341	-9.05037	3.16657	-2.87249	-36.729	-0.576456	0.000547999
CCAGCGAGCGCGGCCACTCCC	0.000164147	0.000209557	0.0363636	0.0390756	-7.43659	-0.674148	-8.1781	-7.02129	-6.28403	-6.99567	-11.6164	-7.137	-12.6775	-8.4821	-11.6783	-8.53451	-0.638499	-0.729513	-7.2249	2.07033	-3.80452	-61.7035	-0.613817	0.000547999
GGCCACTCCCGCGAGGCGGTA	0.00359512	0.00389877	0.0363636	0.0390756	-2.71291	-0.47889	-2.81956	-2.43227	-3.25313	-2.71513	-3.12791	-2.59426	-3.78035	-2.57004	-2.9652	-2.80079	-0.414933	-0.596857	-2.32211	0.416052	-5.6148	-35.1977	-1.80092	0.000547999
ATGGACTCCGTGGTGCGCTCA	5.22862144566199e-05	7.56311703981182e-05	0.0363636	0.0390756	-9.32893	0.287692	-10.1145	-6.34908	-5.36226	-8.98979	-11.1398	-11.8554	-12.1885	-10.1136	-11.5452	-12.0398	0.185499	0.445244	-10.4804	3.36721	-3.04796	-54.8525	-0.767838	0.000547999
AACTTCCAGCGCGTGCCGACG	7.62519204928589e-05	0.000108211	0.0363636	0.0390756	-9.62317	-0.403921	-10.5561	-7.08409	-5.57395	-11.5026	-10.985	-11.6287	-12.9946	-12.3606	-11.4709	-10.1883	-0.470396	-0.312972	-10.4746	3.34561	-3.22092	-70.2165	-0.603286	0.000547999
GCCGCTCGCGGTATTCCATCG	0.000105468	0.000138012	0.0363636	0.0390756	-7.89429	-1.1315	-8.75187	-7.19929	-6.4255	-6.61804	-11.732	-8.17569	-12.1148	-9.72508	-9.26972	-10.1449	-1.09725	-1.17186	-7.68626	2.35869	-3.39877	-70.3359	-0.651159	0.000547999
CTCGCGGTATTCCATCGCTGG	5.67327833037204e-05	6.75569739693592e-05	0.0363636	0.0390756	-3.52003	0.417756	-3.75689	-3.34634	-3.52377	-3.80812	-4.34596	-2.68435	-4.53495	-3.93528	-3.25774	-4.20067	0.36991	0.500646	-4.17913	0.558304	-7.52272	-67.3347	-2.17292	0.000547999
GTGGTAATCCATTTTCGTAAT	0.000462766	0.000548889	0.0363636	0.0390756	-1.39264	-0.0987479	-1.45807	-1.39177	-1.44865	-2.05874	-1.22809	-0.807936	-2.93132	-1.35456	-2.43278	-2.19955	-0.0981881	-0.106701	-1.38605	0.648026	-2.66695	-26.5436	-0.528767	0.000547999
TGGTAATCCATTTTCGTAATC	0.000912312	0.00106084	0.0363636	0.0390756	-0.61913	0.743565	-0.877807	-0.969655	-0.524446	-1.05817	-0.0247315	-0.92723	-2.36491	-0.613429	-0.936468	-0.209941	0.672009	0.87319	-1.5699	0.441725	-3.33256	-38.8835	-0.569976	0.000547999
CCCTGGCTGCTGGCGATGCTG	0.00324416	0.00356038	0.0363636	0.0390756	-3.43605	-0.618145	-3.52835	-3.673	-3.66798	-3.66935	-2.945	-2.4051	-3.55705	-3.4276	-3.40531	-3.71823	-0.731846	-0.476622	-2.90881	0.397373	-7.261	-34.8205	-1.57699	0.000547999
CCTGGCTGCTGGCGATGCTGC	4.27204276068557e-05	6.65169572462901e-05	0.0363636	0.0390756	-10.1616	-0.938057	-11.0183	-8.27562	-6.28253	-11.2478	-11.164	-12.4195	-11.881	-12.8438	-12.0779	-12.7048	-0.936308	-0.940647	-10.0632	3.34603	-3.08958	-25.3541	-0.723397	0.000547999
CACATCAATACGCTGGTGGTG	0.000300109	0.000362323	0.0363636	0.0390756	-1.10642	0.513199	-1.18131	-1.17057	-0.75536	-1.2908	-1.11368	-0.881739	-1.48091	-0.162476	-1.62282	-2.07645	0.557615	0.464001	-1.67669	0.512263	-3.20357	-36.3807	-0.820635	0.000547999
CTGGTGGTGCCGGGCGGTAAA	0.0021718	0.00246029	0.0363636	0.0390756	-6.32795	-3.01951	-6.62478	-6.8348	-5.11514	-6.53022	-11.2866	-4.65971	-7.07366	-6.1164	-8.36268	-6.40646	-2.99328	-3.13158	-3.52294	1.54119	-2.33193	-28.5868	-0.274574	0.000547999
GGCGGTAAAATGGGCCTGGCG	0.0012446	0.0013811	0.0363636	0.0390756	-3.6667	-1.37074	-3.85778	-3.93535	-4.13359	-3.79142	-4.25358	-3.25471	-5.26918	-3.244	-3.83201	-3.46777	-1.35933	-1.39431	-2.41479	0.550296	-4.74872	-31.0689	-1.03643	0.000547999
GCGGTAAAATGGGCCTGGCGA	0.000479118	0.000561934	0.0363636	0.0390756	-7.83076	-2.89249	-8.10932	-8.63602	-8.13982	-11.778	-7.83684	-7.72443	-7.66956	-8.193	-7.69786	-7.6756	-2.88101	-2.92092	-5.20545	1.04496	-4.9541	-40.2182	-0.513723	0.000547999
CTGCCGCTGGTGCAACGGCTG	0.202626	0.206534	0.500994	0.506245	-2.8355	-2.60394	-2.94956	-3.4856	-3.10071	-2.42543	-2.86555	-2.25979	-4.06181	-2.63204	-2.83787	-5.37797	-2.54646	-2.69755	-0.429848	0.695188	-0.535868	-8.46321	1.19173	0.273439
TGCCGCTGGTGCAACGGCTGA	9.69516517255003e-06	1.47260430448427e-05	0.0363636	0.0390756	-2.20917	0.683874	-2.30424	-2.91912	-1.80203	-2.54277	-2.33753	-2.29325	-3.09434	-1.56506	-1.9367	-2.29427	0.665273	0.718155	-2.96263	0.437786	-6.7019	-54.7033	-1.80082	0.000547999
CGCTGGTGCAACGGCTGATGG	3.59204815416701e-05	4.43450708821438e-05	0.0363636	0.0390756	-6.10049	-1.20182	-6.30627	-6.24314	-5.40757	-5.8436	-6.48995	-5.67533	-7.0414	-8.22013	-7.55433	-6.08735	-1.20235	-1.19992	-5.09085	0.965248	-5.24879	-55.6287	-1.35042	0.000547999
GCTGGTGCAACGGCTGATGGA	0.000527146	0.000628759	0.0363636	0.0390756	-2.10893	-0.0957698	-2.23672	-2.36512	-2.51015	-2.04923	-1.27854	-2.04775	-3.85487	-1.55873	-3.08284	-2.22352	-0.190909	0.0327339	-2.17113	0.725453	-3.128	-22.726	-0.734909	0.000547999
CTGGTGCAACGGCTGATGGAA	9.35125808251256e-06	1.31739379212316e-05	0.0363636	0.0390756	-3.90282	0.00504809	-4.16682	-4.91444	-3.5255	-4.48604	-3.27614	-4.09303	-4.78842	-4.90704	-4.0169	-3.6083	-0.00210526	0.0254399	-4.22279	0.678209	-5.99024	-69.0984	-2.31219	0.000547999
GTGCAACGGCTGATGGAAGGG	0.00074571	0.000887518	0.0363636	0.0390756	-6.53121	-2.04492	-7.15933	-5.92526	-5.68488	-9.44506	-11.1055	-6.61987	-7.13368	-7.93703	-5.77348	-12.2709	-2.0184	-2.05823	-5.20058	2.36241	-2.44068	-50.5385	-0.354363	0.000547999
AAGGGAAGAAGATCAAGTAAG	7.55085923470395e-05	0.000108918	0.0363636	0.0390756	-0.720977	0.83758	-0.86949	-0.614709	-0.462339	-0.630339	-0.863408	-0.712758	-2.73053	-1.56344	-1.43727	-1.69933	0.80547	0.885183	-1.78672	0.535182	-3.88652	-61.8789	-0.686284	0.000547999
CCAGATAACGCCTTCTCCAGC	0.000621672	0.000723234	0.0363636	0.0390756	-1.11253	1.44523	-1.21591	-1.65775	-0.905292	-0.925039	-1.28331	-1.124	-1.98124	-1.26288	-1.29302	-0.945581	1.3528	1.54301	-2.67194	0.296657	-9.07427	-40.6816	-2.27275	0.000547999
GGAACAGGCTACAAACGTAGG	2.85758126835386e-05	4.46615369675341e-05	0.0363636	0.0390756	-2.00169	0.126883	-2.0752	-1.77632	-1.99405	-2.10246	-3.00433	-1.84409	-3.8251	-2.07881	-1.95886	-3.28824	0.0803015	0.203951	-2.26838	0.736871	-3.68095	-28.364	-1.08835	0.000547999
CTACAAACGTAGGCCGGGCAA	6.49304825140913e-05	8.9487470514398e-05	0.0363636	0.0390756	-6.38125	0.120638	-6.75827	-5.69679	-5.46906	-7.2534	-7.03551	-5.97021	-7.01818	-12.5308	-6.73039	-7.27512	0.147851	0.0771513	-7.01191	0.967096	-7.35282	-63.4952	-0.714903	0.000547999
CGAAGCGCCCCCGGCAGTGTG	2.68254003552809e-05	4.06879632693048e-05	0.0363636	0.0390756	-8.34437	-1.6504	-8.88317	-7.69506	-7.02438	-9.17515	-8.65264	-9.51937	-12.3534	-10.0281	-9.20891	-8.56958	-1.73888	-1.49073	-7.34118	1.60172	-4.67556	-38.2861	-0.964189	0.000547999
CCTAAGCCGCAATCACCTCAT	3.84253530998873e-05	6.03787877777328e-05	0.0363636	0.0390756	-9.6468	0.397388	-10.4888	-6.66678	-5.33702	-11.2657	-11.1101	-11.9853	-9.8202	-12.3367	-11.6587	-12.717	0.278017	0.561874	-11.0367	3.40455	-3.29834	-50.3937	-0.671201	0.000547999
AGCCGCAATCACCTCATACGA	3.67154399420616e-05	5.76703235360383e-05	0.0363636	0.0390756	-10.0163	0.193804	-10.8293	-7.20622	-6.00854	-11.5273	-11.622	-11.6824	-11.837	-11.584	-10.9749	-12.5052	0.144542	0.265482	-10.7585	3.06321	-3.56949	-101.36	-0.731262	0.000547999
CTTTTTCCAGCATCAGCGCCA	0.000546504	0.000658391	0.0363636	0.0390756	-9.11413	-3.03145	-9.90635	-7.87104	-5.65233	-9.2478	-11.8253	-12.5515	-8.90701	-12.1958	-11.1571	-12.212	-3.02548	-3.05005	-6.65315	3.33185	-2.15283	-22.1565	-0.285706	0.000547999
GCCACCGAGCAATACTTCTCC	0.000101674	0.000125128	0.0363636	0.0390756	-3.65553	-0.00291845	-3.79364	-3.74999	-2.97292	-2.98788	-4.26448	-4.04174	-4.52121	-3.69234	-3.27609	-4.37251	-0.0622425	0.0958651	-3.71914	0.585329	-6.2732	-40.0929	-1.99704	0.000547999
CCACCGAGCAATACTTCTCCG	0.000714546	0.000815091	0.0363636	0.0390756	-1.96309	0.235789	-2.1484	-1.84669	-1.9634	-1.19909	-2.29139	-1.71652	-3.22067	-2.83259	-2.31186	-2.19376	0.288987	0.136482	-2.36948	0.589338	-3.80502	-22.4798	-1.21242	0.000547999
ACCGAGCAATACTTCTCCGCG	4.66259231566871e-05	7.19608102955099e-05	0.0363636	0.0390756	-9.83578	0.426183	-10.7451	-6.17651	-5.06326	-9.42824	-11.0504	-12.1998	-12.2831	-12.7725	-12.0654	-12.1166	0.367241	0.497449	-11.2795	3.91703	-2.86264	-79.4068	-0.758535	0.000547999
TTCAGGTCATTACCCGTAACG	8.12312249465864e-05	0.000113837	0.0363636	0.0390756	-8.59893	0.635759	-9.64436	-5.92907	-5.4936	-11.2905	-11.2856	-8.55554	-11.8691	-8.2252	-11.8391	-12.7988	0.514464	0.782952	-10.6197	3.26949	-3.23797	-69.8051	-0.769235	0.000547999
AACGATGAAATGCAGATTGAT	5.03347108140474e-05	7.62985989009461e-05	0.0363636	0.0390756	-9.67194	1.99412	-10.5754	-5.29713	-4.14117	-11.1652	-11.5236	-11.8976	-11.9021	-12.4927	-11.6138	-9.77886	1.90987	2.14415	-12.7531	3.91513	-3.66481	-77.5851	-0.705254	0.000547999
ATGAAATGCAGATTGATATGG	5.63678408457395e-05	8.9281685756047e-05	0.0363636	0.0390756	-7.08242	0.380193	-7.64238	-5.79651	-5.22562	-7.69143	-7.90701	-7.65445	-9.92001	-8.74316	-9.14958	-0.922645	0.295508	0.470144	-7.94223	2.04982	-3.12901	-55.3384	-0.180879	0.000547999
GCGGCGCTTCTTCGCGACGTT	4.401862834188e-06	9.38684381704932e-06	0.0363636	0.0390756	-6.1424	-0.408476	-6.36252	-6.34904	-5.12449	-9.2057	-7.26892	-6.82502	-6.84775	-6.23843	-5.7991	-5.03445	-0.411133	-0.397605	-5.96079	1.09855	-5.53268	-50.7729	-1.25412	0.000547999
CACATCCTGACGGCCTTTTTG	4.44447693647652e-05	6.7188203397753e-05	0.0363636	0.0390756	-9.60424	0.104079	-10.5564	-6.74	-6.32524	-11.8059	-11.5866	-11.882	-12.6373	-12.2158	-9.05513	-12.5462	0.0617423	0.152611	-10.6691	3.52867	-3.23411	-70.5822	-0.799698	0.000547999
TCCTGACGGCCTTTTTGCAGA	0.00746652	0.00802614	0.0443182	0.0472346	-1.40893	-0.6525	-1.52147	-1.89679	-1.42666	-0.945368	-1.29521	-1.49614	-2.25127	-2.46702	-1.00561	-1.86827	-0.643027	-0.678398	-0.868139	0.520081	-1.56198	-12.5597	-0.155647	0.0155432
CCTGACGGCCTTTTTGCAGAA	0.00113887	0.0012653	0.0363636	0.0390756	-3.39549	-0.504046	-3.52102	-3.65029	-4.34426	-3.41571	-3.55265	-2.97971	-3.63533	-3.65309	-3.27132	-3.07233	-0.575111	-0.425129	-3.00399	0.421023	-7.13334	-56.7195	-2.00892	0.000547999
CGGCCATTAACACCATTTCCA	3.49102021336097e-06	6.91772256414276e-06	0.0363636	0.0390756	-5.24952	0.0444877	-5.45415	-5.44585	-4.2682	-6.55189	-5.49101	-7.51778	-5.85409	-4.83522	-5.52518	-4.66226	-0.0498605	0.162185	-5.49717	1.0015	-5.83263	-44.059	-1.77175	0.000547999
ATTAACACCATTTCCATCGGG	0.000658083	0.000774497	0.0366477	0.0393687	-1.05184	0.220183	-1.18039	-1.18351	-1.28632	-1.01187	-0.2769	-1.91332	-2.03845	-0.986318	-2.08302	-0.935022	0.271325	0.160502	-1.36621	0.67819	-2.23466	-25.8583	-0.520014	0.0078293
TTAACACCATTTCCATCGGGC	0.000487694	0.000605462	0.0363636	0.0390756	-1.09492	0.0543188	-1.15875	-1.14823	-1.08321	-1.56327	-1.00764	-0.939781	-3.21977	-1.76179	-1.46041	-0.967672	0.0282765	0.0992618	-1.26448	0.42345	-3.60444	-40.1564	-0.470797	0.000547999
TAACACCATTTCCATCGGGCT	1.61704069998487e-06	3.50908178326147e-06	0.0363636	0.0390756	-2.28596	0.965489	-2.53261	-2.59808	-1.90677	-2.71564	-2.83909	-1.94195	-3.73018	-2.28017	-2.63652	-2.062	0.955535	0.987482	-3.43897	0.475798	-7.04825	-60.6268	-1.89412	0.000547999
TCGGGCTGGGGGCCTTATCGC	7.05463624018729e-05	0.000100684	0.0363636	0.0390756	-10.2919	-1.02331	-11.2017	-7.66783	-6.24246	-11.6731	-11.4271	-12.2013	-12.5668	-12.5752	-11.586	-12.5099	-0.982006	-1.10007	-10.1039	3.46762	-2.85203	-67.5599	-0.619731	0.000547999
ATCGCCTGAGTTGCCGTCCAT	4.83594481399062e-06	7.03116030713815e-06	0.0363636	0.0390756	-4.44565	0.141637	-4.6641	-5.06417	-5.27564	-4.44971	-4.03607	-4.20765	-5.61621	-4.99263	-4.58813	-3.65951	0.160253	0.108036	-4.78659	0.696115	-6.64938	-53.1766	-2.34003	0.000547999
CCGTCCATCAGGATCTGGTGC	0.00324445	0.00353742	0.0363636	0.0390756	-0.579898	0.485486	-0.659845	-0.493637	-0.404623	-0.897674	-0.62424	-1.23011	-1.55302	-0.596622	-0.521879	-0.887688	0.428303	0.538062	-1.26142	0.346811	-3.90617	-32.6311	-0.83705	0.000547999
CGTCCATCAGGATCTGGTGCC	1.64842016817351e-05	2.60517024717451e-05	0.0363636	0.0390756	-1.50488	0.682165	-1.76115	-1.4867	-1.1305	-2.24002	-1.05577	-1.43015	-2.55353	-1.78157	-1.91204	-2.86028	0.710094	0.635653	-2.31858	0.643596	-3.75859	-33.5644	-1.16612	0.000547999
TGGTGCCCGGAAGCCGACTCG	0.00030392	0.000366172	0.0363636	0.0390756	-2.8559	-0.522809	-3.38395	-4.23256	-2.38859	-3.49222	-2.37432	-2.15055	-3.71186	-3.51387	-2.85918	-3.68311	-0.609742	-0.382524	-2.90909	0.756818	-3.50941	-25.6551	-1.15528	0.000547999
GTGCCCGGAAGCCGACTCGCC	1.65575474452912e-06	3.44869128160776e-06	0.0363636	0.0390756	-4.01749	0.369303	-4.20435	-3.72081	-3.34077	-4.25225	-4.22962	-4.46809	-4.86791	-4.18494	-3.65224	-4.7604	0.364319	0.378553	-4.58356	0.48703	-9.03932	-52.401	-3.06036	0.000547999
TGCCCGGAAGCCGACTCGCCG	0.0389602	0.040651	0.0366477	0.0393698	-2.91831	-1.29465	-3.14521	-3.70284	-3.32842	-2.88768	-2.57797	-2.53221	-3.85396	-3.61879	-2.71299	-3.15429	-1.10629	-1.58502	-1.69723	0.653487	-2.57627	-19.5584	-0.842411	0.000547999
GCGCCCGCGACAAATCTCGCA	0.00350684	0.00381082	0.0363636	0.0390756	-1.2632	0.051327	-1.34222	-1.36276	-1.23116	-0.677624	-1.1684	-0.82922	-1.64227	-1.42112	-1.50245	-1.4376	0.0239425	0.0983492	-1.37	0.29964	-4.59629	-28.6248	-1.01945	0.000547999
CGCCCGCGACAAATCTCGCAA	0.000218575	0.000260552	0.0363636	0.0390756	-2.33388	0.239124	-2.47079	-2.78289	-1.75799	-2.20392	-2.39846	-2.30827	-4.56422	-2.79402	-2.30777	-3.09888	0.148905	0.355448	-2.83083	0.514688	-6.26772	-49.1419	-1.01233	0.000547999
CGGAAGGCGACCTGCGTCATG	2.48426924129034e-06	7.62338113085765e-06	0.0363636	0.0390756	-5.12111	0.00495969	-5.90114	-4.97521	-4.70391	-6.23585	-4.97502	-4.04718	-8.32203	-7.21673	-6.38198	-6.3507	-0.087059	0.127462	-5.93149	1.35424	-4.11013	-46.2984	-1.14159	0.000547999
CGTCATGCTGAAGCGAGACAC	0.00325789	0.0036635	0.0363636	0.0390756	-6.19445	-3.05437	-6.66437	-5.33743	-5.01101	-8.18358	-8.8882	-7.44701	-6.53311	-4.72558	-11.8934	-6.4176	-3.07874	-3.02086	-3.52464	1.87611	-2.01257	-20.6778	-0.264718	0.000547999
GCTAAAGCTATGCTAAAACAG	3.72142046762688e-05	5.98791497994692e-05	0.0363636	0.0390756	-10.1429	-0.462497	-10.9958	-7.32112	-6.1285	-11.1204	-11.5299	-12.2469	-12.1827	-13.1192	-11.1766	-12.5305	-0.497495	-0.409634	-10.5006	3.10235	-3.14001	-61.7456	-0.802501	0.000547999
CGTTGACGTACTGTGTATGCA	6.87877589305752e-05	9.56257309296239e-05	0.0363636	0.0390756	-9.65925	0.966806	-10.5482	-6.18292	-4.58196	-11.6105	-10.8927	-11.9648	-11.9629	-12.1559	-11.0471	-9.89793	0.865336	1.12816	-11.555	3.12199	-3.602	-83.4761	-0.676528	0.000547999
GCCGTTATTGACAGCCTCTTC	1.23538550424394e-05	1.77584232903292e-05	0.0363636	0.0390756	-5.5078	-0.664182	-5.77557	-6.02512	-5.48557	-5.33763	-6.53242	-4.81224	-6.08373	-6.6906	-5.83375	-4.4102	-0.627735	-0.718309	-5.09425	0.78758	-6.36696	-54.08	-1.75486	0.000547999
CCGTTATTGACAGCCTCTTCC	0.0024359	0.00270797	0.0363636	0.0390756	-1.07284	0.984897	-1.15578	-1.15293	-0.948114	-0.684573	-1.02061	-1.40091	-1.69878	-1.24494	-1.00953	-1.47214	0.906196	1.09034	-2.13716	0.331893	-6.27531	-35.4337	-2.20846	0.000547999
CGTTATTGACAGCCTCTTCCC	9.50866994083264e-05	0.000129466	0.0363636	0.0390756	-6.21294	0.959672	-6.79603	-5.42736	-4.45645	-7.30717	-6.98877	-7.70006	-12.5934	-3.64086	-6.37281	-7.88339	0.900362	1.05051	-7.69979	1.85406	-4.12391	-69.6472	-0.681489	0.000547999
TTGACAGCCTCTTCCCGGGAA	5.75785212487053e-06	8.81192528681926e-06	0.0363636	0.0390756	-4.61407	0.570906	-4.91133	-5.34119	-4.16808	-4.61853	-3.73098	-4.36637	-6.54682	-5.53555	-5.0678	-5.05381	0.504371	0.673368	-5.50079	0.760924	-7.46578	-52.0989	-1.80512	0.000547999
TGACAGCCTCTTCCCGGGAAG	0.000734416	0.000822338	0.0363636	0.0390756	-1.10364	0.483085	-1.17756	-1.54289	-0.757931	-1.08667	-1.06581	-1.26688	-1.53039	-1.28759	-1.15009	-0.725385	0.486359	0.481955	-1.65048	0.261498	-6.0046	-46.6262	-1.71184	0.000547999
GACAGCCTCTTCCCGGGAAGC	0.00265178	0.00290657	0.0363636	0.0390756	-3.5769	-0.763315	-3.70877	-3.14386	-2.54064	-3.60916	-4.12448	-5.27205	-4.68298	-3.6878	-3.42482	-3.80427	-0.638174	-0.99393	-2.87104	0.789455	-3.74609	-31.5962	-0.794187	0.000547999
GGAAGCACATTTTTGCAACCC	3.44359881781628e-05	5.50462460840928e-05	0.0363636	0.0390756	-9.81882	-1.39059	-10.5789	-9.43948	-6.79504	-11.5524	-11.0694	-11.4822	-12.2669	-12.1835	-8.99894	-12.3126	-1.48803	-1.24598	-9.31713	2.45698	-3.8454	-34.5912	-0.704336	0.000547999
AGACAGCGGTGTTTTCTGGCT	2.89212186007727e-05	4.81678654774583e-05	0.0363636	0.0390756	-0.43629	1.07896	-0.4987	-0.0844815	0.141594	-0.476071	-1.0076	-0.0669622	-1.51279	-0.485505	-0.545414	-0.663494	1.06441	1.09425	-1.58722	0.432158	-3.64886	-51.3691	-0.859657	0.000547999
GACAGCGGTGTTTTCTGGCTC	0.000337017	0.00039515	0.0363636	0.0390756	-3.10115	0.519024	-3.28682	-3.06403	-3.27064	-2.61471	-3.00772	-3.76154	-4.25164	-3.67252	-3.64444	-2.03476	0.411497	0.702073	-3.81236	0.665229	-5.52225	-39.4781	-1.8796	0.000547999
TGCCACATTCATAAGTACCCG	2.72895421978449e-07	1.28523327049151e-06	0.0363636	0.0390756	-4.02091	1.08997	-4.20956	-3.93778	-3.52657	-4.35746	-3.69152	-4.28018	-5.2714	-3.99272	-5.18851	-5.95184	1.03775	1.19322	-5.31545	0.754451	-7.6611	-66.798	-2.46244	0.000547999
CACATTCATAAGTACCCGTCG	1.40943641809751e-06	4.51881603295337e-06	0.0363636	0.0390756	-6.8416	-0.276371	-7.53027	-6.31396	-5.47311	-8.15383	-7.09019	-5.92289	-7.69419	-8.22718	-9.14743	-8.6683	-0.386011	-0.123349	-7.23986	1.26059	-5.44511	-41.7739	-1.44915	0.000547999
TCGAAGAGCACGCTGATTCAC	0.269128	0.27221	0.377415	0.382795	-10.4829	-7.25531	-11.1582	-7.18475	-5.5939	-11.8109	-11.1631	-12.4668	-12.1559	-12.5531	-11.7856	-12.3728	-6.56924	-8.95535	-3.22494	4.4455	-0.555246	-5.32189	2.84775	0.234377
AGAGCACGCTGATTCACCAGG	0.000601723	0.000726944	0.0363636	0.0390756	-4.21433	-1.30892	-4.41324	-4.42159	-2.87702	-3.90915	-5.72893	-4.0739	-7.78833	-4.63532	-4.05364	-5.2318	-1.45869	-1.08764	-3.27007	1.02441	-2.93683	-22.3188	-0.60549	0.000547999
CTGATTCACCAGGGTGAAAAA	6.14356933300459e-05	9.12225692013951e-05	0.0363636	0.0390756	-3.25399	-0.754331	-3.59217	-4.26134	-4.89863	-3.08057	-3.59217	-4.95318	-4.87364	-2.07599	-2.88196	-3.20198	-0.791669	-0.692633	-2.74879	0.981149	-2.85043	-40.3874	-0.76025	0.000547999
TGATTCACCAGGGTGAAAAAG	0.00148542	0.00175834	0.0363636	0.0390756	-6.62477	-2.38648	-7.11084	-7.01691	-6.15087	-6.51581	-4.84894	-12.054	-12.6869	-5.80122	-11.4761	-12.4055	-2.42513	-2.29948	-5.06584	3.24275	-2.21464	-30.8165	-0.331318	0.000547999
GCGGAAACGTTGTATTACATC	1.12048897803452e-05	1.87187892096627e-05	0.0363636	0.0390756	-4.19748	0.178724	-4.42249	-5.39384	-3.90423	-5.26907	-4.65366	-4.23977	-6.94147	-3.88222	-4.40507	-3.93661	0.0737941	0.329781	-4.65342	0.721086	-6.63672	-55.3096	-1.50529	0.000547999
CGGTAGCAGTGTTGATTAAAG	7.76898615323605e-06	1.69661729480991e-05	0.0363636	0.0390756	-2.66831	0.696296	-2.85627	-2.86279	-1.6512	-2.66831	-2.29078	-1.70991	-4.74336	-3.79372	-3.01224	-3.19953	0.642428	0.782356	-3.53109	0.922967	-3.78722	-57.6968	-1.08563	0.000547999
GTAGCAGTGTTGATTAAAGAT	3.22976911887435e-06	6.2836454969346e-06	0.0363636	0.0390756	-2.56457	1.53101	-2.69107	-2.60764	-1.85239	-2.7177	-2.85012	-3.12362	-3.39811	-3.32981	-2.35626	-2.30365	1.47372	1.63329	-4.26719	0.48101	-8.8748	-76.0628	-2.89275	0.000547999
TAGCAGTGTTGATTAAAGATG	0.000390357	0.000454345	0.0363636	0.0390756	-1.51444	0.702968	-1.61427	-1.59357	-0.947345	-1.96004	-1.28872	-1.52207	-2.52745	-1.0093	-2.23167	-1.97313	0.61734	0.823533	-2.43244	0.588175	-3.8856	-30.0626	-1.39121	0.000547999
CAGTGTTGATTAAAGATGAGG	0.000308601	0.000384931	0.0363636	0.0390756	-6.60994	-0.826685	-6.98007	-6.79347	-5.17055	-6.02883	-11.0168	-7.29549	-9.85232	-5.33651	-12.4762	-7.00046	-0.999856	-0.569317	-6.38714	1.93029	-3.58596	-41.0019	-0.515229	0.000547999
AGTGTTGATTAAAGATGAGGA	0.000142113	0.000199226	0.0363636	0.0390756	-3.99325	-0.200794	-5.74416	-3.98693	-5.84843	-3.46498	-3.51735	-7.73993	-10.1377	-3.5437	-7.08569	-6.08467	-0.1786	-0.231557	-5.58317	2.33935	-2.51438	-87.1867	-0.538572	0.000547999
GTGTTGATTAAAGATGAGGAA	3.70098349344899e-05	4.69905213824603e-05	0.0363636	0.0390756	-2.98452	0.525917	-3.14819	-3.37932	-3.50114	-2.76066	-2.32203	-2.45039	-4.16001	-3.09392	-3.83449	-3.02374	0.493852	0.577771	-3.67551	0.602376	-6.2334	-63.1546	-1.89338	0.000547999
TGATTAAAGATGAGGAAGGGA	0.000119922	0.000159305	0.0363636	0.0390756	-8.0756	0.294314	-8.91002	-5.76721	-4.9706	-8.93753	-11.2868	-8.25749	-12.2034	-7.51157	-11.6151	-11.9057	0.232669	0.403717	-9.39178	3.14572	-2.99622	-51.0759	-0.636285	0.000547999
AAAGAAATGATCCTTTCTTAT	6.97062366419333e-05	9.67219508124131e-05	0.0363636	0.0390756	-10.1839	-0.246838	-11.0856	-7.27221	-6.42326	-11.4533	-11.5661	-12.17	-12.088	-12.3903	-11.3824	-12.6651	-0.219325	-0.31749	-10.926	3.35014	-3.10506	-58.668	-0.747486	0.000547999
CAGGGTGATTTTATTGGCGAA	0.00254927	0.00292649	0.0375	0.0402497	-8.3599	-4.269	-9.10897	-8.8897	-6.64435	-5.29118	-8.70589	-7.84156	-12.2541	-12.5186	-11.3778	-12.3821	-4.35236	-4.15444	-4.73231	3.33958	-1.44514	-21.3306	-0.0938063	0.000547999
TTGGCGAACTGGGCCTGTTTG	0.0206686	0.0219971	0.0482955	0.0512978	-6.28038	-4.09746	-6.61358	-6.19574	-6.67844	-11.3468	-7.40839	-5.24397	-12.4595	-5.36668	-7.33835	-6.20115	-3.88012	-4.42341	-2.47229	1.83774	-1.26106	-21.6248	-0.11122	0.00789047
CTGGGCCTGTTTGAAGAAGGC	0.00657047	0.00708098	0.0363636	0.0390756	-2.99703	-0.523355	-3.08407	-3.07369	-2.86257	-3.57706	-3.12117	-3.64832	-3.52207	-2.99439	-2.94057	-2.52144	-0.429739	-0.687234	-2.54864	0.44935	-5.57854	-33.071	-2.0159	0.000547999
TGGGCCTGTTTGAAGAAGGCC	0.00975117	0.0103611	0.0363636	0.0390756	-1.92627	-0.551799	-2.0176	-1.63051	-2.38634	-2.01708	-1.61476	-2.11226	-2.60593	-1.8966	-2.43403	-1.90616	-0.602816	-0.415026	-1.52578	0.377201	-3.94346	-25.4125	-1.28545	0.000547999
CCAGGAACGTAGCGCATGGGT	8.49841762965172e-05	0.000121263	0.0363636	0.0390756	-10.1051	-0.786957	-10.8649	-6.89685	-5.53578	-11.4054	-11.4179	-11.4562	-11.7948	-12.4727	-11.2265	-13.1659	-0.787291	-0.782813	-10.0515	3.50808	-2.80597	-37.3142	-0.648734	0.000547999
GGGTACGAGCTAAAACAGCAT	4.26689128441022e-05	6.60489295614571e-05	0.0363636	0.0390756	-10.1375	-0.461639	-11.0288	-7.09773	-6.53533	-11.6365	-11.2386	-11.7799	-12.5698	-11.8666	-11.6479	-11.9513	-0.420013	-0.515678	-10.5804	3.06531	-3.34379	-71.7021	-0.68363	0.000547999
GCTAAAACAGCATGTGAAGTG	2.5771474110584e-07	1.6064180108186e-06	0.0363636	0.0390756	-5.3474	0.546616	-5.83137	-4.98909	-4.20106	-5.42214	-4.87419	-6.74989	-7.29503	-6.80964	-5.74793	-6.3128	0.61206	0.43415	-6.33274	1.08485	-6.02038	-78.1506	-2.0139	0.000547999
CTAAAACAGCATGTGAAGTGG	2.08846940721356e-06	6.48432657067613e-06	0.0363636	0.0390756	-5.48199	0.239205	-5.92786	-5.17969	-4.32503	-6.44599	-4.92223	-5.45573	-9.05974	-6.58126	-6.2406	-6.26025	0.193323	0.302327	-6.29682	1.00792	-6.50326	-64.1385	-1.1082	0.000547999
GAAGTGGCGGAAATTTCCTAC	1.26836320236495e-05	2.27026047689421e-05	0.0363636	0.0390756	-2.44619	0.0167243	-3.23306	-3.29949	-2.31135	-2.18928	-3.48305	-3.4076	-4.67632	-2.29264	-3.59889	-2.41968	-0.0133184	0.0612674	-3.18959	0.743956	-4.69037	-56.1768	-1.35907	0.000547999
CGTCAGCTGATCCAGGTCAAC	2.98621002283908e-05	4.4943498089331e-05	0.0363636	0.0390756	-7.37481	1.48071	-7.73885	-5.26967	-4.2422	-8.9647	-8.01906	-7.76733	-12.7376	-7.7127	-8.35743	-7.34314	1.41938	1.55937	-9.22198	2.00822	-4.12906	-78.3407	-0.881997	0.000547999
CCCGCCGCCTGCAGGTCACCT	0.005928	0.00642414	0.0363636	0.0390756	-4.22368	-1.20183	-4.40056	-4.42149	-4.7135	-3.94043	-4.69048	-3.88996	-5.46247	-4.00136	-4.09	-5.24716	-1.09765	-1.45771	-3.20311	0.634748	-4.99075	-18.4705	-1.61749	0.000547999
ATCTGGCTTTCCTTGACGTGA	8.34917606356448e-05	0.000123439	0.0363636	0.0390756	-2.94229	-0.293686	-3.21841	-3.55249	-3.18754	-4.28612	-2.25703	-2.43409	-5.36619	-2.45918	-2.96314	-5.73353	-0.394343	-0.139416	-2.86376	1.04284	-3.0153	-36.8842	-0.609636	0.000547999
GGGCGTATCGCCCAGACGCTG	0.000132574	0.000171222	0.0363636	0.0390756	-10.0124	-1.2808	-10.8754	-8.11374	-6.95653	-11.406	-10.5147	-11.8234	-11.7628	-12.3046	-11.6785	-12.1234	-1.24444	-1.31012	-9.52168	2.97409	-3.1761	-45.8608	-0.578695	0.000547999
GCCCAGACGCTGCTGAATCTG	4.00946500371766e-05	6.08232770666654e-05	0.0363636	0.0390756	-9.25529	0.112568	-9.92503	-7.01592	-5.63471	-11.4176	-10.8649	-12.0985	-12.7967	-10.0538	-9.08105	-9.97822	0.107616	0.126291	-9.75462	3.04523	-3.3092	-52.9464	-0.712413	0.000547999
CTGCTGAATCTGGCGAAACAG	3.30053194306203e-05	5.28634776580148e-05	0.0363636	0.0390756	-10.2113	-0.0317687	-10.9991	-6.59804	-5.88945	-11.8205	-11.1361	-11.7114	-12.5191	-12.3622	-11.3927	-12.1549	-0.209367	0.269373	-10.9381	3.23139	-3.35955	-39.8533	-0.762518	0.000547999
CAGCCGGATGCCATGACCCAC	3.16139134462777e-05	5.1971193438447e-05	0.0363636	0.0390756	-10.1588	0.819447	-11.1024	-6.22441	-5.22181	-11.1119	-11.3009	-12.2029	-12.1098	-12.2812	-11.9466	-12.7315	0.761097	0.933464	-11.877	3.90611	-3.09419	-72.938	-0.709045	0.000547999
ATGCAGATCAAAATCACGCGC	0.000654432	0.000747138	0.0363636	0.0390756	-1.01067	0.632701	-1.31753	-1.60089	-0.881938	-0.66669	-1.31753	-0.914894	-2.67554	-0.997188	-1.69639	-1.83522	0.696526	0.526886	-1.95767	0.622213	-3.31584	-28.1627	-0.715365	0.000547999
TGCAGATCAAAATCACGCGCC	4.60044542042269e-05	7.30437503022669e-05	0.0363636	0.0390756	-10.2923	0.770751	-11.062	-5.99602	-4.44526	-11.5364	-11.3994	-11.9291	-12.6066	-12.2318	-11.6714	-12.7231	0.751559	0.8265	-11.746	3.97382	-2.91524	-71.0853	-0.661764	0.000547999
GTCAGATCGTTGGCTGCTCCC	4.36051595324858e-05	6.58324701610948e-05	0.0363636	0.0390756	-8.80103	0.282718	-9.41869	-6.18944	-5.44102	-11.49	-11.4213	-8.80832	-12.2527	-12.3786	-9.19788	-9.02753	0.205338	0.39017	-9.67739	2.8876	-3.44912	-54.9406	-0.706696	0.000547999
CGCGAAACCGTTGGTCGTATT	7.52407144236214e-05	0.000104963	0.0363636	0.0390756	-7.1865	-0.257686	-7.84616	-5.97919	-7.06135	-11.781	-8.08606	-6.49859	-12.5632	-6.89911	-9.28748	-8.39432	-0.281697	-0.229387	-7.58821	1.90585	-4.20718	-78.8873	-0.823172	0.000547999
GTTGGTCGTATTCTGAAGATG	7.32238728701307e-05	0.000110947	0.0363636	0.0390756	-0.607125	0.786341	-0.700411	-0.710182	-0.741463	-0.381393	-0.592321	-0.522019	-1.99446	0.0828095	-1.26675	-1.53034	0.795355	0.770008	-1.50835	0.629889	-2.6549	-35.7904	-0.774288	0.000547999
TTGGTCGTATTCTGAAGATGC	1.00293452929698e-05	1.98301780119861e-05	0.0363636	0.0390756	-0.567712	1.14412	-0.653114	-0.399628	-0.141691	-0.578675	-1.02244	-0.731631	-1.93003	-0.64441	-0.405655	-1.16374	1.13528	1.16081	-1.81805	0.434426	-4.36782	-31.8627	-1.04939	0.000547999
TTACGGCACGCGTTAATCCCG	0.036498	0.0382227	0.0721591	0.0756339	-5.80907	-4.13665	-6.17894	-5.63247	-5.41222	-5.73439	-6.7314	-4.65242	-6.33144	-12.2453	-9.11939	-7.08177	-3.94451	-4.53159	-2.07706	1.41033	-1.5757	-31.8885	0.0194795	0.0312696
TGGCGCAGACTGATTTATCAC	5.39493610159572e-05	6.87158357731938e-05	0.0363636	0.0390756	-1.84617	0.459517	-1.96001	-1.46367	-1.29096	-2.02165	-2.02096	-1.6638	-2.2856	-2.34398	-2.43142	-1.86213	0.444719	0.481482	-2.49273	0.348489	-6.76596	-39.1809	-2.12658	0.000547999
GGCGCAGACTGATTTATCACC	0.000133473	0.000162673	0.0363636	0.0390756	-6.34522	-0.298323	-6.89662	-5.74079	-5.76091	-11.1983	-6.13449	-7.39152	-6.14192	-7.59894	-7.20188	-9.15909	-0.285194	-0.326783	-6.62213	1.36878	-5.0431	-89.9615	-0.944588	0.000547999
CTGCTGATCGACCAGCTCCAT	3.67691250567561e-05	5.43366620890398e-05	0.0363636	0.0390756	-7.16527	0.531816	-8.00879	-5.73004	-5.28406	-7.46263	-6.09602	-7.85907	-9.78633	-10.1091	-11.2881	-9.05137	0.600982	0.442487	-8.42646	2.3169	-3.70211	-67.2408	-0.826809	0.000547999
TTCCCGCCTGCTGCAATATTG	1.08326214469874e-06	4.43812240430128e-06	0.0363636	0.0390756	-3.34432	0.190593	-3.67379	-2.73244	-3.10254	-4.32252	-4.17103	-3.291	-5.34139	-4.83948	-3.0938	-3.68444	0.17493	0.20823	-3.85982	0.77181	-5.35389	-62.113	-1.41415	0.000547999
ACGCTTATCCTCGGCGTCACC	0.0317731	0.0334235	0.184091	0.189588	1.4261	1.1274	1.51355	1.42762	0.971285	1.65819	1.80264	1.72113	1.57747	1.18371	1.51538	1.30855	1.16304	1.10035	0.362701	0.235374	1.17426	-1.17447	9.51008	0.155042
CGCTTATCCTCGGCGTCACCG	3.92850372789182e-05	4.92673779417021e-05	0.0363636	0.0390756	-3.86301	-0.514599	-4.03089	-4.60222	-4.09328	-3.60497	-3.3772	-3.65785	-5.33951	-3.83554	-5.50341	-4.11942	-0.530849	-0.473587	-3.50234	0.654025	-5.48439	-35.6478	-1.53795	0.000547999
GCGATTTTTACCCTCAGTCTG	0.00059469	0.000697573	0.0363636	0.0390756	-4.04715	0.172592	-4.19242	-4.08513	-4.37526	-3.34448	-4.10992	-3.54438	-4.90423	-4.68325	-5.1074	-3.96038	0.0417632	0.375787	-4.43653	0.652466	-6.37414	-35.9058	-2.14855	0.000547999
CGATTTTTACCCTCAGTCTGG	0.000325585	0.000413105	0.0363636	0.0390756	-2.64808	-0.799592	-2.81814	-3.00961	-2.43229	-2.11509	-2.74067	-2.71307	-5.35764	-2.49183	-3.32814	-4.15374	-0.851276	-0.747721	-2.03653	0.652401	-3.15114	-29.5351	-0.591379	0.000547999
GATTTTTACCCTCAGTCTGGC	0.000255791	0.000300604	0.0363636	0.0390756	-3.86539	-0.320904	-4.0229	-4.09258	-3.17318	-4.83496	-3.43264	-4.06684	-4.2829	-3.76024	-4.75149	-3.85827	-0.374087	-0.24439	-3.69601	0.49794	-7.28108	-74.9551	-2.16396	0.000547999
ATTTTTACCCTCAGTCTGGCG	3.18031344222644e-05	5.2533786174017e-05	0.0363636	0.0390756	-9.71631	1.08387	-10.5809	-5.58901	-4.98504	-11.3398	-11.4771	-11.9128	-9.72135	-12.5085	-11.2994	-12.9061	0.880996	1.36866	-11.5685	3.95679	-2.82464	-40.6593	-0.708523	0.000547999
TCTGGCGGGGAATATGCCGGT	0.00419379	0.00449671	0.0363636	0.0390756	-2.79569	-1.02365	-2.88195	-2.88655	-2.84562	-2.66931	-2.87673	-2.52498	-3.75108	-2.39929	-3.36184	-3.13934	-1.00514	-1.04941	-1.82906	0.457675	-4.00929	-19.0512	-1.24172	0.000547999
CTGGCGGGGAATATGCCGGTC	0.0220659	0.0231441	0.0389205	0.0417176	-3.93882	-1.88437	-4.14819	-4.7873	-2.66353	-3.62869	-3.69033	-4.96115	-4.25994	-3.93004	-4.27632	-4.80238	-1.69157	-2.15131	-2.32597	0.842281	-2.47597	-13.8076	-0.396553	0.00789047
GAGCCGCTGCTGATCTATGCG	0.000294289	0.000355916	0.0363636	0.0390756	-0.91742	0.496659	-1.05976	-1.10787	-0.78609	-1.86583	-1.07288	-0.477653	-2.04868	-1.22206	-0.918005	-0.545356	0.469905	0.554972	-1.53333	0.522778	-3.09956	-28.9494	-0.812068	0.000547999
ATGCGCTGGGCACGCTATGGT	7.52638418313416e-05	0.000110048	0.0363636	0.0390756	-10.1767	0.0422607	-11.0792	-6.16189	-4.90169	-11.7103	-11.1791	-12.2713	-11.8721	-12.3558	-11.5787	-12.5125	0.0440735	0.0354428	-11.0341	3.30821	-3.14666	-75.1897	-0.629829	0.000547999
GGTTCTGGTTCTGGCTGTGGC	6.68747614379046e-05	9.56159405988055e-05	0.0363636	0.0390756	-9.75102	-0.209012	-10.6738	-7.05976	-5.5926	-11.8236	-11.1392	-9.67009	-12.4885	-11.967	-11.3467	-12.3485	-0.339306	-0.0266111	-10.5106	3.82006	-2.79592	-47.579	-0.685836	0.000547999
TGTGGCGCGAACAGCCGCTGC	0.0542536	0.0562628	0.129261	0.133979	-9.72331	-5.72737	-10.6654	-6.71437	-5.46413	-11.2616	-11.1079	-9.93658	-12.5146	-12.0599	-11.3488	-12.6604	-6.70736	-4.90563	-4.9262	3.37908	-1.19828	-9.09326	0.462459	0.108532
GAACAGCCGCTGCGCGAGTCG	0.012182	0.013106	0.0363636	0.0390756	-2.89099	-0.146899	-2.95663	-2.94472	-3.09861	-3.08603	-2.81564	-2.4951	-3.58468	-3.14488	-2.883	-2.68162	-0.279777	0.083342	-2.84453	0.400233	-7.2808	-36.1237	-2.41737	0.000547999
AGTCGCTGAGCCTGCTGTATC	6.33210750271865e-07	3.03940141976858e-06	0.0363636	0.0390756	-3.28033	1.05916	-3.41625	-3.38866	-3.61228	-3.80612	-3.03713	-2.81128	-5.77923	-3.68564	-3.28832	-2.7475	0.979297	1.1798	-4.49776	0.550786	-8.48999	-55.74	-1.39827	0.000547999
ATCGTGAACTGGCAGACTACT	4.30257499442998e-05	6.49839037803829e-05	0.0363636	0.0390756	-10.1484	-0.2947	-10.984	-7.52186	-6.74591	-11.5211	-11.1522	-11.4276	-11.8976	-12.3361	-11.5409	-12.3014	-0.441019	-0.115428	-10.9082	2.88906	-3.6352	-51.6557	-0.737225	0.000547999
ATGCTGACTCAGCACGCCGAT	0.00108949	0.00121808	0.0363636	0.0390756	-0.762587	0.541735	-0.790966	-0.781296	-0.695917	-1.39378	-0.191331	-0.81065	-1.61725	-0.854198	-0.820842	-0.72936	0.572421	0.485885	-1.32909	0.415474	-3.44426	-32.6543	-0.864615	0.000547999
TGCTGACTCAGCACGCCGATC	0.00664804	0.00708084	0.0363636	0.0390756	-2.72356	-1.28518	-2.80726	-2.84236	-2.68668	-2.30393	-2.97672	-2.7687	-3.78762	-3.03568	-2.07564	-2.76557	-1.24797	-1.30371	-1.49034	0.439745	-3.04914	-18.3317	-0.700562	0.000547999
CCCCCGCTACTGGCGCGCCAG	0.0111524	0.0118098	0.0366477	0.0393692	-4.37553	-2.5697	-4.477	-4.42161	-4.22785	-3.5326	-5.25418	-3.93574	-5.02474	-4.56723	-4.65748	-4.57013	-2.58949	-2.49289	-1.8757	0.637794	-2.89737	-15.6283	-0.753969	0.000547999
GCATCGCAATAATGATTACAA	4.53611426141852e-05	6.82479814496928e-05	0.0363636	0.0390756	-10.2093	-0.790412	-11.1431	-8.29276	-6.3694	-11.7637	-11.6967	-12.4719	-11.8823	-12.6373	-11.6362	-12.3262	-0.94754	-0.549882	-10.2505	3.30715	-3.1993	-65.9299	-0.775083	0.000547999
AAGCGGATGCTGCGCGCCTTT	2.11205791019671e-05	3.40182828271349e-05	0.0363636	0.0390756	-1.40933	0.275311	-1.53565	-1.61128	-2.49513	-1.24431	-1.04263	-1.66336	-2.08962	-1.53835	-1.41054	-0.90537	0.281849	0.267414	-1.75303	0.445586	-4.0906	-37.2936	-1.07459	0.000547999
AGCGGATGCTGCGCGCCTTTC	5.60962625030235e-07	2.54942900217767e-06	0.0363636	0.0390756	-6.85033	-0.00746254	-7.08302	-6.93735	-5.9489	-6.61178	-6.57096	-6.67615	-9.81269	-8.25368	-7.34185	-8.52739	-0.057439	0.110829	-7.06561	1.10563	-6.4413	-67.2681	-1.63569	0.000547999
CTGCGCGCCTTTCAGGAGGCG	0.000954552	0.00108122	0.0363636	0.0390756	-8.15767	-3.40959	-8.48104	-8.77627	-7.62072	-8.26066	-8.82619	-7.82722	-12.4414	-7.88708	-9.04788	-8.63208	-3.54029	-3.19263	-5.09164	1.113	-4.50136	-24.3021	-0.747301	0.000547999
TTTCAGGAGGCGCTGGATTTG	0.00301131	0.00338739	0.0366477	0.0393696	-6.1004	-2.85339	-6.79067	-6.91272	-5.69172	-3.93512	-7.60385	-12.3398	-8.20868	-4.92737	-5.98862	-7.48961	-2.90444	-2.77108	-4.04376	1.80197	-2.21764	-29.7181	-0.177705	0.000547999
TTCAGGAGGCGCTGGATTTGC	0.000275614	0.000337322	0.0363636	0.0390756	-2.25409	-0.462836	-2.38987	-2.79559	-1.92836	-2.8863	-2.29808	-2.33357	-4.43036	-2.11643	-2.00147	-2.73124	-0.508567	-0.387511	-1.91119	0.49362	-3.93873	-35.4094	-0.685537	0.000547999
ATCTCGGTCAGCCTGCACCAG	0.000108318	0.000144301	0.0363636	0.0390756	-1.00673	1.28745	-1.05288	-1.02987	-1.30518	-0.99371	-0.266908	-1.15965	-2.76061	-1.14784	-0.980173	-0.259999	1.19865	1.42507	-2.3606	0.405131	-5.29995	-40.4419	-0.860826	0.000547999
TCTCGGTCAGCCTGCACCAGC	0.000482912	0.000557229	0.0363636	0.0390756	-1.75683	0.580564	-1.80869	-1.81451	-2.04252	-1.95257	-1.80357	-1.63339	-2.62444	-1.67541	-1.82894	-1.49364	0.530246	0.650136	-2.39667	0.28862	-8.68027	-59.9524	-2.15527	0.000547999
CGGTCAGCCTGCACCAGCCGG	9.95576139766534e-05	0.000139356	0.0363636	0.0390756	-10.0824	-2.29896	-11.0729	-7.56179	-7.49582	-11.6182	-11.3997	-11.9672	-11.6417	-12.8157	-11.7119	-12.2826	-2.14456	-2.61717	-8.70955	2.92045	-2.86958	-43.5417	-0.609874	0.000547999
CCGGAAGAGGTGCAAAAGCTG	0.000216298	0.000284062	0.0363636	0.0390756	-7.557	0.256725	-8.18158	-6.09037	-5.24947	-8.18158	-9.05048	-12.2181	-9.00984	-8.14764	-10.877	-1.94117	0.156995	0.421618	-8.4686	3.19872	-2.54745	-55.0949	-0.34396	0.000547999
CGGAAGAGGTGCAAAAGCTGG	0.00292211	0.00320669	0.0363636	0.0390756	-1.71188	-0.125421	-1.83104	-1.92451	-1.49034	-1.53948	-1.81419	-1.74117	-2.71314	-1.2382	-2.50447	-2.10104	-0.206396	-0.0158108	-1.692	0.458446	-3.99321	-19.8821	-1.12597	0.000547999
AAGCTGGTGGAACGCAGCCAT	3.45043395142872e-05	5.43619193766962e-05	0.0363636	0.0390756	-9.73829	0.589331	-10.6099	-6.77566	-5.87709	-11.7173	-8.91457	-11.5981	-11.9889	-12.6291	-11.2131	-11.9555	0.375898	0.809554	-10.9269	3.33189	-3.19399	-40.566	-0.819633	0.000547999
AGCTGGTGGAACGCAGCCATG	9.25552058101034e-08	1.0353008558168e-06	0.0363636	0.0390756	-4.57448	0.550917	-5.2987	-5.6457	-3.94752	-6.32858	-4.49765	-5.40098	-5.78239	-4.15953	-4.19637	-5.7206	0.562819	0.540933	-5.98876	0.790241	-7.30274	-109.23	-2.20203	0.000547999
CCATGCGGAGCAGGTGATTCG	6.39205385139009e-05	8.07993629482455e-05	0.0363636	0.0390756	-1.87896	0.656858	-2.02519	-2.25918	-1.31824	-0.87887	-2.17108	-2.04492	-2.8091	-2.35546	-1.45573	-1.90176	0.605215	0.721569	-2.62993	0.638381	-3.9249	-41.6327	-1.23687	0.000547999
CATGCGGAGCAGGTGATTCGC	6.26570171949092e-05	8.9158872369242e-05	0.0363636	0.0390756	-10.0883	-0.231846	-10.9178	-7.25377	-5.76995	-11.571	-11.0356	-12.175	-12.2517	-12.2873	-11.6909	-12.8346	-0.20903	-0.262731	-10.8885	3.12844	-3.39413	-71.7582	-0.699351	0.000547999
GCAAACCGTCGCCGCGCGCCT	8.71408429814077e-05	0.000120545	0.0363636	0.0390756	-9.65137	-1.95799	-10.6061	-8.86386	-8.14075	-11.8678	-11.4733	-12.1133	-12.2429	-12.3127	-7.68683	-12.6784	-1.93038	-2.00415	-9.0229	2.50619	-3.79998	-38.9503	-0.71664	0.000547999
GCCGCGCGCCTGCGGGTGCTG	0.000543164	0.000651409	0.0363636	0.0390756	-8.00748	-2.48254	-8.61439	-8.85018	-7.54943	-7.00321	-11.6529	-12.5015	-10.1972	-7.13231	-11.3382	-7.58639	-2.64217	-2.21035	-6.07273	2.1466	-3.36754	-34.0308	-0.475379	0.000547999
ATGCAAAAGCAGATTGGCGCG	0.0015677	0.00174298	0.0363636	0.0390756	-1.43188	0.476282	-1.55223	-1.61739	-1.9228	-1.33116	-1.05762	-1.1042	-2.26667	-1.8796	-1.55223	-1.43366	0.533629	0.379752	-2.02884	0.386408	-5.42031	-38.6346	-1.37955	0.000547999
TGCAAAAGCAGATTGGCGCGC	0.00645321	0.00695762	0.0363636	0.0390756	-1.93827	0.085309	-1.99905	-2.08995	-1.89121	-1.668	-2.11785	-1.77304	-1.92881	-2.03925	-2.23344	-2.03428	0.0414004	0.146381	-2.09897	0.223298	-9.58228	-52.1543	-4.04301	0.000547999
ATTGGCGCGCTGGAAAAAATT	5.92647904799523e-05	8.67869560752223e-05	0.0363636	0.0390756	-10.1822	0.221227	-11.077	-6.99686	-5.66071	-11.9676	-11.4032	-11.9842	-12.216	-12.2284	-11.4296	-12.844	0.25831	0.161884	-11.7149	3.69552	-2.84779	-56.7121	-0.826319	0.000547999
GAAAAAATTGCGAATCAGCAT	0.000782022	0.000894721	0.0363636	0.0390756	-3.53756	-1.07009	-3.63076	-4.00709	-4.48079	-2.3138	-3.58192	-3.72069	-3.87631	-3.52183	-3.25398	-3.55491	-1.1398	-0.956011	-2.61523	0.466177	-5.35051	-31.1469	-1.09487	0.000547999
CGCCTGCCGTTATTTCCTGCG	0.00060891	0.00073604	0.0366477	0.0393686	-3.18366	-1.13849	-3.4278	-3.43889	-4.1883	-3.15721	-2.0668	-2.99332	-3.63175	-1.68463	-4.54103	-3.78809	-1.22099	-1.05593	-2.25847	0.779805	-2.48449	-16.4832	-0.357441	0.000547999
GCGTTGAAAAATTATCTTTCC	5.44509461205715e-05	7.8971150359726e-05	0.0363636	0.0390756	-9.63601	-0.504198	-10.6395	-7.87721	-6.95128	-9.0637	-11.3545	-11.8449	-12.7171	-12.8061	-11.6136	-12.3057	-0.589751	-0.348268	-10.3842	2.76715	-3.85024	-51.0967	-0.865919	0.000547999
AATCACCGGCGCTGCGCAACG	0.00956292	0.0104611	0.0602273	0.0634713	-7.40845	-4.61039	-8.60521	-7.42872	-6.45229	-8.94345	-11.3672	-11.8923	-12.4485	-5.28585	-5.38995	-12.5292	-4.68101	-4.49844	-3.92731	3.84852	-1.06105	-13.7878	0.0299448	0.0387752
ATGTTAAGCATCGCCAGCCTG	4.56761105547916e-06	9.1523227321018e-06	0.0363636	0.0390756	-5.60188	-0.623465	-6.04769	-5.42892	-5.29963	-5.04165	-7.46127	-6.05713	-6.96898	-7.57031	-5.38883	-8.21736	-0.669131	-0.560313	-5.81287	1.13955	-5.04379	-55.1136	-1.4228	0.000547999
TGTTAAGCATCGCCAGCCTGA	0.000130144	0.000160233	0.0363636	0.0390756	-1.03541	1.34107	-1.14133	-1.17301	-1.03152	-0.902011	-1.43774	-0.719587	-1.85006	-1.172	-0.823061	-1.24553	1.29714	1.39244	-2.49513	0.317444	-7.6922	-72.5706	-2.1666	0.000547999
GTTAAGCATCGCCAGCCTGAT	0.000130982	0.000168314	0.0363636	0.0390756	-6.50318	0.612101	-6.98685	-5.8845	-5.91154	-6.4919	-7.41787	-12.7332	-11.9596	-6.1864	-7.45678	-7.39186	0.562669	0.664245	-7.60494	1.43577	-5.41485	-82.357	-0.633228	0.000547999
TTAAGCATCGCCAGCCTGATG	9.21651373132691e-08	1.06889475325651e-06	0.0363636	0.0390756	-3.39887	1.49176	-3.50854	-3.27978	-2.74719	-3.51727	-3.16161	-3.47549	-5.66427	-4.47041	-3.5657	-3.74528	1.49967	1.47288	-4.97442	0.664979	-7.70588	-142.751	-1.76863	0.000547999
ATGGGGAGCGCGCTGCATCTG	0.000199093	0.000257433	0.0363636	0.0390756	-9.84018	-1.84618	-10.6377	-6.8141	-5.55478	-11.337	-10.7284	-12.3704	-12.4407	-10.2186	-11.7022	-12.5386	-1.86744	-1.82241	-8.70649	3.78381	-2.31713	-50.2857	-0.432659	0.000547999
GCTGCATCTGCCGAAACCTTA	5.12986246330913e-07	2.31922483175845e-06	0.0363636	0.0390756	-2.78929	0.602382	-2.96223	-2.95719	-2.6868	-2.04843	-4.06242	-2.71706	-3.62212	-2.40784	-3.30188	-3.77508	0.588662	0.623539	-3.52384	0.637081	-5.64616	-71.6157	-1.71675	0.000547999
ATGACGGTGCTGTTTGTCACC	0.0101972	0.0110082	0.0366477	0.0393691	-0.627115	0.0289628	-1.00183	-1.06911	-0.480724	-1.00604	-0.373068	-0.62503	-2.02617	-0.506583	-1.54959	-1.51511	-0.0599659	0.177183	-0.993118	0.55706	-1.84186	-17.6869	-0.2885	0.000547999
TGTTTGTCACCCAGAACGGTT	4.38976598853258e-05	6.21596555227768e-05	0.0363636	0.0390756	-7.64843	0.838921	-8.21386	-5.65659	-5.38064	-11.1066	-8.76411	-12.0071	-10.084	-7.88616	-7.14609	-8.10345	0.764406	0.970896	-9.00367	2.44134	-3.73434	-49.829	-0.83746	0.000547999
GTTTGTCACCCAGAACGGTTA	4.65005932699182e-05	7.61182911597609e-05	0.0363636	0.0390756	-3.09323	0.0880153	-3.2926	-3.43412	-2.86993	-0.509931	-3.36549	-3.02172	-5.2742	-3.69412	-2.96463	-3.41337	0.0621634	0.111497	-3.27683	0.676632	-3.91128	-61.1538	-0.20736	0.000547999
CACCGTTCAGCCGGTACGCTG	6.76185697022429e-05	9.5048568020399e-05	0.0363636	0.0390756	-10.1509	-1.50247	-10.9788	-7.56564	-7.49134	-11.3798	-11.0505	-12.1956	-12.4898	-12.0843	-10.9861	-12.2859	-1.56113	-1.40005	-9.47927	2.77092	-3.45154	-48.3635	-0.725804	0.000547999
ACCGTTCAGCCGGTACGCTGG	0.00265516	0.00290265	0.0363636	0.0390756	-0.539981	0.796196	-0.676362	-0.881512	-0.672228	-0.43846	-0.280638	0.382556	-0.857461	-1.03333	-0.529865	-0.968591	0.731169	0.872597	-1.56938	0.403844	-3.49828	-19.5872	-0.795775	0.000547999
GTGACGCTGCACTTCCATATT	0.000322108	0.000374945	0.0363636	0.0390756	-2.71842	-0.269751	-2.97453	-2.02298	-3.07879	-2.71581	-2.42944	-3.13861	-3.73489	-3.08394	-3.16793	-2.33616	-0.215229	-0.368248	-2.62373	0.511291	-4.95394	-39.1437	-1.43335	0.000547999
TGACGCTGCACTTCCATATTC	6.22200706633633e-05	7.98790673755662e-05	0.0363636	0.0390756	-0.242327	1.26251	-0.350486	-0.236522	0.0629414	-0.34869	0.25291	-0.189945	-1.08076	-0.600964	-0.59117	-0.567687	1.23461	1.29277	-1.61393	0.319236	-5.10229	-45.1933	-1.30199	0.000547999
CGCTGCACTTCCATATTCCGG	8.89486618751583e-05	0.00012434	0.0363636	0.0390756	-10.124	-1.04542	-11.0023	-7.35793	-6.13197	-11.9199	-11.3498	-11.8896	-12.2463	-12.3114	-11.515	-12.4274	-0.93309	-1.23203	-9.60258	3.52284	-2.86553	-37.0662	-0.542939	0.000547999
CTGATGCTGTTTATCACGCTG	6.65137688865414e-05	9.55399291151857e-05	0.0363636	0.0390756	-9.45977	0.366901	-10.2603	-6.3409	-5.33359	-11.4985	-11.5059	-9.53958	-9.85555	-12.1177	-11.5591	-12.1771	0.389051	0.339521	-10.8434	3.38827	-3.24307	-68.8949	-0.696179	0.000547999
GATCATCCGTAAAAACTACGG	0.0311477	0.0326919	0.0363636	0.0390756	-3.47696	-1.59422	-3.71082	-3.41091	-4.21632	-3.11599	-3.37117	-3.97396	-3.89428	-3.75392	-2.71235	-4.3289	-1.80798	-1.31259	-2.0892	0.673153	-3.06317	-14.235	-0.989855	0.000547999
AAAAACTACGGCTGGGCGACG	2.44252919384112e-07	1.7818261306803e-06	0.0363636	0.0390756	-5.02423	1.32492	-5.34883	-4.31363	-3.61539	-6.42691	-5.62616	-4.44169	-7.52342	-5.16849	-5.49407	-5.94976	1.30573	1.36624	-6.89685	1.02034	-6.67888	-108.365	-1.68644	0.000547999
AAAACTACGGCTGGGCGACGG	0.000354571	0.00044505	0.0363636	0.0390756	-8.24192	-0.644509	-8.96276	-6.35043	-5.77315	-11.0426	-11.1834	-2.37021	-9.00792	-9.40105	-9.3758	-12.4712	-0.562229	-0.807537	-7.80327	3.19424	-2.39558	-38.7708	-0.290609	0.000547999
TATACCCTGCAATTGTTAACC	4.03449964031007e-05	5.92331688376754e-05	0.0363636	0.0390756	0.756885	2.18212	0.737925	0.741211	0.744834	1.27942	0.508427	0.740908	-0.270293	0.564792	0.768016	0.841376	2.1436	2.24729	-1.48062	0.26473	-5.22248	-44.2806	-1.03045	0.000547999
TGCAATTGTTAACCCTGAACG	2.95483245006024e-06	7.67560423644378e-06	0.0363636	0.0390756	-5.96131	-0.171036	-6.22033	-5.21568	-4.79603	-5.80093	-6.42268	-6.29084	-8.10882	-6.692	-8.97247	-6.08584	-0.155382	-0.208706	-6.09287	1.2824	-4.72524	-52.9512	-1.12984	0.000547999
GTCTGGCTATGGCCGCAGTGG	0.00376224	0.00428162	0.0363636	0.0390756	-4.38316	-2.37697	-4.49941	-4.47042	-4.34746	-5.97914	-3.65755	-3.97588	-8.50757	-4.49717	-4.4659	-9.19527	-2.31589	-2.47765	-2.17807	1.12435	-2.16707	-26.4358	-0.200036	0.000547999
GCAGTGGCAGAGCGGCCTGCT	0.000223367	0.00027532	0.0363636	0.0390756	-1.8098	0.24958	-1.95718	-0.72277	-1.68476	-1.75453	-1.75374	-2.25728	-3.34062	-1.93413	-2.60322	-3.31279	0.168319	0.35503	-2.2368	0.815573	-2.63484	-31.4128	-0.719598	0.000547999
CGAAAAAACGCCCACGACGCG	0.00866535	0.00925216	0.0363636	0.0390756	-2.67597	-1.73261	-2.78948	-2.42877	-2.55103	-3.22792	-2.62311	-3.06777	-4.74026	-2.74126	-2.60852	-3.49834	-1.75622	-1.68739	-1.13852	0.537487	-2.11814	-21.8051	-0.344211	0.000547999
GAAAAAACGCCCACGACGCGC	0.00049743	0.000557164	0.0363636	0.0390756	-4.27596	0.179132	-4.39501	-4.2431	-3.36678	-3.95709	-4.58981	-4.52432	-5.71905	-5.16269	-4.26778	-4.44254	0.274719	0.0261256	-4.5961	0.589134	-7.82147	-46.2127	-2.38792	0.000547999
AACGCCCACGACGCGCTGGAG	5.81528707794282e-06	1.3067304723624e-05	0.0363636	0.0390756	-5.00171	0.347664	-5.33169	-4.6785	-4.23327	-5.53022	-5.12577	-5.99718	-9.15441	-5.88487	-5.45081	-4.38222	0.355152	0.329749	-5.67438	0.98391	-5.982	-76.2892	-1.0403	0.000547999
CACGACGCGCTGGAGGCGGAC	0.00272246	0.00292256	0.0363636	0.0390756	-3.08323	-1.12874	-3.19321	-2.83884	-3.23045	-3.17177	-4.03861	-2.96516	-3.15729	-3.41392	-3.87082	-2.2935	-1.1751	-1.05378	-2.1251	0.538083	-3.96217	-30.1227	-1.0904	0.000547999
ACGACGCGCTGGAGGCGGACC	3.88991307664327e-05	4.88821817813986e-05	0.0363636	0.0390756	-2.19074	0.424113	-2.31404	-2.87879	-2.13375	-2.87851	-1.887	-1.38565	-3.53746	-2.16043	-2.41448	-2.38513	0.434956	0.414896	-2.76393	0.549876	-4.80105	-49.9887	-1.63981	0.000547999
GGCGACGCCGCTGGCCTACCA	5.89015783606546e-05	8.51688528970694e-05	0.0363636	0.0390756	-9.78189	-1.26935	-10.4838	-8.31696	-6.84692	-11.3467	-11.007	-11.8587	-12.185	-10.0502	-12.0007	-12.2575	-1.30581	-1.21448	-9.29333	2.73979	-3.41007	-31.407	-0.687794	0.000547999
GCCGCTGGCCTACCAACGAAT	9.47671491696598e-05	0.000125643	0.0363636	0.0390756	-10.7517	-2.43629	-11.412	-11.5756	-8.52755	-11.7374	-11.0852	-11.1537	-12.4483	-12.0623	-11.1359	-12.1011	-2.61729	-2.16279	-9.00557	2.41808	-4.09404	-27.6244	-0.804024	0.000547999
AACTCGCTCAATCAGGCGATG	6.52409019245239e-05	8.32346687946209e-05	0.0363636	0.0390756	-3.58988	0.525911	-3.66908	-3.56913	-3.59939	-3.87561	-4.28845	-3.33097	-4.82737	-3.62406	-3.25728	-4.81133	0.459375	0.636055	-4.23676	0.433622	-9.69127	-60.5006	-2.69672	0.000547999
ACTCGCTCAATCAGGCGATGC	7.44740452019988e-06	1.09781827581217e-05	0.0363636	0.0390756	-2.89701	0.795142	-3.02892	-3.05834	-2.78617	-2.779	-3.91169	-2.74992	-4.03672	-3.17381	-2.67651	-3.18591	0.761367	0.833166	-3.82273	0.486709	-8.12605	-70.4126	-2.47439	0.000547999
CTCAATCAGGCGATGCAGGAA	1.45298395259843e-05	2.14157334325886e-05	0.0363636	0.0390756	-4.02159	0.497611	-4.12453	-3.76159	-4.13877	-3.82982	-3.99255	-4.32551	-5.85582	-4.1388	-4.71432	-4.00069	0.43458	0.614377	-4.64018	0.420299	-11.2828	-94.1459	-2.05546	0.000547999
CCGGGCTTTAATAGCCACTAT	0.00142993	0.00162678	0.0363636	0.0390756	-4.68225	-0.976573	-5.01355	-5.08857	-5.35726	-4.54299	-4.34706	-4.13603	-7.78765	-5.22801	-6.08528	-3.59689	-1.23296	-0.662862	-4.01087	1.00823	-4.36454	-23.6372	-0.979781	0.000547999
CGGGCTTTAATAGCCACTATC	9.39576080019191e-05	0.00012521	0.0363636	0.0390756	-4.34801	-1.63235	-4.49902	-4.45895	-4.74391	-3.2181	-3.81698	-4.65368	-5.64929	-4.51438	-3.37743	-5.50014	-1.64104	-1.59673	-2.89991	0.824693	-3.40728	-25.5812	-0.805945	0.000547999
AATAGCCACTATCTGGAAGAT	5.9054254426584e-05	8.70075190702747e-05	0.0363636	0.0390756	-10.0399	0.753799	-10.8573	-5.90328	-4.90315	-11.7999	-10.7794	-11.577	-12.11	-12.9853	-11.4428	-12.2457	0.737119	0.762906	-11.6271	3.50916	-3.22154	-64.9997	-0.766034	0.000547999
TGACCCACAGCCAGTTTATTG	0.00344575	0.00388647	0.0363636	0.0390756	-7.96584	-4.23694	-9.41156	-7.74348	-6.39085	-11.7475	-11.258	-6.85809	-12.615	-12.5624	-7.5002	-11.852	-4.55761	-3.75965	-5.60019	3.65382	-1.7137	-13.7723	-0.228774	0.000547999
ACGCCATGACCACCCTGGCGC	0.000226283	0.000266303	0.0363636	0.0390756	-5.19071	-1.47931	-5.37193	-5.27189	-4.1583	-4.33133	-6.44027	-6.2635	-6.71308	-5.45205	-5.44745	-4.8171	-1.52088	-1.39359	-3.86215	0.914436	-4.21217	-32.4383	-1.21908	0.000547999
GCGCGCGAGCATACAATGCTG	8.14526671945022e-05	9.83598141995788e-05	0.0363636	0.0390756	-2.86184	-0.0917279	-3.01	-3.75114	-2.63482	-2.80908	-2.7797	-3.5154	-3.51233	-2.46384	-3.35924	-2.97271	-0.0899209	-0.100589	-2.85883	0.431799	-6.75794	-35.8053	-2.1342	0.000547999
CGCGAGCATACAATGCTGACG	0.000132457	0.00015296	0.0363636	0.0390756	-2.93681	0.531413	-3.00913	-3.00465	-2.55893	-2.80355	-3.26468	-2.97715	-4.25821	-3.19616	-3.03896	-2.80627	0.50201	0.569062	-3.53082	0.351009	-10.1816	-66.3836	-2.13815	0.000547999
GCGAGCATACAATGCTGACGA	5.95440990886258e-05	8.6483829580309e-05	0.0363636	0.0390756	-9.52367	-0.225601	-10.292	-7.39551	-6.56612	-12.4142	-9.07749	-11.8383	-12.8485	-10.1087	-11.4406	-12.7508	-0.23195	-0.211016	-10.0114	3.10004	-3.32812	-57.1139	-0.694052	0.000547999
CGCAGCGGTATCTGCAATCGT	4.08898435168864e-05	6.15087484506054e-05	0.0363636	0.0390756	-9.25146	-0.018079	-9.96611	-7.07592	-5.51673	-9.25044	-10.9654	-12.3325	-12.0195	-10.0777	-11.3139	-9.97467	-0.0601009	0.0664719	-10.0027	2.79821	-3.56857	-55.166	-0.726272	0.000547999
CTTCAGCGCTGCCAGCAGCGG	0.00105825	0.00123591	0.0363636	0.0390756	-4.16031	-1.76395	-4.80015	-5.2457	-3.36719	-3.48154	-4.16031	-3.40608	-6.88424	-5.73865	-7.26341	-4.80015	-1.63719	-1.94447	-2.99558	1.54986	-2.09728	-21.2239	-0.376772	0.000547999
GCCAGCAGCGGCTGGAGTATG	0.144877	0.14855	0.343466	0.34995	-4.1966	-3.46328	-4.37529	-6.44834	-4.20566	-2.16444	-5.0215	-2.78423	-6.98992	-4.09447	-4.31954	-4.65845	-3.6189	-3.16546	-0.945627	1.55701	-0.586199	-8.34384	2.3528	0.242189
AGCGGCTGGAGTATGACGGAC	0.000225236	0.000282306	0.0363636	0.0390756	-1.32839	0.13532	-1.4131	-1.81152	-1.49506	-1.02415	-0.801222	-1.40006	-2.65698	-1.36137	-0.934732	-2.16233	0.140726	0.126165	-1.52407	0.524792	-2.80327	-25.6975	-0.709769	0.000547999
GCGGCTGGAGTATGACGGACC	0.00224606	0.00245076	0.0363636	0.0390756	-2.12	-0.346307	-2.23308	-2.28933	-2.03732	-2.13752	-2.7393	-1.75663	-2.95025	-1.89661	-2.19439	-2.6183	-0.308128	-0.404745	-1.86418	0.410854	-4.81905	-27.8238	-1.47179	0.000547999
GAGTATGACGGACCGGGAAGT	0.00244947	0.00270814	0.0366477	0.039369	-1.16935	-0.0858548	-1.24565	-2.24312	-0.872516	-1.16005	-2.24321	-0.541879	-1.82026	-1.74171	-1.1928	-1.14615	-0.0364548	-0.166267	-1.16807	0.595985	-1.99752	-23.0226	-0.461262	0.000547999
AGTATGACGGACCGGGAAGTT	4.92332243340496e-05	6.25303254666929e-05	0.0363636	0.0390756	-2.11588	0.447923	-2.19339	-2.26273	-2.15536	-1.5938	-2.22447	-2.00965	-3.83338	-2.84476	-2.25663	-1.91031	0.40833	0.495434	-2.67	0.421305	-6.68126	-54.5007	-1.23219	0.000547999
GTATGACGGACCGGGAAGTTC	0.000105489	0.000140205	0.0363636	0.0390756	-7.30008	-0.519219	-7.92885	-7.13749	-5.79106	-5.43287	-11.536	-9.76929	-8.96121	-7.02083	-11.6068	-8.12776	-0.551321	-0.486829	-7.60199	2.18315	-3.4017	-71.054	-0.617303	0.000547999
TATGACGGACCGGGAAGTTCG	7.17376737132124e-05	0.000102014	0.0363636	0.0390756	-10.0966	-0.366009	-10.8996	-7.1573	-6.2728	-11.8193	-10.7343	-12.0739	-12.34	-12.1774	-11.2579	-12.8733	-0.331905	-0.424533	-10.4319	3.87243	-2.7518	-36.7454	-0.70836	0.000547999
GGACCGGGAAGTTCGGGGGAT	4.24288931765721e-05	6.54929522523558e-05	0.0363636	0.0390756	-10.1193	-0.107287	-10.9658	-6.75025	-5.49245	-11.5238	-11.4239	-11.6058	-12.0759	-12.7689	-11.5771	-12.356	-0.355311	0.192312	-10.6801	3.67973	-2.65678	-28.9475	-0.714195	0.000547999
AGTTCGGGGGATGTGAATATT	0.00020374	0.000235015	0.0363636	0.0390756	-0.702582	1.16259	-0.747219	-1.41332	-0.751308	-0.755871	-0.0725992	-0.691778	-1.97581	-0.209345	-0.702718	-0.852934	1.11926	1.24345	-1.90943	0.625299	-3.19896	-41.9424	-0.953007	0.000547999
GTTCGGGGGATGTGAATATTC	1.15805482626609e-05	1.95620072111053e-05	0.0363636	0.0390756	-2.0329	0.288088	-2.07459	-2.08609	-1.40067	-1.79609	-2.31061	-2.04405	-3.54655	-2.05116	-2.09115	-2.09113	0.283648	0.294511	-2.38213	0.32723	-7.45614	-47.0984	-1.14658	0.000547999
GATGTGAATATTCTGGAAGCG	0.00161671	0.00184543	0.0363636	0.0390756	-3.24226	-1.65408	-3.74382	-3.75998	-2.84632	-3.03138	-5.12377	-3.11248	-6.02431	-3.94341	-4.95165	-3.09575	-1.72656	-1.5389	-2.0348	1.02186	-2.07671	-23.1988	-0.477633	0.000547999
ATGTGAATATTCTGGAAGCGC	7.24495981412072e-08	9.00473967526206e-07	0.0363636	0.0390756	-5.70525	0.786657	-5.82995	-5.69062	-4.32664	-6.35782	-5.77248	-5.67978	-7.78987	-5.72867	-5.73186	-7.19597	0.736034	0.868546	-6.78398	1.03896	-6.9708	-85.9839	-2.00308	0.000547999
AAGCGCCGGAGATGCTCTCCC	1.12798909618259e-07	1.15761300488869e-06	0.0363636	0.0390756	-5.55117	1.36875	-5.99383	-5.07267	-3.62799	-5.18838	-6.68615	-5.52735	-7.53041	-6.86776	-6.08925	-6.50315	1.296	1.48961	-7.28716	1.08076	-6.95943	-89.1497	-1.87035	0.000547999
CCCACGGGCCGTTAAGCACTC	3.76429867877702e-06	8.34600164313445e-06	0.0363636	0.0390756	-3.84537	-0.412472	-4.11533	-3.48948	-4.29839	-4.19792	-5.04119	-3.73643	-5.88583	-4.71086	-3.55088	-3.73693	-0.437997	-0.392185	-3.63482	0.620999	-5.73781	-71.3586	-1.2519	0.000547999
CACTCTCGAACAACATCTGCA	4.83882944577875e-05	7.48538372714098e-05	0.0363636	0.0390756	-10.2042	1.72896	-11.1027	-4.94194	-4.18861	-11.8528	-11.2062	-11.8645	-12.6244	-12.1311	-11.723	-12.3224	1.66601	1.81488	-12.9276	4.72745	-2.54903	-51.0784	-0.578034	0.000547999
GAACAACATCTGCAGCGGGTG	3.17045884203118e-07	1.97541649498251e-06	0.0363636	0.0390756	-6.83009	0.649794	-7.17441	-5.75151	-4.64232	-7.42411	-7.36551	-7.13063	-8.1563	-6.79946	-7.44353	-9.31019	0.720219	0.543856	-7.91937	1.47529	-5.44363	-50.5742	-1.71963	0.000547999
AACAACATCTGCAGCGGGTGC	0.0219781	0.0232314	0.0363636	0.0390756	-0.0286752	0.64965	-0.0550084	-0.0170479	-0.0525415	-0.0303667	0.186183	-0.0464588	-1.07784	-0.380567	-0.520043	-0.0168971	0.565272	0.822175	-0.851082	0.328608	-2.42476	-32.0349	-0.552957	0.000547999
CTGCAGCGGGTGCTGGGACAT	4.24853184751238e-06	1.05968026956369e-05	0.0363636	0.0390756	-7.22378	-0.599273	-7.69743	-5.38474	-5.46409	-9.03376	-7.78121	-7.23589	-9.78379	-7.07134	-8.34818	-9.2615	-0.621871	-0.558061	-7.23045	1.74136	-4.22268	-59.9141	-1.16897	0.000547999
CCTGGCGCCAGCGGCCGCACC	9.47063070917137e-05	0.000132249	0.0363636	0.0390756	-10.15	-2.32453	-11.0028	-7.78074	-6.96214	-10.8883	-11.3544	-12.0443	-12.2271	-12.8475	-11.3499	-12.8119	-2.27287	-2.39415	-8.71058	3.05848	-2.87317	-34.2878	-0.573515	0.000547999
CTGGCGCCAGCGGCCGCACCA	0.0584509	0.060436	0.0769886	0.0807281	-2.83	-1.92968	-2.91001	-3.33152	-2.84329	-2.86796	-3.05508	-2.03863	-3.07603	-2.29256	-3.44654	-2.82581	-2.0738	-1.71865	-1.0489	0.576342	-1.61831	-11.6205	0.269583	0.0542744
GATCTGGCTCAGCCGTCGGCT	3.44103428480656e-05	5.23114046632665e-05	0.0363636	0.0390756	-7.79166	1.29504	-8.28824	-5.78102	-4.95655	-7.76666	-8.93518	-8.04472	-11.9058	-8.60906	-8.35475	-12.2403	1.22403	1.44733	-9.60738	2.52419	-3.99234	-62.1778	-0.861534	0.000547999
ATCTGGCTCAGCCGTCGGCTG	0.00425158	0.00475295	0.0363636	0.0390756	-0.97043	0.771975	-1.05328	-1.12978	-1.0157	-0.539277	-0.843843	-0.47737	-3.39878	-1.74172	-1.0129	-1.13035	0.602403	1.0439	-1.78411	0.560394	-3.43885	-27.0398	-0.567344	0.000547999
GCTCAGCCGTCGGCTGCGGGA	0.0070898	0.00761828	0.0551136	0.0583771	-1.82329	-1.00117	-1.97797	-2.40778	-2.20181	-1.62488	-2.93816	-1.74659	-1.98499	-1.78891	-1.12664	-2.09447	-0.982148	-1.04133	-0.95306	0.460003	-2.0878	-25.328	-0.0253026	0.0234639
CTCAGCCGTCGGCTGCGGGAC	0.00178553	0.00194449	0.0363636	0.0390756	-2.05737	-0.408229	-2.1488	-2.23908	-2.74698	-1.93535	-2.13392	-1.75832	-2.67156	-1.921	-2.2655	-2.08062	-0.397948	-0.421152	-1.72305	0.35247	-5.30062	-32.1615	-1.53052	0.000547999
GATAAGCGCAGCGCCATCAGG	1.69038450233245e-06	4.40664591498465e-06	0.0363636	0.0390756	-4.20917	0.986979	-4.32749	-3.95294	-4.22877	-4.13116	-4.37073	-4.16472	-6.11111	-6.37145	-5.93944	-4.21425	0.871097	1.14947	-5.42809	0.847735	-7.20294	-76.5814	-1.91968	0.000547999
GCGCCATCAGGCTGAACAACG	0.000176219	0.000233489	0.0363636	0.0390756	-2.55968	0.242323	-3.32738	-2.55968	-1.6695	-3.32738	-4.17881	-3.95451	-1.18977	-4.51925	-3.9125	-1.87168	0.374609	0.0306398	-3.49002	1.26335	-2.30133	-20.6724	-0.607275	0.000547999
GATAAGCATAGCGCCATCAGG	6.8548406810327e-08	9.21957445271443e-07	0.0363636	0.0390756	-4.10731	1.11575	-4.39442	-3.61919	-3.47961	-3.93614	-5.76989	-4.04967	-5.77099	-4.32003	-5.04946	-4.77301	1.10085	1.136	-5.5956	0.841959	-6.65893	-72.9974	-2.06618	0.000547999
GTTAAGCGTAGCGCCATCAGG	8.70026025321037e-07	3.97136895495286e-06	0.0363636	0.0390756	-3.94518	0.726602	-4.17551	-3.73777	-3.43716	-5.66448	-4.03109	-3.98975	-6.78041	-3.8651	-5.24175	-6.02156	0.669819	0.811624	-4.8982	1.04096	-5.75194	-78.8475	-1.41568	0.000547999
GCGCCATCAGGCTGAACAGTG	5.30124907070974e-05	7.99423518735875e-05	0.0363636	0.0390756	-8.94473	0.500943	-9.85073	-5.96214	-4.7571	-11.2409	-11.1436	-12.0294	-12.1684	-9.08998	-8.41814	-12.8366	0.411317	0.621332	-10.2776	3.23507	-2.95815	-51.3618	-0.654472	0.000547999
CAGGCTGAACAGTGCCGGATG	6.27349764550594e-05	9.12309533534377e-05	0.0363636	0.0390756	-8.59124	0.124171	-9.20658	-6.59476	-4.69833	-11.155	-11.4277	-7.86685	-12.44	-9.17573	-11.7501	-9.25847	-0.0131563	0.404554	-9.35117	3.06963	-3.0944	-45.8247	-0.628784	0.000547999
AGGCTGAACAGTGCCGGATGG	0.000242684	0.000313399	0.0363636	0.0390756	-8.64661	-0.437655	-9.67822	-6.16962	-5.63418	-11.2698	-11.5318	-9.8478	-11.89	-12.2779	-4.02912	-9.71192	-0.481367	-0.330007	-9.27435	4.00732	-2.5411	-36.6117	-0.424812	0.000547999
CCGCCTCGTCCACCACCAGCG	0.000250308	0.000322737	0.0363636	0.0390756	-5.17549	-1.84785	-5.3292	-4.22164	-5.26939	-5.5704	-8.86166	-5.36224	-8.10605	-5.19078	-5.34144	-4.70499	-1.93707	-1.67618	-3.48254	0.813263	-4.27414	-36.8439	-0.53494	0.000547999
CGCCTCGTCCACCACCAGCGA	0.00190879	0.00211204	0.0363636	0.0390756	-2.38311	-0.14489	-2.47754	-2.4397	-2.12284	-2.76382	-2.2377	-2.15142	-2.98234	-2.95744	-2.38383	-2.63229	-0.208778	-0.0847082	-2.38297	0.373462	-6.20903	-45.8999	-2.24185	0.000547999
CCCCGCCTTCGCTGCGGCATA	0.000153731	0.000198076	0.0363636	0.0390756	-3.35694	-0.984275	-3.51171	-4.40377	-3.49284	-3.55991	-2.67611	-3.78049	-3.47903	-3.11932	-2.43595	-5.40432	-1.02363	-0.933033	-2.49761	0.860475	-3.08538	-27.6187	-0.793587	0.000547999
CCCGCCTTCGCTGCGGCATAC	0.000246556	0.000298454	0.0363636	0.0390756	-3.18793	-1.17787	-3.36316	-2.61707	-3.89039	-3.53685	-2.97306	-2.97977	-4.81063	-3.1568	-3.47943	-3.68602	-1.17853	-1.16059	-2.21759	0.546419	-4.09336	-22.8194	-0.925678	0.000547999
CTCGTTAATCTGTTGCAGATG	0.000904803	0.00101451	0.0363636	0.0390756	-0.691832	0.955096	-0.735743	-0.714902	-1.2818	-0.192426	-0.684413	-0.551634	-1.05633	-0.971009	-1.19531	-0.648872	0.912946	1.0169	-1.72474	0.341747	-4.89063	-44.976	-1.65402	0.000547999
ACCGCTGGCGTATTAATGATG	0.000535409	0.000674032	0.0363636	0.0390756	-0.83441	0.277836	-0.929624	-1.10303	-0.345907	-0.889194	-0.736633	-0.883091	-2.66952	-2.38625	-1.62892	-0.727436	0.250281	0.337923	-1.22752	0.707631	-2.31533	-30.6959	-0.381619	0.000547999
CCTCCGCCACCGCGCAGGCCA	0.00117452	0.0013052	0.0363636	0.0390756	-5.06133	-0.991853	-5.22419	-5.18996	-4.72356	-5.68436	-5.0797	-4.16694	-5.44603	-6.22071	-4.9563	-5.49142	-0.909991	-1.17166	-4.17914	0.603952	-6.67401	-41.6895	-1.97199	0.000547999
GGTGGAGCCATGCGACCCCAC	8.60537920675022e-06	1.41000200177096e-05	0.0363636	0.0390756	-5.02607	0.377185	-5.13349	-5.24153	-4.43367	-5.25774	-5.33657	-5.17522	-8.10605	-5.02015	-4.89977	-5.04516	0.274458	0.544047	-5.54057	0.504036	-11.1255	-75.5419	-1.52197	0.000547999
CATGCGACCCCACGTGAAACG	0.000291665	0.000355247	0.0363636	0.0390756	-4.08002	-0.290858	-4.31197	-4.82508	-3.40688	-3.94434	-5.74352	-4.00825	-4.77877	-4.26469	-1.90642	-4.92763	-0.452695	-0.058092	-4.16369	0.945527	-4.05718	-38.5764	-0.648899	0.000547999
GTGAAACGCTGAGGCAATCTC	7.74961526303214e-05	0.000110155	0.0363636	0.0390756	-9.66017	-0.120214	-10.4657	-6.36593	-5.67171	-11.1571	-11.0546	-11.5399	-9.82941	-12.3471	-11.5939	-11.7872	-0.0492545	-0.272883	-10.5011	3.30898	-3.06776	-39.7136	-0.761112	0.000547999
GGGTGGTCAGCACCGCGCTTA	0.000202682	0.000235143	0.0363636	0.0390756	-4.20049	-1.01405	-4.3357	-4.22955	-5.04079	-3.58371	-4.31995	-4.63504	-6.45471	-4.54409	-4.05948	-3.85339	-1.00844	-1.02616	-3.26445	0.669646	-4.67025	-51.2631	-1.011	0.000547999
GGTGGTCAGCACCGCGCTTAT	0.0043131	0.00465595	0.0363636	0.0390756	-2.71311	-0.977317	-2.80342	-2.81544	-2.42928	-2.10719	-2.82461	-2.84071	-3.97236	-2.94261	-3.01164	-2.02622	-1.01661	-0.888346	-1.80555	0.531608	-3.28421	-22.7249	-0.812956	0.000547999
GTGGTCAGCACCGCGCTTATC	0.0165377	0.0174331	0.0363636	0.0390756	-5.37219	-3.14513	-5.56392	-5.5636	-5.94392	-4.94747	-6.68496	-6.67887	-5.27805	-4.88097	-5.13122	-5.9508	-3.30984	-2.90941	-2.51568	0.82797	-3.09727	-19.1622	-0.760149	0.000547999
GCCCAGCGCTTTCGCGCTGGT	0.0233456	0.0247792	0.0389205	0.041718	-5.38562	-3.74084	-5.71973	-5.97789	-6.6841	-4.63439	-6.24463	-12.0468	-5.19336	-5.12522	-5.24272	-5.92385	-3.74466	-3.73208	-1.84604	0.997195	-1.75088	-16.8337	-0.081356	0.0155432
GCCGGTGCGCCCCATGCCGCT	0.011095	0.011757	0.0363636	0.0390756	-6.36157	-2.74687	-6.564	-6.57022	-6.35661	-6.71605	-6.06891	-7.42797	-8.02201	-7.18236	-5.8729	-5.92336	-2.59926	-3.00568	-3.87419	0.909736	-4.35376	-38.2048	-1.29829	0.000547999
CGCCAGCACGCCGCCTTCACC	0.000358866	0.000414279	0.0363636	0.0390756	-4.82913	-0.909283	-5.02691	-5.35522	-3.79376	-5.362	-4.90134	-4.73301	-5.76166	-4.20645	-4.85843	-5.63025	-0.991754	-0.775493	-4.14435	0.683508	-5.67085	-30.0275	-2.02652	0.000547999
GTCCATAACCGCTTTCACGGC	0.00474057	0.00509968	0.0366477	0.0393685	-2.58434	-1.18318	-2.74165	-3.28019	-1.82439	-2.57055	-2.16029	-2.44341	-2.73677	-3.58556	-3.76782	-2.91509	-1.13205	-1.25669	-1.54251	0.664344	-2.24867	-14.8546	-0.483996	0.000547999
TCCATAACCGCTTTCACGGCA	0.000142762	0.000190001	0.0363636	0.0390756	-7.66408	-0.536287	-8.64286	-6.78547	-5.34073	-6.69803	-11.4972	-8.84696	-9.90575	-13.147	-11.6582	-7.88452	-0.580972	-0.484223	-8.03479	2.80574	-2.84555	-39.5973	-0.544276	0.000547999
ATGGAGATCGTTAAACGGTAC	5.67293251643275e-05	8.50552803069428e-05	0.0363636	0.0390756	-10.2612	-1.24488	-11.0722	-7.64585	-6.14827	-11.3204	-11.8234	-11.9677	-12.7674	-11.9402	-11.779	-12.4539	-1.24847	-1.21355	-10.1283	3.37145	-3.08038	-49.8937	-0.643031	0.000547999
ATGATATCCGCCGGTTTTGGC	3.91490166030359e-05	5.27593172691471e-05	0.0363636	0.0390756	-1.51392	0.513979	-1.89127	-2.0831	-1.89733	-2.30833	-1.35989	-1.32536	-2.80268	-0.944439	-1.49807	-2.08847	0.525834	0.477907	-2.4192	0.582732	-3.70351	-38.9473	-1.15294	0.000547999
GCCGGTTTTGGCCCGAAGCCG	0.0175891	0.0186613	0.0460227	0.0490076	-6.46735	-4.3841	-7.17928	-6.18408	-5.16341	-8.97938	-11.2224	-5.96574	-8.93963	-7.88761	-6.26228	-7.43175	-4.31885	-4.44532	-2.83234	1.8752	-1.40099	-12.8005	-0.155431	0.0078293
CACCTACGGTGACGGTAAACA	0.000949909	0.00108358	0.0363636	0.0390756	-2.69903	0.0677775	-2.86132	-2.98715	-2.58677	-2.85306	-4.47243	-2.69742	-3.38468	-2.45755	-2.46337	-3.04845	-0.0352868	0.22313	-2.92626	0.462062	-6.6847	-49.1591	-1.23125	0.000547999
GACGGTAAACAGCGAACGCCC	2.30677804239707e-05	3.279470932195e-05	0.0363636	0.0390756	-4.9922	-1.09821	-5.6154	-6.79895	-4.62126	-4.84261	-4.64611	-5.81268	-7.25355	-5.88172	-4.38432	-6.3977	-1.11321	-1.08674	-4.50646	1.00947	-4.50521	-44.7239	-1.20836	0.000547999
CGAACGCCCATGAAAGGCATT	4.63329524351746e-05	7.03349271811022e-05	0.0363636	0.0390756	-9.56816	-0.353389	-10.5219	-7.4778	-6.34793	-11.8725	-11.517	-12.3964	-12.3667	-11.8992	-9.09418	-11.7442	-0.381871	-0.306241	-10.1536	3.20769	-3.16337	-45.8899	-0.73487	0.000547999
TGAAAAGCGATAATTTTGGTT	1.46379262003077e-05	2.69637783488382e-05	0.0363636	0.0390756	-8.327	1.62844	-8.86262	-5.67936	-4.30253	-7.66971	-11.3762	-9.47962	-11.9944	-8.67989	-9.25654	-9.86479	1.57462	1.72817	-10.5672	2.20554	-4.42592	-60.5477	-0.953325	0.000547999
AAGCGATAATTTTGGTTTTGA	0.00469538	0.00521434	0.0363636	0.0390756	-5.57662	-2.75424	-5.82594	-5.32005	-6.29006	-5.87958	-5.46353	-4.77225	-12.7146	-8.52274	-5.53085	-5.92659	-2.73684	-2.78461	-3.1173	1.07526	-3.5476	-28.826	-0.323506	0.000547999
CAGGCGTAATGACGCGCCAGC	0.053819	0.0554382	0.0542614	0.0573958	-2.64438	-1.844	-2.74466	-3.53048	-2.67277	-2.45797	-2.97915	-2.15953	-3.02306	-2.83054	-2.74367	-2.38525	-1.74009	-1.97113	-0.851566	0.430918	-1.97225	-14.7418	-0.0641759	0.023282
GCCGTTTCGTTCGCTTCCGTA	5.35038972438791e-05	7.62537218274406e-05	0.0363636	0.0390756	-7.57915	-0.0739203	-8.18545	-6.68183	-5.61053	-6.51461	-8.96256	-8.25757	-9.84918	-7.86219	-11.7017	-12.4435	-0.25905	0.199824	-7.97819	2.27759	-3.80833	-27.9131	-0.78537	0.000547999
CCGTTTCGTTCGCTTCCGTAC	0.00532838	0.00582919	0.0372159	0.039956	-9.55943	-4.64154	-10.5009	-7.48763	-6.24986	-11.4	-11.447	-11.3499	-11.9235	-11.9287	-9.26128	-12.3321	-5.08774	-4.19239	-5.89942	3.44685	-1.70483	-17.3871	-0.236039	0.000547999
TTCATAAACAGCACCCGCTCG	1.24741032600287e-05	1.67750721340587e-05	0.0363636	0.0390756	-4.12723	0.872171	-4.23261	-4.43182	-2.98628	-4.6752	-4.0741	-4.41837	-4.46228	-3.9801	-4.13795	-4.11843	0.842461	0.939299	-5.14803	0.415946	-12.2974	-75.3016	-2.92326	0.000547999
GGTATGCCACAGCGTTTCCCC	0.000505226	0.000620341	0.0363636	0.0390756	-9.33236	-3.47839	-10.3799	-7.80356	-6.48749	-11.7675	-10.7468	-11.9871	-12.4061	-8.70152	-11.431	-12.0723	-3.64447	-3.24347	-6.6242	2.81846	-2.2336	-23.5099	-0.403952	0.000547999
CTTTCAGCGCCGCTACCAGCG	0.0155457	0.0165655	0.0363636	0.0390756	-8.69705	-3.1581	-9.45245	-8.03468	-8.08211	-8.19958	-7.86509	-12.7288	-11.9261	-9.94712	-11.3159	-12.293	-2.60212	-4.29417	-6.23976	2.65751	-2.35574	-17.4416	-0.387719	0.000547999
CCCGGCTACCATTGCCTTTCA	0.00111312	0.0012562	0.0363636	0.0390756	-2.28541	-0.240846	-2.55198	-2.92392	-2.8053	-3.02679	-1.84823	-2.18893	-3.3612	-2.55198	-2.21198	-1.74735	-0.318866	-0.113821	-2.33204	0.543891	-3.97687	-26.385	-1.24605	0.000547999
CCGGCTACCATTGCCTTTCAC	0.000169034	0.000205242	0.0363636	0.0390756	-6.87093	-0.556368	-7.19127	-6.29317	-6.71957	-11.8354	-8.77854	-7.06431	-7.69837	-7.7728	-6.13998	-6.92446	-0.493848	-0.640287	-6.52087	1.11437	-6.1626	-64.9185	-0.769778	0.000547999
CTACCATTGCCTTTCACCGGA	2.7519637209962e-05	3.55621816749325e-05	0.0363636	0.0390756	-2.83124	0.311581	-2.98487	-2.98887	-3.73292	-2.52194	-2.18391	-2.3592	-3.31937	-3.18092	-3.47284	-2.83267	0.30228	0.340953	-3.25846	0.487119	-6.42266	-53.4595	-1.99211	0.000547999
CTCTGCCGGTGCATAAACTGG	0.00021627	0.000284436	0.0363636	0.0390756	-7.23521	-0.40361	-7.7235	-6.39269	-5.25658	-1.59535	-9.11268	-8.21525	-8.07243	-7.75011	-11.5715	-7.98318	-0.494409	-0.273622	-7.24765	2.36363	-2.7039	-48.761	-0.212112	0.000547999
AATAACTTCATCAAAGGTTGC	6.54352783575074e-05	9.24802141892924e-05	0.0363636	0.0390756	-10.1862	0.857793	-11.0124	-6.01229	-5.30439	-10.8624	-11.3791	-11.5531	-12.4638	-12.1846	-11.4004	-12.6919	0.780802	0.964618	-11.7342	3.42141	-3.41407	-56.0998	-0.667293	0.000547999
TGTCCATCCAGTTATGCCAAA	4.96261994453328e-05	7.36100063117673e-05	0.0363636	0.0390756	-9.42461	1.36971	-10.2288	-5.75776	-4.77025	-9.09377	-11.128	-9.67207	-12.3569	-12.5834	-12.1099	-12.2718	1.30631	1.48975	-11.5686	3.66131	-3.28548	-107.102	-0.740422	0.000547999
TCCAGTTATGCCAAAACGAAT	0.000921148	0.0010435	0.0363636	0.0390756	-1.07029	0.862289	-1.16905	-1.81072	-1.53406	-1.17458	-1.11366	-0.900715	-1.82736	-0.584642	-1.2274	-0.914403	0.810656	0.970024	-2.02376	0.426115	-4.75613	-43.0772	-1.56479	0.000547999
ATGGCAACCACAAATCAGCGG	0.000168373	0.000210558	0.0363636	0.0390756	-2.0569	-0.146117	-2.2085	-2.38145	-2.20389	-2.00707	-1.94027	-1.16818	-3.61201	-1.76564	-2.86663	-2.36995	-0.17467	-0.0913509	-2.10007	0.581704	-3.93469	-58.8117	-0.89736	0.000547999
GGCAACCACAAATCAGCGGTT	0.000557637	0.000634573	0.0363636	0.0390756	-2.85813	-0.637258	-3.09107	-3.32221	-2.18413	-2.39323	-3.27491	-2.85271	-3.15447	-3.96637	-2.5826	-3.30517	-0.669456	-0.597324	-2.46128	0.511105	-4.38097	-39.7759	-1.42009	0.000547999
GCAACCACAAATCAGCGGTTG	9.01410783695765e-05	0.000124454	0.0363636	0.0390756	-5.34385	-0.787917	-5.64379	-5.78775	-3.96653	-5.03843	-5.98043	-5.67162	-2.04618	-6.10257	-5.57356	-6.44415	-0.966746	-0.558587	-4.81314	0.972891	-3.57416	-24.7746	-0.678785	0.000547999
AGCAGCTGATGCCCCTGCTCG	0.416883	0.420517	0.521875	0.527162	-0.90218	-0.731207	-0.934092	-0.914085	-1.2844	-0.802801	-1.06634	-0.297118	-0.87734	-1.32918	-0.595368	-1.23561	-0.67283	-0.868744	-0.207355	0.347859	-0.534635	-8.91151	4.48316	0.302327
CAGCTGATGCCCCTGCTCGCT	6.18709657172318e-05	8.99265362113384e-05	0.0363636	0.0390756	-10.1469	-0.401308	-11.2108	-7.51964	-6.14361	-12.103	-11.0498	-12.4052	-12.01	-12.4135	-11.6724	-12.4102	-0.336325	-0.458287	-10.9393	3.30426	-3.3453	-85.7542	-0.60512	0.000547999
CCTGCTCGCTGAGAATGCTTT	4.30336179713709e-05	6.77762932838083e-05	0.0363636	0.0390756	-9.79512	-0.188582	-10.6748	-6.80745	-5.29999	-11.591	-11.3686	-11.9449	-12.612	-9.62726	-11.3807	-12.685	-0.328343	-0.00402142	-10.3602	3.17973	-3.50826	-57.0071	-0.848087	0.000547999
CTCGCTGAGAATGCTTTCCGG	6.3795156918254e-05	9.19645284206627e-05	0.0363636	0.0390756	-10.2096	-0.222122	-11.0349	-6.45522	-6.24176	-11.967	-11.5598	-12.215	-12.1365	-12.3669	-11.3128	-12.3598	-0.355889	-0.0428152	-10.5959	3.48885	-3.06038	-52.0107	-0.729182	0.000547999
CTCCAGATCCCAAGCCGTATG	8.89869166411431e-05	0.000121649	0.0363636	0.0390756	-10.0367	-0.539631	-10.9345	-7.17662	-6.01155	-10.8453	-11.9186	-12.1797	-12.5025	-12.5143	-11.4862	-12.5541	-0.544559	-0.533945	-10.5859	3.34365	-3.19071	-41.2547	-0.614434	0.000547999
GCTTTCGCTCCAGGCAGTCAC	0.00103395	0.00116377	0.0363636	0.0390756	-2.86137	-0.125479	-3.02541	-3.25863	-2.83409	-2.42209	-2.96327	-2.81915	-4.47538	-3.54431	-2.29249	-3.32416	-0.243003	0.0378326	-2.86505	0.581061	-4.61397	-30.9341	-1.49848	0.000547999
CTTTCGCTCCAGGCAGTCACC	1.02788029493785e-05	1.95209484977273e-05	0.0363636	0.0390756	-6.40986	-1.00577	-6.81417	-5.80621	-4.64342	-8.25823	-6.97472	-6.16395	-9.12668	-7.0778	-8.22018	-6.35707	-1.10306	-0.861781	-5.90261	1.41492	-4.13869	-54.202	-1.17635	0.000547999
CAGGCAGTCACCTGGAAGCAG	1.23484902672867e-05	1.79946199299986e-05	0.0363636	0.0390756	-2.15804	0.500404	-2.27717	-2.93633	-2.86784	-2.01117	-1.82844	-2.16547	-2.92419	-2.99423	-2.2084	-2.09727	0.52272	0.460646	-2.77837	0.466724	-5.80389	-63.7532	-2.17612	0.000547999
TGGAAGCAGTCGGGCAGCGTG	6.12597276100892e-05	9.13585717511623e-05	0.0363636	0.0390756	-9.77563	-0.596387	-10.5529	-6.66358	-5.56508	-11.7536	-11.1995	-11.7248	-12.5202	-9.92615	-11.9552	-12.2398	-0.555514	-0.673989	-10.1707	3.34711	-2.85818	-101.592	-0.63098	0.000547999
GGAAGCAGTCGGGCAGCGTGG	0.0112836	0.0121654	0.0389205	0.0417183	-2.09665	-1.16463	-2.1651	-2.12668	-1.94004	-2.51894	-2.13301	-1.54926	-4.73252	-1.96414	-2.2972	-2.49042	-1.11819	-1.23855	-0.998649	0.435739	-2.11295	-15.814	-0.175856	0.00789047
CAGCGTGGCGGGATCGACGAT	0.00759373	0.00821842	0.0363636	0.0390756	-1.54765	0.171616	-1.64233	-1.64317	-1.7067	-1.99002	-0.8732	-1.28336	-2.88126	-1.1898	-1.55769	-1.94489	0.290028	-0.03276	-1.72477	0.501962	-3.45162	-16.586	-0.86942	0.000547999
GCGTGGCGGGATCGACGATCA	5.7493582634205e-05	8.38393739385207e-05	0.0363636	0.0390756	-10.041	-0.450582	-10.9307	-7.7129	-6.00299	-11.7646	-11.0991	-12.4568	-12.3492	-12.2475	-11.032	-12.2876	-0.469222	-0.429939	-10.6279	3.67998	-3.00935	-43.753	-0.73042	0.000547999
ATCGACGATCAGAGAGTGATA	7.13857115311992e-05	0.000103978	0.0363636	0.0390756	-8.43412	1.42258	-9.71091	-5.74481	-4.76627	-11.8823	-8.80301	-12.1958	-12.5699	-10.1663	-5.08322	-12.2096	1.36843	1.54306	-10.8025	4.10913	-2.66232	-42.8049	-0.711143	0.000547999
AGTGATAGCGGGTAACGGTTA	4.40408616199247e-05	6.64148208498802e-05	0.0363636	0.0390756	-10.0301	-0.34893	-10.977	-7.43652	-6.68748	-11.6505	-11.1356	-12.0797	-12.5948	-12.393	-11.4219	-12.0318	-0.45166	-0.168237	-10.8849	3.41996	-3.12365	-43.0416	-0.831384	0.000547999
GGTTAACGGGTTCGCTAACCC	0.00769828	0.00828402	0.0369318	0.0396624	-3.51254	-1.97453	-3.65834	-3.64827	-3.01171	-3.83242	-3.57408	-5.59727	-4.48182	-3.83788	-2.77845	-2.94219	-1.88377	-2.12554	-1.63086	0.706055	-2.24711	-19.7939	-0.27653	0.000547999
AAAGACGCCCTGTCCGTTATG	3.23773763221805e-05	5.27878267450103e-05	0.0363636	0.0390756	-10.0698	0.609403	-10.9644	-6.52965	-5.47876	-11.4687	-11.4458	-11.6932	-11.7351	-12.5395	-11.9019	-12.225	0.509522	0.768545	-11.7104	4.04587	-2.77675	-44.8867	-0.650427	0.000547999
ACGCCCTGTCCGTTATGGCGG	0.00247327	0.00274446	0.0363636	0.0390756	-2.70103	-0.701106	-2.83298	-2.87509	-3.22815	-2.36333	-3.17956	-2.55347	-4.35731	-1.52036	-2.94354	-2.68264	-0.8556	-0.537383	-2.18558	0.633457	-3.34984	-21.8617	-0.542493	0.000547999
CCCGTGCATTACCTTCGCGGC	0.053192	0.0548546	0.106818	0.111194	-0.207102	-0.634905	-0.164423	-0.67776	-0.196342	-0.0597059	-0.133148	0.0854686	-0.43289	0.16977	-0.158506	-0.234395	-0.667718	-0.595453	0.491785	0.263478	1.58701	-0.335117	9.88509	0.0775268
ATTACCTTCGCGGCGCGGACG	0.00237444	0.00260578	0.0363636	0.0390756	-0.980741	0.0759773	-1.0517	-0.582023	-1.06357	-1.04502	-1.05619	-0.800863	-2.38205	-0.89012	-1.15546	-1.26033	0.106851	0.0353885	-1.1294	0.313339	-3.88047	-32.4772	-0.603097	0.000547999
CGTAGCGGCCAATCACCGCCA	2.50977533768194e-05	3.54801378749512e-05	0.0363636	0.0390756	-7.4389	0.0346983	-7.75341	-7.04475	-5.47698	-11.137	-8.87817	-7.53697	-8.21074	-7.33785	-8.20046	-8.21638	-0.0234825	0.12219	-7.88181	1.26882	-6.46259	-66.2735	-1.03187	0.000547999
GCCAGCGAAATCCCGGCCTCA	0.0377442	0.0394142	0.0619318	0.0654938	-1.0375	-0.0723463	-1.24335	-1.27324	-1.27265	-0.833843	-1.5661	-0.210632	-2.20225	-1.65308	-0.810834	-1.03569	0.0504413	-0.306709	-1.15493	0.563514	-1.8654	-10.918	0.00523757	0.0310272
ATCCCGGCCTCATCGGGCGTA	4.90799057380498e-05	6.36032405098105e-05	0.0363636	0.0390756	-1.8385	0.557444	-1.96017	-2.34383	-1.22443	-1.77092	-1.68285	-1.78413	-2.43576	-1.94635	-2.76937	-2.17906	0.558468	0.555498	-2.52469	0.478822	-5.1345	-59.5068	-1.58962	0.000547999
TCCCGGCCTCATCGGGCGTAC	0.00046831	0.000547972	0.0363636	0.0390756	-1.37296	0.10506	-1.4479	-1.66804	-1.47145	-1.28627	-1.37978	-1.01675	-2.47205	-0.821162	-1.59789	-1.47682	0.0529409	0.175854	-1.54762	0.320198	-4.59169	-39.8501	-0.870463	0.000547999
GCCTCATCGGGCGTACAGGGG	0.0185031	0.0195064	0.0363636	0.0390756	-1.85473	-0.623405	-1.90969	-1.91478	-2.00915	-2.11882	-1.70347	-1.37487	-2.45734	-1.91312	-1.56269	-1.91209	-0.707265	-0.479612	-1.27077	0.379311	-3.4074	-19.9603	-0.924381	0.000547999
CGGGCGAGATGACGATTTTTT	0.017063	0.0181717	0.0767045	0.0805883	-1.00373	-0.20756	-1.08618	-0.893395	-1.06021	-1.0406	-0.810174	-0.199018	-2.10326	-1.51066	-1.35789	-1.18003	-0.296374	-0.0414073	-0.953069	0.464612	-1.90909	-22.6913	0.250395	0.0625095
TGAATCGTAGTTATCGATAAG	2.52815512994396e-06	6.6545713077565e-06	0.0363636	0.0390756	-3.77935	0.209937	-3.89465	-3.21264	-4.10194	-3.90077	-3.62884	-3.68327	-6.30124	-3.681	-4.83063	-3.96179	0.154532	0.326496	-4.11736	0.498234	-8.29409	-66.9196	-1.25926	0.000547999
ATAAGCAGGATCATGGCGGCT	0.00203822	0.0023623	0.04375	0.046709	-10.0561	-4.54269	-11.1034	-6.85249	-5.40144	-11.965	-11.0641	-12.0458	-12.3741	-13.2814	-11.4143	-12.1866	-4.89991	-4.06749	-6.6811	3.40282	-1.76181	-17.9241	-0.0387914	0.0155432
TAAGCAGGATCATGGCGGCTC	0.000105778	0.000122233	0.0363636	0.0390756	-2.99571	0.520956	-3.07564	-3.1058	-2.51297	-3.0592	-3.09682	-3.41409	-4.27642	-3.11087	-2.97015	-2.47892	0.542668	0.488547	-3.62268	0.441353	-8.30295	-46.2708	-1.92779	0.000547999
GGATCATGGCGGCTCCGGAAC	0.000147857	0.000178165	0.0363636	0.0390756	-3.17226	-0.300118	-3.29032	-3.53304	-3.25488	-2.87179	-3.13418	-3.75948	-4.52068	-2.50323	-3.09927	-3.44462	-0.341335	-0.222128	-2.96997	0.534612	-5.67117	-34.8795	-1.59002	0.000547999
CCCGGCTTCGCTTACCCCTTT	3.81637758558597e-05	5.69278938789725e-05	0.0363636	0.0390756	-9.53654	-0.603398	-10.2308	-8.393	-6.85187	-11.623	-11.3669	-12.0381	-10.0269	-9.92741	-11.2139	-11.9928	-0.603137	-0.612835	-9.66086	2.65146	-3.69166	-95.2353	-0.65145	0.000547999
CGAAATATCGCCTGCAAGGCG	0.000394257	0.000467929	0.0363636	0.0390756	-3.77322	-1.53117	-4.00323	-3.00678	-3.55755	-3.72898	-4.73434	-3.92363	-6.49408	-3.67364	-4.94144	-4.54729	-1.55993	-1.469	-2.46989	0.810249	-2.97547	-26.9037	-0.661833	0.000547999
TGGCCTGATTCCACTCCTCTA	4.7041972791927e-05	7.25062737583036e-05	0.0363636	0.0390756	-9.96323	0.551097	-10.7518	-6.43675	-5.31459	-11.1287	-10.7756	-11.7297	-12.1028	-12.0972	-11.302	-12.524	0.511485	0.620885	-10.8861	3.8263	-3.12225	-54.0099	-0.652658	0.000547999
CTCTACCGAAATGTCATTCCA	3.64193014930539e-05	5.77084424108922e-05	0.0363636	0.0390756	-9.26018	0.676568	-10.1627	-6.34386	-5.19378	-11.6212	-8.84698	-12.1815	-9.71652	-12.2513	-11.3202	-12.3937	0.589935	0.828323	-10.6557	3.65037	-2.97085	-74.6506	-0.776025	0.000547999
TCTACCGAAATGTCATTCCAG	4.85509698564453e-07	2.56349799218266e-06	0.0363636	0.0390756	-6.58952	1.01743	-7.03236	-5.67211	-4.85142	-7.05671	-7.96621	-5.96608	-7.17367	-9.26911	-6.98024	-8.96227	0.938886	1.10526	-8.14948	1.39546	-5.47599	-74.1122	-1.53983	0.000547999
CCAGTGGAGCAAATAGCCAGC	0.000442888	0.000516241	0.0363636	0.0390756	-1.28923	0.925557	-1.46712	-2.03878	-1.57377	-0.90731	-1.18832	-1.86362	-2.77352	-1.01073	-1.47058	-1.27614	0.827595	1.06339	-2.39671	0.50249	-4.65569	-31.6898	-1.25129	0.000547999
ATACGCTGCGCCATGCCGCTG	8.37900000696173e-05	0.000113801	0.0363636	0.0390756	-9.09269	0.0908769	-9.78655	-5.98761	-5.63714	-11.6578	-11.2247	-9.47742	-9.7505	-12.5265	-9.18072	-12.1913	0.0874076	0.111154	-10.0343	3.26654	-3.10632	-91.5819	-0.747669	0.000547999
CTGCGCCATGCCGCTGCCGAG	0.0400843	0.0416309	0.0369318	0.039662	-2.04397	-1.18059	-2.13047	-1.99091	-2.1642	-2.36612	-2.22423	-1.88685	-3.23	-2.02604	-1.90016	-3.03828	-1.07296	-1.34142	-0.946643	0.455964	-2.29939	-14.5028	-0.417978	0.000547999
CCATGCCGCTGCCGAGACGAA	5.18244263968425e-05	7.71578905713696e-05	0.0363636	0.0390756	-10.1782	-0.00243369	-11.0186	-6.64019	-6.0021	-11.0956	-11.4171	-11.9539	-12.4916	-12.8089	-11.2615	-12.691	0.00320367	-0.00525232	-10.8978	3.83342	-2.80475	-48.6778	-0.569559	0.000547999
TAGTAGTGCGCCAGGCGATCG	5.0405963577284e-05	7.50648605023589e-05	0.0363636	0.0390756	-10.1412	0.221816	-10.9352	-6.53999	-6.34095	-11.5341	-10.7883	-11.5912	-12.5146	-12.3207	-11.444	-11.6692	0.191464	0.249315	-11.2289	3.67905	-3.16057	-63.3095	-0.738633	0.000547999
CTCTTCTTCCAGGTCCTGCAT	0.000419713	0.000507341	0.0363636	0.0390756	-6.90558	-1.89739	-7.73547	-6.03548	-5.72819	-10.9781	-7.94289	-8.65792	-9.10125	-6.4777	-6.75099	-12.2659	-1.88278	-1.9036	-6.4431	1.89975	-3.16665	-76.5281	-0.630285	0.000547999
TTGCCCTCTTTTTCGATGTAG	3.12337890462094e-05	5.14709737660232e-05	0.0363636	0.0390756	-9.54175	1.31597	-10.3177	-5.7548	-4.71363	-11.6347	-11.5447	-11.9201	-10.0627	-10.0874	-12.0107	-12.6741	1.26427	1.37409	-11.3841	3.46719	-3.34966	-81.1699	-0.755016	0.000547999
TTTTCGATGTAGGCGAAATGG	6.00546546603001e-05	8.77074353884797e-05	0.0363636	0.0390756	-9.69036	0.381422	-10.687	-6.1652	-5.67749	-11.4518	-11.1028	-12.3163	-11.7406	-12.7595	-8.96547	-12.466	0.33255	0.434765	-11.1087	3.58927	-3.14432	-75.9472	-0.63201	0.000547999
GATGTAGGCGAAATGGCAGAA	5.64911474345261e-05	8.42235742076304e-05	0.0363636	0.0390756	-9.94869	0.673658	-10.8415	-6.05306	-5.04652	-11.2907	-11.121	-11.5515	-11.9934	-12.2897	-11.6293	-12.3259	0.617845	0.734219	-11.51	3.95979	-2.91384	-43.765	-0.732615	0.000547999
TCACGCAGCTGTCCCGCCCAG	6.83338498443858e-05	9.4242536306566e-05	0.0363636	0.0390756	-6.66168	0.0949274	-7.14307	-6.2613	-4.87151	-7.10896	-7.40285	-5.7329	-9.74661	-6.99576	-11.7219	-9.06736	-0.0131107	0.292793	-7.06303	1.97317	-3.98672	-36.8128	-0.837988	0.000547999
GCCCAGTCGAACACGTCCTGG	7.81030288032781e-06	1.6110759524197e-05	0.0363636	0.0390756	-6.56492	-0.72901	-7.02719	-6.03379	-6.69287	-6.23617	-6.67345	-5.71226	-7.99386	-9.92504	-9.17304	-8.79802	-0.820406	-0.564183	-6.35755	1.6454	-4.07469	-45.1863	-1.16748	0.000547999
CACGTCCTGGTAGAGCTGGCG	9.08031656255031e-05	0.000127777	0.0363636	0.0390756	-10.346	-0.545107	-11.3009	-6.4852	-5.44472	-11.7377	-11.2322	-12.5771	-12.4011	-12.309	-12.1941	-12.5319	-0.518568	-0.605409	-10.5694	4.07997	-2.55455	-50.2195	-0.558928	0.000547999
CTGGCGATGAATGGCGCACAG	5.40671100198978e-05	8.13039165977732e-05	0.0363636	0.0390756	-9.666	0.35261	-10.5348	-6.47921	-5.11084	-11.6075	-11.5539	-9.44612	-12.6532	-12.5706	-11.6216	-12.0149	0.253666	0.514792	-11.0849	4.12114	-2.95392	-49.926	-0.696789	0.000547999
CACAGGTGAGGCAAACCTCGT	0.00088019	0.00102236	0.104545	0.108911	-2.97347	-0.885133	-3.06803	-3.08443	-3.17958	-2.74508	-3.30926	-2.97221	-2.75298	-3.91701	-3.42451	-0.804826	-0.91736	-0.84758	-2.13753	0.447089	-4.09171	-23.7925	0.539948	0.0937561
CTGCGCCAGCCGTTCGGCCTG	0.0172049	0.0180477	0.0366477	0.039369	-1.41202	-0.714699	-1.5347	-1.73536	-1.23516	-1.50152	-1.44117	-1.2654	-1.8386	-1.18273	-2.04382	-1.70994	-0.714699	-0.713799	-0.846498	0.352148	-2.24162	-13.0934	-0.516716	0.000547999
GGTTGCGCATCACGTTCAGAC	8.2280093341675e-07	3.4842562591543e-06	0.0363636	0.0390756	-4.07756	0.182833	-4.21667	-4.75653	-3.26882	-4.16157	-3.99371	-4.96323	-6.42146	-4.09058	-3.60743	-4.28023	0.140646	0.253997	-4.40469	0.782752	-5.55823	-69.443	-1.42396	0.000547999
CGCATCACGTTCAGACCAGGA	8.77983858518925e-05	0.000120644	0.0363636	0.0390756	-7.77483	0.95616	-8.50674	-6.14767	-4.93185	-11.1778	-7.94446	-7.22307	-12.5484	-8.24555	-11.7967	-12.3079	0.858213	1.07998	-9.57037	3.3466	-3.20745	-77.5342	-0.604777	0.000547999
ACGTTCAGACCAGGATAGAGA	4.40756671887012e-05	6.7293974942056e-05	0.0363636	0.0390756	-10.1888	0.910937	-11.0866	-6.27044	-5.16757	-11.703	-11.0638	-12.1504	-12.3421	-12.296	-11.6905	-12.038	0.847407	0.992989	-12.1008	4.08105	-2.88635	-74.6148	-0.751225	0.000547999
CGTTCAGACCAGGATAGAGAT	8.45036309632592e-07	3.62883470745668e-06	0.0363636	0.0390756	-5.74214	1.81258	-6.46404	-4.65277	-4.28234	-7.59788	-4.69899	-6.47574	-9.04452	-8.13474	-5.79595	-7.14652	1.7137	2.00039	-8.43123	1.75135	-4.9043	-82.6745	-1.3251	0.000547999
ATTTTAGCGCTCATAGTGCCT	8.37607779901873e-07	1.82240340314787e-06	0.0363636	0.0390756	-5.19013	1.23519	-5.41045	-5.01758	-4.71321	-7.11659	-4.91504	-6.48002	-5.7591	-5.11645	-6.08524	-5.38353	1.17701	1.33834	-6.70152	0.70769	-9.5456	-86.2897	-2.37933	0.000547999
TTTTAGCGCTCATAGTGCCTC	0.000184385	0.000246489	0.0363636	0.0390756	-9.26568	0.671397	-10.4502	-6.28376	-5.61428	-10.9314	-3.28657	-11.8637	-12.7833	-12.1646	-11.4579	-12.3087	0.802941	0.428371	-11.1072	5.02323	-2.32695	-31.7939	-0.451454	0.000547999
CTTCGGCGCTTAACGTCACCA	7.04159143176998e-05	0.000102611	0.0363636	0.0390756	-8.81754	0.167425	-9.82506	-6.52934	-5.30516	-11.515	-11.133	-8.1299	-12.9741	-12.5392	-8.99013	-12.409	0.0676373	0.300105	-9.19817	3.3263	-3.00602	-45.8468	-0.675993	0.000547999
ACCAGCGGGCTGTCGACGCCT	1.8218510181815e-05	2.4910057136083e-05	0.0363636	0.0390756	-3.5843	0.639781	-3.66226	-3.59023	-3.23596	-3.455	-3.89513	-4.01599	-5.16783	-3.66074	-3.5823	-3.6738	0.68389	0.573855	-4.27353	0.3293	-13.2816	-73.1551	-2.23336	0.000547999
GCCTTCGAGCCGACGGCTGGC	0.149682	0.152853	0.386932	0.393258	-0.624098	-0.401034	-0.768471	-0.859498	-1.03438	-0.592281	-0.150293	-0.226658	-0.768482	-1.16815	-0.499389	-0.89137	-0.387269	-0.419198	-0.365885	0.367023	-0.845843	-6.37353	2.10617	0.224808
CCTTCGAGCCGACGGCTGGCC	0.00158765	0.00175685	0.0363636	0.0390756	-2.17556	-0.470498	-2.26946	-1.96331	-2.45776	-3.0484	-2.0015	-2.00958	-2.72285	-2.36939	-2.24078	-2.19277	-0.44702	-0.482599	-1.7849	0.354297	-5.01947	-56.5346	-1.43539	0.000547999
TTGGCATTTCGCTGCTGCTCC	4.06633585575111e-05	6.35082525354086e-05	0.0363636	0.0390756	-9.88577	0.658485	-10.7598	-6.20316	-4.94463	-11.1065	-10.9637	-11.6822	-12.6626	-11.9586	-12.1722	-10.2159	0.630259	0.704374	-11.5627	3.52098	-3.02871	-65.1564	-0.860705	0.000547999
ATTTCGCTGCTGCTCCCAGAG	8.53616272413604e-05	0.000118311	0.0363636	0.0390756	-9.65308	-0.0635345	-10.4893	-6.56778	-5.44486	-11.5051	-11.1459	-11.7661	-12.3725	-12.5385	-9.01682	-11.45	-0.114048	0.0175678	-10.4293	3.71419	-3.027	-71.1399	-0.687102	0.000547999
TTTCGCTGCTGCTCCCAGAGA	6.52444201525814e-05	9.43403075631916e-05	0.0363636	0.0390756	-9.4886	0.632507	-10.3891	-6.17101	-4.95119	-11.3902	-11.3325	-12.2899	-11.6888	-12.1648	-11.6598	-9.14577	0.601284	0.661897	-10.8217	3.49718	-3.21753	-68.3825	-0.753715	0.000547999
AGACGGGATTTTTGTCTGTCG	5.35552756765286e-05	7.82530032547213e-05	0.0363636	0.0390756	-9.66092	-0.907043	-10.5758	-7.5234	-6.72177	-11.2742	-8.87205	-11.8729	-12.1679	-11.9631	-11.4749	-11.9678	-1.02548	-0.706845	-9.58133	3.4905	-2.98365	-39.6495	-0.603485	0.000547999
AAGCAGCAAAACGCGGTTACG	0.00272084	0.00303506	0.0363636	0.0390756	-0.78813	1.14238	-0.880926	-1.04066	-0.547817	-0.792237	-0.992998	-0.554508	-1.3521	-0.900905	-0.610143	-0.913794	1.08742	1.26458	-2.00019	0.302443	-6.70997	-49.2537	-2.39752	0.000547999
AGCAAAACGCGGTTACGCAGG	3.49787743036604e-06	1.00659685661753e-05	0.0363636	0.0390756	-4.47507	0.256773	-4.78503	-4.17562	-3.9095	-3.88241	-5.21284	-5.05651	-8.11335	-6.69244	-4.86656	-4.54887	0.184588	0.394542	-5.08843	0.963955	-5.30086	-42.3942	-1.08059	0.000547999
GCAAAACGCGGTTACGCAGGG	0.0114496	0.012166	0.0363636	0.0390756	-2.80588	-1.29023	-2.93659	-2.42152	-2.65925	-2.3668	-3.25588	-3.07686	-3.1756	-3.67425	-2.85057	-2.93591	-1.38813	-1.12966	-1.6966	0.442392	-3.67387	-20.7371	-1.06944	0.000547999
CAAAACGCGGTTACGCAGGGC	0.000343614	0.000406145	0.0363636	0.0390756	-1.18421	0.203419	-1.38408	-1.43896	-1.39206	-1.70678	-2.13384	-0.798005	-2.1485	-1.17752	-1.02461	-0.956787	0.180714	0.2569	-1.52301	0.53948	-3.12322	-32.7491	-0.916732	0.000547999
ACGCAGGGCGGGAAAACTGAC	0.0299496	0.0315323	0.152557	0.157464	-0.110651	0.170903	-0.3173	-0.0438475	-0.613556	0.245787	0.0644975	-0.10591	-0.78533	-0.326189	-0.422489	-1.33886	0.174866	0.163088	-0.483775	0.429995	-0.923448	-13.5172	0.489966	0.116284
GGCGGGAAAACTGACGCGGAC	8.19006431606429e-05	0.000109655	0.0363636	0.0390756	-9.04645	-1.02799	-9.97382	-8.15881	-6.69036	-9.00939	-11.531	-11.8468	-12.2647	-8.68515	-11.4191	-12.2659	-1.12136	-0.852398	-8.8399	2.68796	-3.70388	-45.0146	-0.749713	0.000547999
ACGCGGACGTGAACCGTCCGC	0.058068	0.0606189	0.252841	0.258632	-6.03283	-4.94991	-6.89773	-3.63013	-7.97723	-11.5321	-11.0173	-5.08601	-6.92073	-5.68717	-11.1538	-5.8094	-5.0183	-4.87874	-2.64439	3.14008	-0.561705	-10.5755	1.19604	0.14729
CGCGGACGTGAACCGTCCGCG	0.53733	0.540989	0.753267	0.756691	-7.32931	-7.48587	-7.26372	-11.7028	-5.33083	-11.3364	-4.47263	-6.17027	-12.9226	-6.79194	-7.04445	-8.14757	-8.07427	-6.63612	-0.112994	3.68638	-0.0237491	-7.67441	2.97499	0.484375
GCGGACGTGAACCGTCCGCGC	0.172011	0.175155	0.27358	0.278715	-3.5435	-3.17363	-3.64904	-3.48298	-3.81126	-3.99727	-3.54928	-3.16326	-4.55832	-3.15583	-3.60881	-4.49175	-3.2986	-3.03479	-0.587471	0.588477	-0.905885	-7.18966	1.38567	0.170546
ATGTCTTATGGCAGCACTTTC	0.000142903	0.000182045	0.0363636	0.0390756	-1.87946	0.852397	-1.9468	-1.95253	-2.02804	-1.16619	-2.08797	-2.14771	-3.64959	-1.49307	-1.69915	-1.90479	0.759002	1.00963	-2.77411	0.469362	-6.04297	-32.866	-1.09199	0.000547999
TGTCTTATGGCAGCACTTTCG	0.00260643	0.0028653	0.0363636	0.0390756	-2.26691	-0.324345	-2.41054	-2.73829	-1.13446	-2.33125	-1.83643	-2.38464	-2.73029	-1.32776	-2.54619	-2.6751	-0.428144	-0.207954	-2.12177	0.445911	-4.02896	-26.1732	-0.636769	0.000547999
TCTTATGGCAGCACTTTCGCG	4.86864180349936e-07	1.43847262872657e-06	0.0363636	0.0390756	-5.32734	0.180864	-5.48106	-5.25806	-4.32689	-5.66037	-5.34264	-5.74418	-5.81024	-6.32184	-6.04191	-4.60382	0.189378	0.166599	-5.59818	0.757544	-7.42483	-56.8804	-2.6012	0.000547999
TTATGGCAGCACTTTCGCGGA	5.91319140907964e-05	8.73846060888818e-05	0.0363636	0.0390756	-10.2152	0.108787	-11.0691	-6.764	-5.46265	-11.1541	-11.0213	-12.2216	-12.325	-12.5409	-11.7752	-12.6418	0.123101	0.0996882	-11.2883	3.34092	-3.25319	-72.7957	-0.797895	0.000547999
GGTACGGACCGACATCGTGGG	0.000884626	0.000991314	0.0363636	0.0390756	-4.27487	-1.01876	-4.43359	-3.92826	-4.15873	-4.76464	-4.0912	-4.12468	-5.34322	-4.63765	-4.5133	-5.05182	-1.08244	-0.92145	-3.42969	0.498186	-6.90599	-39.1412	-2.15944	0.000547999
GTACGGACCGACATCGTGGGT	6.38783064709431e-07	3.00211698223864e-06	0.0363636	0.0390756	-5.29184	-0.0505821	-5.54104	-4.76323	-4.1668	-6.61204	-5.47555	-5.20884	-7.7293	-5.44719	-5.58088	-6.50255	-0.0840397	-0.00164025	-5.60443	0.945077	-5.87491	-72.825	-1.35388	0.000547999
ACCGACATCGTGGGTCGGAAC	8.79271221978845e-05	0.000104531	0.0363636	0.0390756	-3.68389	-0.359802	-3.8029	-3.89224	-2.54542	-4.05616	-4.29925	-3.58533	-3.66188	-3.56857	-3.73458	-4.69381	-0.397276	-0.297776	-3.45444	0.502049	-6.4465	-50.3399	-1.57722	0.000547999
CGACATCGTGGGTCGGAACCT	4.16970147872271e-05	6.38740440802894e-05	0.0363636	0.0390756	-10.1712	0.00928725	-11.1397	-7.26818	-5.86082	-11.5615	-11.1641	-12.0964	-12.3792	-12.5549	-12.1182	-12.2983	-0.124496	0.157861	-11.3021	3.64528	-3.21061	-42.3128	-0.873618	0.000547999
CCAAAGTCGCGCTGGCCGTGG	0.00746036	0.00794148	0.0363636	0.0390756	-4.58055	-2.04441	-4.72771	-5.21509	-4.56687	-4.56007	-3.96783	-4.63037	-4.92619	-5.2129	-4.24786	-4.94127	-2.06131	-2.01585	-2.71075	0.510908	-5.32682	-25.8619	-1.77205	0.000547999
AAAGTCGCGCTGGCCGTGGTC	0.000988685	0.00109976	0.0363636	0.0390756	-1.44368	-0.0126483	-1.48684	-2.41887	-1.47163	-1.4789	-1.40218	-1.36932	-1.96244	-1.16788	-2.30548	-1.45789	0.0104937	-0.0298134	-1.47767	0.311242	-4.9667	-33.6423	-1.25479	0.000547999
AAGTCGCGCTGGCCGTGGTCG	0.00217287	0.00245803	0.0363636	0.0390756	-1.89961	-0.592012	-1.96912	-1.93151	-1.19003	-1.86793	-1.87955	-2.20097	-3.92967	-2.28134	-2.6067	-1.6469	-0.542775	-0.705075	-1.4123	0.56283	-2.63788	-26.4334	-0.366067	0.000547999
GCGTTGTCGGCGACGTTGATA	0.0207201	0.0221786	0.127273	0.131899	-8.09278	-4.47426	-8.94657	-8.43948	-5.80543	-9.35351	-4.61219	-11.8025	-4.90044	-12.1243	-11.6676	-12.0484	-5.07734	-3.73728	-4.71782	4.15417	-1.02801	-14.7983	0.413163	0.0930293
ACGCGCCATCGCGATGGTGCC	4.26397267755141e-05	6.63996677896844e-05	0.0363636	0.0390756	-9.37287	-0.224813	-10.2157	-6.84894	-5.70024	-11.2371	-8.84818	-12.0654	-12.7671	-9.8218	-11.9896	-12.2967	-0.284438	-0.151647	-9.65948	3.26565	-3.09641	-51.5081	-0.724418	0.000547999
TGTCGGCTTCGTTTTTGATCG	9.78163974403142e-05	0.000135905	0.0363636	0.0390756	-9.72837	-1.01037	-10.6473	-7.08122	-5.70067	-11.5265	-10.8506	-9.45389	-12.3259	-12.6722	-11.5797	-12.3198	-1.07457	-0.911586	-9.87357	3.75406	-2.58986	-37.4512	-0.561971	0.000547999
CGCCGCCCTGGACCATAAAGC	0.000185658	0.00022806	0.0363636	0.0390756	-4.78088	-0.443144	-4.99598	-5.06241	-4.35081	-3.62769	-4.52022	-5.06506	-5.89745	-4.76267	-6.77401	-5.36262	-0.576064	-0.243817	-4.5875	0.762396	-5.8651	-36.2441	-1.41484	0.000547999
CATAAAGCCTGGGATCACCCG	4.37452950968326e-07	2.01913055247122e-06	0.0363636	0.0390756	-5.2372	-0.106994	-5.42558	-5.1644	-5.32091	-6.3857	-5.4955	-3.81512	-6.76023	-6.49747	-5.47979	-4.78448	-0.100548	-0.11268	-5.24307	0.942892	-5.95014	-74.5927	-1.83646	0.000547999
CATAATCGACAAAGTTCTTGA	3.7755055056274e-06	7.24123663323258e-06	0.0363636	0.0390756	-5.51005	0.391943	-5.77628	-5.23462	-4.71811	-5.65165	-6.85332	-5.53587	-8.48979	-5.40737	-7.28104	-6.08198	0.281065	0.51534	-6.18968	1.02402	-6.58763	-49.7056	-1.49449	0.000547999
GCTCCAGTTCAATATTACCGG	4.78684170038301e-05	6.81318079096028e-05	0.0363636	0.0390756	-9.28241	-0.53122	-10.0216	-8.04669	-6.51774	-11.5006	-11.2906	-9.68472	-10.2059	-10.0385	-11.654	-12.1538	-0.540681	-0.517753	-9.52884	2.67891	-3.76062	-39.8804	-0.970225	0.000547999
CAGAGGTTGTCAGCAGTACGT	1.12000853821542e-06	4.18611986423901e-06	0.0363636	0.0390756	-5.20606	0.00268983	-5.4024	-5.17455	-5.19606	-6.01106	-5.90153	-4.65719	-8.47836	-4.53414	-5.36804	-5.92759	-0.0398363	0.0455503	-5.53725	0.701475	-8.31177	-74.3412	-1.30422	0.000547999
CCCCTTTCGCTGCCAACGCCG	0.0929482	0.09582	0.0741477	0.0777931	-3.58958	-2.47349	-3.76822	-4.27661	-2.72835	-3.95584	-3.15703	-3.70852	-4.36592	-2.86723	-3.71391	-4.01435	-2.72578	-2.12071	-1.34058	0.755369	-1.62536	-12.8251	0.0966579	0.0390781
CCCTTTCGCTGCCAACGCCGC	0.0132255	0.0139401	0.0366477	0.0393696	-4.48807	-2.76988	-4.78836	-5.64843	-4.427	-5.8461	-3.87429	-4.87657	-5.49898	-4.09609	-5.16553	-4.27742	-2.69946	-2.89049	-1.947	0.91336	-2.04386	-12.5619	-0.509258	0.000547999
CTTTCGCTGCCAACGCCGCAG	3.06987408206458e-05	4.65752148656599e-05	0.0363636	0.0390756	-6.9546	-1.59508	-7.33491	-6.96271	-5.47123	-9.11723	-8.00097	-5.93513	-9.75893	-9.31016	-6.4795	-7.37368	-1.5434	-1.66574	-5.67582	1.63599	-3.64139	-36.5678	-0.755488	0.000547999
TTCGCTGCCAACGCCGCAGGA	5.77572651847436e-08	8.49145315020178e-07	0.0363636	0.0390756	-5.35007	0.880234	-5.61302	-4.02993	-4.18263	-5.67133	-4.65817	-6.39602	-6.73698	-5.5841	-5.73695	-5.92398	0.84216	0.941916	-6.53231	0.941565	-7.11217	-73.9561	-2.18294	0.000547999
CGCTGCCAACGCCGCAGGAGA	6.40045294894768e-05	8.74389873233656e-05	0.0363636	0.0390756	-7.87072	-0.215465	-8.46318	-6.5792	-5.36702	-8.30884	-8.90668	-7.67234	-11.9569	-8.24824	-11.2832	-9.93826	-0.232476	-0.192736	-8.22791	2.32487	-3.73018	-61.5616	-0.773318	0.000547999
CCAACGCCGCAGGAGAGAGAG	0.000277266	0.000340784	0.0363636	0.0390756	-2.89098	-0.979158	-3.09771	-2.71472	-3.58607	-3.04574	-2.55831	-2.95354	-5.29915	-2.37317	-3.87868	-4.05164	-1.03113	-0.908427	-2.22101	0.771497	-3.36348	-35.3955	-0.571604	0.000547999
CGCCGCAGGAGAGAGAGCAGA	4.18396758163338e-06	1.15590218991753e-05	0.0363636	0.0390756	-3.53936	0.267444	-3.93993	-3.32355	-2.41071	-5.02247	-3.49728	-3.93838	-6.26561	-4.64464	-4.90343	-3.33105	0.30691	0.197062	-4.20293	1.07997	-3.69803	-48.1334	-1.0977	0.000547999
GCAGGAGAGAGAGCAGAAAGG	2.8193850306422e-06	7.0661647209375e-06	0.0363636	0.0390756	-3.77089	0.147558	-3.90293	-3.7181	-2.63151	-4.31548	-4.40492	-3.67837	-5.98997	-3.97076	-4.09512	-3.66038	0.106338	0.212617	-4.09643	0.560565	-7.33325	-58.5981	-1.4931	0.000547999
GAAAACAGCTGCAACAGCCGC	7.80355309320913e-05	0.000108466	0.0363636	0.0390756	-10.1212	0.71442	-10.9891	-6.01433	-4.95639	-11.3508	-11.0473	-11.6517	-12.3847	-12.4486	-11.7069	-12.1758	0.687581	0.75473	-11.9953	3.6262	-3.30859	-79.8049	-0.78824	0.000547999
GCAACAGCCGCCAGGGTCGAT	0.000704728	0.000795215	0.0363636	0.0390756	-2.99609	-0.784652	-3.19824	-4.06153	-2.61353	-2.16976	-4.02381	-3.34112	-3.97114	-2.97228	-2.82365	-3.23713	-0.85012	-0.697942	-2.39095	0.684774	-3.76444	-23.8385	-0.985613	0.000547999
CGCCAGGGTCGATTTGAGCAT	6.33781037752306e-05	9.21200994674394e-05	0.0363636	0.0390756	-9.42643	0.564675	-10.3985	-6.23479	-5.13054	-11.5729	-11.3686	-11.8482	-8.96937	-12.6188	-11.7111	-12.1398	0.600562	0.519681	-10.6705	3.96986	-2.79855	-48.0242	-0.636612	0.000547999
ATTTGAGCATGTGAATTCCTT	3.47756760765893e-05	5.01399039667031e-05	0.0363636	0.0390756	-6.67262	1.60251	-7.1514	-5.72919	-4.25685	-6.45058	-8.01787	-9.55882	-8.22626	-7.20496	-11.6603	-6.61721	1.56313	1.66274	-8.97813	1.97049	-4.82443	-61.3703	-0.905127	0.000547999
TTGAGCATGTGAATTCCTTAC	8.28105421335224e-07	3.70080051282084e-06	0.0363636	0.0390756	-3.56116	1.85887	-3.77276	-3.03298	-3.56086	-3.32213	-3.87933	-3.96207	-7.36823	-3.17965	-4.17405	-4.25416	1.76878	1.98028	-5.68846	0.599095	-9.99841	-84.3648	-1.21649	0.000547999
CTTACGAGAGCAGTAACTAAA	3.48954404193135e-05	5.56214997270589e-05	0.0363636	0.0390756	-10.1956	0.918433	-11.0943	-6.21149	-5.54741	-12.0305	-11.407	-11.9422	-11.9012	-12.5794	-11.2849	-12.3925	0.82272	1.06121	-12.2404	3.72648	-3.09801	-66.8389	-0.771944	0.000547999
AAAGCGAGTGCTTTGATTCTA	2.55055590300005e-05	4.25133488747479e-05	0.0363636	0.0390756	-9.94252	0.868991	-10.7912	-6.67231	-5.77198	-11.3764	-11.0047	-11.7466	-12.232	-12.0214	-11.209	-12.141	0.766263	1.05352	-11.621	3.61611	-3.54618	-53.7883	-0.853214	0.000547999
CCTTTACCTATTTTTACGTAC	5.02149753623558e-07	2.34978599785073e-06	0.0363636	0.0390756	-5.37186	0.603551	-5.6455	-5.1773	-4.79799	-8.30007	-5.98716	-5.44754	-6.92299	-5.02013	-6.49808	-5.6734	0.587159	0.629256	-6.21649	0.899615	-6.9196	-64.1954	-1.48063	0.000547999
CATTAAAAAATGTAACGTAAC	7.03080486332402e-05	9.98308208413573e-05	0.0363636	0.0390756	-8.1288	-0.856164	-9.07813	-7.46971	-6.93944	-11.8367	-11.5468	-7.43804	-12.3782	-12.648	-7.88788	-9.88102	-0.966679	-0.691442	-8.26366	2.4385	-3.82552	-49.5482	-0.78278	0.000547999
CAGCAATCGCATCAAGCTCAC	0.0190571	0.0199972	0.0886364	0.0926096	-10.3253	-5.52312	-11.0532	-7.24224	-5.61263	-11.2641	-11.4881	-12.0989	-11.9871	-12.7545	-11.5895	-12.1271	-5.34205	-5.78981	-5.38617	3.95966	-1.12185	-17.0744	0.340097	0.0859442
GCTTTCTTTCCTACGCCCTGA	6.30501635560131e-06	1.47408669890782e-05	0.0363636	0.0390756	-5.4617	-0.49385	-5.65501	-5.49623	-5.89599	-5.33714	-6.40066	-4.94669	-8.32981	-4.25636	-5.62802	-8.57706	-0.449334	-0.567045	-5.14115	1.22943	-5.05485	-65.7865	-1.04663	0.000547999
CTTTCTTTCCTACGCCCTGAC	0.00108265	0.0012107	0.0363636	0.0390756	-1.52278	-0.523286	-1.78457	-2.08809	-1.78495	-2.04142	-2.32901	-1.10929	-2.41977	-1.4321	-1.48476	-1.25524	-0.530675	-0.499437	-1.2106	0.533178	-2.19276	-24.9848	-0.632258	0.000547999
CCGGGGCGCTGGTTATTGTCA	0.00014434	0.000188796	0.0363636	0.0390756	-8.69199	-0.692369	-9.4454	-7.34673	-5.99992	-9.08883	-11.1542	-7.87449	-12.5335	-12.4417	-11.8798	-9.90144	-0.729157	-0.642652	-8.92558	2.54609	-3.51451	-42.6572	-0.596854	0.000547999
CGGGGCGCTGGTTATTGTCAC	0.000293579	0.000363426	0.0363636	0.0390756	-7.6082	-2.316	-8.0037	-7.68602	-6.59507	-11.3104	-8.09139	-8.75526	-8.43215	-7.55249	-11.3435	-6.42466	-2.18897	-2.50314	-5.69474	1.49349	-4.01212	-34.0599	-0.675593	0.000547999
GTTATTGTCACCGGGATGGTG	0.00387459	0.00434226	0.0369318	0.0396627	-7.53441	-4.32016	-8.78433	-7.28841	-6.32301	-6.64064	-10.9593	-11.9698	-12.5349	-12.5259	-9.33881	-7.15805	-4.47569	-4.0864	-4.17341	3.28639	-1.61504	-17.3739	-0.21373	0.000547999
TTATTGTCACCGGGATGGTGA	0.00032274	0.000381262	0.0363636	0.0390756	-4.55617	-1.41311	-4.69528	-4.88426	-4.87447	-4.07867	-4.63513	-7.20088	-7.36045	-4.56803	-4.42447	-4.33982	-1.33104	-1.52402	-3.29777	0.670459	-4.98526	-51.601	-0.78815	0.000547999
ATGAGTAATACCTTCACCTTC	3.34041461768485e-05	4.76996894549643e-05	0.0363636	0.0390756	-0.977077	0.94144	-1.05321	-1.8038	-1.40557	-1.15716	-0.652585	-1.01543	-2.288	-0.815791	-0.498152	-1.03787	0.965697	0.898859	-2.00945	0.456717	-4.47122	-48.0925	-1.04756	0.000547999
ATACCTTCACCTTCCTGAACG	7.03846807048097e-06	1.3294196276618e-05	0.0363636	0.0390756	-2.89968	0.718633	-2.99824	-3.18751	-3.02009	-2.60008	-3.66734	-2.82332	-5.36282	-3.05743	-2.29392	-2.88052	0.662029	0.840489	-3.76135	0.519288	-7.35526	-49.7617	-1.26351	0.000547999
TACCTTCACCTTCCTGAACGC	0.000455409	0.000571749	0.0363636	0.0390756	0.279389	1.17521	0.199837	0.279118	0.554329	0.569694	0.807829	-0.0871419	-0.850867	0.199837	-0.00779089	-0.148749	1.16815	1.19225	-1.02411	0.471462	-2.21553	-26.433	-0.414672	0.000547999
ATCTTCCTCAACGCCTGGCTG	0.00308951	0.0034496	0.0363636	0.0390756	-6.03175	-2.71989	-6.33716	-6.20224	-4.53559	-5.71832	-5.83497	-7.59128	-9.72513	-7.36457	-11.4133	-5.75311	-2.9347	-2.38199	-3.96682	1.76009	-2.36216	-28.722	-0.335064	0.000547999
TCCTGATGGTGCTGGCGGTGG	0.00176678	0.00196704	0.0363636	0.0390756	-3.25881	-1.07021	-3.73876	-2.953	-2.43765	-4.13216	-3.25912	-2.47137	-4.41747	-3.74722	-5.38821	-4.4868	-0.957672	-1.24128	-2.66031	1.08879	-2.21528	-17.174	-0.656191	0.000547999
CTTTCCTGATTACCCAGATGT	1.0348991009972e-06	4.24280739831446e-06	0.0363636	0.0390756	-5.78993	0.622558	-6.21679	-4.92569	-3.58084	-7.07758	-8.08153	-5.94169	-7.56975	-5.32562	-6.58499	-6.32653	0.632324	0.611447	-6.93721	1.54874	-4.36378	-60.4129	-1.4204	0.000547999
ACCGACTCTTTCTTCAGCATG	1.1220205432462e-05	2.07937689115253e-05	0.0363636	0.0390756	-7.77233	2.03852	-8.1631	-4.74183	-3.66052	-8.21829	-11.7675	-8.73257	-7.75102	-8.67541	-8.14477	-8.56797	1.97921	2.15636	-10.2415	2.07949	-4.5096	-61.1063	-0.851085	0.000547999
CCGACTCTTTCTTCAGCATGG	0.000791751	0.000957122	0.0363636	0.0390756	-7.99413	-3.37914	-8.66589	-7.99498	-6.48294	-11.7191	-8.72914	-12.4218	-11.8888	-7.11872	-11.0661	-7.55577	-3.60436	-3.13814	-5.5048	2.18135	-2.42484	-31.3606	-0.403871	0.000547999
CGACTCTTTCTTCAGCATGGC	0.000204541	0.000265428	0.0363636	0.0390756	-10.0605	-1.93676	-10.8591	-7.10766	-5.81363	-11.6819	-11.5226	-12.065	-12.3914	-11.6626	-11.3828	-11.7692	-2.03146	-1.78224	-9.05566	3.36734	-2.65124	-28.969	-0.568094	0.000547999
CCTTCCTGCTGGCGCGCAGCA	5.71014998888446e-05	8.09447081918991e-05	0.0363636	0.0390756	-8.80962	-0.504279	-9.45742	-7.18654	-6.16958	-9.11485	-8.79217	-11.9598	-9.87715	-11.971	-9.03902	-12.4284	-0.423203	-0.633143	-9.23684	2.85652	-3.23966	-43.3471	-0.710562	0.000547999
GGCGCGCAGCATCGAATGGTA	0.000586752	0.000706106	0.0363636	0.0390756	-9.97888	-3.43068	-10.8585	-7.85792	-6.14384	-11.7281	-11.2294	-11.4213	-12.3698	-12.2273	-11.1939	-12.0351	-3.7382	-2.99876	-7.26863	3.63816	-2.25088	-16.8641	-0.358604	0.000547999
TTCGGCTGCGACTTCCCGGCG	0.000616342	0.000752462	0.0363636	0.0390756	-0.55869	0.440628	-0.637118	-0.542833	-0.487797	-0.472026	-0.726295	-0.455491	-2.4219	-1.01556	-0.689524	-0.725678	0.456786	0.417646	-1.12055	0.235818	-4.46124	-36.1982	-0.526901	0.000547999
CCGCAAAGCGCAACGCCGGTG	2.75984275081416e-06	5.43670724377336e-06	0.0363636	0.0390756	-2.81678	0.282081	-3.05202	-3.62976	-2.49854	-3.34602	-2.49776	-2.82182	-4.03688	-3.1754	-3.10748	-2.45199	0.279035	0.292869	-3.35868	0.585357	-5.53266	-46.7481	-1.86594	0.000547999
AAAGCGCAACGCCGGTGGCGA	1.8724973416918e-05	2.70406491042311e-05	0.0363636	0.0390756	-2.32518	1.04853	-2.38726	-2.82139	-2.28811	-2.74864	-2.32616	-1.91816	-3.73867	-2.29149	-2.32768	-2.3947	0.993854	1.13982	-3.50748	0.411798	-9.01237	-48.1954	-2.07245	0.000547999
AACGCCGGTGGCGAAAGAAAA	0.0349437	0.0365254	0.0366477	0.0393686	-0.342705	0.137486	-0.442093	-0.698335	-0.213065	-0.213206	-0.438737	-0.253739	-1.35206	-0.349656	-0.926737	-0.571028	0.0506042	0.279366	-0.654877	0.351953	-1.90914	-16.7332	-0.302952	0.000547999
ACGCCGGTGGCGAAAGAAAAA	0.00036515	0.000433263	0.0363636	0.0390756	-1.26267	0.165412	-1.48728	-1.90641	-1.61975	-1.18044	-0.746693	-1.23474	-2.6595	-1.9261	-1.50921	-0.891571	0.154308	0.181783	-1.61355	0.583141	-2.77703	-44.8543	-0.626304	0.000547999
CGCCGGTGGCGAAAGAAAAAT	3.55034978393551e-05	5.40762398350057e-05	0.0363636	0.0390756	-9.78204	-1.36513	-10.5603	-8.98258	-7.6874	-11.8763	-10.4344	-11.8106	-12.6253	-12.526	-11.48	-9.81259	-1.45709	-1.25926	-9.20556	2.65053	-3.46045	-68.0983	-0.699497	0.000547999
GCCGGTGGCGAAAGAAAAATG	0.00144895	0.0015935	0.0363636	0.0390756	-2.13719	-0.199089	-2.20167	-2.19151	-1.56306	-2.52778	-2.15584	-2.06436	-2.62881	-2.04149	-2.22216	-2.62089	-0.182019	-0.220322	-2.00621	0.339072	-5.95799	-36.8237	-1.86519	0.000547999
CTGTGCTACATCCTCGGTCAG	1.03068587862667e-05	1.58792134099992e-05	0.0363636	0.0390756	-6.11802	-1.28003	-6.26	-6.19125	-5.81309	-6.2602	-6.08794	-5.6199	-7.10051	-6.20715	-8.29909	-6.5421	-1.30071	-1.24424	-4.98931	0.665535	-7.8211	-64.0996	-1.40667	0.000547999
TTGGGCTTTATCTCCTGGGTG	0.00280814	0.00318893	0.0363636	0.0390756	-8.54376	-3.70522	-9.78723	-6.75844	-5.95781	-7.0019	-8.84843	-12.4826	-11.9241	-12.228	-11.202	-12.9197	-4.14479	-3.12486	-6.04395	3.32821	-1.96976	-20.3708	-0.283297	0.000547999
TGGGCTTTATCTCCTGGGTGC	0.0135644	0.014576	0.100568	0.104792	-10.1113	-5.71337	-11.1088	-6.95753	-5.64449	-11.9563	-11.1809	-11.6918	-12.1726	-12.7432	-12.039	-12.7767	-6.13549	-5.13687	-5.38236	4.20458	-1.18641	-19.806	0.108859	0.0468879
ATCTCCTGGGTGCCGGAGTAC	0.425742	0.430118	0.408807	0.414231	-3.0424	-2.23378	-3.08099	-3.03658	-3.20318	-2.32835	-2.9673	-3.59156	-4.65769	-3.42897	-2.16635	-2.99145	-1.90805	-3.04014	-0.595167	1.03736	-0.627077	-8.89518	1.63618	0.234377
CCTGGGTGCCGGAGTACGCGA	1.18470624603305e-05	2.11631077573002e-05	0.0363636	0.0390756	-5.10498	-0.965186	-5.36394	-5.88626	-4.78929	-4.4997	-6.75711	-5.44065	-5.14926	-4.71602	-5.58038	-7.8807	-0.919561	-1.05027	-4.27979	0.935218	-4.85084	-43.746	-1.10038	0.000547999
GTGCCGGAGTACGCGAAAGGG	0.00027771	0.000343912	0.0363636	0.0390756	-1.86564	-0.0344135	-1.99745	-2.32698	-1.55279	-2.61226	-1.93514	-2.4888	-3.34203	-1.93505	-0.823654	-1.51263	0.0156191	-0.128093	-2.06877	0.673457	-2.64354	-23.8384	-0.760554	0.000547999
TGCCGGAGTACGCGAAAGGGC	0.00441609	0.00480741	0.0363636	0.0390756	-2.13589	-0.169862	-2.23199	-2.20249	-2.44877	-2.08664	-1.77048	-2.51838	-3.87388	-2.63016	-2.04887	-1.74149	-0.0300681	-0.344167	-2.0882	0.472567	-4.36959	-32.4938	-0.779203	0.000547999
GCCGGAGTACGCGAAAGGGCT	0.00475155	0.00540668	0.0363636	0.0390756	-1.69019	0.2008	-2.5684	-2.56889	-2.83407	-0.300719	-1.65511	-1.61179	-7.07804	-0.328731	-3.85813	-6.32168	0.2277	0.16972	-2.61092	1.87994	-1.60343	-33.9956	-0.0825279	0.000547999
GAGTACGCGAAAGGGCTGGGG	8.38786098613409e-05	0.000121078	0.0363636	0.0390756	-10.0448	-1.61801	-10.9236	-7.29153	-5.57653	-11.5803	-11.0571	-11.7983	-12.3449	-12.5366	-11.6419	-11.9965	-1.61645	-1.62195	-9.30082	3.12728	-2.89511	-40.3551	-0.573353	0.000547999
GCGAAAGGGCTGGGGATGAGT	0.00214031	0.0024843	0.0704545	0.0740902	-3.3685	-1.82702	-3.89337	-4.69292	-3.93426	-2.77313	-4.67494	-3.17038	-6.12733	-1.90455	-3.33706	-4.17151	-1.83573	-1.81473	-1.96808	1.04219	-1.74664	-21.6972	-0.0318643	0.023282
CTGGGGATGAGTCTGAACGAT	5.35621676402304e-05	7.28424124992887e-05	0.0363636	0.0390756	-6.32864	0.577276	-6.75978	-5.78219	-5.01982	-5.99011	-7.45645	-7.46877	-6.95401	-6.21604	-11.292	-7.7107	0.501374	0.679272	-7.23986	1.46563	-5.25862	-74.4944	-0.727193	0.000547999
GGGCACGCTGGTGAGTAATTT	7.09758330392855e-05	0.000100032	0.0363636	0.0390756	-10.0791	-0.926482	-10.9776	-7.76668	-6.10194	-11.6511	-10.6896	-11.9091	-12.5157	-11.8855	-11.7861	-12.4727	-0.947699	-0.876311	-10.2351	2.94259	-3.27312	-66.9956	-0.70326	0.000547999
GATGTCGTATATGTTCGGCAT	4.60568895844655e-06	1.18101364291492e-05	0.0363636	0.0390756	-4.86923	-0.386276	-5.0428	-5.38614	-3.16554	-4.53427	-5.01808	-4.75804	-7.73546	-5.13684	-4.90459	-5.34845	-0.46038	-0.296593	-4.61102	0.733582	-6.28113	-61.5626	-0.959688	0.000547999
ATCTGTTCATTACCGGCACGC	4.97042326571169e-05	6.79785966065443e-05	0.0363636	0.0390756	-3.20492	0.751774	-3.28123	-3.2267	-3.2198	-3.23813	-2.40202	-3.41522	-5.01584	-3.38223	-3.56497	-2.73257	0.653103	0.904108	-4.01937	0.488799	-8.52701	-70.3345	-1.47571	0.000547999
ATGCCGTGGTTTATTCTCGCC	2.96184807296421e-06	5.52008607963772e-06	0.0363636	0.0390756	-2.89023	0.35496	-3.116	-2.76784	-2.75437	-3.08834	-2.85623	-2.46639	-4.32565	-3.599	-3.64539	-3.92792	0.341442	0.39363	-3.51143	0.581612	-5.81652	-58.8496	-1.92899	0.000547999
ATTACCCTCGGCTCCCAGCAG	2.65966925935935e-05	3.45454053540251e-05	0.0363636	0.0390756	-3.87183	0.173888	-4.00365	-5.0668	-4.21064	-3.37347	-3.9205	-3.54965	-4.21426	-3.85695	-3.89661	-4.18049	0.173636	0.173888	-4.1456	0.473603	-8.91071	-66.8819	-2.84454	0.000547999
CAGCAGACGAAAGCGCCGTCG	9.90560995874361e-05	0.000129036	0.0363636	0.0390756	-6.08549	-0.330699	-6.47824	-5.75786	-5.25403	-5.81102	-11.0781	-5.88449	-8.45569	-6.85973	-6.67245	-7.01266	-0.458293	-0.171504	-6.14556	1.51105	-4.55546	-38.2123	-0.75858	0.000547999
TCGTGACCCGTCACCGCCAGC	1.65170836301402e-08	5.26260559564081e-07	0.0363636	0.0390756	-4.32156	1.15068	-4.48164	-4.23999	-3.26346	-4.89331	-4.32955	-4.41957	-5.63932	-5.33107	-4.05503	-4.72986	1.15271	1.1482	-5.59678	0.734574	-8.05183	-99.031	-2.71731	0.000547999
CGCTGCGCAGTAAAGTGTTTG	7.73852277959884e-05	0.000109616	0.0363636	0.0390756	-10.2171	-0.744187	-10.9907	-6.92097	-5.85397	-11.5183	-11.0671	-12.249	-12.1761	-12.3058	-11.8524	-12.4888	-0.771832	-0.71749	-10.3813	3.10042	-3.3195	-37.3918	-0.540074	0.000547999
AACGTCTTAGATCCCAACGCC	6.47511093806335e-05	9.34508058188866e-05	0.0363636	0.0390756	-9.19861	-0.399766	-10.06	-6.62114	-6.1313	-8.31649	-11.3857	-9.6169	-12.4879	-12.5508	-11.2384	-12.015	-0.441912	-0.329416	-10.0486	3.01805	-3.77526	-57.2703	-0.663846	0.000547999
CGTCTTAGATCCCAACGCCGC	0.00137789	0.00150947	0.0363636	0.0390756	-4.10781	-1.3372	-4.28039	-4.03231	-4.10828	-3.57318	-4.57767	-3.46883	-5.49547	-4.51765	-4.39628	-4.51013	-1.30804	-1.37046	-2.99003	0.648258	-4.71041	-31.1741	-1.22923	0.000547999
GTCTTAGATCCCAACGCCGCG	7.52068798845354e-05	0.000105468	0.0363636	0.0390756	-10.1699	-1.37668	-10.9889	-7.93175	-6.84121	-11.1456	-11.1892	-12.0287	-12.2795	-12.3433	-11.828	-12.7033	-1.39994	-1.34476	-9.76563	3.22448	-3.01692	-47.6519	-0.612969	0.000547999
CGCGAGGAGTAAGCTGACCCG	0.000311299	0.000359688	0.0363636	0.0390756	-4.25881	-0.381342	-4.49524	-4.68755	-4.21891	-5.00085	-4.52886	-3.62729	-5.39863	-4.13388	-5.2746	-3.75029	-0.311634	-0.487361	-4.11085	0.610665	-6.84092	-26.9385	-1.90117	0.000547999
TCGTATGTTATTCGTACAACC	0.000206945	0.000243128	0.0363636	0.0390756	-1.77864	0.101542	-2.41412	-1.75481	-1.66569	-3.08232	-1.66838	-1.24036	-2.44784	-3.03198	-2.63561	-2.55457	0.053489	0.146758	-2.52888	0.642333	-3.64008	-43.6967	-1.12528	0.000547999
CAAATCAGCAATATACCCATT	0.000506754	0.000597238	0.0363636	0.0390756	-5.44501	-2.23412	-6.20192	-4.73109	-6.4154	-6.77159	-7.01825	-5.22887	-8.37125	-9.03055	-5.14963	-5.15465	-2.17532	-2.39388	-3.81222	1.57207	-2.74746	-34.6565	-0.621663	0.000547999
AAATCAGCAATATACCCATTA	0.000673664	0.000820764	0.0363636	0.0390756	-8.08006	-2.79646	-9.53762	-6.93402	-5.79571	-11.8789	-11.4045	-11.8861	-12.4656	-6.78223	-8.24491	-12.5075	-2.85763	-2.71179	-6.79902	3.57312	-2.06078	-27.3716	-0.341659	0.000547999
AATTTGATTTGCATCAATAAG	0.00010405	0.000140193	0.0363636	0.0390756	-10.317	-2.18205	-11.04	-9.43122	-6.87429	-11.4769	-11.4001	-11.9814	-11.9336	-12.6459	-11.1923	-12.3426	-2.00239	-2.50916	-8.69645	2.55647	-3.29263	-26.2551	-0.810087	0.000547999
AATCGTTAAGGTAGGCAGTAA	2.99106609677625e-05	5.18668858655782e-05	0.0363636	0.0390756	-4.31534	0.263464	-4.53067	-4.95449	-2.54895	-7.72944	-7.52775	-3.43717	-4.43082	-4.46238	-3.86848	-4.74653	0.233843	0.278635	-4.86186	1.33918	-3.29716	-70.8224	-0.769123	0.000547999
TTAAGGTAGGCAGTAATAGAA	0.0502296	0.0519664	0.190625	0.196003	-10.0659	-6.70863	-10.8531	-7.69196	-5.14322	-10.8959	-11.5493	-12.6017	-12.3131	-12.4345	-10.9697	-12.3076	-6.70863	-6.78043	-4.57322	3.70949	-0.995289	-11.4686	1.29312	0.148441
TAGGCAGTAATAGAAAAGAAA	1.47328978942954e-07	1.12090338538763e-06	0.0363636	0.0390756	-4.42028	0.659481	-4.53201	-4.35913	-3.4252	-4.23297	-4.76627	-4.46595	-6.03816	-4.59188	-5.67768	-4.53076	0.61411	0.71927	-5.2828	0.614851	-9.41552	-82.8901	-2.18778	0.000547999
AGAAAAGAAATCGAGGCAAAA	0.00414628	0.00449373	0.0363636	0.0390756	-4.10422	-1.15136	-4.3258	-4.53185	-4.59894	-3.94099	-3.80001	-2.90958	-5.28982	-6.42464	-4.33007	-4.04675	-1.00103	-1.45516	-3.1696	0.875986	-3.52799	-26.5764	-0.778783	0.000547999
GTATGGTCGGCCATCGCTTTA	0.00137722	0.00158823	0.0363636	0.0390756	-9.43626	-3.81833	-10.3092	-7.05479	-7.57154	-11.5889	-11.5368	-11.5939	-12.3946	-9.18306	-11.5246	-12.177	-4.17679	-3.33696	-6.36472	2.91683	-2.14587	-15.9763	-0.376124	0.000547999
ATGGTCGGCCATCGCTTTATT	4.34557115626726e-06	8.36215396691935e-06	0.0363636	0.0390756	-4.25248	0.449205	-4.35323	-4.33767	-4.28961	-3.89493	-4.28533	-4.20471	-6.9346	-4.94409	-4.09668	-5.30801	0.360944	0.557015	-4.86631	0.571775	-8.81925	-83.6646	-1.58575	0.000547999
TGTTCGATATTACCGTCTTTT	6.67898544529083e-05	9.15060332651966e-05	0.0363636	0.0390756	-6.33319	1.46856	-7.01335	-5.12565	-4.55561	-5.71518	-8.04921	-6.37718	-12.6047	-10.0269	-7.05565	-8.19489	1.44675	1.51605	-8.11497	2.09182	-3.87081	-95.6762	-0.713641	0.000547999
TCGATATTACCGTCTTTTGCG	1.15656858043881e-06	4.76130537255154e-06	0.0363636	0.0390756	-3.28999	0.563478	-3.46795	-3.56949	-3.02577	-1.4451	-3.01902	-3.30412	-4.71084	-3.73545	-3.98292	-3.45017	0.540524	0.640563	-4.01421	0.630125	-5.7963	-74.5023	-1.30794	0.000547999
CTTACTTCTCTCACCATACCG	4.745625446692e-06	1.17270522493142e-05	0.0363636	0.0390756	-4.66689	-0.815599	-4.89005	-6.98668	-4.72811	-4.57652	-5.74613	-6.41132	-6.97045	-4.09282	-4.58033	-4.47831	-0.863552	-0.712733	-4.34234	0.894165	-4.99107	-45.0325	-1.22758	0.000547999
TACTTCTCTCACCATACCGCC	1.72738082031926e-06	5.08258264877447e-06	0.0363636	0.0390756	-5.66448	0.375711	-5.87794	-5.09045	-4.66431	-5.4813	-6.28751	-5.93952	-9.11827	-5.95285	-6.96063	-5.73609	0.305857	0.463596	-6.2719	0.928453	-7.0201	-82.0608	-1.20177	0.000547999
ACTTCTCTCACCATACCGCCG	0.0733528	0.075998	0.323437	0.329478	-7.8654	-6.31744	-9.32425	-7.28353	-5.83823	-7.71966	-10.4527	-12.1557	-12.38	-12.7536	-4.94565	-12.2513	-6.82146	-5.76821	-2.79809	3.83521	-0.615227	-11.9208	0.904837	0.234377
CCGAGGAACTCTCTCTGGTGC	0.00143643	0.00164732	0.0363636	0.0390756	-1.81994	0.257931	-1.8695	-1.85543	-1.00907	-1.84522	-1.49257	-1.98677	-3.24347	-1.88524	-2.69	-1.81872	0.141227	0.466494	-2.14416	0.551664	-3.80918	-39.6392	-0.872695	0.000547999
ACGGCGTTAAGGTGCTGGTCG	0.000906743	0.00102108	0.0363636	0.0390756	-1.84833	0.0360044	-1.94863	-1.99664	-1.77775	-1.94285	-1.72589	-1.46307	-2.51354	-2.33497	-1.81782	-2.45375	-0.0016153	0.0840727	-2.05579	0.421246	-5.09225	-41.7012	-1.79498	0.000547999
GCGCAATCACGATTAATCGTC	1.23150216908735e-06	4.85553630193475e-06	0.0363636	0.0390756	-3.40024	0.616976	-3.53269	-4.14439	-3.29237	-3.35433	-4.64966	-3.20523	-6.13304	-2.90076	-3.63814	-3.56563	0.544922	0.715136	-4.17704	0.747842	-5.9276	-64.4593	-1.29223	0.000547999
GCAATCACGATTAATCGTCAA	2.88956050649401e-06	5.86265890116646e-06	0.0363636	0.0390756	-4.55351	0.679305	-4.79021	-5.06698	-3.80125	-4.58415	-6.78471	-3.83726	-6.03476	-5.33917	-4.42397	-4.62941	0.579742	0.835273	-5.62728	0.85675	-6.44577	-55.8424	-1.92153	0.000547999
CATGGCCACCGGCTCCTACCC	0.000771221	0.000883916	0.0363636	0.0390756	-2.44448	-0.268152	-2.50056	-2.50421	-2.40598	-2.83172	-2.06015	-2.45753	-3.23546	-2.2969	-2.48865	-3.92416	-0.196116	-0.386479	-2.20488	0.458955	-5.19142	-31.4785	-1.11261	0.000547999
GGATCCCGCCAATCAAAGGCT	0.000202012	0.000233247	0.0363636	0.0390756	-2.95769	0.148804	-3.08964	-2.74325	-2.1959	-3.35461	-3.34903	-3.19141	-3.71487	-2.52573	-3.12073	-3.02072	0.16924	0.106874	-3.19132	0.506153	-6.45355	-46.2845	-2.37282	0.000547999
CCAATCAAAGGCTCCGAAACC	0.0076436	0.00847532	0.0650568	0.0684674	0.784941	1.10855	0.534315	0.834905	0.317952	1.05412	0.504518	0.975765	-0.387952	0.0870758	0.784941	0.49928	1.09386	1.14791	-0.555199	0.429809	-1.21335	-15.4609	0.03589	0.0465244
ACTGCTTCGTTTACCGCACCA	1.84105218976305e-06	5.98273924691725e-06	0.0363636	0.0390756	-6.83763	0.484473	-7.40165	-6.16734	-5.24258	-7.04411	-6.27185	-9.60025	-10.0375	-7.17132	-8.16508	-9.17436	0.540614	0.403037	-7.84664	1.67136	-4.91995	-53.5928	-1.23731	0.000547999
GCGGTGGTCGGCGGCGGCCTG	0.0017547	0.00192522	0.0363636	0.0390756	-4.55672	-2.35057	-4.73416	-4.86328	-5.32752	-3.6064	-4.16962	-4.97364	-7.36635	-4.68511	-4.50122	-4.42882	-2.33174	-2.37815	-2.3533	0.718271	-3.21286	-40.0702	-0.485431	0.000547999
GTCGGCGGCGGCCTGCTGGGT	0.0478558	0.0496853	0.103977	0.107987	-0.791834	-1.19962	-0.640213	-1.09924	-0.901482	-1.05313	-0.171194	-0.369476	-0.13728	-0.792198	0.147275	-0.640213	-1.11934	-1.28708	0.645149	0.414636	1.44855	-0.140935	14.285	0.0620249
TCGGCGGCGGCCTGCTGGGTC	0.00315831	0.00345927	0.0363636	0.0390756	-2.84008	-0.860607	-2.93174	-2.9986	-2.86102	-3.63186	-3.1886	-2.85311	-2.78039	-3.32161	-2.63821	-2.17627	-0.913026	-0.754066	-2.10252	0.453907	-4.7308	-42.2887	-1.47913	0.000547999
GGCGCGCTGAAAAACCTCGGC	0.0013476	0.00151087	0.0363636	0.0390756	-3.31618	-1.59119	-3.62489	-3.28766	-2.91631	-3.15727	-3.65448	-3.04274	-4.57748	-4.47535	-3.99372	-4.31315	-1.61681	-1.53759	-2.07217	0.649016	-3.29574	-19.6758	-0.856978	0.000547999
GCGCGCTGAAAAACCTCGGCG	0.00184924	0.00206988	0.0363636	0.0390756	-1.41173	0.145709	-1.48916	-1.84766	-1.20163	-1.26126	-1.25837	-1.45584	-3.1882	-1.46625	-1.56931	-1.71075	0.0644431	0.302819	-1.68021	0.356784	-4.91683	-25.6836	-0.777647	0.000547999
TCGGCGTGGAAACCCACGTCA	4.62410624372122e-05	6.63032753511335e-05	0.0363636	0.0390756	-9.56371	0.265311	-10.1875	-6.81294	-5.92417	-11.0571	-11.1598	-9.75271	-12.1554	-10.0776	-11.7772	-12.5309	0.205327	0.419453	-10.4288	3.27427	-3.3436	-54.549	-0.592755	0.000547999
GAATTCGCCCCCATGCTGATG	3.43545085459112e-05	5.59328796392679e-05	0.0363636	0.0390756	-10.1399	0.222814	-10.9116	-6.70171	-5.33737	-11.9589	-10.8056	-11.4363	-12.3502	-12.3976	-11.3861	-12.039	0.158592	0.339904	-11.077	3.69494	-2.84553	-46.6973	-0.709601	0.000547999
AATTCGCCCCCATGCTGATGG	0.00257236	0.00283437	0.0386364	0.0414228	-2.25799	-0.867469	-2.4986	-2.94246	-1.69882	-2.52365	-1.82089	-1.23606	-3.45629	-2.65592	-2.84389	-2.26237	-0.835305	-0.928606	-1.51854	0.656934	-2.23015	-14.5189	-0.273442	0.000547999
ATGGCGGAACAGCTCGATCAG	7.01296698664035e-05	8.5783449131969e-05	0.0363636	0.0390756	-2.12504	0.606641	-2.25573	-2.32129	-2.22539	-2.17481	-2.50759	-2.65138	-3.0499	-1.67105	-1.44925	-1.82275	0.616765	0.570041	-2.82757	0.471976	-5.99253	-57.4758	-1.80317	0.000547999
AACAGCTCGATCAGATGGGCG	0.0014048	0.00163926	0.0363636	0.0390756	-7.51535	-3.57216	-8.43599	-7.16864	-5.00822	-11.0257	-11.3245	-6.80394	-10.0474	-7.31054	-11.3413	-9.27232	-3.65446	-3.45751	-4.9885	2.40894	-1.89698	-14.4442	-0.291579	0.000547999
GCGAGCAGCTGCGGCGCAAAA	0.00211897	0.00238229	0.0363636	0.0390756	-2.08868	-0.411586	-2.18093	-2.1392	-2.11042	-1.31279	-1.37236	-1.56616	-2.86119	-2.81731	-3.17288	-2.71005	-0.521129	-0.253386	-1.7305	0.670653	-2.53846	-18.5545	-0.580189	0.000547999
CTGCGGCGCAAAATTGAAAGC	0.0112535	0.0120336	0.0363636	0.0390756	-2.3026	-0.567702	-2.34552	-2.31733	-2.33792	-2.65781	-2.46788	-1.98821	-2.5022	-2.3772	-1.88843	-2.32182	-0.638229	-0.461665	-1.79534	0.294181	-5.8142	-36.9141	-1.98241	0.000547999
GTGCACACCAGCAAAAACACC	1.21312546485489e-05	2.57420145965237e-05	0.0363636	0.0390756	-2.21847	0.263049	-2.32264	-2.26339	-2.69693	-2.25076	-3.93901	-1.93816	-4.47644	-2.00225	-2.03823	-3.55921	0.24389	0.30485	-2.66522	0.798244	-3.87864	-46.8639	-0.915006	0.000547999
TGCACACCAGCAAAAACACCC	0.00473507	0.00526504	0.0522727	0.0554454	-9.4462	-5.23198	-10.1707	-7.31435	-5.84631	-11.3667	-11.6047	-9.51757	-12.1843	-12.0355	-11.5275	-9.92944	-5.47488	-4.97062	-4.96682	2.78011	-1.79514	-15.7794	-0.0754098	0.0156647
AACACCCAGGAGATCGTCCAG	0.000106177	0.000134031	0.0363636	0.0390756	-3.74677	0.687158	-3.92854	-3.29013	-2.47366	-3.83759	-4.3519	-3.24458	-4.40908	-4.45011	-4.11295	-3.90919	0.560564	0.836113	-4.56057	0.621133	-6.80868	-42.9514	-2.01926	0.000547999
AGGAGATCGTCCAGCAGGGCA	0.00011197	0.000139002	0.0363636	0.0390756	-1.98747	0.893064	-2.12269	-1.76078	-1.80432	-2.25206	-2.45436	-3.11984	-2.91042	-1.83157	-1.98089	-2.11072	0.832783	0.99597	-3.03816	0.371108	-8.33113	-51.5508	-2.03041	0.000547999
CCATGCGTTTCGCCGACGGCA	0.00141159	0.00165204	0.0363636	0.0390756	-8.5089	-3.98874	-9.36281	-6.39447	-6.8562	-6.23986	-10.7652	-12.2768	-12.5991	-10.2201	-9.23993	-9.95504	-4.05238	-3.88732	-5.32301	2.8186	-1.87608	-27.0457	-0.286078	0.000547999
CGTTTCGCCGACGGCAGCGAA	0.00669708	0.00723323	0.0363636	0.0390756	-2.47334	-0.93862	-2.62565	-2.47622	-2.70349	-3.36086	-1.89261	-2.70143	-3.00237	-4.19515	-2.11909	-2.26963	-0.829811	-1.15614	-1.64733	0.658459	-2.4334	-16.3363	-0.565586	0.000547999
GTTTCGCCGACGGCAGCGAAC	0.00472508	0.00518543	0.0363636	0.0390756	-1.94279	-0.528196	-2.31253	-2.31644	-1.79926	-2.81234	-1.92084	-1.70929	-3.58909	-3.34337	-1.56382	-2.4835	-0.654478	-0.31419	-1.69718	0.632221	-2.62885	-19.8921	-0.711464	0.000547999
AAGCTGGCCACCCAGTGCGGT	0.00542668	0.00586257	0.0363636	0.0390756	-1.19634	0.438199	-1.269	-1.30623	-1.33834	-1.13922	-1.04527	-1.15401	-1.64405	-0.742633	-1.33357	-1.43938	0.496733	0.329638	-1.66873	0.279149	-5.88869	-34.6047	-1.66566	0.000547999
AGCTGGCCACCCAGTGCGGTC	0.0173386	0.0181463	0.0363636	0.0390756	-3.07215	-1.49993	-3.22079	-2.94568	-3.48197	-3.47744	-4.12112	-3.17348	-3.99162	-3.11248	-2.83153	-2.69577	-1.41005	-1.64158	-1.69008	0.508902	-3.31687	-20.5861	-0.980182	0.000547999
GTCTGGAGGTCGCTGCGCGCG	0.000110251	0.000150086	0.0363636	0.0390756	-9.30817	-1.26098	-9.98542	-7.11924	-5.68876	-9.10231	-11.1912	-11.5722	-12.1108	-9.81352	-11.4002	-12.1193	-1.24148	-1.30833	-8.57107	3.21142	-2.92602	-59.1143	-0.62975	0.000547999
TCTGGAGGTCGCTGCGCGCGG	0.00459008	0.0051554	0.0383523	0.0411308	-1.19159	-0.28683	-1.30973	-1.44361	-0.57901	-1.03362	-1.24832	-1.0478	-3.17974	-2.80382	-1.23529	-1.61619	-0.345968	-0.188609	-1.0708	0.570256	-1.82712	-27.7143	-0.307026	0.000547999
GACGCCTGCCAGACCTCTGAC	0.00216939	0.00244268	0.0363636	0.0390756	-2.18586	-0.692343	-2.28721	-2.68607	-1.57423	-2.17255	-4.02459	-2.19951	-4.31075	-1.9902	-2.19041	-2.43202	-0.788607	-0.492615	-1.67769	0.579186	-2.73693	-23.7879	-0.526218	0.000547999
ACCCGGACATCTACGCTATCG	8.2296175934093e-05	0.00011485	0.0363636	0.0390756	-9.32344	-0.859872	-10.1581	-7.06408	-5.90942	-11.782	-11.151	-9.73598	-12.7915	-11.878	-9.09136	-11.9065	-0.769856	-0.990977	-9.51012	2.99413	-2.85551	-35.8693	-0.692467	0.000547999
CGCTATCGGCGAATGCGCCAG	0.0018417	0.00205909	0.0363636	0.0390756	-2.32006	-0.204802	-2.42807	-2.92276	-2.40038	-1.67215	-2.46996	-1.39202	-3.87531	-2.44087	-1.65062	-2.97367	-0.327959	-0.0307604	-2.27234	0.69458	-3.44675	-21.8179	-0.734373	0.000547999
GCTATCGGCGAATGCGCCAGC	0.00135143	0.00152256	0.05625	0.0595563	-0.665165	0.425868	-0.712718	-1.12527	-0.350506	-0.686141	-0.737884	0.341254	-1.1684	-0.661557	-0.687901	-0.798834	0.436344	0.391071	-1.12965	0.361574	-3.08793	-19.2366	0.0547822	0.0312696
CGCGTTTACGGCCTGGTCGCG	0.000413651	0.000471301	0.0363636	0.0390756	-2.5405	-0.54148	-2.67208	-2.54139	-3.50593	-3.22706	-2.64003	-2.20304	-3.2197	-3.39262	-2.50051	-2.33453	-0.55033	-0.514573	-2.15073	0.49128	-4.54877	-54.7765	-1.38709	0.000547999
CAGGTCGCCGTTGACCATATT	4.60924692717746e-05	6.69234997625025e-05	0.0363636	0.0390756	-9.38119	0.31719	-10.1373	-7.01606	-5.95596	-11.2066	-11.0697	-9.35109	-10.0255	-11.8254	-11.7036	-12.6426	0.198195	0.508532	-10.2927	3.07384	-3.33784	-44.7451	-0.831177	0.000547999
CCGTTGACCATATTTTGGGTA	1.46426762889081e-05	2.89792238771884e-05	0.0363636	0.0390756	-3.88619	0.188888	-4.16501	-3.34133	-2.71639	-4.09607	-4.78232	-3.21847	-7.54543	-4.55553	-3.96776	-4.7461	0.139882	0.240335	-4.31919	1.08798	-3.93604	-48.6871	-0.794374	0.000547999
TTTTGGGTAACGAAAACGCCT	8.06055678174948e-05	0.000108298	0.0363636	0.0390756	-0.868778	1.01013	-1.0361	-1.15302	-0.729736	-1.33954	-0.836063	-0.588779	-2.47074	-0.812729	-1.02909	-1.55281	0.954522	1.11359	-2.02311	0.470671	-4.56224	-37.6371	-1.02663	0.000547999
AACGAAAACGCCTTTGAAGGC	0.000542985	0.00063182	0.0363636	0.0390756	-1.70253	-0.269341	-1.76815	-2.39189	-1.69125	-1.79844	-1.23444	-1.56882	-2.84165	-1.71186	-1.76474	-2.27255	-0.259947	-0.284881	-1.51885	0.493926	-3.26392	-29.8885	-0.939048	0.000547999
AACGCCTTTGAAGGCGCGGAT	0.0565287	0.0590141	0.0363636	0.0390756	-1.28826	-0.00292136	-1.54106	-1.63925	-1.03887	-1.8473	-1.54562	-1.76664	-2.30407	-1.29245	-1.10469	-0.890624	-0.295112	0.222493	-1.40692	0.56984	-2.5922	-21.3806	-0.722772	0.000547999
GGCGCGGATCTGAGCGCCAAG	0.0313494	0.0327777	0.0363636	0.0390756	-2.02117	-0.652865	-2.14662	-2.26595	-2.32311	-1.96644	-1.54746	-2.1654	-2.43848	-2.25958	-1.8237	-1.94077	-0.543153	-0.830962	-1.41446	0.332667	-4.25291	-25.2601	-1.1476	0.000547999
CTGAGCGCCAAGCTGAAGCTG	0.017538	0.0187949	0.0363636	0.0390756	-1.66668	0.287057	-1.75671	-1.94082	-1.05148	-1.36699	-1.64259	-1.67363	-2.69168	-2.12743	-1.67714	-2.15368	0.115597	0.573579	-2.17691	0.526743	-4.26067	-33.2548	-1.39449	0.000547999
GGCGACGCGCATGGTCGCACG	0.0104516	0.0112067	0.0383523	0.0411322	-1.12937	-0.292671	-1.21551	-1.32598	-2.30497	-0.941518	-0.568121	-1.06199	-2.46673	-1.24031	-1.2873	-1.10789	-0.374979	-0.173143	-0.976609	0.489547	-1.85634	-16.6598	-0.296583	0.0155432
CGCGCAGCTACGTTTACCTCG	0.0047391	0.00512628	0.0363636	0.0390756	-5.64445	-3.25866	-6.01378	-6.68576	-7.03271	-4.87806	-5.67236	-6.47847	-4.98504	-8.19617	-5.63005	-5.64562	-3.38197	-3.11124	-2.6706	1.1124	-2.53264	-19.8096	-0.402859	0.000547999
ACGTTTACCTCGATGAAAGCA	0.0146843	0.015675	0.14233	0.147235	-10.0689	-6.08059	-11.0082	-7.02368	-5.43709	-10.8964	-11.0154	-12.272	-12.906	-11.91	-11.7595	-12.2422	-6.22264	-5.94852	-4.58601	3.68568	-1.18954	-11.9281	0.425067	0.0937561
GCTCTGACAACAAAACCCTGC	0.000469828	0.000544378	0.0363636	0.0390756	-3.66998	-0.436145	-3.8082	-4.26962	-3.75242	-3.74573	-3.92249	-3.58848	-5.05373	-3.09428	-2.87518	-5.01081	-0.540917	-0.287004	-3.39341	0.805307	-4.50258	-30.8405	-1.32302	0.000547999
CTCTGACAACAAAACCCTGCT	4.39838991843212e-06	9.80216547856086e-06	0.0363636	0.0390756	-1.65184	0.578994	-1.85673	-2.54959	-1.65374	-1.96991	-1.91574	-1.2926	-2.9614	-1.32136	-2.44275	-1.50706	0.584401	0.568228	-2.45823	0.524511	-4.82053	-51.1635	-1.39104	0.000547999
ACCCTGCTCGGGGCAGTGCTG	2.14756949702808e-05	3.01319029683875e-05	0.0363636	0.0390756	-3.14696	0.216786	-3.2866	-3.40089	-2.87935	-3.09612	-3.13158	-3.21225	-3.91812	-3.59876	-4.25808	-2.76293	0.176925	0.253649	-3.47976	0.448593	-7.48321	-51.9059	-2.57174	0.000547999
GGCAACCTGCTGCAGCTGGTG	0.00534653	0.00578917	0.0363636	0.0390756	-1.80552	0.0693802	-1.92121	-2.0001	-1.29576	-1.61706	-1.96974	-1.64603	-1.99326	-2.24055	-2.06268	-1.82587	0.0162536	0.166999	-1.95892	0.327629	-5.84028	-29.1582	-2.31903	0.000547999
TGCAGCTGGTGCTGAACGCTA	0.00416221	0.00456878	0.0363636	0.0390756	-10.1936	-3.95245	-10.872	-8.41971	-6.36363	-11.7815	-11.2163	-11.4395	-11.8933	-11.9326	-11.642	-12.1195	-4.46307	-3.32368	-7.13579	2.95563	-2.36739	-13.5812	-0.42871	0.000547999
GTGCTGAACGCTATTGAACTG	0.000256193	0.000317489	0.0363636	0.0390756	-1.45392	0.047418	-1.50888	-1.52548	-1.47549	-1.52185	-1.39132	-0.973465	-2.87326	-1.06066	-1.61367	-2.32876	0.0808529	0.014285	-1.58316	0.523919	-2.99487	-36.2003	-0.724048	0.000547999
TGCTGAACGCTATTGAACTGC	0.00170162	0.00188411	0.0363636	0.0390756	-1.68418	-0.194121	-2.01028	-2.74189	-2.97224	-1.67193	-1.49567	-1.25089	-2.80689	-2.10381	-1.39954	-2.03918	-0.1257	-0.302218	-1.77188	0.637708	-2.98638	-29.1568	-0.691386	0.000547999
GCTATTGAACTGCCGGAAAAC	0.0778517	0.0801407	0.189489	0.194716	-8.62223	-6.31131	-9.16313	-5.22748	-7.55501	-9.24053	-8.74013	-9.82578	-12.0378	-10.0363	-8.41429	-12.0376	-6.65611	-6.03559	-2.90697	2.85193	-0.971905	-10.0138	1.06334	0.140629
TCCCTGATCCTGCCTTCCCAC	1.35693075600345e-07	1.21493884577333e-06	0.0363636	0.0390756	-5.64502	0.405464	-5.93161	-5.51111	-4.78841	-5.64097	-7.51797	-5.81473	-6.8121	-5.40503	-6.73127	-7.65164	0.358347	0.475527	-6.29484	0.976812	-6.92312	-98.3022	-1.72399	0.000547999
GGCTGCCACACCGTCGCCGCG	0.0300691	0.0315105	0.144318	0.149401	-1.87278	-0.919552	-2.20656	-2.36219	-1.42082	-2.45227	-2.22253	-1.81375	-2.60044	-2.4737	-0.581842	-1.81789	-0.791344	-1.10949	-1.17263	0.60294	-1.533	-13.0174	0.954734	0.108532
CACACCGTCGCCGCGCTGAAA	7.19459868087968e-05	0.000100011	0.0363636	0.0390756	-2.28371	-0.109754	-2.6496	-2.04648	-2.70575	-2.78717	-1.93862	-1.8978	-4.245	-2.28371	-2.90475	-4.22683	-0.158474	-0.0119962	-2.4718	0.726029	-3.76347	-32.5453	-0.769293	0.000547999
ACACCGTCGCCGCGCTGAAAG	9.1268882299367e-07	4.06553108975948e-06	0.0363636	0.0390756	-4.63599	0.476698	-5.06822	-4.07295	-3.67896	-4.38595	-5.44652	-5.19801	-7.21338	-4.56482	-5.58298	-7.0306	0.417284	0.566492	-5.5919	1.12443	-5.12258	-52.3167	-1.39513	0.000547999
ATCCCGCTGGTCACGCAGGTG	0.00210964	0.00234226	0.0363636	0.0390756	-1.36511	0.428394	-1.43431	-1.80861	-1.13726	-1.42775	-1.49675	-1.38182	-2.50601	-1.30587	-1.27341	-2.26038	0.35294	0.562074	-1.95729	0.381065	-5.84353	-34.6446	-1.2905	0.000547999
TGGTCACGCAGGTGCTGAACG	2.99037914336529e-05	3.92120270158196e-05	0.0363636	0.0390756	-2.19825	0.563848	-2.31552	-1.8908	-2.40947	-2.65016	-1.27543	-1.80391	-3.28384	-2.3009	-2.81028	-2.24419	0.593657	0.510263	-2.82308	0.585392	-4.72231	-38.0303	-1.348	0.000547999
CAGGTGCTGAACGCCGAGCTG	8.68336638696875e-05	0.00011473	0.0363636	0.0390756	-10.1521	-1.88367	-11.0004	-8.96875	-7.37305	-11.1196	-11.566	-11.8229	-12.3127	-12.2738	-11.4985	-12.3679	-2.04047	-1.67354	-9.06466	2.93615	-3.49864	-30.5401	-0.732906	0.000547999
CTGAACGCCGAGCTGGCGAAA	6.62340171869592e-05	9.68894734511788e-05	0.0363636	0.0390756	-9.75204	-1.01379	-10.7368	-7.52463	-5.79646	-8.8595	-11.6813	-11.937	-12.5141	-12.858	-11.853	-12.3575	-1.02925	-0.987147	-9.76106	3.15766	-3.01819	-40.2228	-0.514709	0.000547999
CCGAGCTGGCGAAACAGGGTA	2.50173611564578e-05	4.18363894440748e-05	0.0363636	0.0390756	-6.26496	-0.916197	-6.56745	-2.66269	-5.90713	-6.97986	-6.10734	-7.01532	-8.05183	-7.12013	-5.87887	-7.11097	-0.811953	-1.10652	-5.5656	1.04944	-4.8792	-53.1084	-0.787661	0.000547999
CTGGCGAAACAGGGTATCGAA	4.07046057942608e-05	6.46027943233868e-05	0.0363636	0.0390756	-9.86578	1.41704	-10.6701	-5.37771	-4.52715	-11.3644	-11.3681	-12.1795	-12.5375	-12.3586	-11.8391	-9.97123	1.38153	1.4694	-12.9264	3.86677	-3.16855	-59.1264	-0.715215	0.000547999
TCGAAGTGAATAACAACCTGT	4.28803780396731e-05	6.76262319943077e-05	0.0363636	0.0390756	-10.1599	0.949653	-10.992	-5.73844	-4.95628	-11.1743	-11.0603	-12.512	-12.4374	-12.9711	-11.5449	-12.1372	0.891927	1.03376	-12.171	3.62513	-3.16006	-52.4202	-0.80965	0.000547999
GAGCACTTCGCTTACTCGCGC	5.15115723808867e-05	7.76371338067908e-05	0.0363636	0.0390756	-9.17029	0.0475869	-10.0123	-6.60366	-5.03726	-11.323	-11.1069	-11.9059	-11.8029	-10.0819	-8.01701	-12.5149	0.0230802	0.119714	-10.199	2.88972	-3.37854	-46.7366	-0.809112	0.000547999
AGCACTTCGCTTACTCGCGCC	5.93569330246733e-05	8.60355921539446e-05	0.0363636	0.0390756	-10.0721	-1.26747	-10.9735	-8.91784	-6.16226	-11.7122	-11.0412	-11.3965	-12.2894	-12.4251	-11.9213	-11.8527	-1.33586	-1.21091	-9.84616	2.91079	-3.37178	-46.9025	-0.62905	0.000547999
AGTTGTTCCACCTGATTCGCG	0.00272629	0.00306501	0.0363636	0.0390756	-0.419198	0.532532	-0.491785	-0.623961	0.116673	-0.5109	-0.149205	-0.225396	-1.71615	-0.587773	-0.5089	-0.467039	0.479636	0.587169	-1.01598	0.325554	-2.80107	-30.4339	-0.441546	0.000547999
GCGTCGAAGGCATCAAAACCT	0.000105474	0.000143707	0.0363636	0.0390756	-4.70076	-1.03256	-5.02891	-3.60163	-4.99202	-8.33452	-4.10922	-4.83007	-5.99473	-5.33296	-4.10553	-5.49798	-0.954073	-1.18269	-3.94827	1.05404	-3.75316	-35.0939	-0.73539	0.000547999
GTCGAAGGCATCAAAACCTTT	6.2242749006502e-05	8.86931978663682e-05	0.0363636	0.0390756	-9.18653	-0.177908	-10.0424	-7.67575	-6.18054	-12.1404	-10.7779	-9.52829	-8.97342	-12.3137	-11.3406	-12.3899	-0.186707	-0.163881	-9.61862	2.8353	-3.42954	-39.1847	-0.689746	0.000547999
TCGAAGGCATCAAAACCTTTG	0.00012278	0.000161361	0.0363636	0.0390756	-2.29572	0.162968	-2.41949	-3.70039	-2.27455	-1.72875	-2.35897	-2.29013	-1.39075	-4.23557	-3.07178	-3.62803	0.0653714	0.318843	-2.71049	0.929006	-3.07586	-37.6583	-0.634482	0.000547999
AACACGGTAAAGGTTACGGCT	0.000567403	0.000658211	0.0363636	0.0390756	-2.80677	0.399762	-3.05293	-3.05927	-2.40345	-2.57583	-3.47395	-3.42596	-4.67497	-3.45328	-2.69741	-2.70628	0.513025	0.207454	-3.37816	0.590398	-5.96115	-31.6024	-1.32431	0.000547999
GGCTCACTGCTGGCCTCCTGC	0.0370926	0.0385886	0.0488636	0.051893	-2.28512	-1.4684	-2.60978	-2.82743	-1.94134	-1.90126	-2.65997	-2.26304	-3.34898	-2.8305	-2.78634	-2.18409	-1.37735	-1.67221	-0.952419	0.596042	-1.69512	-11.6327	-0.133653	0.0155432
TCCTGCTGGAACGAGTACATT	0.00131749	0.00151137	0.0369318	0.0396624	-10.249	-4.31017	-11.0648	-8.0902	-5.78121	-11.1961	-11.2136	-12.4064	-12.3045	-12.2907	-11.8303	-12.376	-4.46521	-4.07764	-6.82284	3.4667	-1.97017	-20.6313	-0.195087	0.000547999
AAGCCGCAGCACACGCCATTA	2.5037861521309e-05	4.24221044710195e-05	0.0363636	0.0390756	-9.47859	1.00646	-10.4181	-6.76815	-5.19548	-11.332	-10.6667	-8.66021	-12.191	-12.4529	-12.0029	-12.7552	0.909711	1.13863	-11.2669	3.48194	-3.13904	-77.6787	-0.740638	0.000547999
GATACAAACGACAACTTCCTG	3.30439927263723e-05	5.35369953885706e-05	0.0363636	0.0390756	-9.6795	0.351381	-10.5832	-6.39499	-5.97503	-11.591	-10.8857	-12.2969	-12.643	-10.0085	-11.1361	-12.2497	0.408783	0.272529	-11.1812	3.1338	-3.3587	-85.3996	-0.789212	0.000547999
GACAACTTCCTGGCGAATATC	0.000493938	0.000582968	0.0363636	0.0390756	-0.750614	0.734449	-0.907376	-1.92792	-1.04775	-0.903912	-1.39091	-0.597366	-2.13615	-0.671012	-0.60607	-0.735979	0.6528	0.858891	-1.72108	0.41605	-4.27802	-41.5596	-1.05024	0.000547999
TTATCCCACGCTCCGCAGGCG	2.47630097328037e-05	4.25679713139202e-05	0.0363636	0.0390756	-9.24268	0.759815	-9.87667	-5.83199	-5.16911	-11.4972	-8.98902	-9.58136	-12.1913	-12.7412	-11.3815	-10.0791	0.722552	0.806703	-10.3679	3.11902	-3.21875	-91.5499	-0.902125	0.000547999
TCCGCAGGCGGCGAGATCACC	0.000975366	0.001112	0.0363636	0.0390756	-0.088034	1.06991	-0.181732	-0.247415	-0.091805	0.24656	-0.219889	0.015603	-1.27611	-0.228109	-0.577683	0.124578	1.01613	1.14699	-1.25645	0.324395	-3.91738	-48.676	-0.736855	0.000547999
CCGCAGGCGGCGAGATCACCC	0.0143366	0.0150571	0.0411932	0.0440354	-3.01863	-1.85933	-3.16785	-2.87041	-3.13595	-3.59232	-3.25059	-2.35707	-3.61402	-4.46032	-2.53849	-3.13428	-1.80449	-1.92798	-1.2687	0.619249	-2.00402	-15.4615	-0.219118	0.0078293
CGCATCGGTCTGTTTGGCGCG	0.0407623	0.0424009	0.0397727	0.0425994	0.366404	-0.498122	0.412693	0.00459326	0.261222	-0.24802	0.413002	0.583691	0.646834	0.400487	0.541979	0.423987	-0.400223	-0.63279	0.898652	0.341583	2.36805	0.360199	16.8973	0.00789047
GGCGCGCAGAAAGACGATCTG	0.00346917	0.00377114	0.0363636	0.0390756	-2.71993	-1.14754	-2.92298	-2.50416	-2.99125	-2.31844	-3.18776	-2.59418	-4.31628	-3.02876	-2.66145	-3.21622	-1.19621	-1.06887	-1.77713	0.524048	-3.27673	-19.2849	-0.799273	0.000547999
GCGCGCAGAAAGACGATCTGC	0.139011	0.14236	0.328409	0.33344	-5.89321	-5.11599	-6.04416	-5.91633	-5.54532	-5.79923	-11.6824	-7.11106	-12.0626	-4.51902	-6.56374	-5.63923	-5.09122	-5.17378	-1.02063	1.65623	-0.434774	-13.5609	1.24384	0.209305
CGGAAATCTGGCGTCAACTGA	7.04943608410424e-06	1.27018950230294e-05	0.0363636	0.0390756	-5.95713	0.103683	-6.26886	-5.84238	-4.96993	-6.82936	-8.70767	-4.96057	-6.34727	-7.93312	-5.91291	-6.63446	-0.0118354	0.280747	-6.40722	1.27095	-4.88637	-40.6647	-1.21913	0.000547999
GTCAACTGATTGAAGCAGGTT	6.23645707621875e-05	8.92506198001768e-05	0.0363636	0.0390756	-8.57951	0.01255	-9.15512	-6.28901	-5.07556	-10.9927	-11.355	-8.72793	-12.3671	-8.66102	-9.24358	-9.86707	-0.0480613	0.135662	-9.4095	2.73561	-3.53126	-73.7123	-0.684714	0.000547999
AGCACCTGGTGCCGCTACGGC	0.00017193	0.000197275	0.0363636	0.0390756	-1.29707	0.610905	-1.35927	-1.55842	-1.15156	-1.29857	-1.19421	-1.24301	-2.5069	-1.3023	-1.476	-2.48677	0.642708	0.560237	-2.01038	0.26098	-7.52798	-48.8041	-1.30408	0.000547999
AGCGTCGGCTTCGGCGTCGAG	0.00235627	0.00257404	0.0480114	0.0510584	-1.184	0.0375068	-1.25056	-1.18161	-1.08945	-0.0911005	-1.05346	-1.31437	-1.59897	-1.43236	-1.27954	-1.75316	0.00969811	0.0708382	-1.31342	0.299097	-4.02623	-24.4116	-0.0624305	0.0155432
GCGTCGGCTTCGGCGTCGAGC	1.49584946352158e-05	2.12216409037204e-05	0.0363636	0.0390756	-4.6695	-0.430076	-4.87083	-4.6052	-4.39386	-5.11489	-4.63355	-4.12703	-6.39581	-4.97051	-5.04507	-6.21663	-0.474275	-0.389918	-4.52745	0.731096	-6.2704	-76.0252	-1.76744	0.000547999
GTCGGCTTCGGCGTCGAGCTG	6.08877031283195e-05	8.71019871993244e-05	0.0363636	0.0390756	-7.32885	-0.0249635	-8.51124	-6.44284	-5.6525	-9.40144	-7.10214	-9.46059	-9.87778	-12.245	-11.5059	-6.86485	-0.0655304	0.0324578	-8.15454	2.61369	-3.22406	-71.9125	-0.736893	0.000547999
GGCATCCGCACCCCGCACAAA	3.33819642254459e-07	1.71597635427507e-06	0.0363636	0.0390756	-6.6546	-0.674526	-7.02628	-7.35637	-5.77676	-6.18989	-7.02472	-7.40338	-8.5696	-7.38428	-7.01856	-6.18048	-0.70626	-0.636232	-6.28776	0.962481	-6.61904	-47.36	-1.86208	0.000547999
TCGGCGTTTCTGGCTGTACCC	2.98020854658031e-05	4.78653569292179e-05	0.0363636	0.0390756	-9.2939	0.462562	-10.0366	-6.40452	-5.37168	-11.9251	-11.0631	-12.0106	-10.0513	-10.0494	-11.3473	-9.86342	0.4986	0.424024	-10.3563	2.92879	-3.55388	-69.6433	-0.805244	0.000547999
TCTGGCTGTACCCGTGAATGT	0.000163127	0.000208131	0.0363636	0.0390756	-2.68283	0.637423	-2.80256	-3.70876	-2.41541	-2.59335	-4.34713	-2.72787	-3.52522	-2.61588	-2.57507	-3.09232	0.496139	0.79599	-3.46949	0.633496	-6.43847	-54.6808	-1.64301	0.000547999
CTGGCTGTACCCGTGAATGTG	0.000990252	0.00115669	0.0363636	0.0390756	-4.76939	-0.41681	-4.9423	-5.57905	-4.86775	-5.04533	-4.71746	-4.2061	-7.34585	-4.72735	-5.93409	-4.62372	-0.664463	-0.119801	-4.665	0.749482	-6.05973	-47.4113	-1.43492	0.000547999
ACCCGTGAATGTGCGGAAGCG	5.56663318833154e-05	8.30596774061209e-05	0.0363636	0.0390756	-9.1508	-0.0324076	-9.96505	-6.40033	-5.3348	-11.2054	-11.2157	-8.46357	-12.01	-9.98228	-11.4816	-12.1077	-0.0569643	0.010021	-9.8886	3.32722	-2.77704	-50.4418	-0.607163	0.000547999
AAGACGTGGGCATTATCGCTA	0.000201274	0.000246618	0.0363636	0.0390756	-3.59701	0.777295	-3.79598	-3.40212	-3.40221	-3.95332	-3.72905	-4.56999	-5.11736	-2.90562	-3.72797	-4.38686	0.652763	0.973495	-4.56889	0.623609	-7.7054	-75.1563	-2.24932	0.000547999
CATTATCGCTACCGAAAAAGG	2.3478334603553e-06	6.59901599974106e-06	0.0363636	0.0390756	-6.38528	0.44241	-6.90277	-5.42852	-5.12754	-7.2359	-6.35852	-7.73005	-8.44632	-7.04966	-5.82289	-10.0501	0.432202	0.445439	-7.38013	1.53654	-4.86857	-61.1791	-1.17319	0.000547999
ATTATCGCTACCGAAAAAGGC	0.22229	0.226214	0.590767	0.595835	0.180142	0.30156	0.128628	0.128628	-0.284618	0.272239	0.396293	0.43144	-0.507985	-0.217418	0.381275	-0.318073	0.378305	0.181316	-0.216462	0.326706	-0.567648	-12.7034	1.47202	0.304689
TACGTCTGCGGCAACGGCGGC	5.92106325041162e-07	2.05367821135019e-06	0.0363636	0.0390756	-4.19541	0.428207	-4.86607	-3.8842	-3.2588	-3.94725	-5.28628	-4.12512	-5.39456	-5.41913	-5.08692	-5.16949	0.479333	0.366978	-5.27755	0.731037	-6.47029	-57.1077	-1.92591	0.000547999
GGCGGCATGAAACCGCGCCAT	3.85070654745121e-05	5.75312560262648e-05	0.0363636	0.0390756	-4.41399	-0.893297	-4.50218	-4.4676	-4.39558	-4.32219	-5.73844	-4.25978	-7.75692	-5.14605	-4.26115	-4.42895	-0.849731	-0.999909	-3.65563	0.569025	-6.47294	-75.3051	-0.911945	0.000547999
ATGATGTTCTACATCCGTACG	5.29047978256294e-06	1.03300747717725e-05	0.0363636	0.0390756	-1.75242	1.23018	-1.82092	-1.76171	-1.77767	-2.19889	-1.47526	-1.71661	-3.91353	-1.55443	-2.32717	-2.09046	1.17237	1.3086	-3.13499	0.448788	-7.35679	-64.742	-1.18432	0.000547999
CTGACCCGTACCGCGCCGTGG	0.0118904	0.0127808	0.0363636	0.0390756	-5.0086	-1.29941	-5.26312	-5.34531	-3.70894	-4.34715	-4.22531	-5.19393	-6.36276	-5.91548	-5.78616	-5.27962	-1.02973	-1.7379	-3.83834	1.13007	-3.50748	-25.8294	-1.0993	0.000547999
ACCGCGCCGTGGCTGGATAAT	0.00286648	0.00314009	0.0363636	0.0390756	-1.10804	0.436416	-1.18972	-0.871487	-1.54989	-1.14158	-1.65873	-1.01738	-1.89442	-1.14159	-0.863196	-1.41013	0.371837	0.514601	-1.69245	0.36343	-4.811	-30.8251	-1.38179	0.000547999
CCGCGCCGTGGCTGGATAATC	0.0451309	0.0473755	0.228977	0.234839	-1.16461	-0.765992	-1.41967	-1.78629	-2.10797	-0.788969	-1.06337	-0.316525	-2.97187	-1.14284	-1.70766	-1.41967	-0.744672	-0.801014	-0.623441	0.805378	-0.799859	-11.4209	0.697173	0.125004
CTGGAAGGCGGCATCGATTAC	7.74877570571005e-05	9.56622016178808e-05	0.0363636	0.0390756	-3.54803	-0.0266743	-3.80905	-3.98068	-2.65682	-3.46691	-3.84062	-3.42715	-4.98895	-4.99426	-3.34223	-4.06738	-0.121804	0.0900367	-3.78593	0.733797	-5.15147	-40.3277	-1.3951	0.000547999
TCGGTGATCATCGACGATAAG	1.27073468646028e-05	1.72152097312465e-05	0.0363636	0.0390756	-4.01307	0.551345	-4.13729	-4.18512	-3.63429	-4.34814	-3.26944	-4.4063	-4.09881	-4.48633	-4.02397	-3.97118	0.548684	0.559697	-4.71074	0.381403	-11.8026	-117.098	-3.56042	0.000547999
ATCATCGACGATAAGCTGGGC	0.00115749	0.00129588	0.0392045	0.0420106	-1.10881	0.163348	-1.20058	-1.58588	-1.0856	-1.62312	-1.06704	-0.0451351	-1.17431	-0.858427	-1.47846	-1.6302	0.190204	0.127055	-1.38087	0.46874	-2.66602	-22.9889	-0.192699	0.000547999
AAGCTGGGCCTGAACGCGCAT	3.76535753621361e-05	4.80755664035259e-05	0.0363636	0.0390756	-1.17275	0.898453	-1.22765	-1.2307	-1.2224	-1.43658	-1.48501	-0.948876	-2.41709	-0.846302	-1.23369	-1.0062	0.880685	0.925766	-2.13901	0.284498	-7.61163	-41.8511	-1.30665	0.000547999
AGCTGGGCCTGAACGCGCATC	4.73417981892143e-05	5.98512544368953e-05	0.0363636	0.0390756	-1.50954	0.893127	-1.61608	-1.49731	-1.36651	-2.04378	-1.61223	-1.39539	-2.01373	-2.02154	-2.42297	-1.4385	0.913159	0.855528	-2.58669	0.446109	-5.80014	-78.476	-2.4106	0.000547999
TGGGCCTGAACGCGCATCTGG	0.00215902	0.00246055	0.0363636	0.0390756	-4.88695	-1.53133	-5.09244	-5.56206	-4.1228	-5.00077	-11.618	-4.73598	-5.76165	-5.23765	-3.91258	-4.95512	-1.42272	-1.76971	-3.60689	0.858575	-4.04683	-35.3904	-0.302552	0.000547999
GCCTGAACGCGCATCTGGAAG	0.000158208	0.000205959	0.0363636	0.0390756	-10.1335	-1.94638	-10.9088	-7.72534	-6.4082	-11.5139	-10.7381	-11.3177	-12.4348	-12.5724	-11.6214	-11.8688	-2.01381	-1.84472	-9.36538	3.50374	-2.64067	-45.3194	-0.494349	0.000547999
AAGAAGAGATGGCGCGTCTGC	0.00148519	0.00173569	0.0363636	0.0390756	-7.22553	-2.6836	-8.04047	-5.46786	-5.77468	-8.21056	-11.3223	-8.80852	-12.5387	-7.39943	-11.6117	-6.33697	-3.00358	-2.26843	-5.28344	2.53355	-2.21983	-29.507	-0.315626	0.000547999
GTCTGCGCGAAGCCGTAACCT	0.000739405	0.000899426	0.0363636	0.0390756	-8.35299	-2.6933	-9.20213	-7.08885	-5.86784	-3.86065	-11.1938	-9.86503	-12.0401	-9.0632	-11.8748	-10.1264	-2.78902	-2.52006	-6.58644	3.32577	-1.779	-21.7896	-0.172371	0.000547999
GCGCGAAGCCGTAACCTGCGA	0.0020372	0.00224702	0.0363636	0.0390756	-3.97931	-0.990742	-4.11427	-4.02937	-4.15883	-3.57615	-5.25112	-3.44808	-4.90887	-3.79992	-4.23539	-4.64674	-0.919656	-1.1043	-3.13658	0.635451	-4.64098	-30.6365	-1.57594	0.000547999
AAGCCGTAACCTGCGAATGGA	1.21100004531264e-05	2.56415341574372e-05	0.0363636	0.0390756	-3.92816	1.2946	-5.54819	-3.37419	-3.44877	-5.62631	-6.40079	-2.53164	-8.50898	-6.81461	-7.41242	-3.92816	1.18065	1.51271	-6.98463	2.54519	-2.56006	-46.7218	-0.814426	0.000547999
ATCAACAGCGATAAGCGCGAC	0.000426369	0.000472329	0.0363636	0.0390756	-1.21096	0.573979	-1.40435	-1.03804	-1.5598	-1.47703	-1.21096	-0.563136	-2.02948	-1.44572	-0.731799	-1.67527	0.577445	0.567957	-1.99367	0.481708	-3.83647	-39.8442	-1.11652	0.000547999
ACCCGAACGTCCAGGTGGTGC	0.000549053	0.000628774	0.0363636	0.0390756	-1.63271	-0.169916	-1.67214	-1.65431	-1.07864	-1.71395	-1.72698	-1.59207	-2.7917	-1.36588	-2.03811	-1.70106	-0.162182	-0.188669	-1.5033	0.402705	-3.69409	-23.0272	-0.96089	0.000547999
ACGTCCAGGTGGTGCCTGAAC	0.0029277	0.00318674	0.0363636	0.0390756	-1.48843	0.329814	-1.55196	-1.72656	-1.55187	-1.80262	-0.913971	-1.58664	-2.19152	-1.49936	-1.43494	-1.36508	0.384088	0.253573	-1.90007	0.318924	-5.65784	-37.7226	-1.50974	0.000547999
AGCATCGTCCGGCCACGCCGT	7.30173376427796e-05	0.00010817	0.0363636	0.0390756	-2.4836	-0.40181	-2.6395	-2.43587	-3.01184	-3.34854	-2.02374	-1.44561	-4.27796	-2.60535	-2.4601	-3.9631	-0.420619	-0.375995	-2.2621	0.914802	-2.59888	-28.1403	-0.57065	0.000547999
GAACGCATCCCGGTAACTCTG	0.000346938	0.000437577	0.0363636	0.0390756	-9.1245	-2.82275	-10.0015	-6.76142	-6.27128	-11.4595	-7.79836	-9.74258	-12.56	-12.3441	-11.38	-12.6027	-2.81858	-2.82403	-7.1793	3.05119	-2.31962	-32.2715	-0.443994	0.000547999
AACGCATCCCGGTAACTCTGG	0.000941488	0.00111346	0.0363636	0.0390756	-6.1186	-1.55142	-6.4259	-5.20146	-5.34905	-5.98839	-6.72198	-6.26528	-9.73226	-12.3373	-11.3157	-6.20137	-1.64963	-1.39555	-4.92469	2.90454	-2.60719	-67.7286	-0.387277	0.000547999
CGCATCCCGGTAACTCTGGTG	0.000546949	0.000669601	0.0363636	0.0390756	-5.21807	-1.97635	-5.37796	-5.79983	-5.33784	-5.65348	-5.14247	-5.29641	-4.78903	-9.98725	-5.5186	-3.93405	-1.99728	-1.90264	-3.34332	0.825172	-4.30181	-32.2744	-0.436547	0.000547999
GCATCCCGGTAACTCTGGTGG	0.000156785	0.000183907	0.0363636	0.0390756	-4.49479	-1.20129	-4.62821	-4.45714	-4.52771	-4.86771	-6.67789	-4.43678	-6.1503	-4.37872	-3.9772	-5.74687	-1.17788	-1.2451	-3.4584	0.720954	-5.02485	-47.7237	-1.18331	0.000547999
AACTCTGGTGGAGGAAAACGT	4.66632160270056e-05	7.08885857730478e-05	0.0363636	0.0390756	-9.76523	0.983258	-10.5525	-5.96782	-5.02542	-11.7379	-10.7529	-9.78716	-12.3412	-12.0919	-11.4949	-12.1493	0.966784	0.997152	-11.2299	3.75892	-3.10811	-58.4386	-0.721688	0.000547999
TGGAGGAAAACGTATGAGCCA	4.47747288113196e-05	6.7975468247778e-05	0.0363636	0.0390756	-10.1287	0.568608	-11.0059	-6.47613	-5.5363	-11.0111	-11.6853	-12.2627	-12.2045	-12.5915	-11.4817	-12.3306	0.470889	0.697138	-11.6443	3.65476	-2.91218	-56.5612	-0.717235	0.000547999
GCGTCTGCGCCCTGTTAGGCG	0.00656783	0.00710891	0.0363636	0.0390756	-2.87395	-1.08714	-3.01137	-3.20739	-2.90994	-2.19837	-2.65713	-2.95772	-3.83514	-3.32818	-2.47172	-3.87162	-1.18196	-0.902394	-1.98827	0.626519	-3.14522	-22.0874	-0.854596	0.000547999
TTGAGTCCAGCGTCCTCTCCC	4.83296315419364e-05	6.92452386022383e-05	0.0363636	0.0390756	-7.06092	0.389147	-7.48223	-6.01078	-5.00068	-9.31206	-6.36982	-7.70275	-12.7025	-7.94033	-8.29542	-7.2127	0.353662	0.471366	-8.07603	1.7491	-4.39407	-60.6866	-0.70377	0.000547999
TCCTCTCCCGCGGGCTGATTG	0.000729902	0.000828196	0.0363636	0.0390756	-3.4352	-0.492787	-3.71586	-3.34913	-2.64646	-3.97019	-2.92232	-4.54921	-4.96351	-4.48482	-3.78465	-3.40295	-0.622951	-0.299501	-3.24909	0.721031	-4.54668	-31.7968	-1.21074	0.000547999
CCCGCGGGCTGATTGCCGAGC	0.0113584	0.0120379	0.0375	0.0402403	-3.02366	-1.82175	-3.22259	-3.21424	-3.78145	-2.48014	-3.02366	-2.37441	-4.41702	-3.80357	-2.30622	-3.38105	-1.87356	-1.71609	-1.37773	0.77881	-1.7208	-18.8489	-0.216044	0.000547999
CGCGGGCTGATTGCCGAGCAC	3.27240261010064e-05	5.27914906553289e-05	0.0363636	0.0390756	-9.88066	-0.103613	-10.6518	-7.11443	-5.79958	-11.548	-11.8397	-11.5878	-12.0047	-10.0352	-11.7137	-11.9904	-0.18419	0.070664	-10.3346	3.17464	-3.6116	-50.7249	-0.697125	0.000547999
GGCTGATTGCCGAGCACGAGG	3.43893081922504e-05	5.47233331587527e-05	0.0363636	0.0390756	-9.19388	-0.406154	-9.90623	-7.04209	-5.59588	-10.8114	-11.3443	-11.8812	-12.3204	-10.0594	-9.02625	-10.1425	-0.488558	-0.242047	-9.31595	2.7506	-3.18346	-60.7235	-0.878377	0.000547999
TGCCGAGCACGAGGGTGAGCT	7.88860216883178e-05	0.000105292	0.0363636	0.0390756	-9.6881	-1.14657	-10.5399	-8.21752	-7.29248	-11.4405	-11.2035	-11.9939	-12.4023	-10.007	-11.4051	-12.4066	-1.18887	-1.06436	-9.51931	2.69122	-3.78488	-46.9806	-0.740401	0.000547999
GAGCTGTGGGTCGCCAGCCCG	0.00830489	0.00888585	0.0363636	0.0390756	-4.025	-1.92957	-4.20567	-3.96563	-3.21519	-4.00102	-2.76714	-4.82613	-5.11645	-4.13048	-4.69845	-4.53785	-2.06805	-1.71417	-2.33754	0.818362	-2.7601	-16.2831	-0.488296	0.000547999
AACAGCGTTTCCGCCTGCGCG	0.000113575	0.000151584	0.0363636	0.0390756	-8.87093	-0.313459	-9.61912	-6.53443	-5.43237	-11.4992	-11.1111	-8.75005	-12.4732	-8.56001	-11.612	-12.9384	-0.265178	-0.378553	-9.12352	3.00624	-3.44567	-72.8515	-0.579145	0.000547999
CGCCTGCGCGACGGATTGTGC	0.00301872	0.00329383	0.0363636	0.0390756	-2.08893	-0.898143	-2.22067	-2.05057	-2.44852	-1.6843	-2.26096	-2.57827	-2.33847	-3.67338	-2.03813	-1.74493	-0.913109	-0.872878	-1.34046	0.412182	-2.97853	-22.6174	-0.506715	0.000547999
GCCTGCGCGACGGATTGTGCA	0.00247831	0.00276048	0.0363636	0.0390756	-1.99268	0.85867	-2.0685	-2.03405	-1.52139	-2.2629	-2.28666	-1.3312	-2.35942	-1.61807	-2.10582	-2.10167	0.758416	0.992861	-2.90339	0.40688	-6.78039	-54.4526	-2.39396	0.000547999
GCGACGGATTGTGCATGGAAG	0.000528607	0.000631088	0.0363636	0.0390756	-7.18008	-2.31328	-7.55991	-7.08965	-5.73722	-7.1407	-7.10481	-11.764	-7.01017	-9.2211	-11.3073	-7.93979	-2.43889	-2.14737	-5.58506	1.49732	-3.94943	-45.6169	-0.454148	0.000547999
GACGGATTGTGCATGGAAGAC	0.000190782	0.00023396	0.0363636	0.0390756	-10.0064	-0.994947	-10.9451	-7.28978	-6.26591	-10.9661	-11.1275	-11.8092	-12.0441	-11.9078	-12.0061	-12.3501	-0.902845	-1.19637	-9.97908	3.3384	-2.88296	-51.4593	-0.635599	0.000547999
AGAGTCATTCCGTGGCCCATT	7.89730696662961e-05	0.000106101	0.0363636	0.0390756	-9.3861	0.594026	-10.1947	-6.23118	-5.38543	-11.1923	-11.0625	-11.9446	-12.2211	-12.5439	-9.28743	-10.0453	0.572987	0.625531	-10.806	3.5519	-3.05917	-76.7747	-0.745922	0.000547999
TTCCGTGGCCCATTACGAAGC	4.59269494120205e-05	6.91589320236698e-05	0.0363636	0.0390756	-10.1513	-0.498476	-10.9852	-7.27801	-6.70763	-11.4188	-10.8374	-12.1927	-12.0866	-12.402	-11.5797	-12.9029	-0.551776	-0.414278	-10.5539	3.12369	-3.28123	-56.0571	-0.670011	0.000547999
GTGGCCCATTACGAAGCGCGA	0.000103455	0.000134428	0.0363636	0.0390756	-3.91138	-0.506545	-4.06316	-4.3574	-3.89747	-3.9238	-4.17853	-4.65183	-6.97677	-3.28831	-3.983	-3.59452	-0.643808	-0.331557	-3.59883	0.578828	-6.23278	-58.4381	-0.87739	0.000547999
AAGACGGCATCGTGCAGCTGC	0.000512167	0.00064675	0.0363636	0.0390756	-1.55556	0.551148	-1.84663	-1.84663	-3.56659	-3.31241	-1.49652	-5.29569	-1.11517	-2.23821	-1.47	-0.97946	0.373578	0.79061	-2.38307	1.20385	-2.16022	-28.8974	-0.439703	0.000547999
AGCTGCGCGGGTAATCTATTT	0.00177664	0.00196531	0.0363636	0.0390756	-1.25639	0.680237	-1.29182	-1.25864	-0.431121	-0.982569	-1.45061	-1.35383	-2.25708	-1.32624	-1.29351	-1.27341	0.584385	0.809658	-2.00099	0.337671	-5.51782	-53.1311	-1.16592	0.000547999
GCTGCGCGGGTAATCTATTTT	0.00202832	0.00221912	0.0363636	0.0390756	-3.73267	-1.1916	-3.9647	-4.13691	-3.13528	-2.78414	-3.74533	-4.65713	-5.54765	-3.99168	-4.16935	-3.54156	-1.12254	-1.31377	-2.74794	0.745872	-4.00431	-20.0104	-0.878471	0.000547999
CTGCGCGGGTAATCTATTTTA	2.68730024194503e-05	4.31164228863303e-05	0.0363636	0.0390756	-10.556	-2.09414	-11.2183	-10.5779	-8.35056	-11.6482	-11.4049	-12.2558	-12.1378	-12.4505	-11.1049	-12.3007	-2.16881	-1.98539	-9.18001	2.55356	-3.92274	-46.0087	-0.73389	0.000547999
[truncated: 22,015 more rows]

## Sheet: TevCas9 pTox-KatG
sequence	we.ep	we.eBH	wi.ep	wi.eBH	rab.all	rab.win.NS	rab.win.S	rab.sample.Rep1_TC_Rep	rab.sample.Rep1_TC_Ind	rab.sample.Rep2_TC_Rep	rab.sample.Rep2_TC_Ind	rab.sample.Rep3_TC_Rep	rab.sample.Rep3_TC_Ind	rab.sample.Rep4_TC_Rep	rab.sample.Rep4_TC_Ind	rab.sample.Rep5_TC_Rep	rab.sample.Rep5_TC_Ind	rab.sample.Rep6_TC_Rep	rab.sample.Rep6_TC_Ind	rab.sample.Rep7_TC_Rep	rab.sample.Rep7_TC_Ind	rab.sample.Rep8_TC_Rep	rab.sample.Rep8_TC_Ind	rab.sample.Rep9_TC_Rep	rab.sample.Rep9_TC_Ind	rab.sample.Rep10_TC_Rep	rab.sample.Rep10_TC_Ind	rab.sample.Epi_300_TC_Rep	diff.btw	diff.win	effect	effect.low	effect.high	overlap	Orientation	sgRNA.Cut.Position..1.based.	sgRNA_length	Target	sgRNA.Context.Sequence	PAM.Sequence	last_PAM	Target.Cut.Length	Target.Cut..	On.Target.Efficacy.Score	On.Target.Rank	Off.Target.Rank	On.Target.Rank.Weight	Off.Target.Rank.Weight	Combined.Rank
[truncated: 965 more rows]
[truncated: 2 more columns]

[truncated: 1 more sheets: SaCas9 pTox-KatG]
