# Supplementary material for: Machine learning reveals sequence and methylation determinants of SaCas9–PAM interactions in bacteria
Source: Nucleic Acids Res. 2026 Jan 15;54(2):gkaf1520. doi: 10.1093/nar/gkaf1520 (PMC12805903; doi:10.1093/nar/gkaf1520)
Supplement: gkaf1520_Supplemental_Files [file gkaf1520_supplemental_files.zip › TableS4.xlsx]

## Sheet: C. rodentium TevSaCas9 Training
Input	Score
AAAAAAATCGGGATCCGCGACGTGGATCC	-3.45085
AAAAAAATCGTGCGCGTTATGAAGAAACT	4.15715
AAAAAACACCTTTAAATGTTTTAGAACAA	-5.6852
AAAAAACACTATCCGGTGAAGAAGGGGCT	3.36778
AAAAAACCGTCTGCTTCCAGAACGAGCAT	-5.66159
AAAAAAGATCATAAAGAACGGGCGGGGTT	4.92575
AAAAAAGCGCATTTCTGCTGTCGGGAAGA	-5.64768
AAAAAAGGGTGACTCCGCACCCTGGATAA	4.22394
AAAAAAGTAATAAAGAGGTTATCGGGCCA	0.46058
AAAAAATATGAACAAGTACAGAGGAGCCG	-0.807713
AAAAAATCAGGGGTTAGTTATACGGACTG	-1.46133
AAAAAATCCTCACTCTCGCCCGCGAAGCG	6.28837
AAAAAATCGCGCTTTTCTGAAGTGGGCAG	-2.67645
AAAAAATTAATCAGCTGTTGAATGAATGA	5.79109
AAAAAATTTCCCGCTCCAGCACTGGGTAC	3.23578
AAAAACACGGCTGGCTGGCGGATGAGGCC	-4.49757
AAAAACACTATCCGGTGAAGAAGGGGCTG	0.772976
AAAAACAGAAACAAAACCGGGAGGGGGAT	-0.890284
AAAAACATCTGGCTCAACGGCGTGGGCGT	-3.95256
AAAAACCACTCTTGTTTCACAATGGGCCG	-1.20572
AAAAACCCACCATTCTGCATGTTGAAACG	3.09308
AAAAACCCGAAGAACAGCAGCTTGAAGAA	-2.99603
AAAAACGACCGCTGTTGCAGGTAGAAGCG	0.457416
AAAAACGCGCCCCTGGTAACATTGAATAA	4.37895
AAAAACGGCCTCCGCAGACACCTGAGGAG	0.655748
AAAAAGACCAGCACCGACACGCGGAACGA	-4.09088
AAAAAGATCATAAAGAACGGGCGGGGTTG	4.55668
AAAAAGCCAAAGCGCTGCTGAAAGAGGCG	5.2623
AAAAAGCCAGCGCCCGCGCGTCTGAAACG	3.26213
AAAAAGCGCATTTCTGCTGTCGGGAAGAT	-4.25265
AAAAAGCTGGTTACTGCACCGCCGGAATA	1.56329
AAAAAGTGATGAAGGAAGGGGCGGAAAAA	-3.71185
AAAAATACCTTACCGTCTTTAGCGAAGGC	2.70305
AAAAATACGCCCTGCGCAACGGTGAATAT	5.46833
AAAAATCTCATCATCAGCACGTTGAATCT	6.48884
AAAAATGCCAGATTTAATTCCTGGGAGAG	-5.5498
AAAAATGCGCACTTTTTCCCCGCGGGTCA	4.73392
AAAAATGTGCTTCCCGCTTCCCGGGAAGA	-2.57836
AAAACACTGAAGCTGGAGTCGGGGAGTTT	5.02019
AAAACAGAAACAAAACCGGGAGGGGGATG	2.75733
AAAACAGCGATGAGATAACATAGGAAACC	6.06629
AAAACAGGACGTTTCGCGAAGGGGAAGCG	2.40107
AAAACATTTACGCTTCGCTATCCGGAGTC	4.41747
AAAACATTTCCCGGTGCTTAAGCGGAATA	2.80644
AAAACCACGGAAAGCGAGTAGATGAAGAT	4.19562
AAAACCCAGCAGCAGGTGCCGCAGGGCGT	-3.63561
AAAACCCTCCAGGAGCAGTATCCGAACGA	-2.00862
AAAACCGCCGATTTATGCGCAGCGGAAGA	-3.19852
AAAACCGCCTGTGCGCGGGTGGTGGAGCT	-3.71926
AAAACCGGCACCACCAACAGTTCGAAAGA	-3.37948
AAAACCGGCGGCGAGCTGGACTGGGAAAA	-4.18959
AAAACCGGTAAGAAAATTAAGCCGGAAGA	-5.04568
AAAACCTCTGCCAGCCGCTTGCCGAAGTT	2.71804
AAAACGACGTAAAACGCCCGGTAGAGGAA	0.971622
AAAACGCAGCTGCGTTTTTAGCGGGACAA	-5.09681
AAAACGCAGTGCGCAAAATGCCGGAATGG	0.00221626
AAAACGCATCAGCTTTAGCATGTGAATCA	5.29958
AAAACGCTCAGTTTTGCGGCATTGAGCGC	-4.03498
AAAACGCTCGGCCTAATCGGCGTGGGCAA	-2.82251
AAAACGGCCAGCCGCTGCGCGTTGAGCTG	-3.15177
AAAACGGCGGGCTTATCAGCAAAGAGGAT	1.02601
AAAACGGTCAGCTGTATAAATATGAGATG	5.23654
AAAACGGTGCAAAACATAAAAACGAACAC	-2.66955
AAAACGTCCGGCGTAATCAGGCAGAAGAA	-2.8051
AAAACGTTAGTTTTCCGCGAGTTGGGCTT	-2.32096
AAAACTACGGCTGGGCGACGGTGGGATTC	2.4797
AAAACTGATCGCGCCGGGTGACTGGGTGG	4.57056
AAAACTTAATCACCAGATGTTGCGAAATA	3.80745
AAAACTTTCCAGTTCCGCGACGCGAATGA	6.04936
AAAAGATCGCCCGTCGGCAGCGGGAAAAT	-2.359
AAAAGATGCCGCTTACCGTTGAAGGGAAG	2.53205
AAAAGCCGGTATAAACATGAGACGGATGA	2.05597
AAAAGCGAACTGCAAATTACCCTGAAAAG	-2.56191
AAAAGCGTCACCTGCAAAATAAAGAAGAG	-0.508673
AAAAGCTATTTCGGGCATACACTGGGGGC	-2.56934
AAAAGCTCAGCAATCTCTTCGAGGGATAA	3.08012
AAAAGCTCGCCCGTCGTGTGGCTGAAAAC	-0.674652
AAAAGCTGCTGTCGCTGCTGCGCGAGTGC	4.23727
AAAAGCTGGTTACTGCACCGCCGGAATAT	5.75129
AAAAGCTTACGTTCGTCACCAGCGAATTC	1.72754
AAAAGGATTACATCAGCCAGGAAGGGCGG	-2.32298
AAAAGGTGAGCGCAGGCTATGGCGAGCGG	2.48486
AAAAGTAAGGTGATTTCCAGGCCGGATAA	-2.79199
AAAAGTTAAATCTGCGGCCGTAAGGATCT	-3.16921
AAAAGTTTAATGCATTCCCGCCCGGATAC	2.72106
AAAATAACCAGATATTTTATAGGGAAAGT	-3.82745
AAAATAATTAATCAATTAACTATGGATCA	-0.39948
AAAATATAGATCCCCATACTGGCGAGGGA	4.7485
AAAATATTGAGCGGGTGCGGGAAGGGCTG	3.40067
AAAATCAACGACAGAAACGCGCCGGAAAA	-4.67956
AAAATCCACGCCATAATCGTCCAGAAGCA	-0.0957925
AAAATCGATGGAGCCATCGGCGCGAACGG	-3.34703
AAAATCGCCAGCCGCGCGCCGCAGGACAT	-3.89977
AAAATCGCTACCGACCCGTTCGTGGGTAA	6.51095
AAAATCTGCTTTTCACCCATCGCGGGCTT	1.08878
AAAATCTGGATGGAAACCACCAAGGGCGG	-3.3061
AAAATCTGTTTAGTCGATGAAACGGGCGC	-1.59673
AAAATCTTCACTTAGCTGCTGCTGGAATC	1.09927
AAAATGACATCAATGGGCGGCGTGGATGG	2.40079
AAAATGACGCTCGGTATCCGTCCGGAGCA	1.75928
AAAATGATCGAACTGGTGTATGCGAGTTT	6.19926
AAAATGCCAGATTTAATTCCTGGGAGAGT	-3.92122
AAAATGCTGAGCGGTTTGTTGCCGGATGG	5.724
AAAATGCTGATCACCCGCGACCAGGGGCT	-2.48613
AAAATGGAATGAATTAATGATTAGAGAAC	-2.07399
AAAATGGCCTGATTGCCGATGTCGAAAGC	-3.01518
AAAATGTGCTTCCCGCTTCCCGGGAAGAG	-0.609928
AAAATGTGGTTCAACGCGGTGTCGAGATC	4.90574
AAAATTATTACCTTCTAAAATTTGAATTA	-0.764716
AAAATTGACAAAATGTTCGTTGAGGGGCT	3.34064
AAAATTGCCGAACAGTTTGGCCTGAAGGT	-4.08583
AAAATTGGTGATGTTTACATAGCGGGTGA	6.12426
AAAATTTGCCAAAGTGTTATCCAGGGTGC	5.28434
AAAATTTGTAAACACTGGACCCTGAACCC	3.83332
AAACAAACGCAGTCCCTGAGCGTGAATCC	5.66395
AAACAAAGATTAAAAAAAGTGCAGGGCGC	-3.91364
AAACAACAAACCAATGGCGAACTGGAAAT	-2.25356
AAACAACGTTCCATTATTTTCTTGAGCCA	-4.10626
AAACACAATGAGGCAAACGGAGAGGAAAA	-1.73518
AAACACAGCACCAGCGTCTGACGGAGTGC	5.92973
AAACACCAGGTTCAGCAGCGGGTGGAAAT	0.0442208
AAACACCGCCCTGTCGATGTCATGGAACT	2.45155
AAACACCTTAAGCGCCCGTCAGCGGGAAA	-1.72162
AAACACTTAGCTGAGATGTTGATGAGTTA	4.45577
AAACAGACAAATAGCGACCCGAGGAACGC	-3.32472
AAACAGCTGCTGAACGAATTCCCGGAGCT	-3.29703
AAACAGGAAAATGGGCAGTCCGAGGAAGC	-2.70113
AAACAGGACGTCCTGGCTTAAGAGAAGAA	0.632358
AAACAGGCGGTTATAGTCAGCAGGAAGCG	-3.37422
AAACAGGGATACGTCAGTACAGAGGAGCT	5.03746
AAACATCGCTTACTGCATCCCCAGAATGC	5.49704
AAACATCTGACCGGGCATACGCTGGGCGC	-3.76684
AAACATCTGCTGCAGGAAATAGAGGAACT	2.93694
AAACATTTACGCTTCGCTATCCGGAGTCA	4.59983
AAACATTTCCCGGTGCTTAAGCGGAATAG	5.95249
AAACCACCCGTTGGGATCATATGGGAATG	1.3511
AAACCACGCCGTCGCCGTTCGATGAAGCG	-0.0991314
AAACCCACTTCGTAGAACAGCGCGAAGCC	0.0624244
AAACCCGGTCTGGTGGACAGTCGGGGGAA	-1.59291
AAACCCTCGGAAGAGGTCAGACTGGATAA	5.09316
AAACCCTGGGACGAAATCATCACGAAACT	2.61714
AAACCGACGACATCGCCAGCCACGGACGC	-4.41504
AAACCGATATGCTGAACACCATCGAATAT	-0.891227
AAACCGATCTGCTTAAAAAGCAGGAAAAG	-3.46855
AAACCGCCGATTTATGCGCAGCGGAAGAT	1.38663
AAACCGCCTGTGCGCGGGTGGTGGAGCTG	-3.27939
AAACCGCGAAAAAGCTGGGGGGAGAAGCC	-1.10735
AAACCGCGCGAGTATTATGAACAGGATGA	4.93774
AAACCGGCATCACCCCGCGTTATGAACAG	-5.37023
AAACCGGCGCCGAAAGCGGATGCGAAGCC	2.89029
AAACCGGGCCGCGACCCGCGTCCGGAGTT	-1.46181
AAACCGGTCGTTATCCTCTCCGCGAAAGT	0.771661
AAACCGGTGTGATTGACGGCGCGGAGAAC	-3.14648
AAACCGTCTGCGAGATCCTGCGCGAGCCG	-0.178916
AAACCTAAAACGCCAAATGCAATGGAAAT	-2.50839
AAACCTAGCAGCGCGCCGCCGTAGAGGAA	-2.53603
AAACCTGTTCTTCTGCCGCCGCGGAACTT	-3.25664
AAACCTTTGCTCAGGACGTGGTTGAAGTC	0.274418
AAACCTTTGTGAACGGCCATATTGAACTG	0.918672
AAACGAAGCAGTCCTGGGTTTCGGAGCCT	-1.00896
AAACGAATACCTTGAAGATTGCCGGGAGG	-3.42751
AAACGCAGCAAAGAGGAGAAGTCGGAATG	0.265329
AAACGCCACGCCGATAGCCGAGAGGATCA	-1.12952
AAACGCGCCAACGCGGGCAAGCTGGATGG	0.632567
AAACGCTATGACCAGGATCCGGCGAACAA	-0.845121
AAACGCTGAACACTAAAGGAGTCGGAAGG	-4.02143
AAACGCTGGGGCTGTACCCTGATGAAGAG	3.72252
AAACGGAGAGGAAAATCGGGACGGAACCG	-2.57528
AAACGGCAAAGCGAGGAGCTGACGGGCAA	0.72821
AAACGGCAGGGTTCCGGGTAGAAGAACGC	-2.84568
AAACGGCGCAGCGAATCGTCAGTGGGTCA	5.033
AAACGGTTCGACTTTGCGATCGTGGACCA	-4.05187
AAACGTCCAACGTTAATCAGCATGGGTTT	5.47879
AAACGTCGCCCATCCGCCATAACGGACAG	-0.576872
AAACGTGGTGACTCCCCATGCCCGAACCC	-0.780013
AAACTATCGTATACAGCGCGCTGGAGACC	-2.18636
AAACTCAGCTTCTCACTGCCCGCGGATAT	6.28633
AAACTCGATAAAGATCCATTGCTGAAACA	5.07851
AAACTGAAATCGGTAATTTCCCCGAGAAT	0.38086
AAACTGCGACGGGGCGATAAAGCGGAACG	3.45599
AAACTGGATGCGGTGGAAGTGGCGAAAGC	-0.854018
AAACTGGTCGAAGAGAAGATGCTGGAAGA	-3.8552
AAACTTATGAGATAGCTCACACAGGAGGA	-3.1301
AAACTTCCGGTTATAAATCCGGCGAACTG	-1.65336
AAAGAAAAACCGTTTCTCTATCTGGACAC	-0.634083
AAAGAAAACCGCCAGGATGCCCTGAACGC	-3.68512
AAAGAAACTACAAAGGCGCTGTTGGAGAC	-1.04887
AAAGAAATGATCCTTTCTTATCTGAATCA	5.06177
AAAGAACGACAGGATCGAGGTCGGGAAGG	-3.56
AAAGAAGAGGTTGGCTTTGGCGCGAAGGA	-3.32061
AAAGAAGGGAAAGATATCCCGCTGGATGC	3.27228
AAAGAAGGGTTAGGCGGCACGCTGGAAGT	-3.96335
AAAGACAACAATAAAGACCACAGGAGCTT	-1.69503
AAAGACCTGGCTTTATTAGAAGTGGAAGC	-3.21736
AAAGACGCCCTGTCCGTTATGGCGGATGG	5.78189
AAAGACGCGATCAATCAGGTGGCGGATCG	0.153362
AAAGAGAGCCCCTGTTAATAATAGGGATA	-1.09575
AAAGAGCTGTTAAGCAATCTGGAGGAACT	6.08327
AAAGAGGCGATGGGCAGCACCCAGAGCAT	-1.91733
AAAGAGGTCAAAGGCTATGTGGTGGATCC	0.721943
AAAGAGTATGCCGACAACATGCTGAAAGC	-2.72005
AAAGAGTCGCTGACCTATCTGGCGAACAC	6.68887
AAAGATATGGCTGAAGGCGTGCGGGAAAC	-2.90672
AAAGATCAGAAGCGCCGCGAAGCGGAACT	6.2783
AAAGATCCGGCGGCAGGTTCAGGGAAATA	1.54743
AAAGATGCAGCCGGAACGAAGCAGGGCCT	-3.39296
AAAGATGCCGCTTACCGTTGAAGGGAAGG	-3.00449
AAAGATGTGTCCATTCCGACCGTGGAAGA	-3.98458
AAAGATTTGGGCAAAATGATTTAGGGGCA	-3.89636
AAAGCAATTGTGTTCTATGCGGCGGATCA	-1.41317
AAAGCACTGTTAAAAACCTCGCGGGGGCC	-3.20267
AAAGCAGTTTCTGACGGTATGCAGGACTT	-3.36372
AAAGCATCGCGCGATCCGTACGAGAACCT	2.26269
AAAGCCATCTGCCGCCAGCTTCCGGGCGA	-3.23029
AAAGCCCATCCACTTAACGTAGGGGATAA	7.33295
AAAGCCGAGAACGCCACGCTGTGGGATGT	5.83343
AAAGCCGCGCAGCTTCATCGGCTGGGTCA	5.95913
AAAGCCGGTACCGGCGAAGCGCCGAAAGA	-4.86493
AAAGCCGTCGTTCAGGCCTGGCGGAATCG	4.07206
AAAGCCGTGCGCCGCTTCAACCCGGAAGT	-4.57089
AAAGCCTCCGTCGGCGCGCCGCCGGATAT	-0.725434
AAAGCCTTCCTGATGGGGCTGCTGGAGCA	-2.7997
AAAGCCTTTCTTGAAAAAGAGGCGAAAGG	-2.39461
AAAGCGAGTGCTTTGATTCTAAAGAGCCT	6.17238
AAAGCGATCTTCTGGAAAGAGGGGGAGCC	-0.161836
AAAGCGCAACGCCGGTGGCGAAAGAAAAA	-2.00499
AAAGCGCCAGACGAAGCGCAGATGGAAAC	-2.35625
AAAGCGCCAGCCGGGGGCGAGCAGGGTGG	4.41854
AAAGCGCGGCTGGCCTCATTGCCGGGCGT	-4.52411
AAAGCGCTGGCGATTGAGCTGGCGAAGCG	4.38427
AAAGCGGCGTGCTGGTGCCGGTAGAAGGC	-4.12214
AAAGCGGGCGATATCGTGAAGGTGAAAGT	0.0987062
AAAGCGGGCGTCTCTAACCTGCTGGACAT	-2.92247
AAAGCGGGCTGGCGGCTGCCTGCGGGCAA	-4.89588
AAAGCGGTGCCGCAGCAGAATCAGGGGGC	-3.49028
AAAGCGGTTATGAACGTGAAATCGAGACG	2.87793
AAAGCGTCTCCAGCCGTTGCCCTGGGTAG	4.60383
AAAGCTATGACAAGCTGAGCGTTGAGCAG	-2.76275
AAAGCTATTTCGGGCATACACTGGGGGCC	-1.11321
AAAGCTGAATCAGACTGAGTGTCGGGTTC	6.33781
AAAGCTGCCAATGCGCAGGTGGTGAATAC	5.48508
AAAGCTGCCGGTGAGCAGCTGTTGGGAAT	-4.08817
AAAGCTGGCTGATTCTGCTGTACGGGGTG	2.39287
AAAGGAACCTTTGTTTCCAGTGAGAAATT	4.36984
AAAGGCAACTACGAGCAGAGCCTGAGCGC	-3.33124
AAAGGCAAGTTCAACGTCACCGCGAAGGG	-2.24266
AAAGGCAATGGTAGCCGGGTCTGGGATCA	-3.39973
AAAGGCGCAGGCGCTTAGCGGATGAGGTT	2.90942
AAAGGCGTGCTGATCCATGCGATGGGGAA	-3.55194
AAAGGGAACATTGCCCGCACGGCGGAAGC	-1.92451
AAAGGGATAGTGCTCAATCTGCTGGGCCG	-1.5942
AAAGGGATGCTGGTCACCATGCCGAAACG	4.81833
AAAGGTAAACGCGTGGTGCGTCTGAAAGG	-1.55556
AAAGGTCGCGCATCATACACCATGGAATT	1.57889
AAAGGTTCCTTTCCCGGAGACGCGGGTCA	5.25243
AAAGTAGCGTCACGACGCTACAGGAATCA	4.11164
AAAGTCAAATTTACTCTCCTGTGGGGTGT	4.29153
AAAGTCATCAATTAAGCGTAGAGGAGGAT	3.10357
AAAGTCATGGTGGTGGTGGTGCCGGAACA	-2.477
AAAGTCCCTGAGCCGTTTATTCCGAAGTC	-1.68611
AAAGTCGCGCTGGCCGTGGTCGAGGAAGG	-3.92654
AAAGTGACGAAGCTGCCGGGCGTGAGCGC	-2.80043
AAAGTGACGAAGGAGGGGCGCTGGGAGCC	-3.49491
AAAGTGATAACGAACAGCGCTGCGAGGTT	5.47097
AAAGTGATACAGCTCCGCTTCCGGGAAAT	-2.45771
AAAGTGCCCCGGCACCCAATCGAGAATGA	3.46071
AAAGTGCGGACGGTCAGCGCGCTGAATCA	5.25555
AAAGTGGAGTACTAATTTCCGGGGAATGA	0.577748
AAAGTTATGGCCCTGAAAGATGGGGACTG	-4.03233
AAATAAACCCAAGCCTTCATGTTGAAGGA	-1.79587
AAATAAAGCGTATGAGCGGGTCAGGAAAC	-3.11687
AAATAAGAATTCGCCTTTTGGCAGAGGCC	-3.12571
AAATAAGCCGTCGGCTTCATCAGGGAGAA	-2.91718
AAATAATCGTTGGGTAAAAAAGGGGATAA	-0.0620318
AAATACACCTGTTTTAACAAACCGAACGG	-3.76801
AAATACATACCTATTCACTCCCTGAATAT	5.56316
AAATACCATCTGAATATCCCGGCGAAACG	6.17789
AAATACCGATGAGCTTCCAGTAAGGAATA	6.32626
AAATAGGGTAGGTGATGCCGCCGGAGCGG	-3.78263
AAATAGTACCTTGCTGCTCTCCTGAAATC	-0.218422
AAATAGTGATCCTGAGTGCTATAGAGGTA	1.46837
AAATAGTTATCAAACGCCAGATCGAGCAG	-2.73761
AAATATATCAACCGGGAAAACGCGAAGCT	-1.16948
AAATATTACTATCTTCAACTGCGGGGCGT	-4.74079
AAATCAAACCGACCACCGGCGTCGGGCCG	-8.03888
AAATCAACGACAGAAACGCGCCGGAAAAA	-3.34337
AAATCACAATTTTATATCACGCGGAACAT	-2.94106
AAATCACCCAGCTTATGGAGCGCGGGCTG	-1.63028
AAATCACTGTCTGATAAAAGAGTGAATGA	5.68101
AAATCAGCGCGATCAGACGCTTGGAGTTA	5.07636
AAATCATCATAATGGTCGAAATAGAGATG	3.26932
AAATCATCCTCAACCGCTTCCTCGGACTG	-3.59077
AAATCCAGCCCGCCTGCCGCCTGGAGTGA	5.67833
AAATCCCTCGCCACCAAAATGGCGGAAAA	-3.18905
AAATCCGTGCCGATAGATATGCTGAAAAT	0.247087
AAATCGAAAAAATTAAACCAGTCGAGCGG	2.53401
AAATCGATGATGATCTGTTCGAAGAGCTG	0.0997548
AAATCGATTCTCGACCGTATGCCGGGCGA	-2.92814
AAATCGCAGAGTTCGCAGGACGCGGGTGA	5.9752
AAATCGCCGAACAAGGTCTGCGGGAACTG	-2.24689
AAATCGCGGCGATCAGCGACGCGGGAAGC	-4.11356
AAATCGGCACCAGCGAGCGCGGCGGACTT	-3.116
AAATCGGCGTAGCGTCCGGCGTGGGGACG	-1.47209
AAATCGGGTTAGGTTGAACGGGTGAGCAT	5.13475
AAATCTGTAAAACCGCCGGGCCTGAAAGC	-3.4657
AAATGAAAGCCATCAACTGGAATGAAGCA	2.73785
AAATGACGCTCGGTATCCGTCCGGAGCAT	-1.61973
AAATGATGAACGCGTTGCGTAGTGGAATC	5.73225
AAATGCAGCCCGGCGTTATCGCTGAAATC	-3.27288
AAATGCGCAGGCTCTGGGTACCAGAGAAA	-2.38915
AAATGCGGTTCGGTAATGTCGTCGGGAAT	-2.59663
AAATGCGTAAGCCGGATAAGCGCGAGCGT	-3.33693
AAATGGATCGTCTCCTGACCCGCGAATCT	5.02459
AAATGGCCAATCAGCTCATCTGCGGGCAG	2.92705
AAATGGCGTCCAAACCCTGGGACGAAATC	1.74962
AAATGGGATGAAAAAGGCGATCTGAAGGG	-4.3313
AAATGTCCCTCCTGCCAGGCGCAGGATTC	1.85075
AAATGTCCGGCGCAATATCCGGTGAAAAT	2.21345
AAATGTGGGCGGTGCGGCAGGCGGAATCG	5.10496
AAATGTTCGTTGAGGGGCTGCCGGAGGAT	-2.72207
AAATGTTTGTCATCATGAGTTGCGAATCG	6.47287
AAATTACTTTAACGGAAGGCGGGGAGAAT	0.308575
AAATTAGAAGAATCTCAGGGCCCGGAAAA	-3.46746
AAATTAGCGTTAGTGTGCGCTGTGGGTGT	6.62463
AAATTCTGACGATGCTGGCGGCAGGGGAA	-4.50643
AAATTGACAAAATGTTCGTTGAGGGGCTG	1.5357
AAATTGCGAAGGTAGTCAGAAAGGAAAGA	-2.01272
AAATTGCTATTGAAGCCGGTCTGGAGCCG	-1.48237
AAATTGCTGGCGCAGATTGTAGCGGAAAT	-0.641861
AAATTGTTTATTCAATGTTACCAGGGGCG	-2.94919
AAATTTATTAAAATGGCACTGGTGGGAGC	3.10113
AAATTTTTTACCTCGTCATGGAGGGATAA	5.54735
AACAAAAAATCCAGATTTGCGAGGAAAAA	-6.10437
AACAAAAATATTGAGCGGGTGCGGGAAGG	-3.11712
AACAAAGCAATTGTCGATGCCCTGAAAGC	-2.3448
AACAAAGGCGATTTTATTCATCAGAACTG	-2.06118
AACAACAAACCAATGGCGAACTGGAAATA	-0.686814
AACAACAAAGCGCAGGTGAGACAGGATCA	-2.15857
AACAACCGCCGAAAACCTGGCAGGAGCTG	-3.31594
AACAACTCCTGGCGCGAGTAAGCGAAGTG	4.56043
AACAAGCCATCGACCGCTACGCCGAACGC	-4.06748
AACAAGGGCTGGCAGCTGAAGCCGGAGAA	-2.98175
AACAATAACTCTACACAAAAACAGAAACA	2.72363
AACAATGTGCTCGACGCGACGCAGGGCTG	-1.86854
AACACCACAAGCAGCTTCACGTAGGGGTT	3.76406
AACACCATATCGCTCACCCGCCCGGAAAC	-2.99942
AACACCCAGGAGATCGTCCAGCAGGGCAG	-0.663474
AACACCGACAGCTATGCGGTGCTGGGGCT	-2.23009
AACACCGCCCTGTCGATGTCATGGAACTG	-3.00477
AACACCGCCGAATCAATATTACAGAATGA	5.98315
AACACCGCGCGCGGCAAACTGGTGGATGA	4.28215
AACACCTTAAGCGCCCGTCAGCGGGAAAT	-5.10889
AACACGGTAAAGGTTACGGCTGCGAAGTG	-1.631
AACACGTTTACTACGTGGCCTGCGGAGGA	-1.68657
AACACTACCTTTTAACGTTTTCAGAACAT	-1.85095
AACACTCCGGTCGTCCGCCGAATGAGGTG	4.17542
AACAGAAAGCATAAATCCGGTTAGAAAAG	-2.94197
AACAGAATAATGCCGCCGGAGATGGATAC	5.19184
AACAGACGGGTCGGCAACTGCTCGGAGCG	-3.58063
AACAGATCTTTTACCACCAGATCGGAGTG	-2.4038
AACAGATTTCGCAGCGGAAAGCGGAACCA	-5.48067
AACAGCAAGCGCCACCAGGACGAGAGCGA	-3.21669
AACAGCACCAGCGGCAACGGCCAGAAGAA	-4.34144
AACAGCACGCTGTGGCTGGACGTGGGTCG	7.05187
AACAGCAGGCCAGCGCCAAAGCCGGGCTG	-0.640781
AACAGCAGGCTGATTTTACCCGCGAAGGT	-2.26682
AACAGCCACGCCACCAGCAGGACGAAGAC	-0.174757
AACAGCCGGTTCTACAGCGCAGAGAAATT	4.55422
AACAGCGAAAAGAGACGTAAAAAGAAGAA	-0.500645
AACAGCGTTTCCGCCTGCGCGACGGATTG	3.81507
AACAGCTGCGCCCGTACTTCCCGGAAAAC	-2.34014
AACAGCTGGGTCAGCAGCGAAGAGGATAC	5.65795
AACAGCTGGTCAAACGGCAAAGCGAGGAG	2.58889
AACAGCTTGTCGCCTGCATTGATGAGCAG	2.62968
AACAGGAAAATGGGCAGTCCGAGGAAGCG	2.39556
AACAGGAGATAGACACTCAGGTTGAGGTA	1.91197
AACAGGCCTACATCCTGCAAAACGAAGAC	1.53588
AACAGGCGCAGGTGGTGATGAACGAGCAG	1.79427
AACAGTTCTCATTATTAATGGGTGAATAC	5.41606
AACATACTTCCTCCCGCTTATCCGGAGTG	3.19507
AACATAGTTAACACTTCACTGTGGAAAAT	0.31599
AACATATCGCGCGTAGCGTTAGCGGGCGC	4.07245
AACATCCGGTGATTGCGGTAACAGGATCC	-2.86802
AACATCCTGACGCTGGCAGGGCCGAGCTT	-0.238532
AACATCGTGGCGAGCGAGCTGGCGAAGGT	1.78194
AACATCTGCCCGCCTGGCTGTGGGGGCAA	-0.788632
AACATCTGCTGCAGGAAATAGAGGAACTG	0.762887
AACATGCCGCAGCGCGCGGAGTTGAGGAT	-0.798506
AACATGCTGAAAGCTGGTACGCCGGAAAA	-3.37452
AACATGGCGTAGCTTTGCCCCTCGGACGT	-6.88243
AACATGTAATAAAGGGATGAAATGAGTGA	6.73456
AACATGTCCAGGCGGTACTAAAAGAGTTA	6.75132
AACCAAAGCGCTGAACGACTGTCGGGAAA	0.585953
AACCAACGCGGATCTTTGCCATCGGAGGC	-6.45808
AACCACAGCGCTGAGCTGGATCTGGACGG	-5.04341
AACCACATTTTCCCGCTGCCGACGGGCGA	-3.00483
AACCACCCGTTGGGATCATATGGGAATGC	6.17827
AACCACTTGTTTGTTCCCCGGCAGGATAG	2.61313
AACCAGAAAGTCTCTGCCGAGCTGAACCG	3.36936
AACCAGACCATTATCGCCGGTATGGGTGA	6.28712
AACCAGACGATGGCGAAGGCGGAGAGCAT	-0.731508
AACCAGCAGGCGCTGGAAAAAATGAAGGC	-3.78067
AACCAGCCCATCGTCATTTGCAGGAACGA	-4.9214
AACCAGCGCCGGTTAGTCATGCAGGGATT	3.35894
AACCAGCGCGTCAGCGACGCGGCGGAATC	-0.35904
AACCAGTTTCAGGCGCTGCGCATGAGCTT	2.75509
AACCATCGATCCGGAGAGTAAAGGGGGGC	-0.199245
AACCATGTACGTTATCTCTCTCAGGACTT	-3.79207
AACCATGTCCGTTCGTATCGATAGAGACG	4.9795
AACCATTATGAATTCGCCCCGGCGGACTC	-2.80741
AACCCCCGCTGTTCGTTAAGCAGGGAAAC	-4.0732
AACCCCTGATTTTTTACTCAGATGAAATT	5.72575
AACCCGAACGCGCGCCGTATGGCGGAGAT	3.1694
AACCCGAAGAACAGCAGCTTGAAGAAGAA	1.40099
AACCCGCCGCTCTCCGCCGTGCTGGATGA	3.58799
AACCCGCTCACCGGCAAGGGGCTGAAGTT	-0.080657
AACCCGGCGGACATCGCGCGCATGAAGCA	0.969032
AACCCGGTAAGCTGGAGCCTTATGAGAGT	-6.56081
AACCCGGTCTGGTGGACAGTCGGGGGAAC	-1.60869
AACCCGGTGAGCTTCCAGGCGCTGAACCC	-1.02495
AACCCGGTGAGGCGCAACGTTGCGGGGGC	-0.583411
AACCCTGAAAGGTGAGTTACAAGGGGATA	0.73904
AACCCTGACTACGACCGAAGCCTGGAAGA	-3.971
AACCGACAGCAACTGCTGAAAGTGAGCCG	6.52628
AACCGACATGCTGTTAGCGATGGGGGCGT	-1.75114
AACCGACCGACGTGCTATTTTATGAAGGA	-1.85851
AACCGAGCTGGAGAAAATCTCGCGAAGCA	-1.38089
AACCGATACGCTTACTGGACGATGAAAGG	-2.94977
AACCGCACTTTGAGATGCGAGTAGAAAAG	0.103919
AACCGCAGTTCGCCTACGGTATGGAAGGG	-3.87695
AACCGCATCGCCGCCGGTCAGACGGATCG	-2.0463
AACCGCCAGCGCTTCACGTTGTTGAATAT	6.06796
AACCGCCGCGTCACCGTTGGCCTGAACAA	-4.61147
AACCGCGCCCTTACGCAAGGCGCGGGGGA	-3.6312
AACCGCGTGCTGGCGCGCGAACCGGACAA	-2.36203
AACCGCTTCGGCGTACAGTCGCCGGATGC	2.61604
AACCGGACGACTTAATTTAGACGGAATCA	6.15208
AACCGGCAATCGCCATATCACGCGGGATT	2.40188
AACCGGCGCTGTTCACCCATGATGAGGTG	5.02919
AACCGGCGGTCCTGCTGGCGGATGAACCG	-0.227059
AACCGGCTGCTGCGGATGCCGCTGGGCCG	-3.15302
AACCGTAGCTATTATTGGATAAGGGACGA	-3.61307
AACCGTATTTATTTAAAACGCCCGGAAGG	-3.73475
AACCGTCGACAAATCGGTCATGAGAACGA	-4.2168
AACCGTGCAGCGATGTACGGCCAGAAGTG	-3.42614
AACCGTGGGATATCGGCGAGGGCGGATAT	4.62419
AACCGTTCAGGTTGTCGTAATTAGAAGAG	0.410801
AACCTAAAACGCCAAATGCAATGGAAATC	3.59705
AACCTGACCATGAATGATAAAGAGGGCTC	2.20023
AACCTGAGTCATCCTCAGGTAGTGGAGTA	1.11288
AACCTGATGCTCCATGCGGCGCTGGATAT	-0.908271
AACCTGATGGAGATCGTCGGGCTGAACGT	-2.98917
AACCTGATGGAGCAGGCGGGCCTGAATGT	4.99904
AACCTGATTGACGTCCCGGCGGTGAAGCT	3.20466
AACCTTATAAATCAGGAAGCACGGGATCA	-2.81439
AACCTTTAAATACACCGGCAGGCGAAAAA	-3.10862
AACGAAAACGCCTTTGAAGGCGCGGATCT	-3.90447
AACGAACATTTATGAGCTATAACGAAAGC	-4.2659
AACGAACTGTCATCGCGCACAATGGAAGC	-3.08251
AACGAAGATCTTCACGTGGTGAAGAACAC	2.68368
AACGAAGCCATTAACGACAGCGGGAAGCG	-0.855955
AACGAATACCTTGAAGATTGCCGGGAGGC	-4.35063
AACGAATTTCTCGCCATGCTGCCGAAATT	3.22558
AACGACAACAAACCGCTTTCCGAGGAAAC	-2.27097
AACGACAGGCGCAGCAAATTATCGGAGCA	1.20253
AACGACAGTACAGAAGATGACAGGAGCGA	-3.3303
AACGACATGCTCAGGCTTGATTTGGGAAA	-2.39212
AACGACCAGGGCGACGATCGCTGGGATCG	-4.21292
AACGACCAGTTTTTCGGCACGGAGGGCAG	-1.66635
AACGACGGCAATCCTGACGAAGCGGAGCG	1.00688
AACGACGGCTTTATGCAGCGTCTGGACCG	-3.08908
AACGACGTAAAACGCCCGGTAGAGGAACT	4.1382
AACGACGTGCCGATCTCCCGCTGGGATGC	3.78991
AACGACGTTGATACCTGGCATCCGGACGT	-3.50536
AACGACTGGCTCTGGTCGGCGGTGAATAA	4.13896
AACGAGCTGGGTTTTTTGCTTTGGGGGGC	-6.28383
AACGATAACGACCGGGGGGATAAGGGTGA	4.74492
AACGATGAAATGCAGATTGATATGGGTGA	6.84837
AACGATGATCCTCTCGGCGGGCGGGATGC	3.12533
AACGATGCGCTGGCGGACGATCTGAAAAA	-3.39014
AACGCAAAGCGCGGTTACTGCTGGAAGCG	-0.967184
AACGCAACAAAGGCGCGGTTGTCGGACTG	-3.47991
AACGCAACATCAGGGTTTCACCGGGGTAA	6.35583
AACGCAATGATAATAATAAAAAAGAGCGG	-2.837
AACGCACTGACCATGCCGCATCCGGACAG	-3.07805
AACGCAGAGCCACCCCCAACCGTGGGCAT	-1.86848
AACGCAGCAAAGAGGAGAAGTCGGAATGC	6.10849
AACGCATCCCGGTAACTCTGGTGGAGGAA	-0.134067
AACGCCACAAGCCGGAACGGTCCGGAATG	-0.484197
AACGCCACCCTGACGCTGCGTCAGGGTAA	4.71205
AACGCCACGCTGTGCGGCGTGCCGGATTG	-5.50524
AACGCCGCCGTCGACCTCCAGACGAATGT	5.26053
AACGCCGGCGTGCGCATCGCGCTGGATGA	3.99281
AACGCCGGGCGCAGAAGCTGGAAGAAAAA	-1.56483
AACGCCGGTGGCGAAAGAAAAATGGGGGA	-4.83526
AACGCCTGTTCCTGCGAAAAGCCGAGCTG	-0.400336
AACGCCTTAATTTTATTATTCTGGGACAC	-3.76988
AACGCCTTTGAAGGCGCGGATCTGAGCGC	-3.85881
AACGCCTTTTGTCGCGTACGACTGGAGGG	-2.85166
AACGCGAATATTCAGGAACTGGCGGAGCG	5.68089
AACGCGATAGCGATGGGTGGCGCGAAGCC	-2.43189
AACGCGATGTTCCACTTCCTGTCGGGCAT	1.35552
AACGCGCAGCCCGGCGGCGGATTGAGCGG	-3.15524
AACGCGCCGATCATGTTTTTGCCGAGAGG	-2.98278
AACGCGCGGTGACGGACTCCGACGAGCCG	2.24354
AACGCGCTTTTTGCCCGGGAGGTGAAATG	-2.36337
AACGCGGTGGAAGAAGAGGCGCAGAACGT	-4.92703
AACGCGGTGGTGATCCAGTATCAGGATAA	3.21908
AACGCTAATCGCCGTGCCGCCATGAAAGA	-3.27801
AACGCTCAGGCGTTTGCGCATCTGAAGAA	-3.96326
AACGCTGGAGAGCCAGGGCAACTGGGCGC	-2.75199
AACGCTGGCAGGCGCAGTTGGGCGAGATG	4.18822
AACGCTGGCCTGAACATCGTGGCGAGCGA	0.878277
AACGCTGGGTATAGTTATAGTGGGAACCT	5.41694
AACGCTTTCCTGTTCAAACTGGAGAGCGC	4.11218
AACGCTTTGCCGTGCGTGACGATGAGCAG	-2.29205
AACGGAAACGCCGGAAAGCGTCTGAAGCT	0.967327
AACGGAATAGGTGCCGTCTTTCTGGATAT	4.93518
AACGGATGCCCTGGCTGCGCTTTGAGCTG	-2.25374
AACGGCAACCTGAAGCTGCTGATGAACGA	-3.41949
AACGGCAGAAGTACTGTCAACATGAAGAG	-0.666295
AACGGCAGCAACGAGACGCAGGCGAGGCT	5.74946
AACGGCAGGCAGCGGGTCGGCGAGAGCGA	-4.58996
AACGGCCAGCGCCTGCGGCTGATGGACGG	-4.503
AACGGCCAGTGGGTCGTCGGGGCGAGCGA	-4.88726
AACGGCCCGCAGGTCATCGAACAGGAAGC	-4.0904
AACGGCCTCCGCAGACACCTGAGGAGGCC	5.0022
AACGGCCTTCCGCCGGAGAAAGTGGACGT	-3.33476
AACGGCGAGTTACTACCTGACTGGGGCCA	-2.91733
AACGGCGATATGCTTAACCGGCAGAACTA	-0.492303
AACGGCGATATGGCATGGGTGGAGGAACC	0.600562
AACGGCGGCAGGTGGACCTCGACGGAGTC	0.01939
AACGGCGGCCGGACCCGACACCCGGAAAC	-3.01896
AACGGCGGGCTTATCAGCAAAGAGGATTT	5.11547
AACGGCGTGGATGAAAAAATATGGAGTCC	5.52167
AACGGCGTTGGGGTGCAGACGGCGAGGCT	2.05809
AACGGCTATCTGGAAACCGAGCTGGAGAA	-4.56477
AACGGCTCAAACGACCGTCCGCCGAGAAT	-1.93508
AACGGCTCTTTTTTCAGCACGTCGAGGCC	-0.87697
AACGGCTGGCGCAGGCGGCATGGGAACTG	-1.41654
AACGGCTGGGACAGCAGATGACCGGATTT	6.01029
AACGGGAAACGCCCTCGGCGCGGGAGATA	3.34657
AACGGGAACAACTTATTGTCGTAGAGGCT	-0.366584
AACGGGCAGCGCCGCGACGTCGCGGATGC	1.18651
AACGGGCGCCTTTTACCGTTTCAGGGACG	2.51514
AACGGGTTATACTCGCCATGTACGAACAG	4.08543
AACGGTCAAAGCCGCGAAGAGTGGAAGGG	-3.12195
AACGGTCATGGGTCCGCTCTCCTGGGATG	1.79027
AACGGTGGAGTGGGCGATGATCAGGGCCG	-3.59157
AACGGTGGGCGCTGAAGGCATCCGGAATG	1.84063
AACGGTGTGCCGCGCGGGTTGCTGAAAAA	-2.82593
AACGGTGTGGTAACGAACACCCGGAAGGT	-3.50356
AACGGTTTTTCACTGGCGATGGAGAAGAA	1.73421
AACGTAAGAAAGGATTATTGATGGGGTTT	5.30214
AACGTAGAGAGGGCGCTCATGACGAACTT	2.30016
AACGTAGCCTGCTGAAAACAAAAGAGAAT	-1.88364
AACGTCAGGCCGGATGGCGGCGCGAAGCC	-2.09212
AACGTCATTCTCGATTGGGTGCCGGGGCA	1.6317
AACGTCGATTATCAGGGTTATCTGAAAGA	-3.66027
AACGTCTGAATCAGGTAGCGGGCGGGATC	4.52296
AACGTCTGGGGCAGTTTACGCCGGAGGAG	-3.08763
AACGTGACTGAAACCGCTCTGTTGGGTAC	5.13701
AACGTGCCCGGAAGCCTCCGGATGAAAAG	3.22272
AACGTGGTGCTCTCCCGTATGCTGAGCGA	-1.88885
AACGTGGTGGCGGTGCAGCAGATGGGCGA	-2.21656
AACGTTAACAAATAGTGAGAAGTGGGGCA	3.25843
AACGTTAGCAAATACCGCAATCAGAATCA	6.89031
AACGTTTAAGTTCCGCGGCGGCAGAAGAA	-2.31592
AACTAATATCCTGTTCCATAAAAGAATTA	3.23426
AACTACGAGCAGAGCCTGAGCGCGGGTAT	6.92906
AACTACGGCGAACCGATCGCCCTGAGCCA	-1.02633
AACTATCTTTAGGACAGGCAAGGGAAGAA	1.41611
AACTATTACCGCCGCATCCAGCGGGATAT	4.52717
AACTCAATGGTTTATCGTTTGATGAGTGC	4.16675
AACTCACCTTTCAGGGTTAACCAGGATAA	-3.06622
AACTCATTACCGGTTCCGGGATGGAAGAA	-3.27293
AACTCCACGTCCTGCGGATCGTAGAGGGT	-4.22325
AACTCCGAGGGCGGGTCGCCGGGGAGGTC	-0.188156
AACTCGATTACCGTGTCGCTGGCGAATGA	6.28813
AACTCGCATATTGCGGCGAAGGAGGAGTC	5.47234
AACTCGCCAGCGTTTGCCGCCCAGGGCTA	-4.57116
AACTCGCTCAATCAGGCGATGCAGGAACC	-0.961585
AACTCGTTGCACTCGAATGTTCCGAAAAT	-2.14769
AACTCTGGTGGAGGAAAACGTATGAGCCA	6.06303
AACTCTTCGCGCCCGCCATCGTCGAGAAT	-1.36927
AACTGAACGGTAATATCCCCGGCGAACTT	2.03059
AACTGAAGTACCTGGTGGACCACGAATGG	4.85906
AACTGAATTATCTCTGGCGCGAAGAGCGC	-2.49613
AACTGAGCTACAGCTGCAATGGCGGGACG	6.00731
AACTGATGGATTCATAAATAAAAGAAACC	-1.65799
AACTGATGGTTTTCCATCGCGGTGAGAAT	2.33379
AACTGATTAACGCCACCTTCGCCGAGCGG	-2.69219
AACTGCGACGGGGCGATAAAGCGGAACGG	-4.13267
AACTGCGCCAGTCCGCAGTATCTGGAACG	2.42745
AACTGCGCCCGCTGCGCCTGATGGGGGTG	-0.943304
AACTGCGCTTCGCGGGCGAGAGTGAGGAT	0.184458
AACTGCTCGTCGGTGAGCAGCCAGGAGAG	-3.76624
AACTGCTGAAAGTGAGCCGCCTGGGGCCG	-2.65731
AACTGCTGGCGCTGTATGACATCGAACAG	-2.06475
AACTGCTGGTGACCCTTACGCTGGAATCC	4.02277
AACTGGAACGATGTGGTCAGCGAGAAAGC	-3.55299
AACTGGAACGGACCGGTGCCGATGGGGTT	-1.00008
AACTGGCCGATTCGCACCCATATGGAGTC	5.68065
AACTGGCGACCCTGCTTGTTAAAGGACAC	0.323225
AACTGGCGCTGCGTGGAGGCTGGGAGGCG	4.97638
AACTGGCGTCATAGGTGGTGCCAGAGGTA	-2.67633
AACTGGGGCACCTGTACGCTGGAGGAGTG	6.06751
AACTGGGGCCGGTAAAGCGGGAAGAAAAG	-1.18035
AACTGGTCGAAGAGAAGATGCTGGAAGAT	-3.57643
AACTTAATTCACATCACCGCCTGGAATAA	5.92537
AACTTATGAGATAGCTCACACAGGAGGAA	5.83236
AACTTCCAGCGCGTGCCGACGGTGGATAC	4.67506
AACTTCGAAGGCGGCTGCTACGCGAAAAC	-1.77264
AACTTTGCCGATGGCATTGAAGAGGACAA	-2.50283
AACTTTGGTGAAATGACCGCGGCGGATAT	5.56161
AAGAAAACAGGGCGAATGGCGTCGAAGTC	-3.51982
AAGAAAACCCCTCAGCAGGCGCTGGATGC	1.95762
AAGAAAAGCGCATTTCGCTCAGTGAAGTT	4.23778
AAGAAACACCCGCAGCGTCAGACGGGGTT	3.21374
AAGAAACCCACCACGCATTGACCGAGCTG	1.30068
AAGAAACCGCGAAAAAGCTGGGGGGAGAA	-3.54185
AAGAAAGGCATGACCTATGCCCAGGGGAT	-2.12222
AAGAAAGTGGGGCAGATTCTGGAGGAACC	1.31896
AAGAAATATGGCTTTGGCAGCGCGGACGC	-4.86095
AAGAACATCCGCCCGTCGGACCAGGGCGC	-3.88823
AAGAACCCGACGGCTGCCTTTCGGGAAGC	-6.51021
AAGAACCGAAAAATGTCACGTAAGAAGTG	6.55367
AAGAACGACAGGATCGAGGTCGGGAAGGT	-4.47907
AAGAACGCTTCCAGTTCATCAAAGAATTT	0.63104
AAGAACGGGTTTCTTTTATTTATGAATCC	5.51762
AAGAACGTAAGGAAGATGATAGCGGGTGG	-0.498907
AAGAACTCAATGGCGGTGCCAATGAGCGA	-2.93144
AAGAACTGAATTATCTCTGGCGCGAAGAG	-1.81427
AAGAAGAGATGGCGCGTCTGCGCGAAGCC	0.176514
AAGAAGAGTAAGTCTTCCCTGCCGGATGA	4.14899
AAGAAGGCCGCCGCAAACACGGCGAAAAT	-1.17321
AAGAAGGGTTAGGCGGCACGCTGGAAGTG	-2.6048
AAGAAGTGCTGAATCAGGCGCGCGAACAC	-0.899701
AAGAATGATGTAAATCATGGTCAGGGTGG	3.46519
AAGAATGGCAAACAGACGGCGGCGGGGAA	-2.12329
AAGACAACAAGTCCACCCTGCAGGAACTG	-3.08614
AAGACAAGTCAGCGCGTTATGCCGAAAAC	-1.25598
AAGACAGACCAGTAAGCCCGTCTGAATAT	6.65824
AAGACAGTGTTGCTGGTATTGAAGGGGCA	0.46723
AAGACATCCCGGCTGACATGCAGGAACTG	-3.37471
AAGACCGTAAGCATACCGCTTACGAAAAA	1.63579
AAGACCTGTACCCGGAGTCGCTGGAAGGA	-4.77207
AAGACGGCATCGTGCAGCTGCGCGGGTAA	-2.96237
AAGACGGCTTCCGCGATCGTGAAGAGAAA	-0.393537
AAGACGTCTTTATGGGCGTTGACGAACTG	-0.831689
AAGACGTGGGCATTATCGCTACCGAAAAA	-0.563317
AAGAGAACAGCTGGGTCAGCAGCGAAGAG	-1.22705
AAGAGAATGCCGCGAGTAAAATTGGAACG	-4.07304
AAGAGAGCCCCTGTTAATAATAGGGATAA	-0.60769
AAGAGAGGCGCATCAGAATATCCGGGTTG	7.20089
AAGAGATCGCCCGTCTGGAAAAAGAGATG	2.64318
AAGAGCAGCAGGAACAAAAACCCGAAGAA	-5.40609
AAGAGCTGATGGAGTCCGCTACCGAAGCC	6.58198
AAGAGCTGGATGAACTGATCGCCGAGCTG	-2.49476
AAGAGGCGCTGGCGCGTCTTGAAGAACTC	-4.57546
AAGAGGGAATGTGGCTTAACGCCGAGCAA	-2.5003
AAGAGGGCCCGCAGATGACCCGCGGGGAA	-2.34015
AAGAGTACGTGCAGGCTTCCCGCGAACTG	-3.85189
AAGAGTCGGTAAACAGCAGACGCGAACCG	3.67908
AAGAGTTGATCATCAGATCCTTCGGGCAC	-1.38323
AAGATACGCGCGGCGTGAAAATGGAAGGC	-3.42015
AAGATCAAGCTGGTCATTCCGCCGGATCT	-3.87725
AAGATCAGAAGCGCCGCGAAGCGGAACTG	-2.91595
AAGATCGCACTTCACCTGAAGAAGGGAAA	2.12066
AAGATCTGGGCACTGTGCCGGTGGAGATT	-0.807249
AAGATGAAAAGATTCGCGGGTCAGGAGAC	-3.01496
AAGATGACAATTTCCCTCTCCACGGGTCT	6.0316
AAGATGATGCTGACACGGGTGAAGAGAAA	0.55691
AAGATGATTTTCCCCAGCGCGTCGGGCAA	-3.60534
AAGATGCCGCTTACCGTTGAAGGGAAGGG	-2.25032
AAGATGCGCCGACACCAGATTGCGGGTTA	6.73067
AAGATGGAGTATGCCTTCTGGATGGATGG	3.10414
AAGATGTGTCCATTCCGACCGTGGAAGAG	-1.55411
AAGATTACGTCGATTTTGCTGGCGGGATT	6.30469
AAGATTGCCGGGAGGCGGGTATTGAACCT	2.15329
AAGATTTGGGCAAAATGATTTAGGGGCAC	-3.7012
AAGCAAGAGCGACCAGAACGGAAGAGACA	5.76928
AAGCACCAGCGCTTTCAGTTTATGGAGCG	-3.10366
AAGCACGGCTATCAACTGTTCAAGGATAA	1.37019
AAGCAGCAAAACGCGGTTACGCAGGGCGG	-3.44738
AAGCAGGCGGTGATTGAGCCGAAGAAAAC	-3.04787
AAGCAGGGCATGGTGGCCTCTGTGGATGC	-1.12168
AAGCATATCGCCGTTCTGCCGCTGGGGCA	-1.68294
AAGCCACCCAGACGGCGGAAAAAGAGCGC	-2.60466
AAGCCAGATTGCCGACTTTTTCTGAGGTG	-1.04371
AAGCCATTGAAAGCGGCAAGCTGGGAGAC	-3.93841
AAGCCCGGTATTTTCGAAATGGCGAGAGA	-1.6572
AAGCCGCAGCACACGCCATTACAGGATAC	5.68016
AAGCCGGAAGATTTAAAAGGTATGAAGAT	4.22995
AAGCCGGGAAAAACGTGCTGGTTGAGAAG	-0.375094
AAGCCGGGCAAGATCGTCGAACTGAACGC	-3.53722
AAGCCGTAACCTGCGAATGGACCGAGACG	1.65081
AAGCCGTCTTCGCCTTCAACGTCGAAGAC	-3.4967
AAGCCGTGCGCCGCTTCAACCCGGAAGTG	-4.26509
AAGCCTAACTGCTTAAGCACCGCGAAAAC	1.19129
AAGCCTACGCCAAATCGATTGCCGGGCAG	-3.24564
AAGCCTCCGCCCGCAGCGGCATTGAAGTG	-2.35035
AAGCCTGAAAAATAATTAAAATCGGGCCG	-3.17053
AAGCCTGACCTGATGACGATGGCGAAAAG	0.431218
AAGCCTGGCATCTCTTCTTCGCTGAATGT	5.48368
AAGCCTTCCTGATGGGGCTGCTGGAGCAG	-4.37884
AAGCGACAAGCGTTAAACAGCTTGAGCAA	-3.15691
AAGCGAGTAGATGAAGATGCCGTGGATAA	5.77453
AAGCGCAGCTGGCGAAAGCAAAAGAGTAC	6.39311
AAGCGCCACTGGCGACTTCGGCGGGAAAA	-5.37127
AAGCGCCAGACGAAGCGCAGATGGAAACG	3.07278
AAGCGCCATCGGGCAACAGGAGGGAAAAA	-2.08025
AAGCGCCCGCGCACAGCAAAGAAGAGACA	5.58441
AAGCGCCCGCTGGGAGGTGAGTCGGGTCA	4.5855
AAGCGCCGCCTCGCGAGGTTCTGGAAGCA	-2.30596
AAGCGCCGGAGATGCTCTCCCACGGGCCG	2.0977
AAGCGCCGTATTCCGGTTACGCTGAGCCA	-1.98848
AAGCGCGGATCGTGATACAGCGTGAATCC	3.75043
AAGCGCGTGTTAAATGGGTTGAAGGGTTA	5.55356
AAGCGCTGGATGCATTAACGCGCGAGAAT	0.195913
AAGCGCTGGGCTCAAAGCCGGAAGAAGGC	-2.24799
AAGCGGAAGAGACGTCGCCGGAAGAGTGG	6.13139
AAGCGGATGCTGCGCGCCTTTCAGGAGGC	-3.72845
AAGCGGCAGGCTGCCCCTCCGTCGGGCTG	-5.31619
AAGCGGCCTCCTCAGGTGTCTGCGGAGGC	-2.82288
AAGCGGCGCAGAAACGGCTGACCGAAGAG	-2.86008
AAGCGGGAAAAGACGACACGTCAGAGCCC	3.1278
AAGCGGGTCCGGCCTATCCAACCGAAGTG	4.372
AAGCGGGTCGGGAAGATCGTGGCGAAATC	4.62598
AAGCGGTGAAAATCGACGAAAGCGAAATT	6.18775
AAGCGGTGCCGCAGCAGAATCAGGGGGCG	-2.68229
AAGCGGTGGCGATTGTTCCGGAAGGGCGG	-1.06933
AAGCGGTTGCCGAACACGACGCCGAAGAA	-4.10242
AAGCGGTTTCCGGTATGCTGACCGGGCTG	-0.935388
AAGCGGTTTCCTGTTAATACAGTGAGTCT	-0.531909
AAGCGTATCCCGGTGTTAATTTCGAACCA	0.825682
AAGCGTGTCTATGCGCAGTTACAGGAGTT	5.50773
AAGCGTTTGTGATTACCGGCCTGGGGAAA	-3.87485
AAGCTAACCCGGACGATACCTTTGAAGCG	2.51228
AAGCTAACGACTTCGGTCTGCTGGAACAG	-3.37151
AAGCTACCGGATGACGCCGCGCCGAAGAT	-2.71691
AAGCTATGGCGCGACGGCGCACGGGAAAG	-3.25583
AAGCTATTTCGGGCATACACTGGGGGCCT	4.29107
AAGCTCGCCACAAAGCGGCTGGCGGGCTT	0.23475
AAGCTCGGCGTAGCCCACCGTCAGGATGC	5.71139
AAGCTGACCAATAACCCAAAATCGAAGCT	-2.62806
AAGCTGAGAACCGCCGCCGAACAGAGCGG	-2.29848
AAGCTGCTGCGCGTGTTGCAGGAGAAGCA	2.73866
AAGCTGGCTGATTCTGCTGTACGGGGTGC	4.24727
AAGCTGGGCCTGAACGCGCATCTGGAAGA	-3.19126
AAGCTGGTGGAACGCAGCCATGCGGAGCA	5.56455
AAGCTGGTGTTTTTAGGCTGGATGGACTC	-3.71342
AAGCTGTATTCTGTGTTAGCAATGAGATG	3.22041
AAGCTGTTGAGCATCATCCGCCAGAACGG	-3.64974
AAGCTGTTGGTGTGATAGGCGGTGAAATT	4.4466
AAGCTTACCCTTCGGGGCGTCCTGAAGGG	-3.81476
AAGCTTCCAGTTCAGATTTACCAGAACGC	-3.6967
AAGCTTCGTGAAAGCGGGTGGCAGGGCTA	-1.99859
AAGGAAGATGGTCAGCCAGTCCGGGAAGT	-3.74113
AAGGAATAAAGTGGACAGAGATAGAATCC	4.92722
AAGGATGGAGTGCCCCGTCCCGTGAAAAC	2.95281
AAGGCAAGAAAACGCGCTGGATTGAAACC	3.61677
AAGGCACCCGCACCCGTCCCGGCGAAGCG	0.990998
AAGGCAGCCCCGGCCCAGACTCAGAGTAC	5.61417
AAGGCATGAACCGTAGCGAGTCCGGGCAG	-1.67856
AAGGCATTGGACGAACTCTCCCAGGAATT	-0.0999901
AAGGCCAAACAGGGTCGGTTTCGGGATCT	-3.63274
AAGGCCAGAATGGTTGATAACAAGAATGT	7.34588
AAGGCCGGGGTTTTCAGCAGGCCGGAAAA	-3.17079
AAGGCCGTCCGCAGGCGTGGCTGGAACCC	-2.80801
AAGGCGAAAGGCTACGATCCGGTGAAATG	2.8344
AAGGCGAACGCGACGTTGAAGCAGAGTTT	5.39909
AAGGCGATCAACGATCGCTCGCCGGGCAA	-4.53299
AAGGCGATGCTGGCGAACAACGTGGAAAG	-3.43211
AAGGCGCTAAGCAAAAAAAATCGGGATCC	-6.28
AAGGCGGAGGCGATACAGTGGCTGGAGCG	-1.77315
AAGGCGGCAAGCCCGGTATTTTCGAAATG	-3.28606
AAGGCGGCGCGCGCCATGTAACCGGAGTC	0.71105
AAGGCGGCTGCGCGCATCCGGCAGGACAG	-3.11012
AAGGCGGTGCTGGAAGGCTTACCGGAAGA	-3.09656
AAGGCGTGCTGATCCATGCGATGGGGAAA	-0.119102
AAGGCGTTGGGCGGCGTAATTAAGGAAGG	-2.83493
AAGGCTATTCCAACAAGGCCGGAGAGGTT	4.36417
AAGGGAAATTCTTAAATTATTAAGAGCCA	4.09232
AAGGGAACATTGCCCGCACGGCGGAAGCG	1.18606
AAGGGAAGAAGATCAAGTAAGGCGAAATC	-3.16626
AAGGGACTGCGGTCATAAGGATTGAAATT	2.18872
AAGGGATCCTGCGTCTGTTTGAAGAATTT	2.02227
AAGGGCTGGCAGCTGAAGCCGGAGAAAAC	-2.24572
AAGGGGAAGTGGGATGCGATATCGAAGCG	1.88131
AAGGGGAATTAGCGCGCTTAGGCGAACTG	5.1987
AAGGGGACGGCATCCCCGGTGCCGGGCGT	-5.97231
AAGGGGATAAAAAGCCGATGCAGGGGCGG	-3.44184
AAGGGGCAGGTACGCTGATTCTGGAAGAG	-2.67311
AAGGGGTGGATGTGAAAAAAGTCGGGCGG	-4.38214
AAGGGTACGAGAAGCTGAAACAAGAACTG	-5.79819
AAGGGTATCGATAAGCCGATCCCGGAGGG	-4.38905
AAGGTCAGGAAACGCGGGCAACAGGACGC	-4.01608
AAGGTCCACCAGCGGTCGGTTCTGAATAC	5.57351
AAGGTCGGAGTCAGGCTGTGGGCGGAGCG	1.57697
AAGGTCGGCTTCACGCCTGCCTGGAAGGT	-4.16133
AAGGTCGTCGCACGCCACGGCGCGGGTTA	5.9054
AAGGTGTATAACGCTCACTTTAAGAAACA	6.18716
AAGGTGTCGCGTCCTGCGGAAAGGGATGA	5.49557
AAGGTTGGGCCATCGATGTTAACGGAAGC	-2.35128
AAGGTTTCATCTGTTAATGATGTGAAAAA	-1.15582
AAGGTTTTTTGTAACGTCCAAACGGAACG	3.7371
AAGTAAATAGTCACTAACGTAGAGAGGGC	-2.46526
AAGTACGGTTTAAACGCGGTGATGGGCGA	-2.98422
AAGTAGAGAAAGCCGGTACCGGCGAAGCG	4.1511
AAGTATCAGGCGGACGGCACGGTGAAACC	3.12532
AAGTATGAATACGAAGGCGTCACGGATGT	4.77991
AAGTCAGCGATTTTTTACTGTCGGGATTC	6.09527
AAGTCATGGTGGTGGTGGTGCCGGAACAC	-3.29251
AAGTCCCGTGCTCTCTCCATAAGGGGAGA	-0.486935
AAGTCCGAGGGCGTCGGCGGCGCGGGAAA	-3.41414
AAGTCGAGGTTTACTCTGCTGCCGGACCG	-0.870969
AAGTCGATACGACGACCCCCGCCGAAACG	3.72315
AAGTCGCAGCCGAAGGTCAGCAGGAAGAT	-1.72022
AAGTCGCGCTGGCCGTGGTCGAGGAAGGC	-3.69455
AAGTCGCTGATTAACCCGGCGAAGAAGTT	-0.84053
AAGTCTACCCTGCTGGCGTTGCTGAAAAA	-0.125356
AAGTCTGGGGAGCGGTAGTCCCGGAGAGG	-1.43448
AAGTCTGTTGCCCTGATCCTGGCGGGTGG	4.91499
AAGTCTTCCGCTCAGGCGAAGATGGAAAA	-2.97622
AAGTCTTTCCGGGCGGCGTGCTGGGGGAT	-3.25295
AAGTGACGAAGGAGGGGCGCTGGGAGCCG	1.06988
AAGTGACGGTGCGCCAGCGTATTGAAGTG	1.28428
AAGTGACTGTGACGAAATGCAGGGAAAAT	-3.75305
AAGTGATACAGCTCCGCTTCCGGGAAATA	1.49757
AAGTGATATGAATCACCGGACCGGGAATG	-1.56135
AAGTGATCAACGTTAACGCCGCCGGAATG	-1.6978
AAGTGATCCAGCCCCGTTGCGGAGGATGT	4.97836
AAGTGCGCGGCGGAGTGTCGCACGAAATC	-2.92678
AAGTGCTGCCTTATGATCGTTTCGAAACC	-0.74288
AAGTGCTGGAGAACAGCGCCGAAGAGCAG	-0.807739
AAGTGCTTCACCTCCGCTTTTCAGGGCGT	-4.33309
AAGTGGCGGGCATTCCGGTGGTCGAACTG	-3.48362
AAGTGGTGACGGTGCCGGGGCTGGGGTCG	4.522
AAGTGGTGTGAAAACCAAAAACGGAGATG	3.48514
AAGTGTTCCTGGCGATCCGCATTGAGCAG	-1.68625
AAGTGTTTTTCGGCGCGTGGGTGGAAATT	4.06184
AAGTTACAGAGCAACTGCTGAGCGAGCCG	5.40803
AAGTTCGCCAAAGAGAAAGATGTGAAAAC	5.87535
AAGTTGTCGCCGCAGACGAGCGCGAAACC	0.37953
AAGTTGTTCAACGGAACCCCGCCGGAAGG	-3.59865
AAGTTTAACGCGCGTTCATCCACGGGTCG	5.13053
AAGTTTAGAAGAGCGGATTCCAGGAGTAA	6.3762
AAGTTTTCCGGCGATTCGCTGGCGGAACT	3.91501
AATAAAAAACGTAACCGTAGGCCGGATAA	2.8129
AATAAAAAGGTAATTCGGCGGAAGGAGTA	3.27787
AATAAAACGACCTCATACAATATGAGGAC	2.77517
AATAAAAGCTATGCCCACGGTTGGGGGTG	4.37398
AATAAAAGCTGAGAACCGCCGCCGAACAG	-2.39316
AATAAACCTCCAGCTGACCGCCTGGACTG	-5.28683
AATAAACGAGCCTCGGGTGCCGTGAACGA	-3.28926
AATAAACTCTGCCAGCGCCATCTGAATCA	5.06487
AATAAAGCCCATCAGCTGCTGCGGAACCA	0.385676
AATAAAGCGTATGAGCGGGTCAGGAAACT	4.41511
AATAAATCACAAACCCGTCATCTGGATCA	-3.5954
AATAAATCCCTGAATAGCAGGATGGGTGA	5.23426
AATAACACCCCGACAACATGACAGAAATG	-0.390175
AATAACCAGCAGCGTATCCAGCAGGGCCA	-0.214022
AATAACCATTTCCCGCGCGCGGCGAAAGG	-2.63009
AATAACGCCAGCATTCTGCTCGGGAGGAT	-1.50847
AATAACGCGGGGGTGTGAAGGGCGAATAA	5.75375
AATAACGTCGATGCCGCGCAGGCGGAAAC	-1.16453
AATAACTTCATCAAAGGTTGCCCGGGTTA	6.51161
AATAAGAATGAATATCTATTCAGGAGAGG	-2.47557
AATAAGAATGGGGTCCTGCGCGAGAATCC	5.79913
AATAAGCCGTCGGCTTCATCAGGGAGAAC	-2.31152
AATAAGTCGCTGATTAACCCGGCGAAGAA	2.88609
AATAAGTTGTTCCCGTTCAGCGTGAGTGG	6.80582
AATAATAACGAGCAGTTATATATGGAGTT	0.424486
AATAATATCACCCATCTTTATCAGGGATA	-2.15252
AATAATCAGACGGCGTCCGATGAGAAGAG	-0.619882
AATAATCATGGAGTTTTTCCTGGGGACAG	-4.89095
AATAATCCTGGCCGCCTGAGCCCGAAGGC	-5.09006
AATAATCGCCAGTGCCTCGGGAAGAAAAA	-3.37905
AATAATGACCAAGGAATATTTATGAGCAT	-1.06275
AATACAAACGGATACAAATGATGGGGCAA	-5.29645
AATACCAGAACACGAATGTGGAAGGAATT	2.4009
AATACCAGCACCGCGATGGCGCTGAATTC	4.72472
AATACCAGCGGCAGCATCAGCACGAAACC	-0.405328
AATACCCATCATCTTGATAAACAGAAAGA	-2.86434
AATACCGATCCGGCGCCCACAAAGGGTTC	6.31177
AATACCGATGAGCTTCCAGTAAGGAATAC	6.33515
AATACCGCCATCTGGCGAATGCCGGGGAA	-3.35902
AATACCGCGCCGATACCGAGCCGGGAGGC	-4.05009
AATACGTTCTATAACGCCGAAGCGAAACG	4.80832
AATACTATTTTTGGAAAACCGTGGAGAGA	-4.61181
AATAGACGTGTTTTAATATGGAGGAAATA	-3.59494
AATAGATGGTGTACAGCAGATGCGAAAGG	2.03556
AATAGCCACTATCTGGAAGATATGAAGCT	6.02816
AATAGCCGTTGACTGCTGGCCATGAACCA	-0.346697
AATAGCGCGGTTTTCTTGTTCCGGAGCCG	-2.30861
AATAGTGCATTTTTTCAATTGCCGGAAAC	-4.35216
AATAGTGCCAGAACTCCTGCAACGGGGTC	3.17819
AATAGTTGACGGATACTGGTTATGAAAAC	-2.40398
AATATAACGCGGATGCCGTCGCAGGATTT	3.43441
AATATAGATCCCCATACTGGCGAGGGATT	2.50851
AATATATCGCCTCGATGATGCATGAAACC	2.11352
AATATCAACCTGATGGAGCAGGCGGGCCT	4.52126
AATATCCAGTTTGCCCTGATGTGGGGGGT	-2.83518
AATATCCTCGAAAACTTCGATATGAAGAA	1.32154
AATATCGGCGAAATCGCCGCGGCGGGCGC	-3.35578
AATATCGGCGTAAGGCACGTTGCGGGAAA	2.63078
AATATCGGCTCCCGCGTCGCCCTGAAAGC	-3.27428
AATATCGTCAATCTCTTCCTGGGGAATCT	6.72751
AATATCGTCGCCTGGCGCGATGAGAACGG	-2.52724
AATATCTGGAAAGTCGCGGCTACGAACTC	-2.42217
AATATGATCTGGCACTACGATAAGGACCT	4.98312
AATATGCGCCCTGCCCATGCCGCGGATTT	5.2301
AATATGCTGGCCTGCCTGCTGGCGAAAGA	-1.46124
AATATGGGCAGTATCAGTATGGTGGATGC	5.07186
AATATGGTGGAACCACGCATGATGGGCCA	2.30718
AATATTGCAGCAGGCGGGAACGAGGGAAA	-1.45256
AATATTTCCCTGAACCTGCCGCCGGATCT	-2.96756
AATATTTCTCCCATCTTCCATATGGATTG	3.98885
AATATTTGCAGAATTAACATCAGGAGTAA	6.03884
AATCAAAATGACAGCGAGGCCGTGGGCGC	-3.07801
AATCAAAATGATTAGCTGAATCAGGAGGT	-4.12288
AATCAAAGTGCGCCACGCCGTTCGAACAA	-1.48595
AATCAATATCTGATCCAGATGACGGGTTT	6.70352
AATCAATTAACTATGGATCAGTCGAATAT	6.02833
AATCACGCGATGCTCACGATTGCGAATGG	4.4667
AATCACTGGCAAAGTGGTCATGAGGATGA	5.69899
AATCAGCACCATCCCCGACTTTTGAATCG	6.53044
AATCAGCAGTTCGCCCAGACTCTGGAACA	1.78919
AATCAGCGGTTCCACAACTGTCAGAAATA	-0.719269
AATCAGCTCATCTGCGGGCAGCAGGGAGT	-2.90709
AATCAGCTGATCGCTGGTGTCCAGGACGC	-4.81344
AATCAGGCAGAAGAAAAACAGCAGGAAGG	-3.35671
AATCAGGCTGCCACTATCCAGCAGAAACT	6.93362
AATCAGGTAGCGGGCGGGATCGAGAGGAC	-3.30862
AATCATCTCGCGCGCCAGCGCGCGGGTTT	4.60086
AATCATCTGCCAGTTGATAAACCGGGTGA	6.01532
AATCATGCCGATCTGCCGACGCAGAAACG	-0.0972665
AATCATGGTTTAACCCCTATGCTGAGTAG	5.23467
AATCCAAAACTGATCGCCTCTTCGGAAAG	-2.14333
AATCCACAGGCCGGGGTAAAAGCGGGACC	1.01181
AATCCATCAGTTGCTTAGCGACGGGAAAA	-2.45217
AATCCCTGCGGATAAACGGCAAGGAACTG	-3.39786
AATCCGATGAGGCATTCGTGGATGAAGAG	0.829035
AATCCGCAACGTGACTGCGACGCGGGCGC	-1.84633
AATCCGCCGAACCACGGGCCGCTGAATTT	4.74893
AATCCGCCGTCTTGCTGACGCCCGGATAG	3.62444
AATCCGGATATAGTCTGCCTGCCGAATGG	4.89025
AATCCGTAAACGTTTTATTGCCGGGGCAA	-3.69486
AATCCTGCCTGGTCTGGTGCGATGAAGCG	-1.06092
AATCGATCGCCATACCGTACTCAGAATCA	6.70591
AATCGCATCCTCAACGTTTTGACGGGACT	2.34942
AATCGCCCTAATTAATGTATTAAGAGGAT	6.46031
AATCGCCGCAATAAACGTCCCGCGAATCA	5.61338
AATCGCCGCGCAGACGCAGTACCGGGAAG	-0.19234
AATCGCCTTTCAGGTAGATGAAAGAGAGA	0.02156
AATCGCGCAGATCGGCAGGCGATGAGCTA	-1.84723
AATCGCGCTCTCCAGTTTGAACAGGAAAG	-3.28587
AATCGCGGCGATCAGCGACGCGGGAAGCA	0.808726
AATCGCGGCGATGCACTGGTAGCGGGCGT	-1.23081
AATCGCTTCACGGTAAGCAACCTGAGGTT	-0.680286
AATCGGACCGGCGTACTGTGGTGGGGAGT	-2.08284
AATCGGATTCGTCATCGCACAGCGGGCGC	1.8344
AATCGGCGTAGCGTCCGGCGTGGGGACGA	-3.36706
AATCGGGCTACGACATTCGTCTGGAGGTC	-2.78465
AATCGGGTAATGTCGTGCCCGCTGAAGAT	0.187572
AATCGGTGGTTTCGGCGGTGGTCGGGCAG	-2.54898
AATCGTCAATGACCAGATACAGCGGGCGA	-1.24827
AATCGTCAGCTGCATCCCAAACCGGAAGA	-3.0416
AATCGTCGTAAATCGGCTGCCCGGAAATC	-1.98739
AATCGTTAAGGTAGGCAGTAATAGAAAAG	-0.672497
AATCTCATTATTCTGACGTGCTGGAAAAA	-3.46878
AATCTCGGCGAGTGTAACGCTACGAACGC	0.123756
AATCTCTATCGCCAGCAGTCGCCGGAAAA	-4.17901
AATCTCTTTTTGTCGTCAGTAAGGGAATG	0.0742785
AATCTGAAAGATGATGCTGACACGGGTGA	6.39349
AATCTGAGGTTCTTACCAACCTGGAAATC	-3.69878
AATCTGCAGCTTACGGGCAGAGAGGATCA	1.51521
AATCTGCGTAATGCGATCGCGCAGGGTAT	5.17785
AATCTGGATGCGTTACTGCGTCTGGACGG	-3.87239
AATCTGGCTTTACGCCATTGACCGGAAAG	-2.3178
AATCTGGGCAACGGCAAAGACTGGAACGC	-1.94398
AATCTGGGCTGGTATGAAGGCGTGAGCGA	-3.38695
AATCTGGTCGTAGGCCACCGCGAGGATCT	-1.76388
AATCTTATCCCGGCGGATTACCAGAGCGC	-3.37576
AATCTTCAAGGTATTCGTTTAAAGAGATC	5.93257
AATCTTCCTGTTACAACCGCACCGGATCG	-3.21468
AATCTTGAACCTCAACAATTCAAGGATAG	2.11891
AATGAAAATAAGTTTAGAAGAGCGGATTC	6.69769
AATGAAATAGAGGAAGTCATCGCGGGTGC	6.18984
AATGAAGAATGGAATCGCCAGCAGGGTAA	6.06364
AATGAAGATTTTCACCGCCTGGCGAAACG	4.87003
AATGAAGTTGACCGCTCGCTGGAGAATAA	6.18511
AATGAATACAGCATGTTGATGCTGGGTGG	6.3
AATGAATTGACCCGCACGCGCGGGAACAG	-2.70825
AATGACATTTCGGTAGAGGAGTGGAATCA	5.19689
AATGACGTACTCCAGCGCTGGCTGGGGCA	1.23181
AATGACTTTCTCTTCACGATCGCGGAAGC	-4.06449
AATGAGATGGATGATTTCTCCGCGAAACC	5.66283
AATGAGCACCAGCAGCGACGCCAGAACCC	0.47865
AATGAGCACTATTTTGTAATAGAGGGAAA	-3.45457
AATGAGGAACCAGGCAGCATGCCGAGGGA	-2.51911
AATGATGAAAAAGATGACTGGCTGAAGCG	4.83319
AATGATGAACGCGTTGCGTAGTGGAATCG	4.20552
AATGATGTAATGATTGCTCGTTTGAAGCG	-2.16234
AATGATTACAGTGACCGCTACGTGAAGAT	4.20801
AATGCAATGACCACGATAATGGGGAGCTT	0.459008
AATGCACCCCCATCAGGCGCAGCGGGCGC	-2.63272
AATGCATGGCAAAATATCCCGGCGGAACG	1.7503
AATGCCAAAACTGCCGATCGCCTGGGTGG	4.90476
AATGCCACGGCCACCATTAATCCGGGCCA	-1.61987
AATGCCAGATTTAATTCCTGGGAGAGTTC	5.79792
AATGCCCTTCAGGACGCCCCGAAGGGTAA	5.16247
AATGCCGCGCCGAAGCAGGCGGAGAAGGT	-3.34417
AATGCCGCGTCAAATGCGCCGTCGGAATA	-2.58858
AATGCCGCTGGCGCTCAGCCGTTGGGGAA	-3.8788
AATGCCGGACAGAATGCCGCCCAGAATGA	5.23095
AATGCCTACAACCAGCAGGCGCTGGAAAA	-3.70576
AATGCCTCGCCGGGCGGCGCGGCGGATCT	-3.79335
AATGCGACGCTCGTGCAGGCGCGGGAAGA	-5.00396
AATGCGCTATACCGCGCTGCACTGGGCCG	-2.66249
AATGCGCTGCCGCGCAGTCAGTGGAACGC	-4.20942
AATGCGGAATTTACCGCCAAAGTGAACGG	-4.62137
AATGCGGTGCAAACCGATGTGGCGGGTGC	5.42943
AATGCGGTTCGGTAATGTCGTCGGGAATA	-2.99299
AATGCGGTTTATGCCGATAACGGGAAATG	-2.24858
AATGCTGCGTAGGTGGTCCAGACGAACGC	-1.11697
AATGCTGTGAAAGCGCCAGCCGGGGGCGA	-3.88751
AATGGAATGAATTAATGATTAGAGAACCA	5.61519
AATGGAGTAGGCGTTCTGATGATGGGAAA	1.222
AATGGCAAACAGACGGCGGCGGGGAAAAA	-3.57011
AATGGCAAATAACTTAGCCTGATGGGACA	3.55167
AATGGCGGCGCTGCGTATGGCGTGGAAAC	-3.822
AATGGTCGCCAAAGTTAATCAGCGAATCC	6.32572
AATGGTGCGGGTTTGATCGAAATGGGCGC	-3.54765
AATGTAGCCTTCGCTCAGCATACGGGAGA	1.2459
AATGTGACATGAAGATGAAAAGCGAGGGA	-2.67745
AATGTGGAACGCGTGGTAGTGCAGGGCGC	-2.23269
AATGTTGGGCACGTAGTTCAGCAGGAACG	1.65719
AATTAAAACAACAAACCAATGGCGAACTG	4.05131
AATTAAAATAGTTATAAAAGGGTGAACTT	2.49383
AATTAACACATTGGCGATGCGCTGAGTAA	6.34044
AATTAACGGTAAGTGTCGTCGATGAACTC	-1.98327
AATTAATCAGCTGTTGAATGAATGAAAAA	-0.815218
AATTAATTCTTACGCTGACAAAAGGAATT	-0.430041
AATTACTCATCATTTCACCTCCCGGGCAA	1.68191
AATTAGAAGAATCTCAGGGCCCGGAAAAA	-2.61094
AATTATCATTTTGCCGCTGGCGTGAAGTT	-2.96893
AATTATCGGTGCACTTCGGCGACGAAGGC	-3.8914
AATTATTTCACTCATGAATGTCGGGAATT	-4.09739
AATTCACGCCCGGATTTCAGAGAGGAACG	2.89467
AATTCAGCGGCCCGTGGTTCGGCGGATTG	5.69234
AATTCATAAAAACTATAACCGCTGGGTAC	4.93546
AATTCCCGATTATGACCTCGGGGGAAAGC	-0.432387
AATTCCGCATGCAGGCGGAAGTCGAACAG	-3.78919
AATTCCTGATTCTTGTACTGTGGGGGCAC	0.465379
AATTCCTTAAAAATCATATTATTGAAGAA	-2.88193
AATTCGACAAAAAAGATCATAAAGAACGG	-1.8405
AATTCGACGGCACGAAGCTGTACGAGCAC	-3.24822
AATTCGCCCCCATGCTGATGGCGGAACAG	-3.82189
AATTCGCTGGCGCGCCAGCAGCAGGACGT	-3.56615
AATTCGGCGGGCGCGAGAACCTCGAAGCG	-2.62106
AATTCGTGGCCGAAATTCTCGCCGAGATC	0.685933
AATTCTGACGATGCTGGCGGCAGGGGAAT	-3.78924
AATTGCAGCGCCATCGCGGTTGAGGACAT	-1.83057
AATTGCTGGCGCAGATTGTAGCGGAAATC	4.38075
AATTGTCAGCATGGCGTCGCGCTGAACAT	-3.89142
AATTTACCGCAACTGGGGATTGCGAACCT	5.51697
AATTTAGCCTGGAATTCATACCAGAATTC	5.95419
AATTTATTAAAATGGCACTGGTGGGAGCG	0.198452
AATTTCACTGGCTGCTGACGACCGAGCAG	0.697957
AATTTCAGACAAAATCAACGACAGAAACG	3.73547
AATTTCAGCGTTACTGTAATTTAGGATGG	-5.42831
AATTTCATCTGAGTAAAAAATCAGGGGTT	-2.60299
AATTTCCGCAGGTTTCGCACATCGAAAAC	-2.58492
AATTTCGACGTTCGCCCCGTCCAGGGTGC	5.87665
AATTTGATTTGCATCAATAAGCGGGGTTG	3.67931
AATTTGCTGACGCAGATGAATCAGGGCAG	-1.76828
AATTTTCACCCTCTATGATCCCTGAGCGA	-3.37073
ACAAAAAATATGGCTTTGAGATTGAAGGC	-3.27458
ACAAAAAATCAAGTATGAAAGCGGAGTAT	6.59293
ACAAAAACAGGACGTTTCGCGAAGGGGAA	-2.88505
ACAAAAACGTTAACAAATAGTGAGAAGTG	1.93149
ACAAAAAGCAAAAGAAATCAGTCGGAATA	-4.32168
ACAAAACAGGCAGCCAGTGTACCGAAAAA	-1.17889
ACAAAAGAGCTTCCGCTCGCCCGGGATCC	-4.14031
ACAAACAGGAAAATGGGCAGTCCGAGGAA	1.60127
ACAAACCGCAGGTCATTGTGGTGGGGTTC	4.88343
ACAAAGACAGTGTTGCTGGTATTGAAGGG	-3.86162
ACAAAGGCGCTGTTGGAGACGAAGAAATA	1.42656
ACAAAGGTTTCGCTCATCCAGGCGAGGCC	5.9875
ACAAAGTGAATTACCTGTCGCGTGAAGAC	2.02279
ACAAAGTTCTCGGTATAGTTGTAGAGCAT	1.84762
ACAAATGCAATGACCACGATAATGGGGAG	-0.386713
ACAAATTGGACTAAAAGGGATTTGGGTAT	6.09796
ACAACAACATCACATTTGGAGCAGAAGAA	-0.974336
ACAACAACGACGCGTTATTCAATGAAGCC	-0.0125102
ACAACACCACCATTCTGCTGATTGAGCAC	-3.2274
ACAACAGTGGTAACAATAACCCTGGAAAT	-5.29711
ACAACATCACATTTGGAGCAGAAGAATGA	5.07313
ACAACATTGTAAAGTTGCGCACTGAAGAG	1.84524
ACAACCGCGCCTTTGTTGCGTTTGAAATA	0.848344
ACAACCGCTGCGACGACGCCGTCGAAAAC	-2.97657
ACAACGAAGGAGTGACGGTACGCGAAGAG	1.67921
ACAACGACCAGTTTTTCGGCACGGAGGGC	-3.42301
ACAACGATTTATAGTACGCTTCTGGATAT	6.54357
ACAAGAGCAAACTGACTGACCAGGAAATC	-2.13053
ACAAGGGCTGGCAGCTGAAGCCGGAGAAA	-3.45432
ACAAGGTGAGCAAGGCGGATCTCGAGATC	-2.69314
ACAATACCGTACAGCGGGCTGCCGAGCTG	-0.63504
ACAATACGCAAATTACTGTGGTTGAGCAG	-0.599131
ACAATATCGTCAATCTCTTCCTGGGGAAT	-2.20962
ACAATCATCAGCGCCAGCTCGCTGAAGCG	-1.87071
ACAATCCGCAGATTCATATTGCCGGGCTG	0.689825
ACAATGCCCAGCACATACAGGGAGAAGAC	1.42022
ACAATGCCTTCTTCGGATCGGTAGAAGCG	-1.94827
ACAATGGAAGCCCGTCATGTGCCGGGTCT	6.36839
ACAATGGTCAAATTAATCGCCGGGAAGCC	-2.46692
ACAATGGTGCATCTGCCGCGCGTGGAAGC	-3.41876
ACAATTCACGCCCGGATTTCAGAGAGGAA	-1.60476
ACAATTCAGCTGTTGCCAGGCGCGAACCA	0.467301
ACAATTCCTGATTCTTGTACTGTGGGGGC	-1.74008
ACAATTTACTTGTACTTAAAAGGGGGCGA	-4.00406
ACAATTTCAACCTGGCGGCTACTGGGGTG	3.61465
ACAATTTCCATCAGCCAGGCGTTGAGGAA	-3.23698
ACAATTTCCGGTTGTCCCAACTGGGAACA	-3.43028
ACACAAAAACAGAAACAAAACCGGGAGGG	-4.89423
ACACAACGTTGCATGGAACTTGTGGATAA	6.29829
ACACACCCGGTGCTGTCGATTCCGGAACT	-0.575897
ACACAGATGACCGATAACATACTGAATAC	3.33905
ACACAGTTCTGGGTCTGGCAGTGGGGCTG	0.454097
ACACCAACAGCTTCAGCCCGAAAGAGCAG	1.40742
ACACCACAAGCAGCTTCACGTAGGGGTTT	5.88384
ACACCACCGCCATCGATTTTCGCGAAATG	-0.488178
ACACCAGCACGATAAACCACGGCGAGGTC	3.2397
ACACCAGTTCGATCATTTTACGCGAGTGT	6.04827
ACACCATATCGCTCACCCGCCCGGAAACC	0.670232
ACACCATTCAGGTGGCGGTGGAGGAAAAG	-2.82013
ACACCCGCAAACAGGCCGATGCCGAACAG	-1.61319
ACACCCGCACGTGTCCCGCGCCTGAGAGC	-3.36787
ACACCGACAGCTATGCGGTGCTGGGGCTG	-3.45588
ACACCGCCGCGCAGCACCGTAATGAACCG	5.3511
ACACCGCTAAGCTGAAGGCGGCGGGGATA	3.13644
ACACCGGAATGATCGACATGGAAGAGGCC	4.15864
ACACCGGCAACTACAGCGCGTTTGAAATT	1.57478
ACACCGGCACAATTTTGTAATCCGGACTG	-5.42591
ACACCGGCATACTGCTCAATAATGAGATG	-0.402721
ACACCGTCGCCGCGCTGAAAGCGGAAACC	0.579718
ACACCTCATTCGGCGGACGACCGGAGTGT	5.02188
ACACCTCGGGCTGATTAGTCTGTGGATTA	-1.68952
ACACCTTAAGCGCCCGTCAGCGGGAAATT	-3.33524
ACACCTTCCAGCAGGGGCTGTGTGAAGTG	3.60817
ACACCTTCCAGCCCACGGCGGAAGAACTT	-1.14857
ACACGACATAAAGTTCTGCACCAGAGCGC	-1.31854
ACACGCCGTGGCAGCCCATCCGCGAATCC	6.4012
ACACGGACGGTTATTTCGCGATCGAAGAG	-4.08937
ACACGGCATACTTTACGCAGTGCGGAGTT	-4.69775
ACACGGCGGCTGACGTAGAAGCAGAAGCG	-2.08461
ACACGTTTAAAGCGCCCGAGCAGGGGTAT	5.17672
ACACGTTTACTACGTGGCCTGCGGAGGAT	1.18355
ACACTCAGTTCGCCGCCTGTTGGGAAACC	5.28725
ACACTCTCAACCACGGGACATCGGAGATG	6.2454
ACACTGAAGCTGCTGCTGGGGCTGGAAGG	-4.17298
ACACTGGGGGCCTGCGGCGCGCTGGAAGC	-4.14195
ACAGACAAAAATCCCGTCTCTGGGAGCAG	5.99305
ACAGACCGGCTTCGCCCGCACCGGGAAAG	-3.34835
ACAGACGACCGCGGGTAACGGTAGAGGAG	2.8936
ACAGACGCCGATATCTGGTGGATGAGCCA	1.80195
ACAGACGGGTCGGCAACTGCTCGGAGCGC	-3.58982
ACAGAGAGATCGCTGCCAAGGGTGGACAC	-1.14241
ACAGAGGCATCAAAACCTTCGTTGGGGGC	-3.97513
ACAGATCCCAGCGCGGACAATAAGAAATG	4.44354
ACAGATGCAGAATTATTCCATCCGGAGGC	-4.23326
ACAGATTAACGCGCTTTTTGCCCGGGAGG	-4.79709
ACAGATTATCTTTACCTTATAGTGGGCGG	3.96463
ACAGCACAATCAGCATCAGCGCGGAAAAA	-3.61165
ACAGCACCTGGGTCGGGCAACATGAAGGG	-3.40287
ACAGCACGATCAGGCAGGCAAAAGAGAGC	1.16908
ACAGCAGAAATGCGCTTTTTTATGAGGCA	7.35983
ACAGCAGCTTTTCACGGCTGGAAGGGCTG	1.69282
ACAGCAGGGTGGTGATATCTTCCGGAACG	4.61324
ACAGCCAATATGTCTCCGATCCTGAAAAT	-3.08786
ACAGCCGCGCGGAATATTTTATTGAGGGC	-3.21382
ACAGCGAACTCTCGCTGCTGGAGGAGTCA	-1.27012
ACAGCGCCAGGTTATAGCTCACCGAAGAC	1.27515
ACAGCGCGAAAACATTCAGCGAAGAAGAG	-1.33608
ACAGCGCGCTACCGAGCGCTGGCGAAATC	-1.1504
ACAGCGCGGGTTTACCGGCGGGCGAGGAG	1.73221
ACAGCGCTGAGCTGGATCTGGACGGACCT	-3.12708
ACAGCGGAACGATGCTGGCGGCGGAGAAC	-0.243601
ACAGCGGGCATATGAGCAGGGACGGAGCC	-1.25296
ACAGCGGTAAAGAAGCTGAGGCGGAAGCG	0.938066
ACAGCGTCATCCTGCCTGACGGCGAGCAG	0.456645
ACAGCTCGAAGAAGCGCACGTCCGGATGC	5.6234
ACAGCTGACCGTTTTGCGCGCCGGGGATA	-1.61782
ACAGCTGATGGGTTTTCAGCAGCGAACTG	-1.10596
ACAGCTGCAATGGCGGGACGCCGGAGCTG	-2.01683
ACAGCTGCGGGTTAAAGCCCTCAGGAGAA	-2.70844
ACAGCTTGAGCAATCCGGCGTGCGGGTGG	5.17629
ACAGGAAAGCGTTGAGATCGATCGGGATA	2.00715
ACAGGCCACGGTCGCGGAACCCTGAATGA	2.32546
ACAGGCGGAAGGAGAGCAGGCATGAGTCA	2.0785
ACAGTACCAGTTTAGCGTATGCTGGACCG	-0.0574519
ACAGTCCATCAACCGGGATCGCGGAAGCG	-3.64866
ACAGTCGGTCAGCTCCGCTTTGCGGGCAG	-1.24071
ACAGTGACCGCTACGTGAAGATTGAGAAA	-0.651251
ACAGTGCCGGTATCGCTACGGTAGAAAAA	-3.58269
ACAGTTCCGCCAGCGAATCGCCGGAAAAC	-2.88777
ACAGTTTATTGCCGGTTATTTCAGAGGTG	2.32356
ACAGTTTCAGCCAGCAGATGCTGGAGTCA	4.77985
ACATAAAGTATAGTCCCTTCTCTGAATTT	6.06415
ACATACTTCCTCCCGCTTATCCGGAGTGA	5.50801
ACATAGCGCGAGAAGATACCGATGGGAAT	1.31548
ACATATCCAGCTCCGGCGTGACCGAGGCC	-0.0899816
ACATCAGCAGCTATGCGACGCTGGGACTG	-4.40616
ACATCATCCACAATAGCCATATGGAGTCC	6.46575
ACATCCAGCGCTTCGTTATGGCGGAACCA	-0.97887
ACATCCTCTTAATACATTAATTAGGGCGA	-2.36128
ACATCCTGACCCGCGGCGGTTCCGAAGAG	-3.27347
ACATCGACGGCCTGATTCTCACCGAACGC	-2.71629
ACATCGCTGGCGCTGCCGCGAAAGGGATG	5.13927
ACATCGCTGGCGGCACCCCGCGCGAAGGG	-3.12224
ACATCGTTCCAGTTTAAAACGCCGAACAG	-3.57683
ACATCTTTGCCTGGCCAGGCGTCGGACGC	-4.4904
ACATGCGCCCGAACCAGGCCGCAGGGATA	0.237609
ACATGCGTCTGCGTGCGCTGCTGGAGCGT	-1.921
ACATGCTGTAACGCCTGCCAGTTGAGAGC	-0.91831
ACATGCTGTCTTTCAACCGGAACGAAAGG	-2.82618
ACATGTTCATCCGTCCAAGCGATGAGGAG	-1.06814
ACATTACCCAGGCGCAGTACGATGAGGCG	1.41727
ACATTACCCGATTGAAGAATCGCGAAGTG	-1.78777
ACATTACCGAACCGCATTTGGGCGAAGGC	-0.297672
ACATTACCGACTGGCAAACCGCCGGAATC	-2.89098
ACATTCAAATTAGAAGAATCTCAGGGCCC	-1.07539
ACATTCAATTGTTGCGAACCTTTGGGAGT	-1.39161
ACATTCACTCCGGATAAGCGGGAGGAAGT	-2.07418
ACATTCTGATGGAACGTTTTGCCGAAGAC	-2.38845
ACATTGAAACCGACAGCAGCGGCGAGCGC	0.102262
ACATTGTAAAGTTGCGCACTGAAGAGTAC	5.97279
ACATTGTCCAGCCGTACCCTCCTGGAAGC	-2.39329
ACATTGTTAAAGAGTGAATGATTGAAATA	0.639223
ACATTGTTACGACACACAGTTCTGGGTCT	6.54203
ACATTGTTTACCTGACGATTGCAGGGGAA	-4.39229
ACCAAAAAACCGGTGGTCAAGCCGGAAGA	-4.39887
ACCAAAGCGCTGAACGACTGTCGGGAAAA	-2.14469
ACCAAATCGTAATGTGAAATGCCGGGTGG	5.40818
ACCAACCATTATGGCCACCGGGAGAAGTA	-0.753979
ACCAACGAACCGGCGCTGCGTCTGGGACG	1.30675
ACCAACGACGGCGGCAGCAGCCAGGGCTT	-3.67479
ACCAACGCAGGCTACCCCATCACGGAAAC	-3.13787
ACCAACGCCGTGCGCGGTCTGGCGAATCT	4.24735
ACCAACGCGGATCTTTGCCATCGGAGGCA	-5.32881
ACCAACGGTTGCCATTGAGTCGAGGAAGC	-3.58693
ACCAATCCGGCAAACTATAACGTGGAGAA	-2.51705
ACCACACCGGAGTACACGCGGAAGAAGGT	-3.09438
ACCACACCTGCGCGGTGGTGGTGGAGCCG	-3.4343
ACCACAGCGAACTCTCGCTGCTGGAGGAG	-2.72218
ACCACATCCTCCTGCTGACCATTGAGGAA	-2.10599
ACCACCACCATGACTTTACGTCCGGACTT	-3.69615
ACCACCAGCAGCGTAATCTGATGGAAGAT	-0.673234
ACCACCAGCGACGCCAGCTTAAGGAGAAT	3.0721
ACCACCATCGTACCCGCCACCGAGGAGGA	-2.36449
ACCACCATCTGCGCCTGTTGCAGGGGCGC	-3.69725
ACCACCGATCCGCCACCAGCGCAGGAATT	-2.04295
ACCACCGCCAGCAAATGGTCGCAGAGCGA	-5.98508
ACCACCGGCAGGCCGGTATGCCAGAGAGT	-4.34184
ACCACCTGGTACAACCCGGCCAAGGAACT	-1.12342
ACCACGACTATCATCGTTATTATGGGTTT	5.86705
ACCACGATGTTCATTTTGCTGGAGAAATA	-2.67149
ACCACGCAACGACTCGCCACGCCGGATGG	4.20269
ACCACGCCGAAGCTGGCGAAAGAGAAGAA	-1.64916
ACCACGGGCTTCGATTACGGCCTGAGCAA	-3.56116
ACCACGGTCACCAGCACGGCGGCGAAGGC	-3.64048
ACCACGTAGTCCACCAGCGCGGCGAAAAA	-2.05795
ACCACTTCACCCAGCACCGCGTTGAGATC	2.50456
ACCAGAAACACAATGAGGCAAACGGAGAG	0.778512
ACCAGAACGGAAGAGACAAGATTGAGTTT	6.08072
ACCAGAAGCGGCCCTTGCCAGCCGAGCGT	-4.61951
ACCAGAATGCAGTAGTCGCTGCGGAAGTG	-0.503681
ACCAGACGGGCTTTTTCGCCGCCGGAGAA	-5.03625
ACCAGACGTAAGCAGATAATCCTGAATAA	4.76279
ACCAGCACGTACAGCAGATTGCGGAAGCG	-7.32052
ACCAGCAGTAGCGCCACCAGGTAGAGGAA	-3.14992
ACCAGCCAGCGCAACGACGCGCCGAAAAC	-3.51878
ACCAGCCCATCTATCAGACCAACGGACGC	-3.91722
ACCAGCCCGTCGCGCGCTTCATCGAACGG	-4.10516
ACCAGCCGACCGTCTGTTTCAAAGGGCGG	-3.55332
ACCAGCGACGGGCTGGCGATTTGGGATGA	-2.27552
ACCAGCGATCTGCATGAAGTGCTGGACGA	-4.90611
ACCAGCGCCCCGGTCAGGGCGTAGGAAAG	-4.70219
ACCAGCGCCGGTTAGTCATGCAGGGATTC	3.88481
ACCAGCGCGTCAGCGACGCGGCGGAATCA	3.82711
ACCAGCGCTGTAGCGACCAGCCTGAAGCG	-2.46317
ACCAGCGGACGCACGGAGGGATCGAGCAG	-3.18413
ACCAGCGGATTGAGTACGATGGCGAAAAA	1.57368
ACCAGCGGGCTGTCGACGCCTTCGAGCCG	-0.849654
ACCAGCGGTGAGTTCGCCGTGCTGAAAGC	-3.24324
ACCAGCTCCGGAATTTTGCAGGTGGGTTG	6.49541
ACCAGCTGGAAGGTTGCGCATTGGGATCT	-1.82696
ACCAGCTGGCGATAAGAACGGCGGGAAAT	-2.86376
ACCAGCTGGGCGAACACCTGAAAGAAGTG	0.832179
ACCAGGACGTGTTCGACTGGGCGGGACAG	-4.16016
ACCAGGCCCGTCGTCTTCCACCTGGAACC	-0.0894478
ACCAGGCGGTTATAGATAGGTACGGAACT	-6.66356
ACCAGGGCATCGTCGGCAAGGGAGGGCGG	-1.21581
ACCAGGTTACGTCGCTCTTTACCGGAGAT	0.497884
ACCAGTCCGCACGCCGTCTGGCAGGGATT	1.72101
ACCATAGCAATAATCATGGTAAAGAAGGG	-2.97398
ACCATAGTCCGGGCCGTACAGATGGATGG	4.03859
ACCATATCCTGATCGCCACCGGCGGACGT	-3.26741
ACCATCACCAGCGTCATGGCGATGAACGT	-4.05609
ACCATCACCATGCTGTATGTCGCGGAATC	0.866403
ACCATCACCCCTTTGCCGTCGGCGGGCAG	-2.71222
ACCATCACCGGCACGGGCCGTTCGGGGAT	-5.04126
ACCATCCGCTCGGTCAGGTAATAGAGCGT	0.192894
ACCATCGAACAGCTGCGCGAGCAGGGAAT	-1.33761
ACCATCGATCCGGAGAGTAAAGGGGGGCG	1.86775
ACCATCGCGATACCTCTGTCCCTGGGCTC	-1.50461
ACCATCGCGTTACGACCAAACTTGGAGTG	-3.8827
ACCATCGCTGCGCGCTTCGTGCCGGAAGG	-4.12718
ACCATCGGACTGCCGAATCCGGCGAACAG	0.944492
ACCATCGGCGAGAAAATCGGTAAGAAAGG	-2.55173
ACCATCGGGCCAATAGTGAGGTTGGGTAC	5.44453
ACCATCGGTACGCTGGACGGCGCGAACGT	-3.76713
ACCATCGTACCCGCCACCGAGGAGGAGAG	-0.196243
ACCATCTCCTGGGGGCAGGCGCTGGGCGA	-4.08097
ACCATCTGGCTGGTCCGGGAGGGGGAATG	2.15816
ACCATGAACAACCCGAACCAGCCGGGATA	3.73082
ACCATGACACGCCCGATACCCGCGAATGG	4.30812
ACCATGATGGTTCCCAACAGCCAGAAGGT	-3.35842
ACCATGCCCTGCTTCGCGCGAACGGGATG	2.91773
ACCATGCGTCTTGACGAGCAGCCGGGTGA	5.78004
ACCATTAATCCGGGCCAGAAAGTGGGCCT	0.305184
ACCATTCTGGCCTTCCCGGCCCAGAACCC	-2.76857
ACCATTTCCCGCGCGCGGCGAAAGGGGAA	-1.90546
ACCATTTCCGACAGATACGGCGCGGAGAA	-3.47893
ACCCACAGACGCCGATATCTGGTGGATGA	6.23015
ACCCACCGCAGCCAGTCTTCGGTGAGCTA	3.64165
ACCCACGATGTCGGTCCGTACCAGAATGT	4.31901
ACCCACGCCAGCTGCCAGTTTCCGGGGAA	-2.62414
ACCCACTGGCCGTTAAACAGGCTGGGCAG	-2.82752
ACCCAGAACGGGTTCAGCGCCTGGAAGCT	-2.52067
ACCCAGAGCATCATGGTCGGGCCGGACGG	-5.05455
ACCCAGTCCATCTGCGCCACGCCGGGCAG	-3.10123
ACCCAGTGGTTGACGGCGTATATGGAAAA	1.5855
ACCCATACCGGCGCAGCGCAACAGGATGC	6.15509
ACCCATCCGACCATCGCCATTCCGGAACT	2.98992
ACCCATCCGCAGGCGGGGAACCTGGGCGG	-3.55652
ACCCATGAGCACGCCAAAGCCGGGAACAT	-2.73639
ACCCCAATTTTTACTCATTCTAAGGAGGA	-4.41386
ACCCCCGCTGTTCGTTAAGCAGGGAAACC	1.26503
ACCCCCGGCAAAAAATGTAGGCCGGATAA	3.97958
ACCCCGACAACAAAAAAGGCGCCGGAGCG	-3.75235
ACCCCGCGCGAAGGGGGCGGCGGGGAGTA	-4.97933
ACCCCGGAAACGATCAAAGCGGCGGAACT	6.32799
ACCCCGGCCTGCAACACCAGATCGAGGTT	-2.32891
ACCCCGGCCTTCCGTCGGGCGCAGAGCGA	-5.09705
ACCCCGGTGGTCGGCATTGTCGCGGGCAC	-3.30075
ACCCCTCGCGGCCTATATACATGGAAGCT	3.10371
ACCCGAAAGCGGTGAAAATCGACGAAAGC	-3.97045
ACCCGAACGCGCGCCGTATGGCGGAGATG	5.31679
ACCCGACGCTGATCCCGGCGATTGAGAGC	-2.1662
ACCCGCAAACGCATCCGCGCGATGGGCCG	-2.14888
ACCCGCACGCGCGGGAACAGGACGGACTG	-3.03024
ACCCGCACGTGTCCCGCGCCTGAGAGCCG	4.59459
ACCCGCAGCGGCGATCTGCCGGTGGATAA	1.05614
ACCCGCCACCGTTGCGCCGGTACGGAATG	3.98971
ACCCGCCCTCGGAGTTCCTCTCCGGGACT	-0.210879
ACCCGCCGCTGGCAGCCTGAACTGGAAAA	-2.82967
ACCCGCGAAGCGCGTCTCGGTCTGAACGG	-3.30593
ACCCGCGACCAGGGGCTACTGTGGGATCA	-2.37264
ACCCGCGCCTCCGATCAGGGGCCGAACGC	-4.07514
ACCCGCTGGCCTGCGCGGTGGCGGAGGCG	-1.61067
ACCCGCTGTTACTGCCGCGCGGCGAGCGC	-3.07555
ACCCGGACATCTACGCTATCGGCGAATGC	3.41403
ACCCGGACGCTGATGCAGCGCGGGGAGTT	-0.936087
ACCCGGAGTCGCTGGAAGGAGATGAACCT	6.15116
ACCCGGCCACAGAACGGATGAACGGATTA	4.3795
ACCCGGCGCCGGCATCCCAGCGGGAGATC	2.09161
ACCCGGGAAGGGTACGAGAAGCTGAAACA	4.71944
ACCCGGGAGTCATCTTCCGGTTTGGGATG	1.13412
ACCCGGTCTGGTGGACAGTCGGGGGAACG	1.00786
ACCCGGTGAGGCGCAACGTTGCGGGGGCT	-2.06791
ACCCGTGACCTGCTGGGGCTGGTGGAAAA	-1.08225
ACCCGTGGCGGTCGTCAGGGAGTGGGCGT	-2.20935
ACCCGTTGCGCAAAATCGCCCGCGAGCTG	2.20896
ACCCTATTTTCCGCAACATTGCCGAAGCG	2.97441
ACCCTCCTGCGTCACGAAATAGCGAAATG	5.09873
ACCCTCGCCATCCTGCTGGCGCTGGGAAT	-3.4051
ACCCTCGGCCACTGGGTGCTGGAGGAGGC	-1.46387
ACCCTCTACGATCCGCAGGACGTGGAGTT	2.64842
ACCCTGAAAATGATTGAAGTGGCGGGCAT	1.3382
ACCCTGAAAGGTGAGTTACAAGGGGATAT	1.6343
ACCCTGACTACGACCGAAGCCTGGAAGAT	-3.89194
ACCCTGATAATCGACGTTAAATTGAAAGA	-4.85647
ACCCTGATCGGCGCTAACGGGGCGGGGAA	-1.12638
ACCCTGATGAAGAGGTGCTGCGCGGACTG	-3.46823
ACCCTGATGCCGGGGCGCATGAAGAAGAT	4.21444
ACCCTGATTGCCAAATTTGGTAAGAAACA	5.99941
ACCCTGCGCTTCCGCACATTCACGGGTAC	5.59847
ACCCTGCTCGGGGCAGTGCTGGTGGGCGA	-1.80455
ACCCTGCTGCGGTTATTGCGCGAGAGATA	5.03716
ACCCTGGAAGTACTGTCTGAACCGGGGGC	-2.99424
ACCCTGTTCAGCTGCGCCGCCGCGAAAGA	-3.22163
ACCCTTAACCCATCAGAAAATGCGGAAAT	-2.8297
ACCCTTTAAGATACGCTTCAAACGAGCAA	-0.685677
ACCCTTTAGCTTAAAAAATCTCGGGGCAT	-3.99663
ACCCTTTTTTATGCGCTATACAGGAGTAA	6.97675
ACCGAAAACTGGTCCTGGGAGCTGGGCGG	-2.99842
ACCGAAGCCGTGGAAATCAGTCAGGGTAA	6.62271
ACCGACAAAGGCGCAGCTGAACAGGGTCA	6.73367
ACCGACATCGCCTTCCTGACGCTGGATGA	2.85729
ACCGACCGCCTGCCGCTGGTGCTGAAAAC	-2.6083
ACCGACGTCTCGATTCCGGCGCTGAAGCT	-1.62294
ACCGACGTGGCGACCATCTCCTGGGGGCA	0.387345
ACCGACTCTTTCTTCAGCATGGCGGGGAT	4.74768
ACCGACTGTGCGGCGGAGGCGGCGAGATC	1.66078
ACCGACTTTAACCGTGTGCGGCTGGAGTT	-0.240612
ACCGAGCAATACTTCTCCGCGGAGAGATC	5.34098
ACCGAGCGCCCTCCAGGTACCGCGAATTT	5.20759
ACCGAGGCGAATGTCTAAGCTTAGAAAAC	-2.09432
ACCGATAAAGTGACGAAGCTGCCGGGCGT	-2.10522
ACCGATGAACCGGAAATCGCACCGAAAAA	-3.21849
ACCGATGGTCAGCGCGCCGTTAAGGGCGA	-2.39675
ACCGATTGTCGATCCGCCAGGCCGAACGG	-3.97052
ACCGCAGAAAGGACACCCCACAGGAGAGT	1.32051
ACCGCAGACCTGACCGCGATGCTGGAAAA	-2.80246
ACCGCAGCGGCATCACCATCGGCGAAGGG	-2.58006
ACCGCAGTCCCTTGTGGGGCTGCGGGCTC	-2.25362
ACCGCATCAACATACTGGAGCTTGAACTC	-3.47797
ACCGCATCCCAGTCATCGTCGCTGAGCGC	-3.34229
ACCGCCACCACGCCCAGCGCCGGGAATAC	5.06295
ACCGCCACCCTCAAGTTCGCCGGGGATAT	-3.77171
ACCGCCACGCGCTCCGGCAGAGCGGGTAG	5.03955
ACCGCCAGATCGTCGTTGGTGCAGAAAAT	-3.09766
ACCGCCAGCGTCACGCCTGGCTTGAGCTG	-3.75446
ACCGCCATCTGGCGAATGCCGGGGAAAGG	-3.08524
ACCGCCATTGATATTCAGCAGGCGAAAGA	0.106622
ACCGCCCCGGTCATGATAAAAAAGGGGAT	-3.39423
ACCGCCGCCAGATACATTCTGGAGAAAGT	1.0355
ACCGCCGCCGCCCCTGTCGGACTGGGGAT	-2.95238
ACCGCCGCTGCGCCCGTAGAGACGGATGA	5.24805
ACCGCCGGACTGGACTCCTCTCAGGGGCC	2.14884
ACCGCCGTCAAACAACGCGTGGTGAAAGG	1.28297
ACCGCCGTTTGTCCTCGCCTATCGAAGCA	5.14421
ACCGCCTTTTTCGGCATCTATCTGGGTTT	5.47037
ACCGCGAACTGCTCGACCCGTTTGAAGGC	-1.43589
ACCGCGACTCCGGCTCGCCTGATGAAAAT	-3.18476
ACCGCGATGGCGCTGAATTCACTGAGATG	4.62563
ACCGCGATTTACGACAACGGTGAGAATTA	4.58804
ACCGCGCACGATTTCGGGCTTCAGGACGG	-5.77589
ACCGCGCCCTTACGCAAGGCGCGGGGGAG	-3.75598
ACCGCGCCGTCTTTCGGATTGATGGACAC	-3.12371
ACCGCGGCGGATATTGGCCGCATGAACGT	-3.71892
ACCGCGGCGTTGGCGACGCTGTCGAAACC	-1.50292
ACCGCGGTTTTTCCGCCAACGGAGGAGTC	4.43994
ACCGCTAAAAACGGCCTTCCGCCGGAGAA	-3.08926
ACCGCTAAAATCGAACTGTCGATGGATCC	-4.02948
ACCGCTATTATGGCGAGGTCGCGGAAGAG	-3.74517
ACCGCTGGCCATGCCGACCAGAAGAGAGA	1.68256
ACCGCTGGGCGCTGGCGAAAGATGAGCAG	-0.301084
ACCGCTGTACCCGCTAAATCGCTGAGCTT	-2.8664
ACCGCTGTGGATGCGATAATCGAGAGTGG	6.05
ACCGCTTTGGCCCATTGATTCAGGAGATG	3.71402
ACCGGAACGGTAAAAGCGCACCTGGAATC	-3.10882
ACCGGAATACCGACCGCGGTGGCGAAAAG	1.34255
ACCGGATCGTCCCAGTTCAGCGTGGAAGT	-3.09249
ACCGGATTGTTTATCGTGCGTGTGAACAT	2.79392
ACCGGCAATAACCTGCTGAATCTGGGCTG	-2.74216
ACCGGCAATCGCCATATCACGCGGGATTG	3.62817
ACCGGCACCACCGAAGTGATCCCGGGCCT	-3.63523
ACCGGCACGCTGACCACGCCGGTGGGGCG	0.0491167
ACCGGCATATTCCCCGCCAGACTGAGGGT	-4.09321
ACCGGCCAGAGCATCCCTGAGCTGGAAAA	-2.71216
ACCGGCCTGATTGACGTTAATCTGGGCGA	-3.4747
ACCGGCGAAGGCACCACGCTGTGGAATCA	4.40003
ACCGGCGATGTGAAAGGCTTCCTGGAAAC	-3.20188
ACCGGCGGCGAGCTCTATTATCAGGGGCA	4.43998
ACCGGCGGGATAAGCAGCCACCGGGACAG	-3.44026
ACCGGCGTAATCACGCGGCTGATGGAGGC	-3.14041
ACCGGCGTCAGGTTCCAGTGCACGGAAAC	-3.6141
ACCGGCGTCTTTTCCGGCCTGCTGAAAAC	-3.42328
ACCGGGAAAAAAATAATGGGTAAGAGTTT	6.03402
ACCGGGAAACTAAATATTGCCAGGAGACC	-2.73574
ACCGGGACGGCCGGTGCTGGCGCGGGCGA	-5.22596
ACCGGGCATACGCTGGGCGCGGCGGGCAT	-1.49602
ACCGGGCGCGGCGAGTGGCTGATGAACAT	-0.0969509
ACCGGGGCGCAATCTGGGCGCTGGGATTA	0.160506
ACCGGGTTGCCCCGGCTTGCTGCGGATTC	3.64452
ACCGGTGTGATTGACGGCGCGGAGAACAA	-2.10407
ACCGTAAAGGCAACCTCTACACCGGGCCG	2.13291
ACCGTAATGCTGAACGCCATGATGAAGCT	5.62343
ACCGTACAGCGGGCTGCCGAGCTGGAAAA	-3.27215
ACCGTACCCCCGCCGCCACGAAGGGGACG	3.36572
ACCGTATCCTGACGCTGATTGAAGAAGCA	4.72608
ACCGTATTTAATAAACGAGCCTCGGGTGC	5.25745
ACCGTATTTATTTAAAACGCCCGGAAGGC	-3.43598
ACCGTCAAGCAGGTAGCTTAACTGGGTCG	4.6517
ACCGTCACCGTAGGTGGCCAGCCGAAATA	2.91939
ACCGTCAGCAGGATCGCCAGACCGGGGAA	-2.60179
ACCGTCAGGATGCGCTGCAGGTCGAAGAA	-2.34125
ACCGTCCGGCCAAACAGCGAAAAGAGACG	4.49735
ACCGTCGAGGTGCGCGAGCGACTGAAAAT	-1.97134
ACCGTCGCGCAGCCATTCATTAAGGGCAA	6.04742
ACCGTCGGCGACCAGCTGCTGTGGGGCGC	-3.80946
ACCGTCTGTAGCGCCTGCTTCCAGGGAAC	-1.83305
ACCGTCTTCGCGACAGCGGTAAAGAAGCT	2.36194
ACCGTGAGCGCGGGCCACACGCAGGATCA	-4.1002
ACCGTGATGGCCTTTAACATGGTGGGCGA	-1.4816
ACCGTGATTGGGCCGCTGAAATGGGATGA	6.02386
ACCGTGGCGCTCGCGCGGGAGCTGGATAC	1.89385
ACCGTGGCTGCCGGAGCGATCCTGAACGA	-4.37399
ACCGTTCAGCCGGTACGCTGGCGGGACTG	-4.11923
ACCGTTCTGTAACGTTGCGGCGCGGGTTT	4.97312
ACCGTTTACCGGCATCCGGCTCAGGGTGT	6.21138
ACCGTTTATCTGCAAAAAACGCTGGATGA	-1.08943
ACCGTTTCAACATGCAGAATGGTGGGTTT	5.51114
ACCTACGAGTGGGGCGAGTACCTGAAGCG	2.22849
ACCTAGCAGCGCGCCGCCGTAGAGGAACG	4.22473
ACCTATACCTTCCATCTGCGCCAGGGCGT	-3.70904
ACCTCAAAGGCGTCGTCCCAGCTGAACTT	1.00093
ACCTCAAATTTCAGTGACGGATCGAACGG	-3.82147
ACCTCATCGCTGGCCGGCGAGGTGAGCTG	4.91992
ACCTCCCCGGCGACCCGCCCTCGGAGTTC	-1.27544
ACCTCCGCCCGCCCGACCACGCCGGAGAG	-3.50617
ACCTCCGGGCGCTCTTCGCGCCAGAGATA	3.97647
ACCTCGACCAGCTGATCAAGCTGGAGAAG	-3.71364
ACCTCGATCCTCATCTGATAACGGAGCAT	3.91679
ACCTCGATCTGGTGTTGCAGGCCGGGGTG	0.0830525
ACCTCGCCAGGACCTTCCTTAAAGGGGCC	5.3625
ACCTCGGCTGGTATTCATTTGATGAAGGC	-2.44509
ACCTCGTCGCGATATTCCTCGCAGAAAGT	-2.58575
ACCTCTACACCGGGCCGAGTACCGAAGAT	2.96602
ACCTCTATCGTGCGGAAAGCCTTGAAGAA	-3.56264
ACCTCTGCCGGTAATATTGAACTGGAGCT	-2.23665
ACCTGAAGCGCGCCAAAGCGGGTGAACAT	2.80245
ACCTGAAGCTGCTGATGAACGACGGGTTA	7.06001
ACCTGACCGATATCGTGGCCGTGGAAACC	-1.52252
ACCTGACCGCGCAACGTAAGAAAGGATTA	6.43386
ACCTGACGACATTGATTTTCGATGGGAAG	-3.04309
ACCTGAGCCAGCACCATTCTCGGGGAAAT	-3.32677
ACCTGATTATTTTCTTCCAGCCCGGAGGG	-4.20511
ACCTGCAGCGCAAAGGTAAGCGCGAGCCG	0.163149
ACCTGCAGGCGGCGGGCCATCTGGGAAGA	-5.08606
ACCTGCATCGGGGTGAACGCGGCGGAGCC	-3.09854
ACCTGCATGGAGGCGTGGCCTATGAATAA	2.82103
ACCTGCCGAATGTTCGGCTCCGTGGGCGT	-3.11718
ACCTGCGCGCGCACGGAGACATCGAGCGC	-2.91835
ACCTGCTCCAGCAGCCCCATCAGGAAGGC	-3.39463
ACCTGCTGAATCTGGGCTGGTATGAAGGC	-0.10778
ACCTGGACGACGCGCTGTCGGAAGGGATC	5.18241
ACCTGGATAAACACCGCCGAAAAGAAGCA	6.28745
ACCTGGCCGGAGGGAACTATCTCGAGCAC	-3.00971
ACCTGGCTGACGGTATCGCCAGCGGGTTT	4.77332
ACCTGGCTGGTGACCGGCAGTCCGGGCGG	-2.84443
ACCTGGGCGCGCCTGCGCGGCCTGAACGA	-4.72827
ACCTGTACCACAAGGAATAAAGTGGACAG	-3.06109
ACCTGTTCCCGCCGCAAATCGCCGGGTGC	5.86777
ACCTTAACGCCGTGCTTCTCGTAGAAGCC	-2.49839
ACCTTCATTGAATACGGGCAGACGGGCAA	-0.739506
ACCTTCCATCAGCGGCCTCCCACGGGTAC	6.15419
ACCTTCCATCTGCGCCAGGGCGTGAAGTG	-1.89547
ACCTTCGTACATCTGGGTAATCAGGAAAG	-2.38445
ACCTTGATCGCTTCCATAATCTGGAAACC	-1.44391
ACCTTTATTCCGCCGGAAACGCCGGAAGT	-4.21677
ACCTTTCCGATTATCTGGTCGATGAAGTG	-2.01592
ACCTTTTTGCGCTTCACGCAGCAGGATTT	5.92203
ACGAAAACCAACGCCACCACGCTGGACAC	-3.75994
ACGAAAACGCCCCGACATCCGTTGGGGCG	-2.02958
ACGAAAGCGTAAGAGGACAGCATGGAAAC	-3.66143
ACGAACGGGTCGGTAGCGATTTTGAATGC	5.14848
ACGAACTCGTTCATCTCTTCGCTGAAAAA	-3.79545
ACGAACTGAGCGCGCCGTTTCTGGAAGAC	-3.36219
ACGAACTGTCATCGCGCACAATGGAAGCC	3.03231
ACGAAGCGGCGCGCCTGCAGGCGGAGAAC	-2.7278
ACGAAGGAGGGGCGCTGGGAGCCGGGCTT	-3.24418
ACGAATACCTTGAAGATTGCCGGGAGGCG	-0.728825
ACGAATCGGCGCCCACACCAGCAGAGCCG	2.88299
ACGAATGTTCCGCTTCCCCGCCGGGAAAC	-3.14777
ACGAATTTATCCATGCGGTGGCGGAACGC	-3.92108
ACGACAAAAAAATCACCCTCGCGGGGCTG	-0.678069
ACGACAAAAGAAGCGTAAAAAGGGAGGCA	3.94704
ACGACAAACAGCAATACGGCGAGGGGCTG	-3.16858
ACGACAAACAGGGCGATCGCACAGAGATT	2.34187
ACGACAAGCGGTTGGTCCAGCCCGAGCAT	-2.89961
ACGACAGCGCCTAAAGCCACGGCGAACGT	-2.21032
ACGACAGGCGCAGCAAATTATCGGAGCAG	0.0862806
ACGACATGCTCAGGCTTGATTTGGGAAAA	-3.6863
ACGACCAGAACGGTATTATTTTCGAAGCG	-0.476271
ACGACCCCTCAGCCCGACAAAACGGGCAT	-1.97007
ACGACCCTTATTTTATTACCTCTGGGGCT	3.17847
ACGACCGCGAAAGCGACGCCAGCGGAGCC	0.142821
ACGACGACGGCGTGTTTAACTTCGAAGGC	-2.17923
ACGACGATGGTCTTACCGTGCGCGGAGAT	-3.43054
ACGACGCGCCGATGCTGCTGCTGGAAGAG	-3.1632
ACGACGCGCTACTTTCAAAGCTCGAAGAA	-4.17623
ACGACGCGCTGGAGGCGGACCAGGAGGCC	-2.71908
ACGACGGAAAGCAGCAGCCCGCCGAGGCT	2.79482
ACGACGGCAATCCTGACGAAGCGGAGCGG	-2.64935
ACGACGGGCCTGGTATCAAACCTGAACAG	-2.98556
ACGACGGTAAAGACACTCCTGCTGAGCGT	1.19666
ACGACGGTGTGCGGATCTTCAACGAACTT	-2.17903
ACGACGTAAAACGCCCGGTAGAGGAACTC	1.83598
ACGACTCCCGGGCCGTAGCCGGAGAACCA	1.10955
ACGACTGGCCGGGGATCAAGCCCGAGGTG	-2.83471
ACGACTGTGCTACAGATGATAGTGAACAG	3.66982
ACGACTTTGAGCGCATTTTCAAAGAGAGC	-4.81675
ACGAGAAAAGCCTGCGTGAGCTGGGGGTA	-3.55534
ACGAGAGCTACGTTTCGCTGGCGGAGCGC	-3.27466
ACGAGCTCTTCCCGCGCCTGCACGAGCGT	-3.31902
ACGAGCTGGGTTTTTTGCTTTGGGGGGCG	-6.63978
ACGAGCTGTATGGCCGTCCGGAAGAGTGG	-0.402585
ACGAGGCGGCGGTTATTATGGCAGGAATG	-0.904754
ACGAGGTTTAGCAAAGATCAGTCGGACGA	-5.91311
ACGAGTCCCAGACGTCGGAGAATGAACTG	0.0334627
ACGAGTCGTGGCTGGAGGATGTGGAAACC	-0.506609
ACGATAATGGGGAGCTTCAGGATGAATAT	6.10466
ACGATAGTGCAGTTCCGCTATGTGGAAAG	3.63345
ACGATATCGTCTGGACCTACTCCGGGGTG	2.62049
ACGATATTATTGGTCAGTCGCCGGAAATC	-0.0502723
ACGATATTGCCGATTCGGCGCAGGGAATG	-1.51447
ACGATCACCGCTTTCTGACCGGTGGAATC	1.55039
ACGATCATCTGATTCTGATTCGTGAGTAC	2.776
ACGATCCGGTGAGCCTGGTATGCGGGCTG	0.629861
ACGATCTGCAACAGCGCTTTACCGAACAG	2.21288
ACGATGCCCGCACCGCCATCAGCGAGCTG	2.55829
ACGATGCGCTTTGGCTGGCCGGTGGAACC	-1.46272
ACGATGCTGGCGGCAGGGGAATCGAATAA	0.94194
ACGATGCTTAATATCGCCAATATGGGGTA	5.17235
ACGATGGCTTTCAGGTCGCCGAAGAACAG	-1.95296
ACGATTACCGGCGCGACCGGAACGGGCAA	-1.78991
ACGATTTATCGCTTGCGCTGATGGAGCGC	-1.4019
ACGATTTCACAGTGGGAACCAATGAGCAT	0.0803524
ACGCACAGCAGGTAGCTGTACCAGAAGAT	-0.470363
ACGCAGAAGTCTGACGTTCTTGAGAACAG	4.66985
ACGCAGATCGACAATCGCCGCGTGAATAT	5.58612
ACGCAGCACGCAAAAAATACGCCGGGCCG	-3.48608
ACGCAGCAGCGGCTGCGCGTAATGGACCA	-4.2426
ACGCAGCCGGCACCTGCGGGCGCGGAAAC	-5.14365
ACGCAGCGGGAGTGGCAGGTGCTGGGGCT	-0.218903
ACGCAGCTTGTTCAGCGTTTGCGGAATGA	5.07515
ACGCAGGCTATCGTCTGCAGGATGAGCAG	2.05462
ACGCAGGGCGGGAAAACTGACGCGGACGT	-4.97985
ACGCAGTACCGGGAAGCCGAGCAGGAAAC	-2.81465
ACGCAGTAGGAACGGAGTCTTACGAGCTG	0.690336
ACGCATCTTGTAAGGCACGTGGCGGACTT	-0.918702
ACGCATTCGCGCGCAGCTATTGTGGGCGT	2.63122
ACGCCAAATGCAATGGAAATCGCGGGGCA	-1.10155
ACGCCAATGTGGTGTTCTTTGACGGGATT	5.83352
ACGCCACCAGGATCGCGGTGAACGGATGG	2.65536
ACGCCACGGAAGTGTGGGTCATTGAACCG	-2.97786
ACGCCAGAATAAACGGCCCCTGCGGGAAC	1.81247
ACGCCAGATTTAACTATGGCGTCGGGATG	2.5702
ACGCCAGGCATCACCTGTCCGACGGGCTG	-2.1481
ACGCCATTTATAAACACTTAGCTGAGATG	5.50934
ACGCCATTTTGATCTCTATTTCGGAAAGC	-2.27943
ACGCCCACTGTTTTCACGGGACGGGGCAC	-3.16832
ACGCCCAGGGCCTGCGCTGCCCGGAACCG	-3.66143
ACGCCCATCATCATATACTGACGGGAAGC	-3.79944
ACGCCCCGAAGGGTAAGCTTTGCGAATAA	5.07031
ACGCCCGATAACGCGACGCTTTCGGGCCT	-1.22062
ACGCCCGCAGGCGAGCTGTTGCTGAACCA	-0.308601
ACGCCCGCGAAAACAAACGCGGCGGGGCG	1.75184
ACGCCCTCTATCCGGCCAATCCGGAAAGT	-3.39073
ACGCCGAACAGCAGCAGACAGGCGAGGAA	4.55393
ACGCCGAAGCTGGCGAAAGAGAAGAATCT	5.13375
ACGCCGAATTTTAGGGCGGTGTCGAAAAG	-4.24645
ACGCCGACAGCGCGGGCGCGGTGGGGCGG	-5.14406
ACGCCGAGGCAGTAACGAATGCCGAACGT	-3.4798
ACGCCGATATCGACAAAGGCGCCGAAGTT	-2.68826
ACGCCGATTACCAGGCACAGCAGGGGCTG	-2.23479
ACGCCGCCACCCAGCCGATCATCGAGCAG	-3.60227
ACGCCGCGCGACGAGTCGTGGCTGGAGGA	-3.59802
ACGCCGCGCTCATAGCCCTGAAGGGAAGG	-2.75524
ACGCCGCGTAAAATGGCGCCGCCGGAGCA	-5.97153
ACGCCGGAAATGCTGCTCTACTCGAAGGT	-0.0284335
ACGCCGGACATTCTGACCAGCGCGAAAGC	-3.1017
ACGCCGGACGGGTGCCGATGCTGGGGGTT	-1.20116
ACGCCGGAGGCGGCAATAAAGCGGAACAC	-3.15709
ACGCCGGTCGACGAGATCGCCCAGGAGCA	-2.62204
ACGCCGGTGGCGAAAGAAAAATGGGGGAT	-3.78972
ACGCCGTGGCGTTTGGCCGATTCGAGATC	-2.50426
ACGCCGTTCTGCCTGCTGATTCTGGAACG	2.23312
ACGCCTCGCTGGCGCGTCTGAGCGAAGAG	-4.68613
ACGCCTGACAGATTAAGTAAGATGGGAAA	0.838511
ACGCCTTCACACCAATATCCGCTGGGCGC	-3.62352
ACGCGACCAACAATAATCAGCGCGGGGCT	-2.88982
ACGCGACCCGCCGCTGGCAGCCTGAACTG	-4.41759
ACGCGACGCTTATCGCCGCACTGGAGGCC	1.01186
ACGCGATAACGGCTGCGGCGCGCGAATCA	5.9326
ACGCGATAGCCGTAGCGCAAACCGGGACG	3.49848
ACGCGATATTCATATTCACCGTCGGGATT	5.6305
ACGCGCAGCCATTAAGCGCAAATGAGTGG	6.55877
ACGCGCAGCTGTTTCTGTAGGCCGGATAA	4.76645
ACGCGCAGTTTAGCGTCGAGGTTGGAGAG	-5.53069
ACGCGCCAGCGCAACGTTCGCGTGAACAG	-1.01326
ACGCGCCATCGCGATGGTGCCGCGGGTGT	4.53312
ACGCGCCGTTTATCGTCGCCGACGAACCG	1.07165
ACGCGCCTCATCGTACTGCGCCTGGGTAA	4.67153
ACGCGCCTGTCGACAATCATCAAGAAACA	2.85346
ACGCGCGCTATTAGTGGTACTTCGGGGTT	4.24147
ACGCGCGGAAAATCACCACGTCCGAGGGG	-1.04465
ACGCGCTACTTTCAAAGCTCGAAGAAGGC	-2.88239
ACGCGCTGACGGTGGGCGACGAAGGGACG	0.119192
ACGCGCTGACTTGTCTTTGAACTGAGTCA	5.16701
ACGCGCTGGGCAACGATAACGACGAAATC	-0.34139
ACGCGGCAGCGACAGCTCCTGCAGGAACG	-1.12696
ACGCGGCGATGCTCTGGTACGCCGAGCAG	-3.34178
ACGCGGCGGCGCTGCCGTTGCCGGAGTCT	1.34042
ACGCGGCGGGAAAGATGACGCCGGGGCGG	-4.37252
ACGCGGTAGAACGACTGCTGAAAGAAGCG	-1.76601
ACGCGTAAGCTGATGTATCTTCAGGAGAT	-1.36207
ACGCGTTGAAATAATAAAAATTCGGGCGC	-6.00305
ACGCTAAAGCTGCCTCTTCTGCCGGATAG	5.68148
ACGCTAAGCTGTCGAAAAACGGCGAAATA	0.831714
ACGCTACCGGTCCATGGGTAAAAGAATTT	5.74659
ACGCTACTGCCGCAGGCGCGGCTGAACAG	-1.70757
ACGCTCAAACTGCTGGAGCAAAGGGGGCA	6.25198
ACGCTCCCGACGCGTCAGCGCCGGAGAAA	-2.60107
ACGCTCGGCGCATTGCACGCGAAGGGGCT	-0.646635
ACGCTCGTCCTGCATCAGCAGCCGGACGT	-5.85804
ACGCTCTATCCGGGGCTGCGGCTGGGCTA	-2.1605
ACGCTGAAATTCCCGACATTCATGAGTGA	5.61101
ACGCTGAACTGGGACGATCCGGTGAGCCT	1.22553
ACGCTGAAGACCTGGACGATGATGGAAAC	-2.43118
ACGCTGACGCGGCAACAGCGTCAGGGCAT	-3.13052
ACGCTGGCACAAATTGATGCGCTGAGTCC	5.77232
ACGCTGGCGCGCGAAATGGATATGGAACC	3.1432
ACGCTGGTTGATAAAACCTGGCCGGGCGA	-3.72145
ACGCTGTTAAGGACATTTATCCGGAGGTG	-4.93878
ACGCTGTTTTACGGGTTGGTGCAGGACGG	-4.54758
ACGCTTACCCCAGCACAAGGAGAGGATGA	6.29946
ACGCTTATCCTCGGCGTCACCGCGGAAAT	-5.84558
ACGCTTATTCCCGCTTTGAAGAAGAGGGG	-2.74543
ACGCTTCCAGCACGAAGGGCGCGGAAACT	-2.24984
ACGCTTGAACAGTGGGCGCTACTGGAAAA	-0.142896
ACGCTTGTTCATGCTATTGACCGGGATCT	-4.01805
ACGGAACTGCGAAATAAAGTCGAGGGTCG	0.0680499
ACGGAAGCGGGCGCTGATTCGCGGGACGT	-6.14615
ACGGAAGTGTGGGTCATTGAACCGAAAAC	-3.31916
ACGGACCGGACGGACTTCAACTGGAACCT	-1.40642
ACGGACCTCTCTTCTCTCTGCGCGGAATC	-1.64126
ACGGACGCGTTGCGGAATTTATCGAATAA	5.80826
ACGGACTGCACCACCACCGAGCCGGAAAT	-3.0152
ACGGACTGGCTCAAGAAAATAATGGAACG	-3.17772
ACGGACTTCCGCCACGTGGTCGCGAGACT	0.496522
ACGGAGCAGATTCCCCAACGGCTGAGCGC	-0.819068
ACGGAGGCGTCAGGGGTGATGGAGAAAAC	-2.79529
ACGGAGGCTCTTTCCCTGCGAACGGAAAT	-2.63649
ACGGAGTCCATTACCGCCTCGCGGGAGTG	-0.431483
ACGGAGTGCGTACCTCGGCGGCTGAGTCG	5.6262
ACGGATCCGTGCGAGTTAAAGCTGGATGA	-5.6562
ACGGATCTGATAAGCGAAGTGAAGAAAGT	-0.16988
ACGGATGAACGGATTAAATTTCCGGGGTG	-2.1982
ACGGCAAAGAACATCACCAGCAGGAAGGC	-3.16723
ACGGCAACTATTTCCGCTACTTCGAAATT	2.16366
ACGGCAGCGCATCGGGTCGGGAAGGGCTG	-0.998918
ACGGCATCGGCTTCGGCATGGATGAAATG	-0.855528
ACGGCATTATCTATGCTGGCACCGGAGCC	-2.97188
ACGGCCCCCGTATCCCTGGCGCTGAACGC	-3.75343
ACGGCCCGCAGGTCATCGAACAGGAAGCC	-3.1109
ACGGCCGGAATAATATCTTTACCGAAGTC	2.60388
ACGGCCGTGACTGGCGCGAGGGCGGGATG	5.10682
ACGGCGAAAACGCCTATGAAGACGGGTAT	4.17498
ACGGCGAACGTAGCACCTGTACAGAAGGC	-2.58722
ACGGCGACCTGCGTCAGCAAATTGAGCGT	-2.8995
ACGGCGACTGCGATTTCGCCCGGGGGATC	1.96668
ACGGCGACTTTCCGTGACCTCCAGAATCA	5.1255
ACGGCGCGAACGTCGAGATGCAGGAGCAC	-3.21454
ACGGCGCGATTGTCGAACAGGGCGAGGTG	4.87738
ACGGCGGCAATGAGTATTTGCCTGAAATC	-2.89389
ACGGCGGCAGGTGGACCTCGACGGAGTCG	4.88242
ACGGCGGTAATTGCGACAACGCCGGATAA	1.87625
ACGGCGTATTTCAGATTCTGGAAGGGCAA	-0.967828
ACGGCGTCCGCTGATGATAGCGCGGGCGC	-3.51538
ACGGCGTGGTAAACCGAACCAGGGAACGG	-3.0162
ACGGCGTTTATCGCATCCTGCAGGAAGCC	-2.2775
ACGGCTATCTGGAAACCGAGCTGGAGAAA	-5.84703
ACGGCTGGGATGAATTTGAGTAGGGGATC	5.16744
ACGGCTTACGCCTTAATCCGACCGGACGT	1.96864
ACGGCTTAGCGCATACTCCTCGTGGGTTT	5.66306
ACGGCTTGCCGCTGCCCGCGTGGGAAGGC	-3.05979
ACGGGAAGGAAAATGAGCGTCGGGAACTG	-2.49106
ACGGGAATATCGAAGGCTTCGAAGAAACC	-0.0118535
ACGGGAGTATAAGTCTGGATGTAGGACCG	-2.86379
ACGGGCAAATACCGGGCCGGCGAGAATAA	3.54664
ACGGGCAGCTTCGCCAGGGCGGCGGAGGC	-3.65342
ACGGGCAGGCGCAGGTGCTGGAAGGACAG	-3.5067
ACGGGCGCCTTTTACCGTTTCAGGGACGG	-4.52
ACGGGCGGCGTGAACACCCACCGGGGCGC	-2.9274
ACGGGCTGTATCTCTCGGGCGCCGAGCGC	-3.78296
ACGGGGATTACCCTGACCAAGCTGGACGG	-4.53418
ACGGGTCAGTTTGTCCGCCGTACGGATGT	4.43712
ACGGGTCGCCCAGCTCCTGCTGCGGATAC	5.06368
ACGGTAATATCCCCGGCGAACTTGAGGGT	-3.31231
ACGGTAATCCGGCTTGATGAACAGGAGCT	0.279536
ACGGTACGCGAAGAGGTCACGCCGGAGGT	-3.70328
ACGGTACTGCGTACCCAGTGCTGGAGCGG	-4.21656
ACGGTAGAGGTGATTGCAAACCTGAAGAT	-2.17756
ACGGTAGCTGGGCGCTGCCGGAAGGGCTT	-3.65523
ACGGTATGCAGGACTTATTTCCCGGGCAA	-3.54052
ACGGTCGATCTGCGCGAATCGCTGAAATC	-2.33068
ACGGTCGTGGTGGCGAAATGGGTGAAAGA	-2.97758
ACGGTCTCCAGCGTTAGCGAGTAGAGCGT	0.337795
ACGGTGAATTCTTTCTCTGGCTGGAAGAG	-3.48707
ACGGTGATGGTCGCCGGCGGCGCGGAGGA	-4.40646
ACGGTGGATACCCTGGAGATACTGGGGGC	-2.86786
ACGGTGGGCGCTGAAGGCATCCGGAATGG	3.16319
ACGGTGTTGATCAGCTGGCGCGCGGAGGA	-3.92219
ACGGTTGAGCGGCCAGACCACCTGGAAAT	-1.88254
ACGGTTGCCGACAATACCGCTGTGGATGC	5.60507
ACGGTTGGCACCCTGGACGGGGCGAACGT	-2.35023
ACGGTTTTTCATCCGCCTCATCCGGACCA	-0.785325
ACGTAAAATGCCATCGTTTGCCAGGGCTG	-3.13859
ACGTACAAAATTTTACTCCCGCAGGAAAT	-3.62475
ACGTACCAGCTTGCTTCTCCGGCGGGGGT	-2.50684
ACGTACCGCCACTGTCCGACGAAGAGCTG	1.6437
ACGTACTCCTGCTGGCCGCGTTTGAGCAG	-0.622513
ACGTAGTGGTTGTCCATCACGTCGAAGTG	-1.06488
ACGTATGCAGCATGCGAACCTCAGAATCT	7.04209
ACGTCAAACGTCAATTACAGAGCGGAGAA	1.01859
ACGTCAAAGCGCTCAGCAAAAGCGAACTG	-0.273456
ACGTCATTCTCGATTGGGTGCCGGGGCAC	-3.99878
ACGTCCAGGTGGTGCCTGAACGTGAACAG	-3.65929
ACGTCCGGCGCGGTGACGATGGCGGAAGA	0.594171
ACGTCCGGCGTAATCAGGCAGAAGAAAAA	-0.245666
ACGTCCGGCTGCTGATGCAGGACGAGCGT	-1.69577
ACGTCCTGGCTTAAGAGAAGAATGAATGA	6.31506
ACGTCGATGCGCCCTGGTCCGACGGGCGG	-3.22657
ACGTCGATGCGCGAACGGTTACCGAGCAG	3.74524
ACGTCGCCGGAAGAGTGGCAGGCGGAAGC	0.0483217
ACGTCGCGAAAGAACACCGGTGCGGGTGG	6.63024
ACGTCGGTCGCGCTGCGTATGGAGGGCAT	0.770886
ACGTCGGTGGTGCCGATGATCGAGAACTC	-5.46197
ACGTCTCTTTTCGCTGTTTGGCCGGACGG	-5.03937
ACGTCTGAATCAGGTAGCGGGCGGGATCG	-3.18656
ACGTCTGGTGGCAGACCCGTGGAGAGGGA	0.10813
ACGTCTTCGCTCTCAGGCTCTTCGGGACG	4.31373
ACGTGAAGATCTTCGTTATAGGTGGGAAC	5.47935
ACGTGACCCACGTGCTCACCGAAGAAGGA	-3.10463
ACGTGATCCGCGCATATCTTGGTGAGGCA	5.73734
ACGTGCCAGAAGTGAATAAGTGTGAGCTA	4.00568
ACGTGCTGGTGAAGCGCAACGATGAGCTG	1.9669
ACGTGCTGTGGCGTCTGTATCACGAAGAA	-1.24024
ACGTGGCACCGCTTTCGCCACTGGAGACC	-0.468897
ACGTGGGGTATTACCGGCAGCGCGGGCTA	-0.924251
ACGTGGTGGACGCCTCCAACCTCGAACGT	-3.76038
ACGTTAACAAATAGTGAGAAGTGGGGCAC	-2.94884
ACGTTAAGCGCCGCCTCTGCGCCGGGGGC	-4.64188
ACGTTATCTTCGACAGCATTAATGAACTT	3.65418
ACGTTATTAATGGCGAAGAAGTTGAGCGA	-2.92691
ACGTTCAACCCGCTCTATTCGATGGACCG	-2.86425
ACGTTCAGACCAGGATAGAGATAGGGATC	6.08173
ACGTTCAGCCAGCGGCGTGATGAGGGACT	4.06234
ACGTTCAGCGATTCAAAAGTCGGGGATGG	2.22282
ACGTTCGCCGACGCCAATATAGCGGATAG	4.54384
ACGTTCGTTGGCGTCACGCAGCTGGGCTT	-1.49368
ACGTTCTTGAGAACAGTAACGTTGAGGAC	-1.44046
ACGTTGAAGTGGTGGCGATCCGCGAAGCG	-0.745608
ACGTTGCAGAAATTGTATTACCCGAAGGG	-2.76968
ACGTTGTGCATCAGCCAGGCGCAGAGGAA	-3.33191
ACGTTTACTACGTGGCCTGCGGAGGATCT	-3.18807
ACGTTTACTGATGCTCTGTGTCTGGGCCT	1.10163
ACGTTTGAACATTGCTTCCAGGAGGGTAC	1.97827
ACGTTTGTAGCCTGTTCCGGGCTGGAGAA	-4.95748
ACGTTTTCGGCCTGAAGGCGAAAGGGCGC	-2.87762
ACTAAAACAGCTTCCTGAGAGCAGAGCAG	1.06795
ACTAACCCCGACTCTGGCGTGGCGGAAAA	-2.13948
ACTAATAGCGCGCGTAACGATGAGAAATA	5.80654
ACTAATTTAAACAAAAAGTGTCTGAAAAG	-2.04375
ACTACAAAGGCGCTGTTGGAGACGAAGAA	0.103308
ACTACCGTCTGCCCGGCGCTTTCGAGCTG	-2.39814
ACTACGACGGTTTGTCAGTAAATGAGACC	5.58148
ACTACGAGATTTACGTGAAAAATGAAACC	1.67203
ACTACGCCCTGAAAAGCGGAGGTGAAGCA	0.783334
ACTACGGCTATAAGCCCGAGATGGAGCAG	-1.4736
ACTATACGCTCTATTACCTGACCGAGCGG	-1.44075
ACTATACGCTGGATATTCATGACGAGAAC	0.893284
ACTATATCGCCCGCACCACCCATGAGCAC	0.86939
ACTATCCCTTTCATCGCCTCATGGAAACC	3.27625
ACTATCCGGGGCGGGTAAAGGCAGAGAAT	-2.15091
ACTATCGCGATCTCCTGCGCGACGGAAAT	-3.7691
ACTATTTACGCGCTGAATAAATCGGAAAG	-4.4247
ACTATTTCTAACGGATGCGGAACGAGTGC	5.36055
ACTCAGCTTGCATTCATAGCGGCGAATTT	5.88369
ACTCATCGGCCTTTTGCGGCGCGGGGGCC	-6.40537
ACTCCACGCTGGTATTCGACGTAGAACTG	-3.54636
ACTCCACGGCGAGCTTGCTGCCGGAACTA	-6.65279
ACTCCAGATCGCCTTCCAGCTTCGGACGC	-4.76559
ACTCCCAAAGGTTCGCAACAATTGAATGT	5.18447
ACTCCGCCAAAGCGCCAACCGACGAGCTG	5.6292
ACTCCTCCTTCGCCGCAATATGCGAGTTT	6.5047
ACTCCTGAATGGTTCTGTCGGATGAGAAA	1.63074
ACTCCTGCATGGTGTCCATCAAAGGGGAA	0.331591
ACTCCTGTATAGCGCATAAAAAAGGGTGA	5.75525
ACTCGCATATTGCGGCGAAGGAGGAGTCT	4.91288
ACTCGCCCAGCGCCTGCCCCCAGGAGATG	4.34494
ACTCGCGCTTCGTAATGGGCCACGGAATG	-0.675684
ACTCGCTCAATCAGGCGATGCAGGAACCG	-1.61119
ACTCGGTGGCGAGGATCCCGCCGGGGGTC	2.27754
ACTCGGTGGCGATGGGGGTCAGCGAAGTG	-0.334895
ACTCGTCGAGCGCCGTTTCGGGCGAACAG	0.989589
ACTGAAACGGCCCGCCACGGATCGAATTG	4.09747
ACTGAAATCGGTAATTTCCCCGAGAATGG	5.41289
ACTGAAGGCCTGAAGAACATTAAGAAAGG	2.22991
ACTGACCAATAATATCGTCGAAAGAGTAA	5.10299
ACTGACGTTACCCATAACAAAATGAAAGG	-4.75715
ACTGAGCTACAGCTGCAATGGCGGGACGC	-5.12125
ACTGATCCCCTCACTGCTGTGAAGGAGCC	-0.689539
ACTGATTTCCGCGGTGACGCCGAGGATAA	1.16281
ACTGCCGAAGGCGATTATGGTCGGGATGG	3.33183
ACTGCCGGGTTTCCCTGCTTAACGAACAG	4.4663
ACTGCGAAGTGAAGCTGACCTCTGAACGT	-1.93632
ACTGCGACAACGGGCAGCTTCGTGAAGAG	1.59081
ACTGCGCATCCGGGATCGTTAACGGGTAG	5.0559
ACTGCGCCAGTCCGCAGTATCTGGAACGT	-4.60184
ACTGCGTACCCAGTGCTGGAGCGGGAAAT	-2.2992
ACTGCTCTCTTCTTCGCCGATCAGGGCGA	-4.92467
ACTGCTTCGTTTACCGCACCATTGAAGAT	2.65692
ACTGCTTGATGAAGCGCGCGTGCGGATGC	2.10903
ACTGGAAATGGCCATTGGCAAACGAGGGC	-2.28714
ACTGGAACCATGCGCAGAACAGCGGACAG	-2.81039
ACTGGAATGACATTTCGGTAGAGGAGTGG	6.01141
ACTGGAGTACGTCAACAACGAAGGAGTGA	5.08801
ACTGGCAAAGTGGTCATGAGGATGAGATA	2.88344
ACTGGCCAGGATGGTTTTTTACCGGACAG	-2.9034
ACTGGCCGACGCCGATCGATTTCGGGTCG	6.17877
ACTGGCCGATTCGCACCCATATGGAGTCC	6.67709
ACTGGCCTATCTCGACAATCAGCGGAAGA	-3.09568
ACTGGCCTGCTGTATAAAGTAGAGAAAGC	-0.793407
ACTGGCGCAGCAGGCGTGGCCGTGGACGT	-4.04024
ACTGGCGCATATTTGCCCTGCCGGGATAT	-1.78361
ACTGGCGCGATGTCGGGACGCTTGAGGCG	0.981026
ACTGGCGCGCGGATGTAGCGCGCGAAGCG	2.00387
ACTGGCTCGGCACCGACCATCTGGGACGC	-4.736
ACTGGCTGCCTGTTTTGTGATTTGGACAT	-4.21153
ACTGGCTGCGCGTTGACCGCATCGAACTG	-3.29427
ACTGGGGCACCTGTACGCTGGAGGAGTGT	5.62264
ACTGGTAAGCAAGGCGGATTGACGGATTA	3.39462
ACTGTAATAGGCGTCGCTACCGGGAAAAT	-2.62697
ACTGTAATTTAGGATGGGAGGCTGGAGAG	-3.85623
ACTGTAGCGCAACTTCAGACCGAGGATGT	5.93412
ACTGTAGTAAAAAATGGCTGCATGAAATG	-2.18739
ACTGTATCGTGACCCGGAGGGCTGGACTC	-4.4482
ACTGTCAGCAGGCGTAACAACAAGAAAGG	-2.58555
ACTGTCCGGCAGCAGCGGCGCCTGGAACT	0.688515
ACTGTGCCCATCAGCTCGGTTTCGAGATG	4.35836
ACTGTGCGTAATGGAGCTGTTCTGGGATG	5.78182
ACTGTGGAAGAGGTAAAAGCTCTGAAGGC	-1.48793
ACTGTTGGAACATAACCGAATCCGGGTAT	6.85092
ACTGTTTATCATTATTATTTCCAGGGTTA	2.21757
ACTTAATAAAAATATTCAGGAAGGAATAA	4.50131
ACTTACCCCATCGAAAACATACGGGGGTG	-2.23864
ACTTACCGTGATAAATTATTTTTGAAAAG	-4.57002
ACTTATAGCTGCCCGGCGCTGCTGAAAGA	-3.12477
ACTTATCGCGGCTCGGGCTTTGCGGGTCT	-4.63063
ACTTATTCACTTCTGGCACGTTTGAACAT	0.227944
ACTTCAAAGGATGAAGTCATAAAGGGAAT	-3.85475
ACTTCACAAAATTGTGAAGTTTTGAAACG	-4.29747
ACTTCACACCCTGTTTCAACAAGGAGCGT	-2.72405
ACTTCAGGCAGTAACCAAAAGCTGGGACG	0.913267
ACTTCATAGCCTTCAACCTGACCGAACGC	-2.82455
ACTTCGCCCATGCTGCCGCCCTGGAACGC	-3.32382
ACTTCGCCTCTATTCTCTCGAAAGAGTAT	4.18946
ACTTCTGGTATCTGCTGCACGGCGAACTC	0.257801
ACTTCTTCTCGCCGGACCCGTTTGAACGT	-1.19074
ACTTGATCACTTCAGCGAGGCCGGAGGCC	-3.31859
ACTTGCCAGACAGTTCAATGAAAGAGTAC	6.8751
ACTTGTGTGCACTAAGCTGAAGTGAGAGA	-3.41298
ACTTTACGGATCGGCTGGTGTTCGAGTTC	5.69738
ACTTTCCGGATTGGCCGGATAGAGGGCGT	-0.206299
ACTTTCTGAATACGCTGACCGTGGAGATG	6.19318
ACTTTGTCCGGCGCCGTATTCATGGGATT	5.10546
ACTTTGTCGATCTGGCCTGGAGCGAAGAC	2.4933
ACTTTTACGATGCAGACTCACCAGAACCG	4.55025
ACTTTTCAGCAAGTTACAGGCGCGGATCG	-4.0145
ACTTTTGACCCTGAATTAGCCGGGGGGCC	-3.84414
AGAAAAAATGTCTGAAGCGCGGCGAGTAT	5.2053
AGAAAAACCTGGCGAAAAGCCTGGAGCTG	-3.00712
AGAAAAACGCCCCAGTTTTTGCCGAGATA	-1.32748
AGAAAACGCCACGTCGTCGCGCAGGGTAA	5.29431
AGAAAACGCGCTGGATTGAAACCGAAGAG	-2.5158
AGAAAAGATCGCCCGTCGGCAGCGGGAAA	-0.0907041
AGAAAAGCGCGCTGGTGAAAAAAGAGATG	3.41407
AGAAAATCGCCCAAACGCTGGCGGAAAAC	-2.44632
AGAAACACAATGAGGCAAACGGAGAGGAA	2.64302
AGAAACACCCGCAGCGTCAGACGGGGTTC	6.16773
AGAAACAGGCTGGAGGTGCCCATGGAAAC	-2.08867
AGAAACCCATGCTGATTAACGTTGGACGT	-6.09455
AGAAACCGCGAAAAAGCTGGGGGGAGAAG	-3.20507
AGAAACGCCAGCGGCGCGGTCAGGAAGAT	-4.1553
AGAAACGCGGCGGCCTAGGTGAGGAACCA	-3.26208
AGAAACGGCGTCAGTACGCCGCCGGACGT	-6.32608
AGAAACTACAATACGTCCCGTCAGAGGAA	2.57413
AGAAACTGATTCGCGACACCAGCGAGCGC	3.21705
AGAAAGCAAAACCAGTTCTGCTTGAGCCG	-0.347342
AGAAAGCGCTTCGGCGACGCCGAGAATCA	5.64032
AGAAAGCGGTGGCCGAAGTTACAGAGCAA	1.68811
AGAAAGGCATGACCTATGCCCAGGGGATG	4.72433
[truncated: 14,203 more rows]

## Sheet: C. rodentium TevSaCas9 Testing
Input	Score
GCAGCGTCTTTTTCTATCGCGAAGGGGTG	-0.469487
GTACCGAAGTCAGGTCTGATAAGGAAGGC	-3.0164
AGCAGAACGTTAAACCAGACGACGGAAAG	-3.43491
GGAAGCGATCAAGGTGCATCAGGGGGGCA	-3.07449
GTTGAGACGTCGAAAAGAAAACAGGGCGA	-4.84824
AGGCGGCGGCGAAATTCTGGCTGGAGAGC	-2.26811
TAACAAAAAATCCAGATTTGCGAGGAAAA	-5.18993
CCACCACGATGTTCATTTTGCTGGAGAAA	-5.23662
ATTCTGTTCCGCGGCAGCAGCGTGGAGGT	-4.15167
TTCATCAACGGGCGGTTTGCCCTGGGACT	-3.66794
GATAAACAGACAAATAGCGACCCGAGGAA	-3.56914
GTGCAGATACCCTGCCGGGGGGCGGAATA	3.3223
GAGCAGTATCAACGTTTGCGTCAGGACTT	-3.27352
ACCAGCAGCATCATAAGCTGATTGAGAAG	-2.42452
CGGAAGAAAAACTGGGCGACAGCGAACTG	1.21759
ACAACTTATGAACAACTACAGGCGGAAGG	-3.52253
GCAGCGGCGTGTTCAGCCCGGACGAACCG	1.44381
AGGTTGCCCATCCAGTTTACGCCGGAGTA	-3.12689
GCTCGGGGTGCTGTTCTATCGCTGGGGCG	-2.98649
TTGTCCGCGCTGGGATCTGTGCGGAAACG	1.12877
CGCGGCCGCGAGTATTCAGCGATGGAACG	-2.61355
ACGTACAGCAGATTGCGGAAGCGGAGCGG	-3.18759
CGTCGATGCCGCTGGCGTACTCTGAGTCT	4.51306
GCGGTGGCTGCGAATCGCCATTCGGGTCG	5.81749
GGCGGGCGATAAGCGGCGAACCCGGATAG	-1.3937
TTTAAGGTTGCCAGCAATGCGCTGGAACA	-2.21947
TACGATGCGCTGTTTGAGACGCTGAGTCA	6.44988
AGAATGCTGCTGGGGATGGCAGAGGAAGA	-3.42627
CAGATGCCGAGCGGCACCGAAGTGAGCAG	3.15823
TTTAACTAACTGGTAAGCAAGGCGGATTG	5.15658
ATATCCAGCGCGCCGCCGAAACCGGACCA	-3.10923
AGGACCTGAAAATAAAGGCTTTTGAACAG	-0.149488
AAGATCATCCCCGCCATGCTGAAGAAAGA	-2.00329
CCGCATTCAGCGTTAGGCGTACCGGGATT	3.07158
CTTGTGCATATGGTCCTCATCGCGGAAAA	-3.05636
TGGTCGCTGAAAACCCGTGAAGGGGACGG	-3.23939
TGCTGCTGGGGCTCAGCCTGATGGGGCTG	-2.51052
TGCCCGAAATAGCTTTTCAGCGAGGAAAC	-3.4477
TGCCTTTATGCTCCCCGGCGAACGGATGC	3.2442
GGGATTTTTGTTGTTATCTTATTGAATAA	-0.990581
CCGATCTGTATGCGATGCAGAGCGAGATG	5.6807
CCGGGCAGCTATAAGTGTATAAAGGATGC	6.20262
CGGTTAACGCTTCGCCCAGCGCCGGGCCG	-2.3922
CCATTTTTCTTCCAGTTTTCAGAGGGCAG	-2.55751
GAACCAGCTAATCGCCGCCCTGCGGGTGG	5.60428
TGCTTTTCTGATTCTATATAACAGAATAA	-0.904322
GCCTGAACGCGCATCTGGAAGAAGAGATG	3.51495
CCAGGTTCATCAGCTTATCGCGGGAGAGC	-2.92977
GTTAAGCGCCGCCTCTGCGCCGGGGGCAT	-3.87019
AACCATCCTCCGGCTGACGAAACGGATCG	-1.68756
CAACGTAAGAAAGGATTATTGATGGGGTT	5.97536
CATGGCGAAACGATACCGTACTCGGGATC	6.05267
GTTCTACCGCGGCCACAATCTTCGGATGG	5.04883
CGCCGCCGCAAGGTAAATAACCGGGACGC	-5.22509
CGCCAGCTGCGAACGCATCGCGCGGGTGT	3.88771
GGTAAGCCTGCATATCAATCAGGGGGAAA	-0.4704
CCCCGGCGATTTTGCAGGTGTATGAAGTG	2.50317
GAACATGCCGCGTTACAGGTCGGGAAGGG	-4.24883
CCGTACCACGCGCCGTGCGCGTTGAGGTC	-4.03051
TTCACCATCGGCAAATATGGCGTGGGCTC	-3.14436
CCCGCCCTCGGAGTTCCTCTCCGGGACTA	-3.79731
GCGACAAAACGCTCGGCTGGCAAGGGCCG	-3.40724
TTCGTCAGATCCACGCCCAGCCGGAGGTG	-1.99582
TCTGCACATCAAACAGCGCTTTCGGGTTC	5.21746
ATCGCTTTGCTGTTTTCATGATGGGGAAT	-2.19711
CCGCCTGCGGAGCGTGGGATAACGGAATA	1.79938
TTTTCGCCTTGAATTGCCCGTCCGGGGAC	-1.84342
TACGGCCTCGGCGTACACACGATGGATCA	-1.90282
ATGACGTACTCCAGCGCTGGCTGGGGCAG	-3.92783
TGGGATTTATCAGCGACGTCGACGAAATC	-0.884813
ACGGTCATGGGTCCGCTCTCCTGGGATGA	5.22355
CCTCGCCGGACGGCGGGATTAATGAGCAC	-4.30413
CGAGAATCGACGACACGTTATAGGAGAAC	4.96598
AACCACGGCTGGTGGTGTTTCACGGACTG	-4.20737
TGAGATAAGCACAGCGCGGGCGCGAAAGC	-3.38139
GGCGACCTGATCGGCCCCGGCCTGAATCT	-1.8868
TGGCATCCATTGCCTCAGCCTTCGGGCTC	-3.23609
TGCCCTGCGGTAAAGGCAAAGCTGAAAAG	-2.58442
CCTGGCCAGTTCCGGGTTTTTAAGGAGAA	-3.53326
TTGCATCGTCGTCGGCTGGCGCTGGACCC	-3.452
GAACCTCTGTCAGCGGCGATCCTGAAAGG	-4.49362
CGTATGGTGAAACCGCCGACCAGGGGGCG	-2.21457
TGGAAAACTCGCTCAAAGAGCAGGAAAAG	-3.27249
GCCGCTGATCCGTATCGCCGATCGGGATA	2.59703
ATGGGGTTGACGTTACCGCAGGTGGAGGC	-1.57458
TATGCCCGGTCAGATGTTTGGTGGAGCTG	-0.610081
GGAGGCGCTGATCGCGGGCAGTGGGACGT	-3.79635
TCGGCGGCACGCTGCGCCGCCCGGAGATG	-5.40851
GAAACCACCGATTTTGTCGGTGAGAAACA	-1.32489
AATGGTTCGCAACAGCATGGGCTGAGTTT	5.21385
GGCGTCGATTCCGGTAAGGGTGCGGAGCA	2.10772
CTGGCGGCGATTTATACCCGTCTGGGCAG	-1.10176
TAACAGCGCCATCTGATCCCCCTGAAACA	6.39079
GCGATACCCTGGCGGCCTGCCTGGAAGAC	-4.48227
CGCGCATACGACGATGATCTGCAGAATAT	4.01807
ACATCAGGCGGTGATGATGGGCTGGACCG	-2.86188
CGTAGTGGCGTATGTCCGCCAGCGAACCG	5.74934
CGGCGAACCGCTCAGCGGGACGGGGAAAA	-4.39269
CCTTCAGCAAGACGCTCTATCCGGGGCTG	-2.56591
TGGTTCCACGCGATTCTGAACCGGAAAAA	-4.67617
TCATGCCGAGAGTAAACAGCACCGGATAG	4.37522
GGATCCCGCCAATCAAAGGCTCCGAAACC	-2.04605
TCCCGCGATCGCCCGTTTATCTGGAGCAT	-2.60284
GTCAGAACATCGCTATCGCGCTGGGGCTG	-2.86242
AAACAGAAACAAAACCGGGAGGGGGATGA	6.43665
TTCTCTTTTTGCAGACGGGCGATGAGCGC	-2.89046
ACAGAATCACGTTTATTGTGACAGGGTGC	5.3357
GCTGCTTATACTTGTGCAGACACGAGATT	5.09988
GAAAACAGCTGCAACAGCCGCCAGGGTCG	5.77904
CGGCATACTCTTTCGAGAGAATAGAGGCG	3.09899
AAGCCTTCATGTTGAAGGATTAGGGAGCA	-0.342806
GGGGCATCTGACCCACGTTCCGTGGATGA	5.79249
CGTTCCACTCGGCAAACGGCGGCGGAAAA	-3.94311
TCGCTTTGCTGTTTTCATGATGGGGAATG	2.68247
GAAACCATCCTGGGGTGGATTGCGAAGCA	3.9102
GATGCCCCTGCGCGGGCGACCACGGACCA	-6.17355
TGCGGCATAGTCATCTCTCTTGCGGGCGA	-3.12537
GGTCTATACCTACGATAATGGCTGGAACT	-1.67157
TAGCCCAGCCGCAGCCCCGGATAGAGCGT	-2.31155
GGTCACTGCCGATCGGTATGACTGGGAGG	-3.08163
AAGAGAAGGGCGGTCAGCGGCGCGAATTA	3.14369
GACTATTTCCTGAAAACCCTCCAGGAGCA	2.64781
TGGGCCTGAACGCGCATCTGGAAGAAGAG	-1.92031
GCTTTAAGGGCACGCGGTTTGTCGGGTTT	3.55415
CCATCTTCCATATGGATTGATGCGGAAGA	-4.50478
ATGTTGTACCTTTTTAGTTTTTGGGGTGA	6.25805
GCCCGCGGTTGCCCATCACGCCGGAAACC	-0.295683
CCGCCTGCCCCATGCGCTTCATCGGGATC	2.61206
GCTATAAGTGTATAAAGGATGCTGAAAGA	-2.7002
GTATGGTGAAGGATAAGCCACCAGGAGAC	-2.66069
TGCCCGCGGTTGCCCATCACGCCGGAAAC	-4.09942
GGCCTGGATTCCGGGTGTAAGCCGGATAA	2.98146
GTATCGTTCGGATACTGCTCCTGGAGGGT	-2.68678
AGACATGAAGCGGTCGATACCGAGGATCA	-1.30024
TCCGGCCACGCTTCGCAGGGGGCGAGTAC	4.94839
TGCACTGCTTCGGCGGCGAGCTGGGGATG	-2.02869
CAGCCTGGCTGAACATGATCACTGAACCT	2.28254
CTGCCGTATGTTTTCCGCGATGAGGACCA	-0.691837
TTGCCCGGCTGGCGGCGCTGACCGGGCTG	-1.79976
TCTCCTGGTTTGGTCACCATAGCGAAGCC	6.7173
ATCGACGCGAACTACCACGCGCCGGAAAT	-2.95299
ATATCGAACTGCTGCCGGTTAACGAGCAC	2.43605
AAAACGGCCAGATGCGTCTGGAGGAGATC	2.97997
GTTTTTGGTTTTCACACCACTTGGGGCGC	-2.04477
CGGCACCGCGACTGCTTTACGTCGAACTA	-4.85901
GATAAGCACCGTCGCATTGTTCTGGGCGT	-3.1762
TGTCTTTAATATTGAGCAGTTCTGGGACG	4.88071
AAGAGCGACGCCAGCAGGCCGCTGAAAGT	3.50272
TCGTTCCTGCTGCATCTCACGCTGAAAAA	-2.95164
GCGATATCGATCGTAACAGTCTGGAAGTG	-1.02041
GCCATTCAGGACGTCGGCGGCGCGGGACG	-0.661884
ATCGGAGCAGGCGTCCACGACCAGGACGT	-4.70953
CCGCGCCCAGCGGATATTGGTGTGAAGGC	-2.60379
GCGGTAAGTTTCTTGGGCTATCAGGACAT	-1.19004
AAAGCGGAGCGTCCGGCTCCGGCGAAGAC	-3.15814
AATGGCGATTGCTGTCAGGACCTGAAAAT	-1.91949
CAGGTGCGGTTGAAAATCATGCCGAAGCG	-2.11448
GCGCATCGGTCGGCAAAACTTCTGGAATC	-3.52688
TTACAGCCCGCCAGCATCAAGCAGGGCAG	-2.38218
TCAAACCATCGCTTTTCAAACCGGGACGG	-5.93788
GCAGGCCATCTTCCAGCAGTTGCGAAATG	6.20299
GTCAGGCAGGTCAACACTCCGCCGGGCGG	-3.41686
TGGCGAAACGGGCGCTGGCGAAAGGGGCG	-1.85194
TGGAAATCCTCGAACGGGCGTTTGAACAG	-3.64258
TTGCGCGCCTGCTCGTCGGGCTGGAAGCC	-4.91765
CCTCGCAGAAAGTTTTCACCGCCGGGGAG	-2.84326
CGTATCAGCTACAGCGTGAATCAGGGCGA	-4.23428
GTAGTTTACATCAACGTGGATCAGGGAAA	-3.19926
CGGGCGTCACCTGCTGCTGGCGCGAGCGG	-3.4802
GTAGCAGTGTTGATTAAAGATGAGGAAGG	-0.98494
TGTACATCAGCGCGACAAACACCGAGCCA	0.00610541
AGCGCCGCAGTATTGATGATATTGAGCGC	-0.678088
AGAAGAAAACGTCTGTCGTCACAGGGCGA	-3.01447
GCCAATGCGTAGATCGTTAATCAGAATAT	5.52007
CAAAGGCTATTCCAACAAGGCCGGAGAGG	-4.03508
CTCTTGAGGCGATGTTTGCCGATGAGCGG	-3.18899
TTAACGATGATCGTTCCCTGGCAGGACAT	-2.78939
GCAGGCGGCTGTGCGGCGGTAATGAGCCG	-2.15689
GTTTAGCTGGGCAAAAATTTTACGAAACG	0.702102
CCAGCGTCAGGGCGCTGACCAACGGGCTG	-2.971
AGCATCAGTGTGATTGGCATTGGGGACAA	-3.50536
CTGATTTTTAACGATCAGGATCTGAAGCG	-2.64931
AAAGCGTTTGTGATTACCGGCCTGGGGAA	-3.78078
AAAGACAGCGACACCGTAGTGGTGAACTA	4.2166
GGGCATCGGACGCGCCATCGCCCGGAAGC	-4.51159
TCAATACTGCGGCGCTGGCTGGCGGAAAG	-2.57306
GCCACGTCCACCCGCCAGGATCAGGGCAA	-3.62153
GTAGCGGGTCTGTGATATTTTCCGGGACG	0.975798
GCCTCGCTGATTTGCGGACTGCCGGAAAA	-2.50003
GGTAGCGGTGAAAATGCCGGACAGAATGC	3.94566
AAATGACCGTCAGGCAGGCGGCGGAAAGC	-3.06819
CACGGCCTTTGAACACAGTCTGGGGATTA	3.00246
TCTTGAAAAGGCTAACCATTTCCGGGTTA	5.0454
ATTCGCGTACGGGCGCGTCTCGAGGAGTA	-1.75566
GAGCGTCTGTGGTACGCCCTGGCGAATCA	5.26693
TGCGGGCGTGCTGAGCCAGGGTGGGGAGT	-2.98796
TATTACCTGACCGCGCAACGTAAGAAAGG	0.530771
TCATAAAATTGACTTCAAAGGATGAAGTC	-2.90599
AGGAACCCATGTAAAACAGCGATGAGATA	-0.892832
TGGTCGAGACGATCGTTAACAAAGAATTT	5.45968
TTCTGACGATGCTGGCGGCAGGGGAATCG	4.3685
TTCGATCAAACCCGCACCATTAAGGATCT	4.81312
CTACCGCGGTGATCACCGGCAGCGAGGCG	2.87833
GCGTGAAGTGGCATTCCGGTAAAGAGTTT	5.10943
TAGGCGGCACGCTGGAAGTGGTTGAGCGT	-2.97743
CGATCAGCGGCGCAAGACAGTTCGGGAAA	-1.13881
GATCTCTCCACCCATATCATCCTGAAAAA	-2.40945
AAAGTGTTTTTCGGCGCGTGGGTGGAAAT	-0.0297492
GCGATATAAAACGGGCCAACAAAGAGCGT	-0.110271
ATCTGATAACATGACTGCGCGACGGGGTA	-1.57629
TACGGGCGCGTCTCGAGGAGTACGAGAAC	2.36191
TCGGCATCTATCTGGGTTTCCATGAGGCG	3.78247
GCCAGCTGATTTTCAACGTGATCGAAAGC	-3.7968
CTTCATGCCGCGCACGCCGACGGGAATGC	4.52835
CATAGCGAAGCCTATACCCTGGCGGGAAT	4.73227
GCAGTCTTCTTCCTATTCATCGGGGATTG	6.40583
CTGATAACGACCCGCGCCGGCATGGGTGT	4.94521
AGCTGCGGCGCTGGCAGCCGTCGGAACAG	-3.92637
GCGTCGCCGCACTGGGCGCGTCAGGACGA	-6.32205
AGGTGCGCCTGACGGAAGTGCTGGAGAAC	-4.07732
AATATGAACAACAAAGCGCAGGTGAGACA	4.43483
CATGGTCCGATATTGAAGCCGCGGGGCTG	-2.99743
ATGATGCCGCACACCACCGCGGTGAATAC	5.34388
GAGGAGGCCGCTTCATCAGCGCAGAACGT	-4.53011
GGGTTGACCCAGATGATGGCGCAGAATAT	2.99945
GGATGGGAGGCTGGAGAGCCTAAGGGGCT	-2.86057
CCTTCCTGCTGGCGCGCAGCATCGAATGG	3.25972
CTAAGCGCCTGCGCCTTTGAGCGGAATTG	3.79572
CCGAATCTCTCTTTCATCTACCTGAAAGG	-2.64098
CGGATTCCAGGAGTAATTATTCAGGGTGT	4.57961
ACCCTGTCGATCACTTCGGTCGCGGGTTC	5.92801
ACGGCGTACTCTTCCGTCCTGCTGGGCAA	-5.47336
CCTTTTATATCTTTCAGGACGATGAAAAA	-3.04855
GGATCTTTGTTTTCGTCTTCTGCGAGGTC	5.59779
TGGAGGAAAACGTATGAGCCAGTGGATTA	5.8701
ACGCGAATATTCAGGAACTGGCGGAGCGG	-2.67582
ATTATTATAGGCGCTGGCGCGGCGGGTAT	3.41714
GCGTTGAAAAATTATCTTTCCCTGAAATC	4.53652
GAAAGGCAATGGTAGCCGGGTCTGGGATC	2.97168
AGAATCTCCTGACCCGCGTCTCCGGGAAA	-0.424111
AGACTAACCAGGTGCCGGTGGGTGAAGAC	0.0440483
AAACCATAGGGCGGCTCGGTCGCGAAGGC	-2.50714
ACCGGAGTCTTCAAGAAAAGAGAGGAACA	6.04511
ATGATAGATCGGGTAAGAAACGCGGGTGT	5.16573
CCCAGAATCAGTATGGTATGGCTGAACAG	-2.39467
TGAGTGTGCAATTTATCTCAGCGGAAGAG	-1.05048
GGCGTCGCGCCAAGACCGGGCATGGAAAG	-4.64773
ATATCGCGCTCAGACAAACCATAGGGCGG	-3.52832
ATGGAGTCCGCTACCGAAGCCGTGGAAAT	-2.99164
GAAGAGTTCCGCCAGTTCGCCCAGAACGT	-3.89314
GAAGCGAGCTGGCGCAGGCGCGTGAAGTG	-7.24252
TCCTGGATGTTTTCCGCGGTGTAGAGCGT	-1.55991
GTCACCGCGCGCAGCACATCAAAGAATGA	5.03298
AACACTTTGCCTTCCTGCTGCGGGGAATA	-0.301824
ACGACGACCCCCGCCGAAACGCCGGAGCC	-4.22316
AGGTCACCCTTCTCATCCCAGGAGAGCGG	1.26581
TAACCCGCCGCCAGGATGTGACCGGGCGC	-3.17028
CGCCGGACAATCCGCCGAACCACGGGCCG	-2.9885
CAGCAAAACTGGATGCGGAATTTGAGGCG	0.806513
GCGACGTTTTCGCAGCGGTGAAAGAGGCT	5.17772
GCCAGATGCGTCTGGAGGAGATCGAGCGT	-3.62062
CCCGTGCATTACCTTCGCGGCGCGGACGA	-5.98018
GCTGGAGGTGATCACCTGCAGATGAAAAA	-1.13517
AAGCCCAGCTGCGTGACGCCAACGAACGT	-3.27649
CCGCTGCCGGAAGAGGTGAAAGCGGAAGA	-1.69423
AACACCAGGTTCAGCAGCGGGTGGAAATT	3.19586
ATATCGACCTGCTGTACGGCAATGAAGGA	-3.88774
GCAATGGTGCAGACGTGTTAATGGAACGT	-3.12691
TTGGTCACTTCGGCGACCGGGTCGGACGC	-5.30731
CACCGTTCAGCCGGTACGCTGGCGGGACT	3.86936
CAATCTTGCCCCGTAGCGCAACGGAAACC	4.50957
CTGTCACGTAATTTACCGCAACTGGGGAT	-0.208427
CATGCTTTAGAACCGTCCGGCACGAAGAC	-2.00975
AAAAAACCATCCTGGCCAGTTCCGGGTTT	7.3569
TTTTTCCGGCGGCGTTTGTCGCCGGAATA	-5.06532
TGCTGAAGCTTATCTGTGGGATTGAGCGG	-2.74622
CCACTAAACGGTTCACGACTGTTGGAACA	0.505675
ATGATGGCGCCAATCAATGTGTGGGAGCT	-0.462404
AATAACCGTCCGTGTTTAAGGCTGGAATA	-2.76894
ATATAGATCCCCATACTGGCGAGGGATTT	5.07329
GTAGAGGAGGATTGTTAGCCTGAGAGTAA	6.18087
GTATTTACCATTGCCGCCGCGGCGAATAT	4.58949
TTCATGGTCTTTAAACTGCGACGGGGCGA	-3.72953
TGCTGGGCCGTATCGTCAACGTTGAGCGC	-3.10452
CATGCTTACATTGTGCGCGTCGGGGAAAG	-2.86877
GCGGCTTCAATATCGGACCATGAGAGCGA	1.78667
CGGCTGCGGCTTTTCGCTCTCCTGGATCT	-5.50996
CCCCTCAGCCATTCGCGCACCAGGAACAG	-2.22938
GCCTGGATCATCGGCGGGACGGCGGAAAT	-3.50555
TTTATCCGCAATCACCGGCGCCAGAGACA	1.01604
CCGCGCCAGCTGGCGATTTTATCGAGCAT	-3.37809
TATTGACTTTTAATTTGAAATAGGAATTA	6.1708
GATGCTGCCGAAGCAGACGCTGGGGGCGA	-3.16035
TGCGCCATGCTGACCTCGTACTGGGGGCT	-1.29424
GATAATTTTGATTGAGGAGGTCAGGGTGT	3.62826
CATGCCGATTTTATGAACGGCTGGAAGGA	-4.9888
CCTGCGGGCAAAGAAATTCGCGAGAAAAA	-3.35324
ATTTCATCCCTTTATTACATGTTGAGGTA	-2.80547
GCAGCGTGATGATCCCGGAGATGGAGAAA	-2.35093
AATCGCGGACGCCCTTCAGCTCCGGGAAT	-0.881567
CGCCGCCGACGCTCACGCTGCTGGAGCAG	-3.49399
GTCTGCTGGCGGTGAACAACGTTGAGCTG	-1.35038
CGATACGCTGTTGCCGGTACGATGAAAAT	-1.3747
ATCAGCAGTTCGCCCAGACTCTGGAACAG	-2.12861
TGATAGTGCATTGAGTCGGTATTGAGGAT	3.24336
CTGGTGGAGCATATCCGCCTGCCGAAAGA	-3.30318
GCGAGCTGCCGGCGAACTTCCCGGAAAAC	-2.04357
AATCTGCTGCCGGATGTCGATCCGGACGC	-5.3611
GTTGTCGGGGTCGTATTGTTGCCGGATAG	2.72989
AATGGCGCGCCAGATAACCCAACGGAAAG	-3.12386
GCCGCCATGAAAGACATGGGCGTGAAAAT	-1.35749
TGGCGGTGATTGGCCGCTACGCCGGACGG	-6.48424
AAGATAATCGTTACCGCGATGGAGAGCAC	5.89162
ACAGCAGCGCCGGTGCAGGGCGTGGAGAG	-3.67341
GAGCGCCGATAACTGATGAGTCCGGGCAG	-1.71055
ACCATAATCGCCCGGCGGCGTTTGGGTTC	5.42112
GACACGTCGCGTGGTCATTACCGGAATGG	4.6638
GCGTTATTTTTGCAGGGCGGAATGAACTG	0.249772
AGGCTCTGGGTACCAGAGAAAGAGAAGTC	0.367213
TACAACCCACCTGCAAAATTCCGGAGCTG	-3.28525
AGGCTCAATCTGGCTGTTTTGCTGAAGCG	-0.442601
GTGCGGAGATAAGAGGCGCTGTCGAAAAC	-0.805925
CGTCTGAGAATGCGTTCGTCCATGGGAGT	-1.65179
GGAATAGAGTTCGATGTAGGTGTGAATGG	4.4178
GATAGCTTTTTATCTTCACCATTGAAGGG	-1.53657
AGCAGTATGATGCGGAGCAGGCCGAACGG	-3.47184
AACTGAGCAAACGGCAGTAACCCGGGCAA	-3.58553
GCCCAGTCGAACACGTCCTGGTAGAGCTG	1.70181
TCGCGGAAGTGCTGCGCGGTATCGAAGCA	2.62159
GCTCCAGATAAACGGGCGATCGCGGGAGT	-3.53368
GGTATCGTTCGGATACTGCTCCTGGAGGG	-1.87334
TGCCTGACGCGACAGGCCGCGTGGGAAGG	-5.4131
ACCACATCTTTGTATTCAGTACTGAGATA	6.54464
GAGAAGGCACGGTATTTATTGATGAAATC	-3.10076
GACGTACTGTATCGTGACCCGGAGGGCTG	3.7093
TTACGACGTTATCCTGAGATTCTGAGGTT	-0.968592
GCAGCGACAGCTCCTGCAGGAACGGGTAA	4.36973
ACTCGCCAGGTACAGCTGACGCAGGACGG	-5.62392
TGTTCAATAAGAATTTGCAGCGCGAGCCG	0.773949
TGCAGAGCCAGCACCGTTACAGCGAGGTC	3.13819
GCCTCCTCCAGCACCCAGTGGCCGAGGGT	-3.36614
TTTTTTGCGGGACATAGCCGCTGGAGAAG	-2.96434
CTCATCGGCCTTTTGCGGCGCGGGGGCCA	-4.94378
CTTGATAGCGTAACCTTTATGCCGGATGG	4.6668
AGCTGGTCAAACGGCAAAGCGAGGAGCTG	-2.15416
CGGCAACCTTCCCGATTAGTCGGGAAGGT	-3.87585
GGCGAAAGTGGTGCCAAACGATCGGGAGA	-3.79963
GACGACGCGGCGGTGCAACAGCCGGATCA	-3.50935
GGACGCAATTCTACAGAAGCGCAGGAGAC	-3.27339
ACGACGTGATCGTGGTTTCCAATGAAGGC	-1.77725
ACGGCGAACCGCTCAGCGGGACGGGGAAA	-3.52348
ACCGTGCCTTCTCTCGCCATTTCGAAAAT	-2.20336
TCGAGTCCGCAGCGGAAGCGTCTGAAGAG	-0.215205
TCTCCCGCTGGGATGCCGGCGCCGGGTCC	4.8597
GCAAACTTCAGCCCCTTGCCGGTGAGCGG	-4.28818
TGTCAGCAAGGCCTATCTCGGTGGGAGAC	-1.94608
TGTCGCGCAACGCGTTTTATTCTGGAGAG	-1.97895
AGATGAAAAGATTCGCGGGTCAGGAGACG	2.74648
GCCAGCGCGGAAATATTTTGCTCGAACGC	-5.92169
ACAGCAGCGCCTGGATCATCGGCGGGACG	2.04436
AAAAAGCAGCAGCGCCATCAGCGGAAGCA	3.18686
TAGATAATGCCGTCAACATGATGGGAAAT	-2.81845
TGAGCAGCGTCTTTTTCTATCGCGAAGGG	-3.1558
CGGTGCTGGTGGTGCCGGTAGCGGAAGAG	-1.54946
GTCGAGAATCGATTTCTTGCCGTGGACCA	-3.4283
CTAAAACCCTGGTGTATTGCTCAGAAGGT	-3.43024
GAGGCGGCGGCGAAATTCTGGCTGGAGAG	-2.9538
ATGGAATCCCGTATGGCGGCGCAGGACAT	-4.39615
CACTCATTCCTTATCTCCTGTGGGGGCGT	-0.555358
GCACAGCAGCACCCCGTACAGCAGAATCA	5.87743
TCAGGACATTGCGATTTTGTCTCGGATAG	0.157816
CGGCAGACGCTTATTCCCGCTTTGAAGAA	-3.49666
AGATGGCCTGGCTGGAAGCTCAGGAGCAG	-1.36074
CCGCTGGAGCCGGGTTCCAACCCGAAAGG	-3.7662
AATCCCTCGCCACCAAAATGGCGGAAAAC	-3.15922
CGGTGGATACCCTGGAGATACTGGGGGCT	-2.85729
ACGCAGCTGCAGCCGCAGCTTAAGGACTA	-2.96552
CAGTTCTCCCTGGGTCAGCGTCAGGGTGT	5.11309
CACGGTAAGCGCGCTGCGCCAGCGGACTT	-3.69832
TCGGGCAGATCTTTGGCGACGACGAGGTG	0.505187
AGGCAAAGTGTTTTTCGGCGCGTGGGTGG	4.19715
GCGGAACTGCACTATCGTGAGGAGGATGA	5.2352
GGGGTAACGATTCAAAAACGCCTGGGCCT	-3.78992
CGCTGGCGGCAGCGGTAGAGCAAGGGTCA	3.44521
ACCTTGGTAGCGTGACCCGCTTTGGAGAT	-2.75969
GCGGATGAACCGACCGGTAACCTGGACGA	-4.38611
CGTTTCGTCAGAAATTTTGTCCAGAAAGC	-4.66043
ATGGTCAGGTTGAAATACTCTTTGAACAG	-0.7635
TGCGCGCTTTAGCCGGATTTAATGAACCG	5.38267
ACGCGCGGCTGATTCGCCTGTCGGAGAAA	-6.05583
CAGCCAAGATTCCACTTGTACCAGAAGCC	1.96262
GGCCGCTGCGTGGAGAAGGGGACGAAGGA	-3.4976
CAGCTGCGGGTTAAAGCCCTCAGGAGAAC	3.81246
GTCAGTGCACCTGCGGATCGGCAGGGGAG	-3.77677
GGTGGATGCGGGAAGCAGCGGCTGGGTCA	4.50633
GCTGGCGCTCGCCGCCGAAGGTCGGATGT	1.52696
TGAGCGATATTCTGCGGCCCTTTGAGCTG	-0.424728
GCAGGGGGGAAGTACCCTCTGCTGGATGA	0.612581
GGTGCGTTTCATCTACGCTTAAAGAGGCG	4.71186
GCCACGATGTTCAGGCCAGCGTTGAGCTT	-2.56009
GCGATTTCCGGTTCATCGGTGGCGGATAC	4.26647
GAGAAAAAGCAGGGTGATGAACAGGGCTG	1.51178
CCAGTTGGCTCATTCCCCCTCCCGGACCA	-0.462529
CCTGCATCGGGGTGAACGCGGCGGAGCCC	-2.44273
GGCGAGTGGGCATTCTTTTCCGCGAACAT	-2.7621
TGCGCTTCAAGGGACGCCGTATTGAACAC	1.847
GCTCTTGTCGGCAAACGCGTCCTGGACAC	-3.56024
GTATTTACGCCCGTCAGCGCGACGGACGC	-5.51611
TGCTGACTCAGCACGCCGATCCGGAAAAA	-3.84933
TCGTGATGATGCGGCTGCCGCCCGGACTG	-6.47914
CATGTTTTTCTCCTTAAAAACCCGGAACT	-2.48919
ATTAAGAAAGGGCATCATCTCCTGAAGAT	2.40024
CCGGAGGTAATCGCCGCCGGGGTGGAGAT	-3.60276
AGGCACCGCATTAATTAATGTCTGGACAC	-3.62951
CAGCACTTCCGTCAGGCGCACCTGGGTTT	4.85276
AGGAGGCGGTCATCGCCGCTAACGAGCGC	-3.23297
GTGGCTGCGTGAGCTGTGGTGATGAATAC	5.46364
AAAAGCCGCAGCCGGTAGAGCCTGAGCCG	-2.52905
CCAGCGCGCTTTTCTGCTTGTGCGGAAAC	-3.23627
AACGCTGAACACTAAAGGAGTCGGAAGGT	-3.97058
TTTCTCACCACAACAGCGCGAGCGAATCG	5.84034
TTTAACGACCGTGGCGCTCGCGCGGGAGC	-3.1943
CGGCGTGGAGCTGTTAAACGGCTGGGACA	-1.31905
ATTTGCGATACGTGGCGATTTGGGGGTGG	4.48194
CGCAGGGAGACATCGAGATCCGGGAACTC	-3.77552
AGCCGCGGCTTTGCCAGCGGGCCGGGGGG	-5.07853
ATCGTCGAGCAATAGCTGCATCGGGAACG	4.00296
ATTGCCGCTGCACTTGATGAACTGGGTTA	6.59115
AGCAGGAAAGTGCCGTTAGCAAAGAAGAA	-0.271889
CCAGATGGTGTCGGCATACTCCTGAATGG	4.90253
TCGAATAGAGCGGGTTGAACGTCGAAGGC	-4.26772
CGCGGCGGCGGCAGACTGGCGCCGGAAAA	-5.74922
AAGGGCGACATGCTGGTAGGCGTGGAATA	0.172699
GCTTTACCCTGTTCAGCCTCGGCGGGCTG	-1.45454
ATTTCATCTGAGTAAAAAATCAGGGGTTA	5.99971
CGAGTTGGTCGCCATCCCGGTCAGAAACA	4.36367
GCGACGGTACAAACGCCCTGGACGGGTAT	4.38843
CTAAAAACAGCAGCAGTAAAACCGAACCT	0.478734
GCAGAGATCGTGCTGGAAGAACTGAATGA	0.323716
GATAAAGGTATCCAGGAGCAGCTGAAAGC	-2.02016
ATCGCGCTGTTTACCGCGCTGCTGGGCGA	-4.17805
GGTAAAGACTTCGATATCGGGGAGGATGG	4.65494
CGTGAATAAGTTTCGAGCTGGCGGAAGAG	-2.93622
TGCCCCCTTTGCTCCAGCAGTTTGAGCGT	-2.48641
TGCTGCAAGCCTTCAGCTGGCTGGAAACC	-3.7283
CAGGATCTGATGAAAGCCATCGCGGATGT	6.27331
CCTGCAAGCCCTGGATGCTATCCGAGACA	4.64659
GTCCGTCCTGTTCCCGCGCGTGCGGGTCA	4.22062
ACCAACATTCACTCCGGATAAGCGGGAGG	-0.120474
GGTGCTGACCTGCTCATCAAGCGGGGCGA	-3.75327
TTTATGGCCTGGCGATGCGTCAGGGAATG	-0.343869
ATTCTTTTTTTCCTCGCAAATCTGGATTT	-3.14212
AACTGCCGAAGGCGATTATGGTCGGGATG	5.19714
GCTACCTGCCGCCAGCAGGGAACGGGTGG	4.99495
AGACGCTGCTCAGCCTGTGGACCGGGGTG	-1.32178
TCCAGTTATGCCAAAACGAATGTGAGATT	-3.45201
GGAGTGATTAACGGCCTGGGCGCGAAGAC	-2.24115
GTTGGGATCGCCAGGATCGTTCCGAACAG	-1.98224
ATCGTGCTATAGCTGCTGGCGTGGAAACG	-3.63355
CAATCACTTCGGTTGGATAGGCCGGACCC	-0.957865
TACGCAGAGATTTCAGCACCATCGGGCCA	-0.201567
ACATGCGCTAATCGATTACCTGCGGGTGG	6.25455
TCAAATCGCAGAGGCTTTGCAGAGAGGCG	3.32417
AGGCCAACGATATCGACCAGGCCGAACGT	-5.0478
TATCACAACCTTCCCGACTAATCGGGAAG	1.59463
TCGGTATAGTTGTAGAGCATCCCGAAGGT	-2.90454
TATCGTCTGCAGGATGAGCAGGCGAAAGC	0.744516
GCGCGCACGGAGACATCGAGCGCGGAAAC	-4.67073
TGCAGGCCGCTGCCGGTATGGCCGGACTG	-3.51125
GTAACCGTACCGCTTGTGCCGGAGGGCGG	-3.20935
TCAGCATCCAGATCCACATCATCGAAGTT	-1.96959
CATCAGCTGGCGTTTGTACTCATGGATAC	2.37901
CTTCGCTTTTCCCTATTGCCAGCGGAAGC	-1.64676
GCAAAAAGCTGGATCCGCTCGGCGGATGG	3.35356
CAGTTAGCGTCAACGCAGATGCCGAAATC	0.705153
TGGCGCAGACGCAGTTCACGCCCGGAATA	0.126018
CGCTGGCGGCGGAAGCCGCGGAAGAAGCG	0.508891
GGGCAGATTGCTCAGGAGATGCAGAAAAA	-3.68427
TACCCGAACGACAACCATACCGCGGGTAA	7.18671
AATCCGGCAAACTATAACGTGGAGAAAAT	1.37969
CCGCGCTCTATCTCGACAGTATCGAATGG	5.03306
TTTTGATTGCTTAACACTGGATAGAGTGT	6.04379
GCCAGATCGACAAAGTCGCCGTCGGGCAG	-3.14474
AGGTGGATCTTCTGCGTTCCGCGGGAGCA	-2.63736
GGGCGCGGACTTCAAGTCCGGCGGGGGTC	-4.30927
CCGTACAGATGCTGCGGCACGACGGAGGC	-4.95038
AGCGTCATCAGATGCAGTTCGCCGAAGAG	-3.29888
CCGGACCGGTGCTGCCGGTAGACGAACCG	-0.458119
CGTCGGGAAATTTACCGTGAACTGGGGAT	-0.91385
AAATCCCCTCTTCTTCAAAGCGGGAATAA	4.26306
TGGGGTGGATTGCGAAGCAGCGCGAACAG	-0.605775
ACTCAAACCATTCATAAGCCGTTGAGCCT	-1.19982
AACGCCTGCCTGTCGTTAGCGGCGAGGGC	-1.93682
CGCGCCGGACGTCTGTTCGCCAAGGATGC	5.54321
ACACCGGCAAGCGGCTTTTCAGCGAGATG	3.72233
TATCACGCAGCATGGGATTCATTGAATGC	5.32279
GAAAACGTCGCCCTGCTCATCAAGGATGG	4.47327
AAACGCGCCCGTCCGCAGGGCGAGAAAGA	-4.22951
CTGTTTAACAAAGAAAACCGCCAGGATGC	4.84868
ACCGGGATTGATCACAAATACGCGGATTT	5.43327
GCCCAGCGCTTCGGCAATGTTGCGGAAAA	-1.6884
GTTCTGCTCTTTCAGCGTGCGCTGAGGGT	-3.96885
AGGAAAACAAAAAGTCCGGAAACGGACTT	-3.82886
ATACCAGCAACGTATTCACCAACGAACCG	4.96533
CGGATGAACGGATTAAATTTCCGGGGTGT	5.76843
GCGGCGGCCAGCTGTTCACGTTGGGATAT	2.01355
GATACGCTACCTTTAGGAAGTCCGAGGGC	-2.04698
ACCGTTTCGCGCGGTGCTTGGGCGGGTCT	4.19451
CAGCTCCAGCGCGAACCAGCCGGGGAGAT	-3.51542
CCAGGCCAGAAGCAGCAGGAGAAGAAGCG	3.72592
ATCAGAATGTAACGCGCGCCGTCGAGCGC	-3.19564
GCGCGCGGCTTTGCCGACAAGCCGGAAAA	-5.26111
CGGCCTACGGGCGAACGTAGGCCGGGCAA	-3.48495
CTGATTTCCACGGCTTCGGTAGCGGACTC	-2.25549
ACCATCAACGCGCTGGAGCGCGCGAAGGC	-3.49378
AGACTTTCCGGCGGGCGGAAGCTGAAGTG	-2.78529
CGGTAAGGTGAGTGATGCAGAGCGGGAAA	0.187346
AAATTGCCGATAAGGTTGGCGACGAAAAC	-2.91257
GGTTGCGCATCACGTTCAGACCAGGATAG	-0.812442
CAGTTTGGCAGTGAAGCCGGACAGGAAGT	-3.17482
CAGGCTGAACAGTGCCGGATGGCGGAGTT	3.82104
CGGAGCTGACGGCGCGCGGCTATGAGCAC	-0.894594
GCGCACTGGAGAAGGTTTCGCGGGAAAAC	-2.64528
TTACACACTCGCGTAAAATGATCGAACTG	-3.7185
AAAATGTTCGTTGAGGGGCTGCCGGAGGA	-2.36326
GTGCGGCGTGCCGGATTGCGCCAGAAAGG	-4.80164
GAACAAGAGATCAAAGGCGTGATGGACAG	-2.59062
TACCGATACGCTGCCGCCAGCGGGGATTA	0.630929
GACGCCGTTAAACATCTGCTGCAGGAAAT	-2.48442
TCACACCCTGACGCTGACCCAGGGAGAAC	0.118264
GATTCTGCCATTTCGCCTACATCGAAAAA	-3.26039
CGGCAAAGATATTCAGCACCGTCGAAGTG	2.0941
TGAATCGCTGGCTGGAAACCACCGAAAAA	-3.07743
AGACAGTACGGTAGCTGGATTGTGGAAGA	-2.65756
GCGTGGCGATCTGACCCCTGGCTGGACCT	-2.50453
AGATCCAGCGGTTCTTTACTGCCGGAACG	3.30869
AGCGCCTGGGGATCACCGCGCTGGAGCTG	2.18353
CTTATCTGTTCTTGCCGCCCGCTGGGGGC	-3.54226
GCCCCCATAAACGCCGACAGCGCGGGCGC	-3.34376
GCAGATGTTTCATTTTTTCACAGGAGTTA	5.84451
ACGGTGTGGTTGCGAGCACCATTGAGGCT	3.90709
CCAGTTACGCAGTACGTATTCGTGGATCT	-2.89974
AGTCAGTGGAACGCGAATATTCAGGAACT	3.54095
TCATCGCCCAGGCGGAACTGATCGAAAAT	-2.68298
TGGACTATCGCATGGAGGGGGTGGAGATT	0.178142
GTATTGGCAATAAGATGTTTGCAGAGGAT	-3.04519
GTATTGGCGGTAAAGTGACGAAGGAGGGG	-1.37044
TGCTGCGTTACCAGGTGGGTAAAGAGATT	5.45719
CGTGCGTCACCAGCAGTATACCGGGGGCG	-1.99385
AGGAGTTAGTCATGGTGAGTTTAGAGAAG	0.014182
CGAATGCGGTATTCAGCCTCGGCGAACAC	-4.27834
GGTCTGAAGTTGCGCTACAGTCAGGATAT	4.47694
TTCAACGCTGAACAGCCGCGACCGGGCGA	-3.07304
ACCTTCGCCCAAGACGCTGCCAAGGATCG	-3.58835
CTGACGTTCGTCAGGATTTTACTGAAGAT	1.74485
TGTTCGATATTACCGTCTTTTGCGAAGAA	2.8824
GGCCAATCACGACGTTACTCAGTGAAAAA	3.04608
TGAAGATATCCTGGAGCAGCGTAGGGTGC	3.55344
GGTCAAAAGTGCGTCCTGATACCGGACCT	-0.469841
GCGCTGATCGTTAAACGGCGACTGGAAGC	-4.1378
GGCTATCTGGAAACCGAGCTGGAGAAAAT	-2.40027
CGCGTTATGAAGAAACTGGATGAGGATGC	5.87054
TTGGGGGAAAACGTCCTGGTCGTGGACGC	-3.91317
TGCCTGTGACGGTGGATACCCTGGAGATA	3.56613
TGCCCATGATGGATTCACGCTCAGGGACT	5.7644
TTGATGCTGGCGGGCTGTAAGTGGGAGGC	-3.65746
TCGGGCGTAAAGACGAGTCCACCGAGAAG	0.96162
GAACAGCAGATGATGGCGGCGACGGGCGG	-3.74545
AGGCGTTTAAGCTGGATAAAACCGGGCGC	-5.7157
AACACCATCGCAAGTCCATGCGTGGAGCC	-2.75147
ACGAATTTGCAATGTTTACAACAGGAGGC	-3.83931
AAAGTCTTTCCGGGCGGCGTGCTGGGGGA	-3.90319
ACTACCGGTCTGGACTCTGACCAGGGGCC	-3.30064
GGGCAGGGCGCATATTGCGCAGCGGGTTA	4.5741
CGGTAAAAACCTGGCAACAAAACGGGGGC	-3.39887
CCGTGGCCTGTCTGACGGCGGTAGGGCTG	-3.85589
TCTTCCGTCGTCATCCGAAGCCGGAAGAG	-3.67773
CCGCTGGCTGTATCGTACTGCCGGGGCTG	-3.39875
TTGATTATGGGATGAACGTCGCAGAAGCC	-3.08423
CACCTTGCAACAGCCGCTGTTGCGGGCCA	0.232672
TTGATATGCATGGGAACTCTCCAGAATAA	5.68863
CGAACGCAGACGCTGGCTCATAAGAATGT	5.38126
CTCCGCAAGCGCCTGAAGCACCTGGGCAA	-2.78057
GCGGTGATCATGCTGATCATTCTGGGATT	2.50067
GCGATAAAAATCAGGTTAGGCCTGAGCAA	-1.44337
TCCGGTTAAAAAATGGCGACCGCGAATTT	3.85598
ACGCGAAACGGGCGCTGGAAGCCGGGAAA	-2.31494
GAACACGCGATGGAAAAACTGTCGGGTTA	4.85842
GTGAGCGCAGTGATTGTTCTGGCGGGCGG	-1.69302
GCATATCGACGATTTGCTGAGCGGAATCA	5.01049
TCGGGATTCCCCTGATCGTCAAGGAACAT	-1.35266
CACATGCCTGCCGTCAGCTCAAAGGGCCG	-0.541526
AAGCTGACCAAAGTTCTCTACCCGAACGA	-3.13073
TCCATAACAGGAGATCCGAGGGTGAAAAG	-0.722186
ATAATAACCGCCGCCTCGTGACCGGAGTC	-0.0426121
ATCACGTGATCCCCAACGCAGAAGAATTG	6.46092
GCGGTATTAGACGGCGTACAGGCGAAACG	3.99953
GCTTTAACATTGGCCGAATCGATGGGCGG	-3.43369
GTTCGTTCGTCGAGACGCGCCCCGAGATA	5.58288
CGCAGCGACCTCCAGACCGCACTGGGTGG	3.23581
CCGTGAAAGTCATGGGCGATTTCGAGCAC	-2.51619
GGGCGCTGGACGAGCAGGCGGTGGAGAGG	-2.88916
AACATCGCGGCGGAGAACAGCGCGAGGCT	1.28709
TGCCGATGTCGATAAACAGCGTCGAACCG	-0.506884
CTTACGGATGCCGGTGGCTTCCAGGGCAT	-3.08708
TAACACCATTTCCATCGGGCTGGGGGCCT	-1.83661
GGCTACGCGATCAGCATCTGGAAGGGCTG	-1.07792
TGCTCCGCCGGGTTATACGGCGCGAGAAC	-1.24939
AAAAAACTGAAAACCGATATGCTGAACAC	-1.74789
TTCCCTGGCAGGACATTTCGCCCGAGACG	1.27252
CCGAGCCGCCCTATGGTTTGTCTGAGCGC	-1.68095
GACGCACAGGCCAGCAGCGCAAAGAGTGT	5.20758
GGGTAGTGCGTAAAGCGCTGGCGGAAGGG	-3.23338
CGAAACGCACGAACTGTTCTGACGAAAAA	-0.678723
ATCATGGCGATAATTTTGATTGAGGAGGT	-3.66518
TTCTACCAGAACTTTACTCTCCGGAGAAA	1.2619
AGAAAGTCATTAACGAATTGACGGAAAAA	-3.69584
CTTCTGGTGTACTTCCAGGAGACGAATCG	5.06551
AATAAACCGGCGGTCCTGCTGGCGGATGA	2.83991
GAATGACATTTCGGTAGAGGAGTGGAATC	5.8352
TAACGCTGGGTATAGTTATAGTGGGAACC	2.85525
CGAGTTTTAAACCGCTGCGCGGCGGGATG	4.8847
TGCCGCAGTGGCAACATGCGCCCGAACCA	-0.194941
CCCTCGTTGAAGGGCCGTTTGAAGAGGCC	-1.88843
CGCGCTTTTCTGAAGTGGGCAGGGGGGAA	-3.32171
CGACGGCAATTACCATCAGCTCCGGGCTT	1.12207
CATATGGTGCTGGGCAATATGGTGGAACC	4.2993
TCTCTTACACCTCCTGTCCCCAGGAAAAA	-3.139
GTTTCGCTTTCGGAAAGCGTCCTGAGATA	4.23949
GAGCTGTGGGAGCAGCCGGTGGCGGAATT	2.45666
AAGACTGCGGCAGCGCCAGCAGCGAGGAC	-2.52606
TTGTCGATTCCGCGCAGAGAGAAGAGAGG	-0.666484
AATTCGTCACCTGTAGCGGCACTGAGTGC	5.67628
CAGGATGACCTGCCCGCCGAGCTGGAGCC	-2.48659
CTGGCGAAACGCGCCCGTCCGCAGGGCGA	-3.42042
GCGGGAACTGATCTGCGCGGCAGGAATTC	4.85695
ATTGTCGTGGCGTTCTTCTACCCGGAACC	-1.46623
GTGATTGGCCTGACCTGGGTGATGGATTC	4.89855
AGTTTTATTGCCTCTCGTATGAAGAGTGT	5.77535
CTGATGCAGGCTGAGTGGAAGAGGAACAC	-1.3599
ACTTCCTGCACCGCGTGCTGCGTGGGCTG	-2.77024
CTGGTCAGGCTAAAGGCCTGCAGGAACTG	-4.11572
GAGGCGCAGGAATTTATCCGCCAGGAGTA	5.50757
GCCAGCGGCAGGGTGGTGAGCGTGGAGGC	-3.89837
GGCAAAAGAGAGCATCGTAATCTGGATTG	5.45888
ATTAAGTAAGATGGGAAAAGCATGAGCAC	-1.57831
ATAAAAACGCCCGCCAGCACGAAGAACAT	-2.09873
GCACTTTCGGCGGCTGGATATGCGGATGC	4.08138
AGCCGCTCCAGCGTCTGCTGCGCGGAGGC	-3.6683
CGCGCGATCATGTTCGCAAAGATGAACAA	-1.044
GATATCGCCAGCGGCAGGGTGGTGAGCGT	-0.986923
GTTATCAGATGAGGCTTTCCGAAGAGGCG	4.69111
TTGCCTGGTCAGCGGCATTGCCGGAAAGG	-4.68776
CAGAAGAATTGCCGCCGCAGGTTGAGTAT	5.3825
CCATCGTCGAGAATCCAGATATTGAGCTT	1.77717
TGCCGTCGCAGGATTTTTTCCGCGAGCTG	-0.996722
TCCGGCGCTCAGCGACGATGACTGGGATG	3.26586
CTGCCAAATCCGCTGCTGAAAATGGAAAA	-3.2047
GTGAAGATTTTCAGCGTACGGTCGAGCGT	-0.551087
CTCCTCTGTCACCTTATCGCCCTGGAAGC	-4.10883
GGTTGCCCATCACGCCGGAAACCGAGGAC	-2.9473
TTTGTCTCCGACGATCAGTTGTCGGGATA	3.17774
CTGCCGCCAGCGAGTAGATCACCGAGTTA	4.79709
CTGCGGCAGGCAGACGCCCGTCAGGGGAT	-2.30984
TTAAGCTTACGCCACAGGGTGGTGGGGCT	0.0579519
CGCGAATTTGTCACCAGTAATAAGAATGG	1.94382
GCCGGTCCGATTCGTCTGCGTCAGGGTCT	3.58401
AAATGCAATGACCACGATAATGGGGAGCT	-0.0509149
CACCGCGCCGCGCTTGCTGCGACGGGCGC	-4.59064
GCAATAACGCCAGCATTCTGCTCGGGAGG	-4.18245
AGAACCGTCTGCGCATCGGCTACGAAATT	6.97293
TATGCGGTCGCTGGGGCGCTGCGGAGTGG	3.5339
GCGCTGTTCATCGGCGCTACCGCGGAAGC	-6.54845
ACATAGCGGAACTGCACTATCGTGAGGAG	-0.261512
TGTAGATGGGTAACGTCTGTAGCGGGTCT	6.8844
AGACGGCGTCTGCCCCGGTCAGCGAACGT	-2.96717
CTTGGCTGGATGCACGACACCCTGGATTA	5.02532
AGCTCGACAACGGTCAAAGCCGCGAAGAG	-0.48226
ACTCAAATAGAGCAAAAAGGGGAGAAAAC	-3.73012
GATGGTGTACAGCAGATGCGAAAGGAAAA	-2.02977
GTGCATGCCCGTTTTGTCGGGCTGAGGGG	-4.15793
GCCCCGGCAGAACCTGCTCCGGCGGATAA	3.51655
GGTGGAAGTGGCGAAAGCCGCCGGAATGC	4.7875
TAACCCGTTAAAAAAGTAATAAAGAGGTT	3.79796
AGGCGACGACGACCTTATTCCGCGAGTTA	5.61078
TGTGCGCAGTGAGGCCGGAATAAGAAAAG	1.45999
ACGATCGGGAGATCACCATGCGCGAGCTG	-0.0565787
TGGATTGATTACGTCGTGGTAGCGGATAA	6.01413
CGTAAAGCCAGATTCCTTCCGCTGAGACA	2.24024
GAAGCAGGCGCGTGAGGCCGACTGGGTTG	3.80699
GCGCTGTGGATCGATTTACCGCTGGAAGC	-4.05476
GACGATGCCCGCCTGGTGCTGGCGAACGC	-2.69076
CAGGCCTTTAACGCCGCTAAAAAGGGCAC	-2.59323
CCAGCGGATATCTGCTGAATCGCGGAGTG	-3.39286
GCGCATATTGTGACCATTAACGAGAAAAG	-2.07897
GGCGAACAGGCCGAGCGTACCGGGGAATA	-1.39102
CTCAGCGGCCACTTTATCACGCCGGAAAT	-4.96982
AAGCCGCCGCCATCGACGGCGCGGGGCCG	-5.66246
TCTGCTCATCGAGAGAGGTTTGCGAGGAA	2.87713
TGAAATTCCCGACATTCATGAGTGAAATA	1.29705
GACAATCTCGCCAACGCCATGTCGAAGAC	0.497123
ACCTGACCTTACTTCGCCTGGCGGAAAAC	-2.95596
GCCACATTTCAGGTGAGGGATGAGGAACC	3.38442
CTGTGACTCAAATAGAGCAAAAAGGGGAG	-3.19015
ATATAACGCTGCATAGCGCGATTGAGCAC	0.965436
TTCAGTCGGCTTTCAATGACGTCGAAATC	-1.15808
CGCGACGCTGCTGCTTGCTGAGCGAAGTG	0.993696
GCAGCACCCAGAGCATCATGGTCGGGCCG	-2.43947
TGATGGAAAAGGTAAATGAGAAAGAGAAA	3.37701
CTGTTTGAAGAATTTAACCGCGTGGGCGT	-2.63281
GTAGCGTTACACTCGCCGAGATTGAAAAC	-2.40493
GGATTCCGTTCACATAAACGACTGAGTAG	5.68711
GCCGCCATCCGGCACAAATGCCGGGGCGC	-4.4348
CGCCGAGGACGGCACCGTTTTCCGGGAAA	-4.09987
GCGATGCGCTGAGTAATGGTGCGGGAAAC	-3.50233
TTATTCATTCGCGTCGCGGAACTGGAAAG	-2.95466
GGACACGCCATTGAGGCGGAAATGGGTTA	2.61452
GGCTGGAAGCTCAGGAGCAGCTTGAGCAG	-2.8572
GCTTTACCCTTCATATTCATCCTGAAGCT	-0.681202
TTTGGCCCATTGATTCAGGAGATGGATGC	6.04806
TAACGACAGTACAGAAGATGACAGGAGCG	-1.03945
TCGGCACCGTCGGCGCGATTATCGGGATG	2.42066
CAAATGCAATGACCACGATAATGGGGAGC	-1.25901
CACCGTCGAAAACCGCGCTGCGGGAAATC	-0.139368
GTTTCACAATGGGCCGCAGGCAAGAGCGA	-3.64096
GGATAGTCGGCCCGGCCACCAGCGGGATC	4.80902
ACAGCAACGAACAGATTGCCGGCGAGCTG	3.94273
AGCGTCGCTTTAAAGCGCGGTACGAACTC	2.55568
GCGCAAAAATCAACGCAGAATACGGACTG	0.89043
TGGTAATGGCGGCGCGCACGTCGGAACGT	-3.70764
GATGCCTATATGAAGGCGGTGCTGGAAGG	-3.26799
TCGGAATGCACCAGACCCCCGCCGGACTT	-3.45891
GCCTTTTGTCGCGTACGACTGGAGGGAAA	4.40014
ATTCGGCGCCCAGACGGAAAAACGGGTGC	5.44326
CCCACGCCAGCTGCCAGTTTCCGGGGAAG	-3.40648
CTGACCGTGGAGATGTTGAATCAGAGCCT	1.34873
AAAGCGGGCCGTTATTATCTGGCGAAAAT	0.525076
AACGCCAGAATTTTCTCGCCCGCGAAAAG	0.22472
CGCGCCGATCATGTTTTTGCCGAGAGGGT	-3.08161
TCTGTACCAATCACATCGCGGCTGAGCTG	-0.103272
CACGCCGGAGGCGGCAATAAAGCGGAACA	0.285969
GAAAGCCCGCGCCAGTACTGCCAGAGAGG	-3.82406
CCTGTATGCCGCAGCGAAGGCGGGGATCA	-4.59026
TTCAGCACCATCGGGCCAATAGTGAGGTT	6.28232
TCGACGAGCTGTATGGCCGTCCGGAAGAG	-2.81753
GCGGCCCACGGCGTGACCGTTGAGGAGGC	-6.9068
CTCACTATTGGCCCGATGGTGCTGAAATC	0.171259
TTTTTGAATCGTTACCCCTGGCCGGGCAA	-2.69624
ACCTCAGCCAGCTGAGCGAGCTGGAACAA	-3.84984
CCCACGCTGAGCTGTATCGCGGCGGACAT	-3.95768
CACGGCTTGCAGCTGGCGCTATTGAAAGC	-2.98524
GAAGAGCCGGCGCTGAACCAACTGGGCGG	-2.60546
GCGGCAGAAGAACAGGTTTCAGTGAATAC	4.59322
TGACAGCCTCTTCCCGGGAAGCGGGAAGC	-3.73846
CATTGCAGCGGCGCCCAGCCGTTGGGCTT	-3.86963
TGCACTTCGGCGACGAAGGCAGCGAATTC	6.17965
GCGGAAACGCTGAGTAAGGTCATGAGGCT	2.93475
CGGGCCGGACGGCGAACTGTACGGGGCAT	-2.48068
TGATGAACACGCCGTTCAGCGCCGAAGGC	-4.68044
GGCGAGTTAAGGGCTCGTTTTCTGAGTTG	4.60582
CCGGCAACATCAGTTACAGCTTCGGACCG	-2.78813
TTCAATGGTCGCGGCGCCGATGTGAGGGC	-4.43173
CGTGCACCACGCCGCTGAGGAACGGGTTC	4.36112
CATCTTTATGGCGATCAGAAACAGAATAA	5.56831
CTGAAAAGCCGCTTGCCGGTGTGGGACGA	-5.10734
GCCAGCGCGGCGTTGCCGATCGAGGGACC	-6.65209
TGCCGGGCCTGCGCGCGCTGCAAGAGAGC	-3.29017
GACACCGCCATCTGGGGTGAAGAGGGCAA	-1.15266
CGGGCTGAACGTCATTCTCGATTGGGTGC	4.84216
AATGAGCGGCAGCGGCACCGTGCGGGCCA	0.121536
AACGACTGTCCGGTTTCGCGGTTGAAAAT	-1.63788
TGTTAAGCCGCGGCTTTGCCAGCGGGCCG	-5.66903
CAGGAAAGCGTTGAGATCGATCGGGATAA	-1.10873
AGCGGTGCCGCAGCAGAATCAGGGGGCGG	-3.35659
ATCGCCTGAGTTGCCGTCCATCAGGATCT	-0.759464
TGGTCACGCAGGTGCTGAACGCCGAGCTG	-2.5507
GACCACACCTGCGCGGTGGTGGTGGAGCC	-6.15177
GCTTTCCCCCGAGGTCATAATCGGGAATT	1.48683
TTTCTACCAGAACTTTACTCTCCGGAGAA	-3.98647
GGTTAAAGTCGGTGATAAACAGCGGGTTG	4.7943
TCAATCAGGTTTTCCCCTTTGATGGACAC	-1.70262
TTCAGCCGGATGGCTGACCTGGCGGAAAC	-5.38399
CCGGGTATGTTGTAACGCCTCGGGGGAAT	-1.06631
GCGCATGGGCCACCGTCTCCGGGGAGATC	3.57442
CCAGATGTTGCGAAATATTAAGAGGGTTA	5.31071
CAACCGCAGTCAGTCGGATACCGGGGCGA	-3.53441
ACACCATCGCAAGTCCATGCGTGGAGCCC	-1.91967
GAATCAAGGTAGTAGTCGTCATGGAACAG	-0.428081
AATAGCGACTGTACCATCAGGTTGGAGTG	0.693726
AGCGTCAGGGTATCTTTCATTGTGGATCT	0.979542
CATCATCAGCAAACCGCCCGCCAGAAGTC	-0.480573
CCAATCCACTGAATACCGTGAATGAAGAT	0.232995
ATAGCGACTGTACCATCAGGTTGGAGTGC	6.14979
GGATGGCCTCAGCAAAATAAACCGGATTG	2.81987
TCCGTCTATTCCGCTTAAGCACCGGGAAA	-3.36785
TTAAACATCTGCTGCAGGAAATAGAGGAA	-3.00177
TGTTGCAACCGCAGGGCGAAGCGGAATTT	5.40244
GCCACGCTACCTGCCGCCAGCAGGGAACG	-1.61579
CGCTCGGCGGAGTCGATACCAACGAACTG	-0.669735
TGCAGCTGCCGATGCGCATTACCGAATTC	5.35997
AATGAATATCTATTCAGGAGAGGGAGTTG	5.49145
GCTGCCGGGCCAGCAAATCGCCCGGATGG	1.11764
GCCTGGTGGGCAAGAACGGCTGCGGAAAG	-2.89414
GGATTTCCGTTCCGGTAACACCCGGGTGG	5.15566
TCCTGATAGAGCGTTTCATAGCTGGGGTT	2.61688
ACGCTTCTCCCAGCCGTCCTGTTGGGCGG	-4.5787
CGAACCTCTTACTGCTTCAGCCTGGGATC	1.51267
AACCGTCAGCCTGTGCCGCTGCCGAAAGA	-3.47073
AGGATGTAGCACAGCGCGGCGACGGAGAG	-2.80101
CCTTTCTCGTCGTAGGTGAGCAGGAACAG	-3.1083
TCGGACTGCACGCAGGAGAGCGGGAAAGG	-3.3282
CTGAACGAATTCCCGGAGCTGAAGGGCGT	-0.984512
ATTTATAGTACGCTTCTGGATATGAAGCT	6.24627
AACCTCTTTATTACTTTTTTAACGGGTTA	6.02235
AGCAATCAGCCACGGCCAGATGTGGGCCA	2.95042
GCGCTGAAGGCATCCGGAATGGCGGGCAG	0.195792
AACAACCTGGCGCAAGGTTCCCTGAAGGA	-3.42655
GGGAACGCTCGTCGCAGGATCAGGAGAAA	-3.73724
TTCTTCATCCGCGTCGCAATATTGAGAAA	-1.27945
CGCCGTTTGGGTATAAAATTGCCGAACAG	-3.14834
AAGCAGCGAGCCGTCCGGCATACGGACCA	0.919584
GCAGGAAATCATGGCCGAAGGGAGAGAAT	-0.649724
CGGCGTTGGGATCTAAGACGTTTGGAGGA	-3.73439
CTCGATGCCTCAACCGTGCACCCGGAAGC	-3.59817
CTCGATCTGGCCTCGGTCACGCCGGAGCT	-3.1952
CCGCTCAGCAGCGTATGCAGGGAGAAAAC	0.726291
TAAAACAAAAACGGCGCGCTACCGGGGTA	2.75108
GTACCCGTGGGAGGCCGCTGATGGAAGGT	-3.3467
ATCACCGTTAACTGCATCGCGCCGGGGCT	-2.19354
GCCCCTTTAAGGAAGGTCCTGGCGAGGTG	3.70831
TACAGGGTTGCAGGACGGCTGGCGAATAC	4.65634
CGGAAGCGTCTGAAGAGCTGATGGAAAAA	-3.86069
TTCATGGCTTTCAGGGCGACGCGGGAGCC	-3.89012
TCAGGAAGCACGGGATCAGACAGGAGACA	2.15914
CGCTAATCCCGTCAGGCGGTTATGGGTCA	6.11895
TACAGTTCTCTTTTCGCTTACCAGGATGG	4.53548
TTACAACCCACCTGCAAAATTCCGGAGCT	-2.95172
ATGTTGGCGCGCCAGTTGCCGCTGAAGTC	-2.63357
GGCAGGGTAAAGACTTCGATATCGGGGAG	-1.90135
CCGCCGTCCGGCGAGGTATAGCCGAGACA	4.43562
AATGTCTGGACACCCAGTTCGCCGGATTT	1.06212
TAGTTTCTGGTTGATCATAATGAGAAAGA	-1.02183
GTTTTCAGCGACCACAATATGTCGGAATA	3.68681
GCAATTTTCCGCCGCCGTTTGCCGAGTGG	3.70337
TAGAACAGCGCGAAGCCGACGGTGAAGCC	2.30202
TCCATCTGCCTGCCGTCGGCAAAGGACTG	-4.16216
GGCCACCCGATCCCGGCCATAGCGGGCGA	-4.01994
TCTACCGATATTAAAGATAAAGAGAAGGC	-3.94035
GCCGTCAGACAGGCCACGGTCGCGGAACC	-3.83658
TGTTTGGCATGTCGATGGCTAACGGGGCG	5.09791
TTCCGCGTAGAATTTACCGATGCGGGCGC	1.80612
AGACTTCCGGCAGTAACACCGCCGAATCA	6.00504
CCGCGAAGGGCGGTCTGGTGGAAGAGGAG	-0.972647
CACCACGTTCAGCCCCAGGCCAAGAATGA	5.44647
CGGCGCCGCCTTGGCGCCAAACAGGAATA	-6.23163
TTGGGCAGCTCTTTCGCCACGACGGGAAG	-2.13253
CCACCACGATAGCGATCGCCGCCGGGCGC	-3.98121
TGTTCAGGCTGATATCCATGCGCGAGCTG	0.925495
AACTGCTGGAAGATGGCCTGCTGGAAATC	-2.09392
AAAGCGGTCGAGATAGGTGATCAGGGTGT	5.49023
AGTCATCAATTAAGCGTAGAGGAGGATTG	6.46565
GAAGAGACAGAAACCTTTGCTCAGGACGT	-4.28815
TTCATTTCACCAGCGATCTGCATGAAGTG	-1.41033
ACCCAGCTTATGGAGCGCGGGCTGGAAGA	-3.43596
GCCTCATCCGGCATAATGCTCGGGAACGC	-4.3824
CAGCTCAATTTGCAGAATCTTACGGATGC	4.83129
ATACCGCCATCTGGCGAATGCCGGGGAAA	-3.65429
TGCGCGGCGTCGCAGTTGGTGGCGAAGCC	2.7018
ATTACGCCCTTCCGCCGTCTGGCGAAGCA	5.3412
GAAACCGGACTATCTCTTCCGCTGAGATA	-2.40214
ACAAAACTGATTACCGATGAGGCGGAGCT	3.2859
GCCAGCCCGCGCCGTTCCCGCAGGGGCCG	-3.18115
ATTCACGGCGGCCTGCGCTACCTGGAGCA	-4.51018
ATAACCGAATCCGGGTATATTCCGGGTCG	6.08458
CACCTGACCGATATCGTGGCCGTGGAAAC	-3.71035
CAGGTCGGCTACGGCTGGCTGCCGGAGGA	-4.51404
GGGTCAGTCCAGGCGGTCAGCTGGAGGTT	-4.16938
ACCTGGTCCACGATCGCAAAGTCGAACCG	0.187654
TTCAGCATACCGCCGCCGCTGTTGGGCAG	-2.76083
TCCGCTGGCGCAGGCCATCGTGCGGGAAG	2.69357
TCGCCTTTCAGGTAGATGAAAGAGAGATT	3.57461
GTGAAGGACAGGAGCCGCTGAGCGGGATG	5.76073
ATCTGTGTCAGCCAGGCCTGCGCGGGAAG	-2.78998
CACGTACAGCAGATTGCGGAAGCGGAGCG	0.663762
GACATTATCCGCCGCTATAAAGCGGAATA	3.43829
CGGACGCCATGCAGATCATGGCGGAAGCA	-1.60168
GCCGAAGCGCTGTACGGCCTGCTGAAAGA	-5.38608
TTCAGAATGTACTCGTTCCAGCAGGAGGC	-2.86505
TAATGAGCGTCTGCCCGTTCAGGGGATCC	-3.27259
AGCCGTTATCGCGTGATGCGCTGGAAAAG	-3.11834
CAACCCTGCAGGCGCAGGCGGGCGGGCCG	-1.50141
AAAGGTTTTGATGCCTTCGACGCGAATCA	4.29068
CGTTGAAAACGCTGCCGGACGCAGAAGTA	-3.10162
CACCGAATTCAGGTGGCTGACCGGGGAGA	-3.34769
CGCTGTATGACTATCCGCCGCAGGAGCAG	-1.77904
GGCAGGTGGACCTCGACGGAGTCGAGATA	4.40771
AGTTATGAGCGATATAGGTCGGCGGGTTG	5.28373
CTTATTCAGGACACGATACAAAAGAGCTT	6.07354
TCCCGCCGCGTGCATCTGTTTATGGAGTG	3.39663
ATGTCGCTGCTGGAGCCGACGAAGAAGAT	-0.232025
CGAAAAGCCTGGAGCTGATTGCCGAAAAC	-2.91676
ATAAATACACTACATCACATGTGGGGATT	5.3907
GCGCCGCATTCGTCATGAAAGAGGGGAAA	-0.0369001
GACGGGCTGATTATTATCCGCCGGAGCAG	-2.45479
AACGGCCCCTGCGGGAACGGCGCGGGCTG	-2.96339
GCATCCGCGGCAGCGCAGACTCAGAGGAA	-1.10224
GCGAACTGCTGATTAGCGCGCTGGGGCTG	-3.46396
GATCATGCAGGTGAACCTTGAGTGGATGA	3.93314
GTCCGCGCAGCACCTCTTCATCAGGGTAC	5.04768
GGCGCGCCGTGGCTGAAGAGACAGGGATA	1.44079
GCGGCAGCTATGAATACTTTGAAGGGATG	5.7849
CGGTGACTGCCGCCCAGGATAAAGAGGTG	1.71889
GTCCCGGCGGGGGCCACCAGCGTGGACCG	-4.40379
TCCTTGCCCAGGGACTTGGCGGCGGGATC	4.85994
CGATTTTTACCCTCAGTCTGGCGGGGAAT	-2.67306
ATAGCCATATGGAGTCCCCGGACGGGCAA	-0.0335979
GCACAGCTCAACGCGCCCGGCATGGGCGG	-3.84372
AAGCTGCTCCACCGCCGCGGCGCGGAAGG	-4.2866
TAGTCGTACCTCTATAGCACTCAGGATCA	-2.59909
GGCTTCAGCCATTCGATACTGTCGAGATA	4.65776
GCCAGAACAGGCCAAAGCCGATCGGAATC	-2.78529
AAGCTGCCGGTGAGCAGCTGTTGGGAATT	-2.20512
CCGCGTGGCTACAGTCGCATTACGGGCTG	4.21215
GATCAGCGTCGGGTGCGGGTTCAGGGTCC	5.91275
TGAACTCCGTGAAATCCGCACGTGAGCGT	0.0602169
CGGCGGGTAATGGTGATGAACAAGGGTGT	4.05638
CAATGGCCATTTCCAGTATTTGGGGATGT	5.83894
TAGCACTGCAAAATATCGCCCTCGAAGCC	-1.13883
TTACCGCCCAACAGGACGGCTGGGAGAAG	-0.370079
GAAATTTTTGTTTTTTCGCTCACGAATAT	1.85229
GCCGGCAGCGGCGAGAGAAAGTGGGAAAG	-4.30134
TAGACCACGCCGGACAATCCGCCGAACCA	-1.09531
ACGGCGCGCGTTACATTCTGATGGAACGT	-3.35344
ACGCGGCCCACGGCGTGACCGTTGAGGAG	-3.837
CGGCGAGAGAAAGTGGGAAAGCAGGACGC	-4.33432
TTATTCGCAAAGCTTACCCTTCGGGGCGT	-2.90592
TAGGGAAAAGCGAAGTGCGCGGCGGAGTG	1.47857
CCGCGCGTTAAATATCAGCACCGGAACGG	-4.61511
TGGCAGTATCCGCAGCAGGAGCTGGGCGA	-3.58714
GCCAGACCGTCCGGCCAAACAGCGAAAAG	-2.47491
CATCGGCGCAGGCCCCGGCAGCAGGAACG	-1.88013
ACGACACAATCCAGGCGACCAGAGAGGTC	5.81709
CGTTTATCCGCAGGGATTCAGCGGGGAGA	-3.50559
TATCCGAACGATACCAGCCTGCTGGGGCG	1.7642
ACAAAAATATTGAGCGGGTGCGGGAAGGG	-3.76371
TGTAGCGTGCCGGTAGCGCCGCCGAACGT	-4.59408
CCGCTGTTGCGGGCCATCGATCTGAAAAA	-3.43019
GCCAGTAACAGAACTGACCGACGGGGTTG	5.40336
GCGACGGCGTATTTCAGATTCTGGAAGGG	-4.83106
CTTCAAAGGATGAAGTCATAAAGGGAATG	1.41673
CGCAAAGTTCAGCAGGCCGCACAGGAGGC	-3.0283
TGAAAGCCAATCAAAATGACAGCGAGGCC	0.557086
AGCCTGCTCGATATACTGAAGCTGGGCTT	-1.28157
GATTTTCTGCGCGCCGAGCAGCAGGGCAT	-2.9876
GCAAAATGAACATCGTGGTGGCGGAAGAC	-2.57495
TCTGCAACTTGGCGTAACGCACGGAGGCG	-2.1802
GATTTAGCGGCTCCAGCCATCGCGGGTAT	1.77208
CGGTCCATCGAATAGAGCGGGTTGAACGT	-3.22492
TTCCTGGTGCGCGAATGGCTGAGGGGGCA	3.79378
CAGGGTAAAGACTTCGATATCGGGGAGGA	-4.1601
GCCCCTGTACGCCCGATGAGGCCGGGATT	1.88668
GATCTCTACCTGCCTTATAAACCGAAACG	5.17995
GGCGGCAAATACCGCCATCTGGCGAATGC	4.50361
GTTTCGCCGCGCGTCGCCGCACTGGGCGC	-3.60065
GCGGTCAGCGGCGCGAATTATACGAAAAT	-0.559825
CCGACCAAAGACAGCTCGCGCATGGATAT	4.19283
AATCATGAGGTTTTGCTGATGCTGGATGG	-5.8508
GACCCAGCTCCAGGGCATCAATCGAGTCC	3.65514
CTGAATACCGGCCATCGCCATCCGAAGAT	-1.90271
CCCTCTACTCCAACGAAGCTGCCGAAGAG	-1.78809
GCCATGCTGCCGAAATTCAACAAGGAGCT	-2.45248
TTCGACGTCATTGAAAGCCGACTGAAAGC	-2.21303
TACTTGTTCATATTTTTTGAACAGAGGAG	-3.5716
CAGCCAAGCTTTTCCATCTTATCGAGCAT	-0.720367
TCCCATGCCTGTACCAGCGATGAGGAGAC	-0.382246
CATTTCCGGACGGGTATAGCGATGAAAAC	-2.67217
CGGACGGTTATTTCGCGATCGAAGAGGCG	-0.133719
TGGCGTCAGGGCGTCAGAGGCGGGAAGCC	-3.55509
CGGGATAGGCCGCCAGTTTGCGCGAGGCG	-0.771808
GGGTATACTCGGGCGGCATACAGGGATTT	3.13223
TGGCGCTGGCGCGCTTCGGCCAGGGGCTG	-3.39851
GTCATGGGCGATTTCGAGCACCGGAATCG	4.98327
ACGCAGAATACGGACTGGCTCAAGAAAAT	-1.29937
TCTTTTAGCTCTTTGCCTTTATTGAAAGT	-2.60456
CCCTCTACGATCCGCAGGACGTGGAGTTC	5.3354
GGACGTCCTGTTTTATGCAGTCTGAACCT	4.28953
AGCCATCGCGGGTATAATCGCGGGAATGG	5.31773
GTGTTCGCTAAAGTCGCGGCGGCGAAAAA	-3.15555
ACATGGAAGAGGCCGCGCTGAAAGAGGCG	4.4742
AGTATTTCAACCTGACCATCGGCGAAACC	3.34458
GCAAGCGGCGGCAACAGCCGCGCGGAATA	-1.60138
AATAAACGGCAATTCACGTTGCCGAAACC	2.03818
GGGCTGGGACTTGGCGGAGAATGGGGCGG	-2.77939
TACCACCATGCAGCTGGTTATCTGGGTGG	6.20517
GGATTAAAGTCAGCAGCGGCACGGAGCCG	-1.00101
GCGCTGTCCACCAGCGTGCCGTCGAGATC	-1.77783
GGTAAAAACCTGGCAACAAAACGGGGGCT	-2.10424
CTTACGACGGCGCTTGGCGCTGCGAAGCC	-1.79295
GAGCCAAAGCCAGCCGCGCAGCCGAAACG	2.71311
GACGATCGGCAACCACGGGTAAGGGGTGA	5.66544
CGTCGCCTGCGGATCGTCGCTGAGGATCA	-3.78361
ACTCCATGCCGATCTTCTGGTGGGGGATG	6.533
TTATTCCAAAGAATATAGCCTTCGAGCCC	-3.36086
AGCGGGCAAAATTTAAATTATGCGAGGCA	4.24943
CTTCTTCAGCTCAATACCCTGCCGGAGCT	2.67156
ATGACCGATCTTTGTATGAACCAGGGAAT	-2.71225
AATGGTTGTTACCTCATGGGGCTGAGGAC	-1.7012
CGGGTCGAATTCCGCATGCAGGCGGAAGT	-1.7739
TTGTTTTATTATCAAAGGACCGGGAATTC	4.56168
CGCGCGCCAGCGCGTAGGCAACTGGGCTG	-2.47272
AGGCTTTCACCCTCCTGCGTCACGAAATA	1.92383
CGGTACGCGAAGAGGTCACGCCGGAGGTG	-0.73163
ATTCTGCTGATTGAGCACGATATGAAGCT	5.50772
CCAGCGTCAGATCGTGTGCGGAAGGGGCG	2.28979
ACTGCCAGAGAGGTGAAGACGGCGAGGCG	4.72512
AGAGTTTATCCGCCGCTGCGAGCGGGTTC	5.00995
AGCGGGTAAAAGGTAGACTGCGTGAGGTC	1.82491
ACACCCTGATGCCGGAAGCGCTGGAGTGC	5.40944
GCGGCGAAGAGAGCGAGCAGATCGAACTG	-3.12929
CGTTGTGCTTTCGCGGCGATGGCGAGTTT	4.76047
GATCGCCATGCCAATGCATAGCAGAACCC	5.37402
AAAGGCAACCTCTACACCGGGCCGAGTAC	6.10603
GTTAACGCGCTGGAGCGCCTGATGGGGTT	3.85486
AATATTCGTCAGGAAACCCACGAGGAGTA	3.49038
ATTGAACGTCACTGCGGGCCGCAGGAGCT	-3.34162
CCAACACTATTTTGATACCTACTGAGTGC	5.51284
TGCTGATTTTTCTTTTCGCGGGCGAGAAA	-6.52141
GTCGGACCAGGGCGCATCGACGTGGAGCA	-2.08308
CGGGCGAGATGACGATTTTTTGCGGACTC	-4.40117
CCAGCCTGCTGCTGCTGTGCCTGGGGCGC	-4.22475
GTCCGCGGCGTTAACGCGCACCAGAGATC	-3.5882
CCGGTTTTTTCAGCGGTTCGGCAGGATCG	-3.46716
CAGGATAGTGGTTTTCAAACGCTGAACAC	-4.0378
CTGCACGGATGGGGACTGAATGCGGAGGT	0.0260698
TCGATAACCCGCTCACCGGCAAGGGGCTG	-0.0902591
ACGATCCACGCGTAGGTTTCGGCGAACAG	-3.29036
GGAACAGGCTACAAACGTAGGCCGGGCAA	-2.59792
CGGACCTCTCTTCTCTCTGCGCGGAATCG	3.7999
AATACCAACATTTTTGGCGAACCGGGCTG	-1.68774
GCATGCTTACATTGTGCGCGTCGGGGAAA	-1.91894
AGGATGGGAAATAAACGGCGCATGGGCGG	-2.74621
CGGATGAACTCTGGAAGAAACTTGAGGAA	-6.13813
TCAGTGCACCTGCGGATCGGCAGGGGAGG	-4.14936
ATCTTCAACGAACTTGTTCGCCAGGGAAG	-2.77808
TCGTGCGTGGTTTAGTGGACAGTGAGAAA	2.50121
TCTTACTGCTTCAGCCTGGGATCGAGCGC	-2.6784
CGCGGCGCGATCGTGGAAGGGGTGGAGAC	-0.618391
GCGACCAGAGAGGTCAGTGACCGGAAAAT	-1.94347
CTGCACAGCAAGCTGTCGCCAGCGGGGAC	0.329121
ATCTGCGGCACTATAACCAACGTGAGAGG	-6.69008
TTACGATCCACCCACGCGACGCCGGAATA	-2.13577
GTAACCATAGCGGTTCAGATACAGGAACA	1.92026
GTAACACGCGTCCCGCAGCGGAAGAAAAC	-1.42253
AGTATCAGCTAACGGAACACGGCGGACAC	-1.50142
ATCCACCACCAGCATGACGTGGCGGGAAT	5.46451
GTCGTCAGCCGTCTGACCAGTCAGAAAGG	-3.27817
CCCCAGCGTGATAACGCGTGAAGGAATGC	4.37767
CCGCGTCGCCGTCGGGCGTTGTTGGGCCT	-3.57686
GGAGAGGATTACCGTCACTCTCGGGGAAC	0.603546
TGACGCCAGCCGATCGCTATCTCGAACTG	-2.80268
AACAAAACCGGGAAAAAAATAATGGGTAA	6.12519
ATCAGATCGTCAAATTCGCGAATGAGGCG	6.07658
AAATTAAACCGCGGACAAAAACAGGACGT	-5.92721
TTCACCGCCGGAGAGTTGAATAGGAAAGT	1.27889
TTTATTCGGCAGTTCGGAAACCGGGAAGC	-4.10537
AACCTGACCTTACTTCGCCTGGCGGAAAA	-2.09445
GATTTTCCTTCTGCGTCGTTACTGGAGCG	1.59599
CTGACCCTGACCGTCGCGCTGCCGAACTA	-3.33505
CGAACGTCTTTATCAGCAGGCGAGAAATA	0.613606
AAGCTGGCCACCCAGTGCGGTCTGGAGGT	-3.82536
CGTCAGGATGTTCAGCCAGACCAGAATAG	4.4817
GCCGTGGCCGGGTGGTTAAAATCGAAGAA	-3.56308
CGCGTACGACTGGAGGGAAAGGAGAGATG	5.23769
CATGGCCACCGGCTCCTACCCGTGGATCC	-2.99612
GAACGGGAAACGCCCTCGGCGCGGGAGAT	-4.31953
AGCTGACCTCTGAACGTCGCGAAGAAGCG	-0.772332
GCCTTTATGGCTGAGCACTGGATGGAAAT	-2.14318
ACATCGCCAGCGCGCGGTGCGACGGGACG	-4.56039
GCTTATCGTCCTTCAGCGCATCCGGAAGG	-2.76653
TCAGCGTTGAAAGTGTGGATCTCGAGTTC	6.19024
GATGCCTTCCAGATTACGAAAATGGATTA	4.55484
CAGACCTGGCATACGTTAAAAAGGGAGGC	-1.69842
ACGGTTCCCTGATCTCTGGTCTGGAAACC	-1.88775
GACATCGACAGGGCGGTGTTTGTGAAAGC	-2.96953
CTCGACCAGCTGATCAAGCTGGAGAAGTA	0.744286
TGGCGCGCGCCGGTAAGCTGGTTGAATAA	2.27832
CAGCAGCGAACTGGCGACGCACAGGGCGA	-3.48635
CGGTCGGTAGACTCCCCGGCGGTGAAAAC	-2.33484
GTATTGAACCTTATGCGCATGCGGAAAAA	-1.8425
ATTAACGAAGCCCGGAGCCTGCTGAAATA	1.61166
ACTGGCTGACCGGCGCAGGGGTGGAAATC	-2.20112
TGAGAACAGGTTTGTGTCGGATGGGGCCT	-1.16051
ATCGTGGTTCCACTCGCGCCCCTGGGCGA	-3.40287
CATTTGCATGGGCGGCGATCCCGGAAAAA	-2.89915
CCGCCGCCGCAAGGTAAATAACCGGGACG	0.58206
TTTATGGCTATCTGGAAACGGCAGGGTTC	4.69974
GAGCATCAGGTTATCGCCGGCGCGGGCTT	-2.68569
TCGTCAAAGCGATCGGCGTCGCCGGAACG	-1.47681
TTGCGCAGATACAAAAAAACCGGGAAATC	-2.90733
CGCTGATGATCCAAATCACCAGCGGGGTG	5.49752
TGCACGGGCTCGGGTTCAGCAACGAACAG	-1.67363
TTGCCGGGGGTAAACCGTAGGCCGGATAA	2.86545
CCGGAAGCCTCTTTACCCGCCGTGGAGAT	-2.43609
ATGCCGCGTTACAGGTCGGGAAGGGGATC	4.99462
AACCGGCGGTGGTCGTGGCGATTGAAGGC	-2.47598
GGCGAAAGCGTGTTTGAAGCCGCGAACCG	1.4375
ACGCCCCGATGACCTTCGCTGCTGAAGCG	-0.137098
GGCGCTTCGCTGGGTCGTTATATGGAAAA	-0.190123
AGGCGTTTAACAGAGGCATCGCCGGATGG	-3.0475
GCCCGATGGGCGCACTGCTGCCGGAGCTG	-2.13335
TCCGCGCCGCGAAGGTAATGCACGGGAAA	-2.55656
CCGGTCAGCCACCTGAATTCGGTGAAAAA	-2.21357
CTGGTCGGCGGTTTCACCATACGGGATCC	-1.89585
TCCAGCGCTGGCTGGGGCAGGGCGGGCGT	-3.73338
GCGAAAGTGCGCGACTACCTGTGGAAGAA	1.80019
GTGCAGGACGGTAACGATATGTGGGACGC	-3.98168
ACGCCAGCCGCCCCTTTGGAAGAGAGTAG	4.92845
AACGCCGACAGCGCGGGCGCGGTGGGGCG	-3.33597
AGTGTGGGCCTCCCGGCATCATCGAGTGG	5.12174
GGCGGGAGGCCAGCCTGCCGCTGGAAAAC	-4.52574
GCGGCGCGATCGTGGAAGGGGTGGAGACG	0.778442
AGCGTTAGCGGGCGCCATTTCGCGAAAAT	-1.99898
CCGTCCATCAGGATCTGGTGCCCGGAAGC	-4.19228
CGGCGGCCATCGCCGGAGAGCTGGGGCTG	-4.60563
ACTATCAGGCGAAAGAGGATGGCGAGCGG	2.64005
CGCAAAGAGGGCGAGTGGATCCCGAACGA	-4.91075
AGGTTGAAGGCTATGAAGTTTTCGGAGTT	6.23335
CGCGCCGTCGCGCAGCAGTTACAGAAGAA	-2.26349
GCGATGCTGCCGAAGCAGACGCTGGGGGC	-4.2425
ACAAAAAGTGTCTGAAAAGAGGTGAGATT	6.09223
ATGAACGTCACTAACGAGATGCGGGATAA	3.45469
GCCACCCGATGCGCCTGCGCCAGGAGAGC	-2.86855
ATGGCGATTATCGCGGCTACGCCGGACGC	-4.65557
ATGCATCACCCCCCAGATATAATGGAGGT	-1.85509
AGGTCGGCTACGGCTGGCTGCCGGAGGAG	-5.28344
CCGGTGAGGCATAGGTGTTACGCGGGTCG	4.80486
ACCCGAACGTCCAGGTGGTGCCTGAACGT	-3.76888
GCTGACGCCAGAAGGTATCCGTCGAGCGA	-3.45875
ATGTCGGTCAGCGCCGTCAGGCTGGAGGC	-4.0273
CAAACTTCTCCGCTTCCGTTTGCGGGTCG	5.11819
GCCGAAGGATAAGCTCAATATCTGGATTC	4.18207
CTATTATCAAACAGAAGGGTTATGAACAG	4.31027
GAACAGAACAGACGTATTCCCACGGGCAC	-1.51892
TGGTTTGCCATTGAAACGCTGATGAGCGT	-1.2477
CAGCTCAATACCCTGCCGGAGCTGGACCA	-3.07712
CTGTTCCTGGTGCGCGAATGGCTGAGGGG	-3.51756
GTCTGGAATACCCGCCGCACCGAGAAGCA	4.30193
GCCCGCGCCAGACAGACACGCTGGAGCTG	-2.36942
CACGCTGATTAGCCGGTCCGGCAGAAGCA	1.57208
TTTTCGATGTAGGCGAAATGGCAGAATCG	5.4864
CATTCACGCGCAACGTGCCTGAGGAGAGC	-4.52755
TGCCGGGCGCTGGCGCAATTGCAGGGCAG	-3.48657
GCCGGCGTGCTTTATCTCGGCCTGAAGGC	-4.48944
GTTGTTCATGGTGTTAAACGGCTGAGCGA	-2.51261
AAGCTGCGCGGCTTTCAGAAATGGGACGT	-4.5572
CGCCTTTTTACAGCAGCATCCGGGGATTG	5.06643
AGAACGAGCATATTCCATTGATGGAATCG	5.49897
GCGTGCACCATATGCGGCAATACGAACAG	-3.25181
TGACTCAAATAGAGCAAAAAGGGGAGAAA	-2.66804
TGCGACGCGGTGAATAATATGATGAGCAA	2.425
TAGAAAATAGCTGGATTTTTTCCGGGCCC	-3.92887
CGTCGTCGCAGCGGTTGTTTCAGGGGGAT	-3.44067
GAGATCAGGATCCCGGCGTTCAGGAAGGT	-2.99798
GAGGCGGTGCGCAATAACGTGCTGGACTA	-4.0262
CGGCTGGCTGGCGGATGAGGCCTGGATTT	-2.17476
GTGATGTCGAAATATCTCAATATGGGCAT	3.91702
GTTTGCCAACGATCTGGTGGAGTGGGTAT	5.04479
ACCCGGAAGCGTACCCGGTGGTGGAGCGC	-2.43289
TGATGGGCGCGCTGATGGCGGGCGAGTGG	5.27123
AGATCGCTCAGCTCGAAAGCGCCGGGCAG	-3.59391
GCGCCTATTACCCGTTCCTGCAGGAGCTG	-2.6231
GCACCGAACCAAACGCTGCGCCGGAAGGG	-4.23471
ATTCGATACCGCGTCCGCGGGTGGAGACC	3.31613
CAACATGGCGTTACGCAGCGCATGGACGA	-5.7488
CGCATCAGGGTGCGTTCCGGGCTGAGGAA	-2.819
GCCGAAGCGCTGGGCTCAAAGCCGGAAGA	-4.35198
CGGCGAGCGGCGGCGCATAGTCCGGGCGC	-3.24657
AACGTGGAAAGCTATGACAAGCTGAGCGT	-1.92824
ATGGTGGCGATAGCGGTTGGACCGGGGTG	-1.21516
AGTTCGTACAAATATTCGGCGTCGAAAAT	-3.81257
TGGAGGGGGTGCAGTTTCACCCGGAAAGC	-3.14298
AAAATAATCGTTGGGTAAAAAAGGGGATA	2.54583
CCGGATGCCCGCGACGGTTCGCTGAAAGT	-3.74716
GCAAATTATACACAACGTTGCATGGAACT	-2.79395
ATGAGCACTATTTTGTAATAGAGGGAAAT	-3.9878
TGACACGTCGCGTGGTCATTACCGGAATG	1.52575
TACGTAGAGCAAAAAATGGCTTGGGGTGT	2.6296
GCGGCGTACCGTGGGATGCCGTCGAACTG	-3.63222
GACGTCGAGTACCACGGCGACCCGAAAGC	-2.85104
CACCGGGTGTGTATCGTTCAGGTGAATGG	5.64828
TATTTCGCCTGCCGCGGAATGGTGAAGAA	-0.0798368
CGCTGTAACCGCGGTTCGCTGGCGAAATG	2.72206
AGCGCCACTGGCGACTTCGGCGGGAAAAT	-3.39338
CATCAGCCTCAGCTACGACAAAGGGGAAG	2.29075
GTTTTGGCGGGCGTATCCAGCAGGAAGGC	-3.90204
GCAGATGGAAGCGCCGGATGACTGGGGCC	-0.455813
CAGCAGTCTCGCGACCACGTGGCGGAAGT	-2.42199
ATTGCCGCCATAGCAGCGGAAATGGGGCT	-1.66175
AGCTCACGCGGTTATGAATTGCTGAACGA	-3.75146
ACCTGAACAGTAAGATGACGGGAGAGTAA	3.46938
ATGGAAAGCGCAATGGTGCTGCGGGACGC	-4.70001
AGATAGCCAGCCCACAGCAGGCCGAACTT	-2.94988
GCTGTCTATATCGGTCTGTTTATGAATGG	4.02853
GGGAAGATCATCCCCGCCATGCTGAAGAA	-3.15405
CGTGATAGTCGAACTCCAGTAGCGAACCG	6.3498
GAGAAAGTCATTAACGAATTGACGGAAAA	-3.80347
CCGGACTGCCAGTAGAGCTGATTGAGCAA	-1.23914
CGGGAAGCGGTGGCGATTGTTCCGGAAGG	-3.83156
ATTTGCTGATATTCCGCTTTTGCGGGTTT	5.57233
TGTAAGACTCCAGGTTACCAACAGGGGCT	6.00905
TATTGGTCAGTCGCCGGAAATCAGGAACG	-0.180698
TTGCGGTGCGCGATCGTCTCGTGGAGCGC	-3.49852
ATAGCATCCAGGGCTTGCAGGAGGAGGGC	-2.61118
CCGCCTTCTTCACCACCGGTGCGGAAGCG	-1.14089
GAATGCCAGGTGATGCCGTATCCGAACCC	3.81721
GACGCGCTGAACCGCTATCCGATGAGCGA	-2.62258
GAAATAAGTCCTGCATACCGTCAGAAACT	4.83557
TTGTTATTCCCTGAAATCTTGCCGGATAG	5.3321
CGTATGACCCGCTCCTCAATGCTGGAAGT	-3.69322
GAGACGAATCCGGTATTTAAACAGGGAGG	-3.24772
ATATGGTGCTGGGCAATATGGTGGAACCA	-0.515289
CTGATAAGCGAAGTGAAGAAAGTGGACGA	-3.70923
ATCCTGATATTTTGCAGACTATCGAACGG	-1.4597
ATTATCTTTACCTTATAGTGGGCGGGATA	4.89
CTCCCCGCGCTGCATCAGCGTCCGGGTGA	4.3345
TGCCAGTCGGTAATGTTTAAAGAGAATTT	4.9769
GCGTCGGTTTAAACTCTTTACCGGAATGC	5.76402
CAGCCAGGCGATCGGCTACGCGTGGGAGG	-2.31671
AAAAAACCTTATTTCCCGGAAGCGGAGCT	1.28331
GACATAAAGGCGATCGACACCGCGGGCAG	0.0795661
GGCAATGGTGCAGACGTGTTAATGGAACG	4.15383
GGCGCAGCACAAGGCGTTTCGCCGGGATA	-1.44814
TAATTTAGTCCGCTGAAATTAAGGGATAT	4.58436
TTTGGTGCCCATATCGATGATACGGGTAA	-1.99269
ACTGCCGCGGCGCGATCGTGGAAGGGGTG	-0.0787199
CCGATTTTCGTCATCATGTTGCTGGGGTT	-0.66949
ACGACGAGAAAGGACTGCACACCGAGCAG	4.35029
TTCGCTACTCAGCGTCCGGTGCTGGACGA	-4.92824
ATTAAAGCCATATCACGCAGCATGGGATT	2.62099
AGGCGCGCGCCGCCATGATATGCGGGTCC	4.94885
CTACCGGATGAGCTGCGGGTAGAGAAAGG	-0.0705715
TTCCCCCGACTGTCCACCAGACCGGGTTT	4.61737
GTTGCTTAGCGACGGGAAAAGAGGAATAA	4.50983
TCTTATTCCCCCCTTTCAGAGAGGGAATA	1.59453
CGGACGGGGTCGCGCACACAAATGAGCAG	3.96707
CCCGTAAGAGTAACGGGAGATAAGGAGAT	-1.42799
GTCGACCAGCGTCTGCTGGTCGCGGACGT	-6.50932
CGCCTGCCTGTCGTTAGCGGCGAGGGCAA	-3.89292
CGGAGCATTTCAAGTCCTGCAAAGAGTGC	6.23931
TTTTATAACTATTTTAATTAACAGAGTTG	4.44422
GGCGTCTGCGCAAACTCAATATGGGACCG	-2.33377
TTATCAGCCCGGATATCCTGTTTGAACGT	-2.7301
TCATCATGGACGAACCTGACCATGAATGA	5.74884
GCTATCTGCTGCGTAAAAGCTAAGAGTCT	6.70181
TGGCGAGTCGTTGCGTGGTGCGGGAGGAT	-2.84635
CCTTTGCCGTGATGCTGATTGGCGGACGC	-3.50387
GAGTATGACGGACCGGGAAGTTCGGGGGA	-4.29612
CGGTATTCACCCATTAATAATGAGAACTG	-1.18003
ATATCGCCCTGCTGTTGAGCGACGAAGGG	-3.5749
GAGCAACTGCTGAGCGAGCCGTTGGATCA	-3.58905
TGGTGGCCAAACCTGAGCTGGGCGAGATC	4.07078
CCGCTGTCGACCAGCACCTGCTTGAACGC	-4.11957
TGCCGCACGTCCGTGGTAAACTGGGAAAA	-4.39878
CGCAGGTCGACTCCTCCGTTGGCGGAAAA	-2.51389
CCGCCGTTTCGCAAAGGTCTGCTGGAAGA	-4.76245
CGGTGATGGTCGCCGGCGGCGCGGAGGAG	-4.41289
GGCGGCATCGGACGCTTGCGGGTGGGGTC	1.82609
GATGGCATTTTACGTCCTTAGCCGGGACA	2.62037
CAGAAAATCGCCGTCGTTAAATCGGGTTA	5.90982
GAACTGCCGGGCGCGCCTTCACAGGAAGA	-4.22164
CATATGGACAAACGTGAAGGTGAGAAGGG	-0.990829
TAGAAGCCTTCACGCACCAGAGAGAGTTC	6.02006
TCTGACCTTACGGTAGCGGATCAGGATAT	-0.565351
TAGCCGTGCGCCAGAAACGCGCCGGACAT	-4.50937
TGCCAGGCAATATTGATATGCATGGGAAC	-2.45057
CAGCAGTATCGGGTGATTCGCCAGGGCGT	-3.37867
AGCAGGAAGGCGAGCCAGAAGTTGGGCAT	-0.290784
GGATCAGCAGTTTGGCGATAGTGGAGGTG	4.32896
TGCACCTTTTTGATGGTGAAACAGGACAA	-2.82219
TGAACGGGAAACGCCCTCGGCGCGGGAGA	-2.1005
GGCAGAACGGCGTCATCAGCACCGAACCG	0.603369
CGTTTATTGCGGCGATTGGTTTTGAGGTC	-2.45344
ACCGACATCGGCAAAGCGCTGCTGAAACG	0.64174
AAACTGATGCTGCGTTACCAGGTGGGTAA	2.68868
CAGATTCAGCTTGATGGCGTCGAGAATAA	2.76202
GAAGAACTCGATCCTTCCCTTCAGGGCTA	-3.08327
ATGCCGTTACGGCGCTTGCCAGAGAAATT	2.36406
GCCGCACTGGAGGCCGCCGGTCTGGAAAA	-5.03714
ATCAGCACCACCGACTGTGCGGCGGAGGC	-3.55767
AGGGACTGCGTTTGTTTCAACCAGAAACA	2.40669
CAGCAGCGCAATAAACAGCTCGCGAACCA	5.40237
GGAACGGGTGGCGTCGGTGCGACGAATAC	3.39964
CCGGAAGAGTGGCAGGCGGAAGCGGAAAC	-2.18348
GCAGTGGCGGCGTCGATCACCGGGAAGGT	-3.73845
CACTGAAATGGAGCCCAGGGACAGAGGTA	-0.102744
TTCGTGGTAAACATGAACGCCTCGGGTTA	5.67356
CAGCCGTGGTATGTTCTGGTATCGGGCGT	-3.07486
TAGCGACTTTCAATAAAGGCAAAGAGCTA	2.87234
GCCCATGGAAACGACGTACATCAGGATGG	2.80968
ACTTTTTGTTTTCCTGCACGCCAGAAATA	-1.96765
AAAACGACCGCGCCGCGAAACCGGAAAAG	-3.85973
GACCGTCACAATACCCGGCGGCGGGGTCA	3.96698
CCGTCGGCAAACTGCGCGGTTTTGAACTC	-5.56448
AGCAAGTGCTCACAATCATTAATGAGCGT	-0.866189
AGTTTGTCCGCCGTACGGATGTAGAACAT	-1.64608
GACTTAAAGGTAATCAATAAGATGAAAAC	0.603522
GAATCTCCTGACCCGCGTCTCCGGGAAAG	-2.84654
AGCGCCCGGGGCAATATGACGGTGGATAC	4.27652
CGCGATATCGTGCTGCCGCTGTCGAAAAC	-2.3524
AATAAGGGAACTGGCTGATAAATGAGTGT	4.59395
CGGCGAACGTGCTGTGGAAAGTCGGGGAA	-4.30133
AGTTCTTCGAACCTGAACAAATGGAAGCG	3.01327
CGGATGAAATCTACGGCAGCACCGAAACC	0.313376
ATTCGCGGCGTACTTGAACGCGCGGGTAT	5.31661
CCAATCCTTTACTGACGCCCTTCGAGCTA	1.65192
CAGAAAAACAACAGATAGTTAGCGAAAAT	2.77085
GATTCGGTAGCGGTGAAAATGCCGGACAG	-3.79698
GCGGATTCGCCGGGCGTTCAAGCGAATAA	3.70673
GCGCCTTCAACCATATGGCGGCCGGGGTG	-0.973885
CGGGGCGAGATGCCCCGGCCCTGGAGATA	-5.74757
CATGAGTACAAACGCCAGCTGATGAACGT	-1.74398
AAAGAGGGTTTATTTGCCCGGCTGAAACG	-0.800757
AGGTAATAGAGCGTATAGTCGGCGGAGAT	-0.551982
AGCTCGTCGGTTGGCGCTTTGGCGGAGTT	4.57288
GCGATGCCCCACAGCAGGATCAGGAAGAT	-3.66569
CCAGCGAGCGCGGCCACTCCCGCGAGGCG	2.33957
GCAGATGCACGCCGATTTTGGCTGGATGA	-1.3879
TCGCATCAGTACCCTAACCAGATGGGGCA	6.13894
ACGTTCGGCACGCCCGGTTTCGCGGAGAA	-3.78983
CTGACGATTGCAGGGGAACAACAGGGCGC	-3.64617
AGGCCCGAATGCGCGTACTGATGGGACAG	-2.32406
AAGCGGGACCGCTGATCGCCCGCGGGGCG	1.64855
GCGCGACGCTTGCCGAGATCGTTGAACAC	-3.47998
TCGCCCATCCGCCATAACGGACAGGGCGT	-3.42875
AATTCACTGAGATGCGACAGATCGAGATA	2.72274
ACGGTGGGCGACGAAGGGACGCTGAGCTT	-3.28984
CTGACCAGCGCTTTCAGCACGGCGAACTC	-2.01518
TGCCCTGCGAGTTATTCTCCAGCGAGCGG	2.43599
CCGGTAAGAAAATTAAGCCGGAAGAGTTT	3.272
GACGAGAGATCTGGACGTCGATGGAGCGT	-2.85764
CGGCCACAGCTGGTGATATTCCGGGAACA	-0.667593
GAACGCAAATCATCATAATGGTCGAAATA	2.41495
CGCTCTGCATCGCATACAGATCGGAGCTA	-1.78867
TGCCGAATAAAGCCTTCCTGATGGGGCTG	1.51396
GCTATCTTGACCATCTGAAGATGGAGTAT	5.27074
CCACCGCGCCGCGGCGGAAAGCTGGATGG	0.617876
GTACGCCGGGTTCTGGCTGAAGCGGGCGA	-2.57379
TGGTTCCACTCGCGCCCCTGGGCGAACTC	-0.430757
CCTGTTTTACGACGCCAAAGGGTGGGACG	4.91851
AGAATATCGTCGCCTGGCGCGATGAGAAC	-1.90537
TTCCGTGGCCCATTACGAAGCGCGAGTGA	4.92893
TAGGTAAAGGGATGGCCTTGTCAGGGAAG	-1.43007
TATCCAGACCGGTCAGCAAATCTGGGTCC	6.07594
TTGCGCCGGATAGCGGCGCAATGGGGAAG	-6.25482
CGATACGAATACGCGCCACGCCGGGGGTT	4.46517
CGATCGCCTGATTGCGCCTGGCGGGAATT	-0.270668
GCCCGGCAGGCTTCGACATCGCCGAGATG	0.936933
AAGCCCGCCAGCCGCTTTGTGGCGAGCTT	1.63433
ATCTGCACAATATGTATTCCACCGGATGA	5.25536
TTTAAATTAGTTTCGGCGAGGGAGAACAG	0.248332
GTGACCACTGCCGCCACTGTGTCGAATCG	5.48208
CGGGATGACGAGTCCCAGACGTCGGAGAA	-3.83508
CAGCGCTATTTGCTGAATTTATTGAAGGC	-1.73875
ACAATTACCTGACGCTGGCTCAAGAACAA	-2.65342
TTCACCGCATCGCGAAACTCGTCGAGCGC	-3.4144
CCGCCGAGCGGGTTCGCCAGCTTGAAAAG	-4.3316
TTCACGGCGGCCTGCGCTACCTGGAGCAC	-4.83749
GGAGTCGGCGATTTTGGCGATCTGAAATC	-4.2896
TTCAAATTAAAAGTCAATAGGTTGAAATA	-0.117208
CGGGCCGGCGAGAATAACGGTTGGGATCG	-2.62067
TTCTGTTTTTAATGAAAGTGGCCGGACGG	-6.05026
TGGCCGCTTTTTTACGCTTACGCGGACGG	-3.32975
CGGGACAGGGAACGCAGCATCCGGGGATG	2.80097
AAAGCGCGGTTACTGCTGGAAGCGGGCGC	-0.844213
CGGTTAGCGAGGATGCCTGCGTCGAGCTG	-1.88334
AGCGCTTGTTCTTTGGCTCGCAGGAACAC	-2.74075
ATCGCCGCGTGCAGCGGCAGGCCGAGCGC	-3.70795
CGTTATGAAGGACTACGTGGACTGAGAAG	1.38879
GGCAACCACATGCTGGCAGGTCAGAATCT	4.69373
GACAGCGAGGCCGTGGGCGCGCTGGGCCA	-4.18806
GTTTACCGGTGAACGGACCGCGCGAGATG	3.94964
CAGAGGAGCGCCGCGCGCCTATTGAGCGC	-0.37276
CGAATGCGCGTACTGATGGGACAGGGCGG	-3.50781
TGGCCGTGGTTCCACGCGATTCTGAACCG	-0.77417
ACCCGAACGGCAGCATTGAGTTTGGGATG	1.64661
TTCCCGCCTGCTGGCGGCGACGCGGGTGT	1.50758
TCCTGCTGGTCAGGCTCCAGCAGGAACAG	-3.97486
GAGCCGTGGCACGCCATTACGCTGGGTCA	3.80327
GCAATCTTGCCCCGTAGCGCAACGGAAAC	-3.32654
GTGTATGACGATACCGCGGTACTGAATCG	5.34906
CCGTCCAGCGCCAGCCAGTGGCTGAGAAA	-2.64059
TTTTGTATTTTTATGTTTAACAAGAAGTC	2.7443
AGAACAAATTGCGAAGGTAGTCAGAAAGG	-1.67939
GACTCATACGGACGCTCCTTGTTGAAACA	5.69081
AGGGCCGCTGCGTACCGTCACCCGGGTGG	5.83389
GACCTGCGATAAGAGAGTGGTCGGAACCT	2.25948
GACGGAAAGTGGGCGCTGGCGCAGAAAGA	-4.39919
TGGGCAAAGCCATACGGATTCAGGAAGAA	-3.04853
CCGGGGTGATCTCGCCGCCTGCGGAGCGT	-2.99756
CCTGACGACATTGATTTTCGATGGGAAGG	-4.01881
TCGTCGAGCAATAGCTGCATCGGGAACGG	-2.95444
GGAGCGTACTTAATGTACGTGAGGAGCAC	0.973662
GCTGGTGGCGGCCGGATTCGTCGGGGCGA	-4.13648
ATCGCGCTTGGTCTGGCGCTGGGGGAGGT	-3.63558
CTGGTCTGTCTTTTTTATTACCAGGATTG	5.93351
AATACCACCACCATCATCAGCGTGAAACA	3.37489
GATCGAAATGGCGTCCAAACCCTGGGACG	2.57644
CCTGCTGATCGGTATTCCTTACTGGAAGC	-3.15459
AAGCCCTTTCCGCCAGCCGAGTCGGGCGA	-3.11477
ACCTGAGTCATCCTCAGGTAGTGGAGTAC	2.04421
TCTGTTCGGCAGAGGTGGTGCCCGGGGCG	-3.28104
ATCAGCTCCAGCGCGAACCAGCCGGGGAG	-2.00977
GCGGCGCTGTCAATCTGCATCGCGGGTGG	5.63767
CCGCTTCCGTCATACGTGGCGCCGAGAGG	-4.5735
GCGGTGACGGGTCACGAAACCGAGAATGA	4.26941
CATATCTGAGCGATAAATACCATGAACGT	-3.74725
GGCGAAAAACCCGCTGGGATTCTGGGTAA	4.14191
GAACAGATGAATAACGTGGTCGTGAACTC	-1.03391
GCGGGACAGCGGGGCGTTCCACGGAATGA	4.06361
GCGTCGGCACGCAGCAAGACGCCGGGCTG	-2.7861
CCTTACGATCCGCACGCCTTTATGAGTTC	5.42416
GTAACTTGCTGAAAAGTAAATGCGGAAAG	-2.95933
AAAAACAGGACGTTTCGCGAAGGGGAAGC	-2.58107
AACAGGGATACGTCAGTACAGAGGAGCTG	5.72282
GTTCCTGGTGCGCGAATGGCTGAGGGGGC	-3.33849
CAGCTGCCGCGCGGCTTACTGATGGATGC	3.64788
CGGACGCGCGTTTTTTGCTGGACGGGATG	-1.42145
CCGGACTACTGCGTATCGGCGGCGGAAAT	-4.0554
TTTGAGTACGCGAAACGGGCGCTGGAAGC	-5.49711
CCAGTCATCTTTTTCATCATTGCGGGTCA	6.42284
GGCATCGTCGGCAAGGGAGGGCGGAGCAT	-2.42707
ACGGGCAAAGAGCTGTTCGCCCAGAGTAT	5.65085
CGCATCGCCGGGGTGGATATGCCGAGCTA	0.378931
GCATCATACACCATGGAATTCCTGAAGTA	-1.97683
AGATAACTTTACAATTCACGCCCGGATTT	6.10314
GGCGATCGCGAAGATTACGCGGCGAAGCT	1.24502
TTCGCGCGAAAGTTACCGATATCGAAGGT	-1.77852
ATCTCCCCGGCTGGTTCGCGCTGGAGCTG	-3.17592
CGTCACTTGCCTGCCATGTTGATGAAAAA	-0.717991
GCAAAGAGGCGGAAAATCCTACCGGACCG	1.55588
CGGCAAGCCGTAAACTGACGCCGGAAGAA	-3.89704
GTTCTTTGGCCTCGCGCATCGTCGGGGTA	-3.02047
AAGAAAACGGCCAGATGCGTCTGGAGGAG	-2.8714
GTCATTGACGGCGATGTCGGCAAGAGCAT	-3.09799
AGCAGCTGGCTTTTAACCATCAGGAAGCA	2.91269
CTGTACGTTACCCACGATCAGGTGGAGGC	-1.83639
TCTTAAAGGGTGAGATTACTGCAGAACAG	-4.43976
GGCGTCACCAGCGTGGTGGATGCGGGAAG	-0.899463
AAAAATAGTATTAAGGAGTGAAAGGGTAT	5.19996
TTAATCCCTGCCAGACGGCGTGCGGACTG	-3.2642
GCCCATGATGGATTCACGCTCAGGGACTG	-3.80096
ACCGCGCCGTGGCTGGATAATCTGGAAGG	-3.84795
TCGGGAAGCTGCAAAAGCTGCCCGGAAGG	-4.5901
GCCAGCAAAATGTTTGTCATCATGAGTTG	6.12328
CCAGCTGGCGATAAGAACGGCGGGAAATC	-2.67419
CTGTCTCTGGCGCCGGTGATTGCGGATAA	4.53972
TGCGGCCTGTCGATGATACCGCAGGGCGG	-3.71668
CGGCATACGGCTTGGGATCTGGAGGGGGT	-4.01354
AAGTGTGCGGTAGATCACATTCTGGATTT	5.92252
AGGCGGGCAGATGTTCCTTCAGGGAACCT	3.0592
TTCTGCGCTTTCGCCAGACCAGGGGGCAG	-2.05895
CAGCCGTTATCGCGTGATGCGCTGGAAAA	-3.83503
GCGTAGAGGAGGATTGTTAGCCTGAGAGT	-3.70342
AATGCCGTAACGGGTGATCGAGTGGGTCA	5.43721
ACGCCGACGGGCAGCACGCCATTGAAGAT	-0.416796
GTTTGCGGCTACAGCCATACGCTGGGCGA	-3.86975
TGGAAACAAAGGTTCCTTTCCCGGAGACG	4.52924
CGGGCCAACAAAGAGCGTCTGGCGGAATT	5.28578
TTTCCCGCGCCGCCGACGCCCTCGGACTT	-2.92477
TCGGCGGAAACGCCTTCAGGATTGGGTAT	4.42024
ATCAGGATGACGTACTTGTTATCGGAGAG	0.344093
GCCACGACAGCATCCCGCCCGCCGAGAGG	-3.09534
CGATCAGGCCCGGCTCAACCTGGGGGGCT	1.34308
CGCGGCAGCCGCCAGAAGATCCAGAAAAA	-5.95516
TCATCGAGCTGGTAAAAAAACAGGGATAC	0.465209
CTGGACGAAACCTGGCAAAGCCTGAAAGA	-3.58122
CGTGCAGCAGGCTGGCGGCGCGGGAGCGC	-4.15016
AATATTGCGCCACTGCCCTTGCAGGAAGT	-2.28888
TGTAACCGGAGTCTTCAAGAAAAGAGAGG	-0.959599
GTAAAAAGATGCCGCTTACCGTTGAAGGG	-3.26797
CTGTTGACCCAGGTAGGCATCCCGGATCC	-3.78655
GCGGATGGTTAAATTAATACAGTGGAGGT	-2.20243
TGGCAAGCGCCGTAACGGCATCAGGATCG	-2.55797
AGCAGGAACAGCCGGATTCCCACGGACGA	-4.21728
CCGCGGTACTGAATCGCTGGCTGGAAACC	-3.36204
AACAGCCGGACAGAACAAATTGCGAAGGT	0.180614
CGGATCGGCCGCCGACCGAAGCCGGAAAA	-3.86303
GCTCACACAGGAGGAACGATGATGAAACG	3.59283
CCATAAACTGTGCGGCTATTCCGGAAAGC	-4.74842
CGCGATGGGTCAGCGGGATGCCGGAATAG	-2.89993
TAGCGGAACTGCACTATCGTGAGGAGGAT	3.60293
TGAGCGTACTGGCGAACCCGATTGAAGCC	2.37983
CAGGCGGGGGATCAACAGATTCCGGGCGA	-2.86237
GAAAATCCCCTCTTCTTCAAAGCGGGAAT	4.79554
TATCTGGAACGTTTTGGCTACCCGGAGAG	-2.31447
AAACGCTCACGTGCGGATTTCACGGAGTT	1.06839
AGTGATCAACGTTAACGCCGCCGGAATGA	2.64486
AGGCAGCACTTTGTCAGCAGGCTGGACGT	-4.19568
TCGCGCGGTCCATCGAATAGAGCGGGTTG	3.66703
ACCGGACTGGCGACCACCACCCAGAACGG	-3.56711
ACGCCACAGCACGTCGTTCGCCGGGAGGG	-4.34049
ATGCGCCGTTTATTTCCCATCCTGAGGCG	-0.92218
CTGGAGGCGGCAAAACGGCTGGCGAACTC	-2.37382
CGATGGAGACAGCGCCGCGCAGGGAGACA	4.53973
CGCCTGCCCCATGCGCTTCATCGGGATCA	-3.53841
TACCCTATGTTCCGCAAACAACTGGGGAG	-0.671597
TCGAAGAAACGCAGGATAACGCTGAACGC	-4.41096
CCGAAAACCTGGCAGGAGCTGGCGGATTA	5.81282
ACACAAGTATTAACGGCTATCTGGAAACC	-2.07827
CTGGCTATCGGACTCGTCGTCCGGGGACA	-0.961308
ATATCGTTTACAACCCCAGCTATGAAACG	4.44736
TCTTCAAGGCTTTCCGCACGATAGAGGTA	5.20348
TTTACCCTGATGCCGGGGCGCATGAAGAA	-2.52327
GGGATTCACTTCAGCCAGCATGCGGGACA	5.36912
TACAGACGCTGGTCAGCGGGACGGAGAGC	-3.77817
ATCCAGATTTGCGAGGAAAAAAAGAATAA	-4.16808
TTGCGCTGAAGCTTATCTAAGCGGAAGCC	0.125614
CTGAGCAGCAGCGACCGCCTGGTGGATGT	3.62814
GGCGAACGGATGCAGTGGCGCTGGAGTCG	4.61807
TCGCGCGCAGCTATTGTGGGCGTGGGCGC	-3.93123
CATTCGCCAGCGACACGGTAATCGAGTTG	5.93378
CTGCGCATATCCGTCAAACCGACGAAAAT	-2.19247
GTACCAGGTGCCGCCAATCAGCTGGATGC	5.06019
TAACCCCCGCTGTTCGTTAAGCAGGGAAA	-2.63761
CCCGTCTGTTTATTCGCACCGGCGAGGTG	5.0672
AAGAAGATTAAACGCGCGGTGACGGACTC	-3.19197
GGACTTCGGAATAAACGGCTCAGGGACTT	-2.90217
ATCATATGGACAAACGTGAAGGTGAGAAG	3.45287
CCGGCCTCGGCAACGGCGGCCTGGGGCGT	-6.30155
CGCACCGGTGATTGGCCTGACCTGGGTGA	3.77989
TGTTCATTTTGCTGGAGAAATAAGAGGGC	-1.46275
CCACGCTACCTGCCGCCAGCAGGGAACGG	-3.51118
CAAAATATCAGGATGCTGGCGCAGGGCAA	-3.69345
AGCCATCCGGATATTCCGGGCGTGGAGTA	-1.92403
TCGGTGAATGCTATCGCGTCGGGGGGCAT	-3.74723
ATGAGTGTGCAATTTATCTCAGCGGAAGA	-2.7786
AAATCTTATTCCCCCCTTTCAGAGAGGGA	-1.04092
CCTGTATGCCGGTGCCCATTGAGGAAGCC	1.14098
GCCTATCTCGACAATCAGCGGAAGAAGGG	-2.62722
CCAGAAAGCGCTTAGTTTTTCCAGAATCC	4.69252
CTTTGTAACACGCGTCCCGCAGCGGAAGA	-1.94322
ATGCAGGAGCACGTTGGCGAAGAGAATAT	5.05417
TAAGCAATCATCACCGGATGACCGAGCGC	-1.29084
AAGCCCGTGGTAAGTAATCCACAGGATTA	6.20898
AGTATGACGGACCGGGAAGTTCGGGGGAT	-2.54727
CAGATCAAATCCTTATTACCGAGGGGATT	4.42211
TTGGCTTCCCCTTTGTCGTAGCTGAGGCT	5.1651
GCCTGGCACGGGCTGCCGGTGGCGAGCAA	-1.93802
GGTAATCCGCACTGCGGGCAGAGGGAAAC	-2.09893
CTGTTGCCAAGCAGCGCCGCCACGGAGTT	-1.26815
AGCGCCCGCGCGTCTGAAACGCTGAAAGC	-4.06923
CGCTATCTTGACCATCTGAAGATGGAGTA	2.12965
ATCAGACGTACTATCAGGCGAAAGAGGAT	1.31919
GTTCAACGAACAGGGACAGCACTGAGGCG	2.15611
ATTTCATGAAACCCCATGAAATTGAGCGC	-2.39883
AAATTGTTAACGCGGTGGAAGAAGAGGCG	2.32355
GCATGTGGTATCGATCCGGAAAAGAGCAC	0.0748915
GGAACTGTGCTAATCACCTCGCCGGATGG	4.63003
AGCGCCTGGCGCATATCAAGATCGAGATG	1.02354
ATGCCCGTCGTGTCTCGGTGGTCGGGCAA	-4.05327
CATTGAACTGTCTGGCAAGTCTGGGGAGC	-3.70941
AAAGCCCTGGGTGCCGTGTTGCTGGGTGG	5.47536
ATGGCGGAGCCGGTGAACATTCCGGGCAC	-1.19523
CTCACCTATCAGACGCTGGAGGTGAAAAA	1.98139
TCTTTACGCAACTGGAGAAGTCCGGACGT	-2.18033
CAGCGGGAGATCGGCACGTCGTTGAGCAT	-3.05188
ATGAGCGCACGGTGGTGATCCGCGGGATC	1.52595
CATCCACGCCGTTCAGCACGCCGGAAAGG	-3.44441
CATGTGAATCAATTCTGCTGGCAGGATGC	5.61097
GGCGATGGAGACAGCGCCGCGCAGGGAGA	-4.54999
GATCTTCATACAGGCGCGCCTCGGGGCTG	-2.1334
GGTCTGTTTGCCAACGATCTGGTGGAGTG	2.37454
ACGATACCTGGCTGCCGGGACCGGAAAGT	-3.61233
ATCCGTTAGGCAAACACCACTTCGAAAAC	-1.70479
TCTTCTAATTTGAATGTTTTTCCGGGATC	5.90575
GCTGGTGCTGTACGGGCTGGCGCGGGTGT	4.2025
CTGCCATCGCGGATGTTCCAGCGGAATGA	4.98923
GGCCAAGCACGAACATCGCGGCGGAGAAC	-1.3022
TGTGGACGCTTATTTTATGGCGCGGGTGA	5.6318
GCCAGAGAGGCCAGACGCGAGCTGGAGGA	-4.33429
GGCGCAGGACATTACAAAACTGGGGAAAG	-2.52987
CAGCTGATGCCCCTGCTCGCTGAGAATGC	5.09723
GGGCAGGGCGGTAACGCGGTGGCGGAATT	-2.60533
GCACGAATTCGCGCTGGCGCAGGGAGATC	6.21254
CAGGGTGAAGGACAGGAGCCGCTGAGCGG	-2.89201
TACTCGGTGGCGAGGATCCCGCCGGGGGT	-3.936
AATGTGTTAATTGAAAGGAAACTGGAGAT	-3.34879
TAGCGTCCGGCGTGGGGACGACTGAGCAA	-2.31937
GCCAGCCGAAGCAAGAGCGACCAGAACGG	-3.96319
CGGATTACCAGAGCGCGGCGCGGGAGCAG	-3.81003
TCCACCGATGGCTGTGATTACTCGGGGAC	-2.64352
TTGACGCCGTCCCAACAGTTGGGGAAGGC	-1.75391
ATCTTCGCTATCAATAAAGTGGCGGACAC	-1.54604
GAACTGATCGAAAATATTGGTCAGAAAGC	-4.04984
GCTGCTGGGCGATATGGCGCTATGGACCG	-2.28864
ATCTCTCGTCTGCGTCGCATGGTGGAAGA	-1.30488
ACGCCCTGTCCGTTATGGCGGATGGGCGA	-3.23415
GCTTCGCGATCCAGACAGGCGACGGGCTT	-2.25727
AGCAGGTGCGTTATGCCTTCCAGGGGGCG	-3.31876
AGGCCTTTAGCCTGACCAGCAAAGAGAAG	-1.32124
ATTTGCGAGACGCCACGCAGTGTGAAACA	6.32402
ACCATGCCGAAACGCTATGACCAGGATCC	-4.06467
TTCACTATCGGCTGGCATGGAGAGAAACG	3.54894
CAGACGCTTATTCCCGCTTTGAAGAAGAG	1.48734
TCGCCACGCCGATTAACGTGGCCGGAACG	-0.915194
CCACCGTCGAAAACCGCGCTGCGGGAAAT	-3.47239
TCCGGCTGGCATCGCCATCAGCAGGGACA	-7.57596
AACGTTCTGGTTAACCGGATCGAGAATAA	3.38319
CCCTGAAAGCCCTGCCGACCTACGGGCCG	3.07664
GGCCGGCAGCGGCGAGAGAAAGTGGGAAA	0.767719
TAACCTTAGTTCGAAACGTCAATGAATGG	5.91924
CGGACGCTGGAGCGGCTGGCGGCGGAAAC	-3.29785
ATGTGTTAATTGAAAGGAAACTGGAGATA	-0.834587
ACCAGCGTCTGTAAAATCTGGATGGAAAC	-3.4792
CTGGGACTGCTTGCCGAACTGCTGGACAT	-2.70967
CACTCTTCAATATCTTTATTGATGGATTC	5.50678
TTATGGTGACGGCGAAAGGAGAAGAGGTC	4.71767
TTCAGCTCGCTTTCCAGCGCGCTGAGGGT	-3.78065
CACGTAATTTTGTAACAAATTCAGAAACC	-3.59088
AGTTGTGAACATTCTCTTCCTGCGAAGCG	6.01119
CAGCAGCACGCCGTACATCGGCAGGAAGA	-3.68918
TGATTGGCGGACTGACCGTCGCCGAAATG	-1.59934
CGTTATTGACAGCCTCTTCCCGGGAAGCG	2.62661
ACCTGAAAAACGCTTTTCGCCTTGAATTG	6.17561
CGTCAGCTGACACAGCTGTTGAAGGATCT	0.36473
GACAGCCGCTGCCGCTGACCCAGGAGGCG	2.21792
ATAAGTTCGCGCATTTTGACGAAGGATTT	-1.69937
CCCACGTTCTGGGCGAACTGGCGGAACTC	-3.8933
CCGCCGCCGCGCTGTTCCTGACCGGGGTG	-2.37815
TTTAGCATGAATAATCAGCGTCGGGATGG	5.49929
TGGAAAGAGGGGGAGCCGCTGAAGAAGGG	-3.08593
TTTGAAAGGTATAGCCTAAAGCTGAATCA	4.87567
CCAAACCAGATTGTAGACAATCCGAGTCG	5.62841
GCGCAGCTGTTTATTGAGCTGGCGGAGTG	1.49715
ATCCAGCAACTCAACGCCGCCAGGGATCA	-2.78652
AGGCCGTTGGCATCAACGGGCACGGGCGT	-4.76524
ATATTAATTTCAGCAATTGTAGCGAGCGC	-3.08929
AGGCGCGCGAGCAGTATGGCGATGAGCAG	-2.52618
CAGCGCGCTTTTCTGCTTGTGCGGAAACA	1.9156
AATGCTGCAGCTCGGGCGCAGCTGGATCC	-3.9006
GCTAAACATACCGTTATTTACCAGGGTTT	3.05364
TTGCCGGTCAGACGACCAATCAGGAACTC	-3.59624
TGGTTTTCGGCTCAACAGCAATGGAGATT	5.11256
AGCACGCCGGCGATAAAAGTGCCGAGCGC	-2.94767
CAATCTGCACCCCCACCTGGCCGGGATGC	-1.97007
CTGGGTTTGCGGCCACGCCTGTTGAAACT	0.814513
CGCGGCCAGCTGCTGGCGCACGCGGGCGA	-5.08198
CAGCAGATGCTGGAGTCATGGCAGGGCGA	-3.69444
AGCATAGTGTGCTGCAAAAGCGCGGAATG	-5.00384
ACGGTTCAGACCGAAGGTGAACAGGGCGA	-3.48425
TCTTACCCGATCTATCATATTGAGAACAT	5.97016
GCCAGAAGCGCAGGGTTATTCGCGAAACT	2.86946
CAGCGCCCAGATTGCGCCCCGGTGGGTGT	4.12024
ATCAAAGATTACACCTACGATCCGGAAAA	-3.39527
CCAATTGGCTGACAAGGTATCTGGAGGCT	-1.99653
GCTGCGACCGTCTTCCAGTTCCAGGGTCA	4.76416
TTACGATCAGATTTTAAATAAGCGGACAA	-3.05974
GGTATGCTGTTGTAACAGCGTCTGGACTT	-4.07262
TATGAGACGCTCGGCGCGCATGCGGACAC	-1.93469
GGGTTCTGACTGAGATAGGCCGCGGGTTC	6.07241
CGCCAGATACGCAAACAGCGACGGAACCG	0.0793653
GAAGGATCGAGTTCTTCCTGATAGAGCGT	-5.08911
AGAGATCAGGATCCCGGCGTTCAGGAAGG	-3.53078
ATCCTGCTGCCGCTGGTGCTGGTGGGGCT	-3.33362
GAAAAACCACCAGCATCGGCGCTGAGTTC	4.12763
CGCCGCGATGGGCGACGATGTGAGGATAC	3.77582
GTAGTGGCTCATGCCATCCTCCCGAGCAG	0.261716
CTTCGCTGACCCCCATCGCCACCGAGTTG	3.29124
GTACACTAAGCGGTAACATGCCTGAAAAG	-2.94437
AGGAATGCGAGATGGCCTGGCTGGAAGCT	-3.6518
AGTCTGGACAAAATAGTGATCCTGAGTGC	5.77902
GGCTGCCGCTTCGACCAGCGCCGGGGTAT	4.74685
CGCGTAACACCTATGCCTCACCGGAACAG	-1.3457
ACTCATACAAGGTTCTCTATTTCGAGAAC	1.05234
CAACTTATGAACAACTACAGGCGGAAGGA	-4.76908
GCCGTTTTCCCGTACTTCTTTCAGGAAGC	-3.35596
TTTCCAGCTTCTGGCTGCCGGGCGAATAT	3.7291
CGGAGATTGGCGGCTGGTTGCAGGAGCGT	-3.72596
ATCGGCCTGGAGCTGAATCCGGCGAAGCT	2.27935
CTCAATATTGCGACGCGGATGAAGAAAAT	-2.65793
TTCACCTTCCCGCATTAAATGTTGAGCCA	-2.86983
TCTGAAGATGGAGTATGCCTTCTGGATGG	-3.13697
CTTTGCGCAGCGGCTGGGTTTGCGAACGC	-4.05405
AGAATAAAACGCGTTGCGCGACAGGGTAG	4.56908
GCTTCGCTATGGTGACCAAACCAGGAGAG	-3.11364
CTACCTGCTGTGCGTGGAGCTGTGGGAGC	-1.49164
ACTTCACCAGCGTCAGCGTTTCCGGGTGT	6.66443
CGTCGCAGAAGCGCTTAGCTGCTGGAGCC	-3.49293
GTGATTCCCGGCACCACCGAGAAGGGAAT	-1.26599
AATCCCTGCTGCCCCAGCATCTCGGACAG	-3.51883
CGCAAACGCTGAACAAGCTGCGTGAAGTT	0.91582
AAAGTGCGCGACTACCTGTGGAAGAACGC	-2.20759
GCGCAGTTGCACTTTCGGCGGCTGGATAT	1.87375
CCATAAACAGATGCACGCGGCGGGAAAGA	-3.67991
TCCTCGCTAACCGGCGGAAAGATGAAGGC	-2.67515
CCAGAGAAAGAATTCACCGTCGAGAATAA	5.2232
GAAGGTCGGCTTCACGCCTGCCTGGAAGG	-3.91484
ACCGTTTCGTAGATTTCGCTCCAGAAGGA	-3.227
CTGGAATTGGTATGTGTTGGATAGGGTGC	5.44506
GTCTGGGGCAGTTTACGCCGGAGGAGACG	4.58792
GGTCGCCATTCCCCGCTACTGGCGGGTGA	4.20387
CCGAGAATCGACGACACGTTATAGGAGAA	-0.469928
GATATTCTCGGTCCGCTCGGGCAGAACTG	-3.38897
GTTACCGCTTCGCCGCCAACGGCGAGTTA	3.98149
TAAAGGCGCTGGTCGACGCGGGCGAGTTC	5.25363
CGGGCCAACTGGCGTTCGCTGGCGAATGC	4.33899
TTTCTGACCGGCCACTCAGGCGCGGGGAA	-3.34247
GCCCGCATCGGTAAATTCTACGCGGAAGT	-3.33043
CGTTTCCGCACAGATCCCAGCGCGGACAA	-4.188
TTCATCCCCCAGCACGCCGCCCGGAAAGA	-3.75424
GTCGGTATTGGCGGTAAAGTGACGAAGGA	-3.42628
CTATCGGTCTGGCCAGCTACACCGGGATG	5.50205
ACGCGATGCGCTTCCCGGTTTCCGAACTG	-2.48223
CAACTGCTGGAAGATGGCCTGCTGGAAAT	-2.44635
AAAAGATACCATTGATATCCTCAGAATAA	3.60641
AACAGCAGCGAACTGCGCAATCTGAAAGC	-3.09757
TGCCGATGCTGGGGGTTTGCCTGGGGCAT	-3.77574
TAGTGCACGCCCACGTTCTGGGCGAACTG	0.728009
TCCATTCTGCAAAAAGGCCGTCAGGATGT	5.8487
TTCTGCAACTTGGCGTAACGCACGGAGGC	-3.03265
GTAAATTGGCGGCTTTACCCGCAGAGCGC	-3.66394
CTTGATCCCCGGCCAGTCGTCGCGGGCGC	-2.87185
TCAGCATAAAATAACGGCATAAAGAGCGG	-4.23955
GCAACAGCCGGTTCTACAGCGCAGAGAAA	-2.54278
GGCTCGCTGCTTAACCGCTACTGGGATGA	4.98463
ACCTTCTCCAGTGCGCTGGAGCTGGGGCG	-1.05699
CTCTTTCGGCAGCTTCACCGCCGGGACGT	-4.6499
GCGCCAGCGATTCGCTCAGGAACGGATAG	2.74226
GCAAAATCATCGCCGCCGTGACAGGGACT	0.324371
ATCAAGCAGTTTGTGATTAAGATGAATCG	6.3713
AAACAAAATCACCGCGATCCCCAGAATCA	5.98552
ACGATTCCGTTCTGGCACTCAATGGAAGG	-1.82969
ATGCCGTCCCCTTCGTGGCGGCGGGGGTA	-3.51289
CCTATCCAACCGAAGTGATTGATGAATTC	2.54354
CATACAGGCGTGAACGGGGAATGGAATCG	4.71421
GTGAATTCTTTCTCTGGCTGGAAGAGAAT	2.18559
GGCTGCGTGGCGGCCGGTTCCGGGGACGG	-6.83456
ACATATAGCGACGTGTGGTTAACGGGTGT	5.65143
CTGGCGCCTTTTCGGCCCACGCCGGGCCG	-4.32007
GGCGGTGGGATAATTTGTCTTCAGAAATT	-6.56746
CTTGTGCCGCCTGAAAACGCGCAGGAAGC	-5.45373
CGGCGATGACGTCCGGGTTATTCGGATCA	-2.01578
ATAGCCCTTTTTCTCCATCTCCGGGATCA	-1.66243
AGTGCAGTACTTCGCCGTGTACTGAGGTG	6.14726
AACAACATCTGCAGCGGGTGCTGGGACAT	-4.58718
TAAGCCGTCCTGCCGGATTCCGTGAAGCG	-4.32535
GGCGGAAGGCCGTTTTTAGCGGTGAGAGT	-2.87624
GTCTGATCATTGAATCGCTGAAAGAGAAA	2.72778
TCATTACCGCTTCACGGTTAGAGGGGCGC	1.09492
GGGAGAACTGCGCAGCCATTGCCGGATCG	-2.7066
GCCGCGCTGCCGTCCAGTTCGGTGAATAC	1.83914
CATGATTGTCATTAACCCGCCGTGGAAGC	-2.96056
AGGGTATCGATAAGCCGATCCCGGAGGGT	-3.73013
CACCCATGAGCACGCCAAAGCCGGGAACA	-2.8224
GCAATGAGACCCGCGACGGCGATGAGTGC	3.59121
TTCCAGCAGCATCCTGACCTGCTGAAAAA	0.732809
ACCCCCGCCGAAACGCCGGAGCCGGAAAG	-2.87681
CAGCGGACGGTTTCCCGGTTTGCGGATCG	0.774772
TGATGGGACAGGGCGGAAACGCTGAGTAA	5.06727
CAGGCGCGGATCGGCCGCCGACCGAAGCC	-4.30705
CGCTGAGTAATGGTGCGGGAAACGGAAAA	-2.76327
CCACGCCGTCTGCTCGCGCTCGCGAAGCG	1.13527
CCGCGCCGCGAAGGTAATGCACGGGAAAA	-3.18768
TTAATGTATTAAGAGGATGTTATGGAACA	6.06947
AGGTGACAAACGCCTGTTCCTGCGAAAAG	0.435516
AAAATTACTTTAACGGAAGGCGGGGAGAA	-3.6986
TGTGCTGGCGATGAACGATGTGCGGATAA	5.57999
AAGCGCTTGCATCATTAAGTCCTGAGAGA	-2.92994
GGCTACCATTGCGCCCCGGTGCGGGAGAA	-5.0911
AAACTGTTCATTGAGAACTTCGAGAAGTA	1.18897
CTCATCGGCAAACATCGCCTCAAGAGAAG	-3.18274
GGCTGGTGGCCCAGGACGCGCAGGGAAAC	-3.44453
TAACTCCTTTTTTATCCTCTCTGGAACAC	2.78133
GAGGTCGACGGCGGCGTTAAGGTGAATAA	3.77311
AGCAGTCTTCTTCCTATTCATCGGGGATT	6.28136
TTTCGGGCGAACAGGCGTATGCCGGATGC	6.2506
ACCTGCTGACGGCATATGTTGACGAACTG	-2.05462
GGTGGCAACGGGCAGCTTCGCCAGGGCGG	-4.09702
TGTTCCTGATTGGCGAACGGCTGGAAGGT	-4.41281
TGAATCGTAGTTATCGATAAGCAGGATCA	-1.19167
TGCAGCCACTCGCCGGACGCGCCGGAAGG	-5.23962
TCGCTGGCGGCACCCCGCGCGAAGGGGGC	-4.47317
GAAGGGATCGAGAAACAGCTGCTGAACGA	-3.56557
GGCTGATTGCCGAGCACGAGGGTGAGCTG	4.1391
GACGGCTTCCGCGATCGTGAAGAGAAAGT	-3.09147
ACACAGGTACTGGCCCTATAATCGAGTAC	3.24201
CGTTGGCGCCCGCTGCGGCCACAGGATGA	2.42835
TGTGCGGGCGTTCTCCCGCACCGGGGCGC	-6.98403
GTTGCCAGCAATGCGCTGGAACAGGGCTT	-1.55589
CGGTAGCAGTGTTGATTAAAGATGAGGAA	-1.71109
CAAACACAGCACCAGCGTCTGACGGAGTG	2.64114
CGATAAACGCCAGTTGCCCTAGCGGATGG	3.36095
CGGGTGCTGACGTCGACGTTGTCGAGCAC	-1.92716
TTTCTCTGGCTGGAAGAGAATCTGGATGC	4.63152
GGAGCACGTCGGCAAGCTGCTCCGGGTCG	6.19181
TGGCCATAATGGTTGGTACGATAGAAATA	-1.56498
AGCGCGCTGGTTTACCGGTGAACGGACCG	-1.12499
GCGTCGGACCCTGCTGCGTGTCTGAACGG	-4.2408
AGCGCCAGTTCGCTGGCGCGGGTGGACAT	-6.67277
TACCGCGCTTTAAAGCGACGCTCGAACTG	-3.2429
CAAACGCCACCCGGGTGTTACCGGAACGG	-3.28825
ATGCGATCCTGAAAGCGGGCGCTGAGCGC	-2.80245
GATTCGATACCGCGTCCGCGGGTGGAGAC	0.365749
TCAGTAGGTATCAAAATAGTGTTGGATAA	4.42798
GTTGCAGGAGAAGCAGTTTTCGCGGATCG	-3.47962
CGAACACCAGCGCCGGATGGCCGGAACCC	-3.58511
GGCTGCGCCACACGCCGAAACCGGAATTC	3.6449
TCGAAGGCGCGCCGCCGCTGTCGGAGCAC	-0.61423
CAGAATACGACCAACGGTTTCGCGGGAGC	-3.04306
GCTTTTGTACCTTTATGGAGCATGAGCTG	-1.622
GACGACCGCGGGTAACGGTAGAGGAGTTA	-1.65905
GGGGGCAAAAAGTCGCGCTGAAAGAGGCG	2.45762
GCGCAAACGCCTGAGCGTTTGCCGGATTC	1.43779
GGCGTGGCTGTTTTTATCGCAGTGGATCC	-2.34338
GATAAGGCGATCTGGCTGGGCTGGAGCCT	-3.78863
GTCTGGTGGCAGACCCGTGGAGAGGGAAA	1.38641
GGTTCTGCTGCTGCTGATCATCGGGATTG	5.94492
GATATTCATCGGATTCAGCACCTGGATAA	5.63311
GGCAATGCGCCATAGGCGGTTCAGGGCGC	-4.203
GCCATCCACCAGCAGGCGACGCTGGGGTT	-2.96591
TGACGGCGCGGCTACCATGGACTGGATGG	1.57234
CAGGCCAATCAGGAAGGGGCGATGGGCGA	-3.44028
CGCTGGCGCTAATGCAACAAACCGAACAG	-2.44539
CGAGATTCCAGGCGCAGAGCGGCGAACCC	-2.36543
GGCGATGGCGGAAGTGGCGAAACGGGCGC	-2.36243
GTCACTGACCTCTCTGGTCGCCTGGATTG	-3.93129
ATCATTACCCTGACGCAGCGTCAGGGTGG	6.26949
ACGCTCAACACGCTCTACACCGCGGAAAA	-2.31003
TCTACCGCGACTACAAGTGGAACGAACTG	-0.763018
CCTTCGGCGCAGCAGCAGTTGCTGGATCA	-3.15806
GCTTGCCGTTGCACAAACCGCCAGAGCGA	-3.46029
GGAAAGCATCGCGCGATCCGTACGAGAAC	3.29099
ACCGTATTTACGTGGTTAACCAGGGGACG	2.38572
CGGGAAACCATGCAGATCTGCATGGAGCA	-1.09959
ATTGATTCGGCGGTGTTACTGCCGGAAGT	-2.91851
TATCGCCCGCTATGGCCGGGATCGGGTGG	3.32593
TGCGATCATCCGCTTTGCGGCCAGGATGC	-4.12672
TTCCGGGTTACGTTCAATCACGCGAAGTA	4.16206
ACCAGATTCAGTTCTTCGAACCTGAACAA	-3.38838
GTGCTGCCCTCTGAAAACTGGAAGAAAAA	-3.56625
AAAATCTATTTTTATTGCAAAATGAAAAC	-3.96376
TTGCCGCACGTCCGTGGTAAACTGGGAAA	-1.71524
AGCGGCTGGAGTATGACGGACCGGGAAGT	-3.81161
TCGACACCGCCATCTGGGGTGAAGAGGGC	-1.27989
CAGGACGAGGTGAAAGGGCTATGGGGAAT	1.96
TACCGGAGGGTGAATGCCTGATCGAACCC	-0.204842
TCCCGGCCTCATCGGGCGTACAGGGGCCG	-3.93193
AGCTGTGGGAGCAGCCGGTGGCGGAATTC	4.01679
TAAATCACAATTTTATATCACGCGGAACA	0.902625
AGGGTGGCGAGCAGCGCGACGATGAACAG	-2.89817
TTGCAGCCGCTCCGCCAGTTCCTGAATAT	2.99088
CTGCAACAGGCCGTCCAGCTCAAGGATAC	4.80649
ACCGGCGCCATCGGCTGGCTATCGGACTC	-3.37603
GAAGAGGTTGGCTTTGGCGCGAAGGATCT	-3.75519
GCAACAGCCGCCAGGGTCGATTTGAGCAT	-3.06406
GAAACGGCGCTGTTCATAACGCGGGGTGA	4.00385
ATCACCGGGTACAGCAGCAGCGCGAAGGC	-2.52832
TCTTTCTGGTACTGCTGCAACTGGAACGG	-3.56084
CGCGCTGGTGAAAAAAGAGATGCGGGTAT	5.26765
ATACGTCCCCGCCTGCACGCGATGGAGAC	-3.7318
GGTATTGAGCGCCTCGGTCCCCTGGAAGT	-2.68113
CTTCGGCAATGTTGCGGAAAATAGGGTAG	4.52078
TCCTGAATGGTTCTGTCGGATGAGAAATA	5.9116
TCATTCATTCTTCTCTTAAGCCAGGACGT	-5.3189
TGAAAAGCGAGGGAAGAGACAACGGAGGC	-2.90389
TGTTTGTTTCATTGTTATTCCCTGAAATC	4.91529
TTGCGTTATAGGGACGCGCCATCGAGACC	0.942741
ACGAGTTGTAAATAACAAAAAGAGAGCCC	-3.06636
ACCTGGCGCAAGGTTCCCTGAAGGAACAT	1.89273
CCGCCGTGATCAGCGGTAAAGAAGAGGAA	-2.28498
CAACCTTATAAATCAGGAAGCACGGGATC	3.58654
CATACTGCTTTTCCGCCACGCCAGAGTCG	6.15118
CTTCGTGTTAGACCGCAAGAACCGAAAAA	-1.9805
TCGGCGTTCTCGCTGCGGTCGCCGAGGCT	-0.136081
GCACAGCAAGCTGTCGCCAGCGGGGACCG	-5.42152
GACCAGCGCCAGGACGCGCCCGCGGGTCA	4.17863
TTTGAAAACCACTATCCTGCCGGGGAACA	-2.33313
TCTCTGGTCTGGAAACCGCCCTGGAAGGT	-3.92392
AAGTTGTTAATATTGTGTTTCTTGAAATT	-3.25557
ATCACTTCACACAGCCCCTGCTGGAAGGT	-3.13153
GGTGGTGAGTTTAGACAAATTGCGAAAGG	-3.16787
TGAGGCGATTATGGCGGTTCATGGAAATG	0.498469
GATAGTGAACAGCATTGATTATGGGATGA	5.8275
GATCGCCGCGCACAGGCCAATCAGGATCA	-2.33998
GCCTGGATGAGCGAAACCTTTGTGAACGG	-1.60419
GGCGGCGCGAGCAGCGCATCGCGGAACTG	-4.34392
GTCAGTGGAACGCGAATATTCAGGAACTG	-2.46642
CATTTTTCAGGATGATATGGGTGGAGAGA	-2.98203
GTCATGAAGATGCTTAACTTGCGGAAGGT	-3.02677
TCGGGCTTTCCACGCTCGGCGGCGGGCCA	-5.16063
GAATAAGTTTCGAGCTGGCGGAAGAGGTG	1.05933
GTAGATATAGCCGTCCCCTTCACGGGTTT	5.80093
ACCATCAAGTCCTGGTCAATGCTGGAAAC	-3.77988
ATTTTACTTGCCATTTTGCCTTCGGGCGG	-7.42229
TCAGGCGATCGATCTGGTGACGCGAATGC	5.31088
TATAACACCGCGATTGAAACCCCGGACCA	-3.60693
ACCGGCAAACCGCGTCCGAAGCTGGAAGG	-3.46981
TGGCAAATTTTTGCGAAGATTCCGAAAAC	-0.395053
CCGGAAGAAGGCGAACGCTATCAGGGCGT	-0.690556
ACGCGCCCAGTCACGCGATGTCTGGGAAC	-2.17649
GTGTGAAAACCAAAAACGGAGATGGGCAG	-1.04612
GTACGATGTAGGCGGCAATACGGGAAAAT	-1.15867
CTGGCGCAAATTCAGCCGCAGGTGGACGA	-3.57532
CCCCGCACCTCTACGATCGTCCGGGGAGT	-4.2088
CTCGCTTTCCAGAAGGCTTTCCGGAATAG	4.92086
GCGTCGTCTTTCATGCGCAGCGAGGAGGC	-3.69788
AGCCCCGGTTGCTGCTGCTGGATGAGCCG	0.721674
TTAAAGCCGCCGATGTCCACCCTGAAGGC	-3.45783
GATCGCGTACCGGTTTCCTCGCTGAAAAG	-2.88927
GCTGATGTGCCGCCCGGCGTCGCGGGCCT	-1.7351
ACCCTATGTTCCGCAAACAACTGGGGAGT	-3.4738
ATGAACAGCAGTTGCAGTCCTCGGGGATC	6.74204
CGCAGAATGTCGCGGATCGCTTCGGAACG	-1.32632
GGGTCAACGCCGTGATGCTCATAGAAACG	1.64365
CCCGCGAAATGTTCCGTGAAGACGAGCCG	3.71671
ACGCCACAGCACCCAGGCCAGCAGAACCA	2.17258
CTCATTTTCCTTCCCGTCGTGGCGAAAGA	0.979685
TGAATACCGTCGGCGCATTGATTGGACCC	-2.00027
GTATGCTGCAACGGATGGATTCAGAAAAA	-3.10737
TTACTCATACCCTTAACCCATCAGAAAAT	-0.38543
CCCTCGCGGGGCTGTCGTCCGTGGGAATC	-3.42612
TTCTATCAGGCTGCCAGCTACGCGGAACA	3.39693
AACGCATCGACTCATGAATCACCGGATTG	4.36598
GCGCCCGCGCTGTCGGCGTTTATGGGGGC	-5.49024
AGCTTTTCACGGCTGGAAGGGCTGAGGAT	-2.41619
AGTTTTTCCATCGCGTGTTCGGCGAGCTT	3.08521
TTCACGGCAAGCGCGCAGGGCCCGGAGCG	-4.09938
GACCAGTTGACGATGCGCGTCGCGGATAT	5.14218
GGGTTGAGACGCGGCGTGGCGGAGAGCAG	-3.45505
CGGTCGTGACGATCGGCAACCACGGGTAA	5.32609
GCTGATGAAATAAGGATCGACCAGGAAGC	-4.1217
CAACGGTCAAAGCCGCGAAGAGTGGAAGG	-1.63554
AAATGCTGATCACCCGCGACCAGGGGCTA	-2.07002
AAAAAATCAGGATAGTGCGCGTAGAGATC	4.94576
AAAATAGGGTAGGTGATGCCGCCGGAGCG	-3.16052
GAGTTGTGTTAAGATGAACGAATGAGCCG	4.38824
CGCAGAAAGGACACCCCACAGGAGAGTAA	5.35223
GCACTTTTGACCCTGAATTAGCCGGGGGG	-3.97209
AGGTAAGCCTGCATATCAATCAGGGGGAA	-3.44823
CGACATTCATGAGTGAAATAATTGAGATC	-1.74812
AGCCAGAAAACACCGCTGTCTCTGGGGTT	1.58034
CGGAATATGATCCTGCGGCTCGCGGGTGA	3.56941
TCGAAATTGTTAACGCGGTGGAAGAAGAG	-0.564221
CCATGCCGCTGCCGAGACGAAAAGGATGC	5.52423
CGCGCGATGGTCGCTGCGGTGGCGGGGAT	-3.18984
GTTATCTCATCGCTGTTTTACATGGGTTC	5.87064
GGGTCGAATTCCGCATGCAGGCGGAAGTC	-0.662289
CTGATGAATCCCCTCGGTAATAAGGATTT	3.86003
CTCAGCAATGTCGCACGCGTGATGAAACC	4.28613
GGCGACGGCGTATTTCAGATTCTGGAAGG	-4.28928
ACGCACAGAAACAGTCTGCGCACGGATAA	5.47419
AGGTCGGAGTCAGGCTGTGGGCGGAGCGC	-2.81964
CAGCAGCAGGACGTCACGCTGCTGAGAAA	-1.47145
TGTTTTACCTGCTCCGGCTTGTTGAACTC	-2.75359
GCGAACAGCGTCATGTTCGCGATGGAGTG	-6.22085
GCCGGGGGTTGCGCCAAAGTCGTGAATGG	3.74866
GGCATCCGGACGTGCGCTTCTTCGAGCTG	-1.74529
TTGTCGACTATTCCCCGCAGCAGGAAGGC	-3.03067
GGTATTTATGGATCTGTCGCTCGGGGTAA	4.91755
TGCTGCTGGCGCGCCAGCGAATTGAGCGG	-3.18665
TTGTGCATCAGCCAGGCGCAGAGGAAAAC	-1.2432
GTCTGCCGGATGCCAAAGATAAGGAGTAA	5.53149
ACCCCGGAGGCCCAGGCGTTTTTGAATCG	5.15028
CCGCCCGACCACGCCGGAGAGCGGGAAGC	-3.39205
GCCAACGATCCGATTTTTTCACTGAGTAA	4.13203
GAACATCGGCGCTTGCCAGGCCAGAAGCA	-5.45658
GGTATGACGGTGATGTCGACAAGGGGAAA	-1.95343
TTTATGGCTATCAGGACGATCCGGAATAT	2.20995
TATGATCTTTTTTGTCGAATTATGGGAAC	4.76878
TCTCCATCGTCAAAATACGCAAAGAGCGG	-2.51185
AGGCAGGTCATATTATTGCGCAGGAAGAG	-2.98644
TACGTGCTGACACTCTTCGGGCAGGGCTG	-2.40941
GATATGGCAAAGGCGGTGGTGTCGGGGGT	-3.80568
ACGGCGACATGACGCCTTCAAACGGGTCG	5.67699
AAACGGGCAAATACCGGGCCGGCGAGAAT	1.56198
GCGGATTACCAGAGCGCGGCGCGGGAGCA	-3.8683
TTCGCGATGGAGTGTTCGTAGCCGGAGGC	-2.38226
TTCAGCGCATGGCAGTGAGCGCAGGAGAT	-5.08239
TCGCGTAATACCGCGCGGGCGCCGGACTG	-5.07243
TAAACGCGACGCACGCCGTTGCTGAACTC	-2.12592
CTGGCCCAGCCGTCGCGATGCGCGAAATC	-0.775125
GGACCTTCCTTAAAGGGGCCAGCGGGGTT	0.652953
CTATCGCCTCTGACATTCCGTTTGAACAG	-1.19294
AAATTGTACAACTAAAGCGTACAGAAAAC	-3.02228
CGCTGCTGGAGCGTTATCTGACCGAGCAG	-0.257136
ATCATCGCGCCGTGGTTATAGCAGGGGAT	-1.17843
AGATCTTCGTTATAGGTGGGAACGAAAAT	-0.552853
GAATCGCGTGGGTGTGAAGTTGCGGGCCT	2.6584
CGTCATCATCCTCTCCTTGTGCTGGGGTA	0.652473
ATGGCGGAACAGCTCGATCAGATGGGCGG	-2.66294
ATCCAGCCGGGCATGCTGATTCTGGAGGT	-3.36327
TAACCGGAGTCTTCAAGAAAAGAGAGGAA	-0.156815
AATCTCCTGACCCGCGTCTCCGGGAAAGG	-3.07748
ACCGCCGCCGATTCGGTAGCGGTGAAAAT	-2.33099
GAAGGAGGAGTCTTTCGGCAGGCGGATAT	4.53859
TCCTTATGACCGCAGTCCCTTGTGGGGCT	4.91887
TGACCGTCACAATACCCGGCGGCGGGGTC	1.92725
ATTTGGTAAGAAACACATTCAGTGGGCCG	3.9876
TGTAGAGTCCGGTCAACGTGCCCGGAAGC	-4.38231
[truncated: 2,052 more rows]

## Sheet: Sheet3
Input	Score
AAAAAGCCGTTTCTGTAATGAAGGAGAAA	-0.549915
AAAAATCAGATAAACGTGTTTGAGGAGGT	-1.07797
AAAACTTCATTTTTAATTTAAAAGGATCT	-3.96462
AAAATCAGATAAACGTGTTTGAGGAGGTT	2.30813
AAACTCACCGAGGCAGTTCCATAGGATGG	2.35414
AAAGCCGTTTCTGTAATGAAGGAGAAAAC	-1.35438
AAAGGCGCGCCTTATATTCCCCAGAACAT	-1.88505
AACAGCTCATTAGCGTCGTCGGTGGGCTT	0.0291512
AACAGTAATACAAGGGGTGTTATGAGCCA	1.85941
AACCAATTAACCAATTCTGATTAGAAAAA	-2.72338
AACCGCTCTATCAGCCAACGCAGGAAGAC	-0.110186
AACGCTACCTTTGCCATGTTTCAGAAACA	2.66739
AACGGTGTCTTTACCGACAGACCGGGCGT	-1.89938
AAGATCCTTTGATCTTTTCTACGGGGTCT	3.3447
AAGCGCCACGCTTCCCGAAGGGAGAAAGG	-1.98469
AAGGACAATTACAAACAGGAATCGAATGC	3.48266
AAGGCCGGGATCGTCTGACTGGCGAGGTA	3.35315
AAGGCGCAGCGGTCGGGCTGAACGGGGGG	-2.80174
AATACCTGGAATGCTGTTTTCCCGGGGAT	-2.63329
AATAGGTTGTATTGATGTTGGACGAGTCG	3.49714
AATTAATAGGTTGTATTGATGTTGGACGA	-3.30344
AATTCTGATTAGAAAAACTCATCGAGCAT	-3.38347
AATTGCGTTGCGCGACGTCGCCAGGAACC	-2.14897
ACAAAAATCAGATAAACGTGTTTGAGGAG	-1.87848
ACAAGATAAAAATATATCATCATGAACAA	-1.54623
ACAGTTACCAATGCTTAATCAGTGAGGCA	3.23598
ACATCGAGATGTTCTCGCTGCTTGAACCG	0.65395
ACCATCTCGCTAATAGAAAGCCCGGATGC	1.83459
ACCTGATTGCCCGACATTATCGCGAGCCC	-3.01097
ACCTGTCCGCCTTTCTCCCTTCGGGAAGC	-1.48618
ACGAGCGTAATGGCTGGCCTGTTGAACAA	-2.57029
ACGCAGGAAGACATTATCAACCTGAAAGC	-2.84415
ACGCTTCCCGAAGGGAGAAAGGCGGACAG	-2.97534
ACGGATAAAATGCTTGATGGTCGGAAGAG	-0.368422
ACGTATAGGCTGCGCAACTGTTGGGAAGG	-2.06708
ACGTCGCGCAACGCAATTAATGTGAGTTA	2.83118
ACGTCGTATAGGAGCATTTCCGCGGAGAC	-2.38797
ACTATTCTCAGAATGACTTGGTTGAGTGC	2.93244
ACTGACTTCTTCGCTAATCTGCTGGATAT	3.40538
ACTGGCAGCAGCCACTGGTAACAGGATTA	3.53453
ACTGGTAACAGGATTAGCAGAGCGAGGTA	3.21855
AGAAAAGATCAAAGGATCTTCTTGAGATC	0.895892
AGAAAGCGCCACGCTTCCCGAAGGGAGAA	-0.926418
AGAAATCACCATGAGTGACGACTGAATCC	3.66567
AGAACGGTTGCATATGTTACACAGGAGTC	3.31149
AGACCGTGGCGTTGATCGCTGGCGGGCAT	1.62959
AGAGCGCACGAGGGAGCTTCCAGGGGGAA	-1.92812
AGATTAGCGAAGAAGTCAGTGCTGAGCAC	1.14879
AGCAAGTTAGACTACTCCGCCCTGAAAGG	-2.1843
AGCAGATTACGCGCAGAAAAAAAGGATCT	-3.18144
AGCAGTTAACGTTGACCGCGCCGGAAATG	-1.55021
AGCATCAGCGTACCTTTTGCGCCGGGCCG	-1.50758
AGCCACTGGTAACAGGATTAGCAGAGCGA	-1.90005
AGCGATGCGCACGAGAAGTTTGTGAAGGA	-1.46929
AGCGCACGAGGGAGCTTCCAGGGGGAAAC	-2.34776
AGCTATGCATCAAGCTTGGTACCGAGCTC	0.694474
AGCTATGGTAGTGGCGTTGGCGCGGATGC	2.52565
AGGAATCGAATGCAACCGGCGCAGGAACA	-1.91893
AGGATTATCAATACCATATTTTTGAAAAA	-3.17261
AGGCCGCGATTAAATTCCAACATGGATGC	3.24817
AGGCGCAGCGGTCGGGCTGAACGGGGGGT	-2.01679
AGGCTATAAAAGGTTGAATAAGTGGAAAG	-1.21292
AGTCAGCGGGCCACCACGGTTGTGAATCG	1.55225
AGTTAGACTACTCCGCCCTGAAAGGGGAT	0.839903
ATAAATGGGCTCGCGATAATGTCGGGCAA	-2.4217
ATACCAGGATCTTGCCATCCTATGGAACT	3.66566
ATACCTGGAATGCTGTTTTCCCGGGGATC	0.9506
ATATGCAACCGTTCTAACCCGCTGGGTGA	3.68158
ATCAGGATATTCTTCTAATACCTGGAATG	1.38175
ATCCATCACACTGGCGGCCGCTCGAGCAT	-2.06456
ATCGAGCAGGCGGCCGCTGCTGCGGGTGT	0.580123
ATGCATAACGGTTTGGTTGATGCGAGTGA	3.50428
ATGGGATGCCGCTGCCGCGCCGTGGGTTT	2.65634
ATGGTCAGACTAAACTGGCTGACGGAATT	2.96612
ATGTCTTCCTGCGTTGGCTGATAGAGCGG	-1.51947
ATTCAACGGGAAACGTCTTGCTCGAGGCC	-2.27114
ATTCGCGCTACCTTTGGCAATATGGGGAT	1.38316
ATTGCGTTGCGCGACGTCGCCAGGAACCG	0.967261
CAAAAGCGCCGCTGGGCGCGACCGAGATG	-2.18601
CAACAATATTTTCACCTGAATCAGGATAT	3.34457
CAACCGAAACCATCTCGCTAATAGAAAGC	-0.966185
CAACCGCTCTATCAGCCAACGCAGGAAGA	-2.92707
CAAGAGCTACCAACTCTTTTTCCGAAGGT	1.88777
CAAGCTATTTAGGTGACACTATAGAATAC	2.89133
CACAAAAATCGACGCTCAAGTCAGAGGTG	0.557903
CACCTCCGGGCTGGAAGTGGTCTGGACGC	-2.47703
CACTTGATAACCTTATTTTTGACGAGGGG	-3.6151
CAGACATCTTCACGCCCGGCGCCGAAACC	-1.76221
CAGACCCCGTAGAAAAGATCAAAGGATCT	-2.95287
CAGAGTGATATTATTGACACGCCGGGGCG	0.448308
CAGCAGTTAACGTTGACCGCGCCGGAAAT	-2.49236
CAGCGCCTTGAGATCCCCTTTCAGGGCGG	-2.1274
CAGCGTACCTTTTGCGCCGGGCCGGGTGG	2.68
CATAAGCTTTTGCCATTCTCACCGGATTC	3.6859
CATATAAATCAGCATCCATGTTGGAATTT	3.39955
CATATGGTGATGCTATAAACGCAGAAAGG	-3.30229
CATCAGCAATCGGTTCAAGCAGCGAGAAC	1.3477
CATCCCATGTAGGGGCCGATCCGGAAGCC	-2.73839
CATCCCGTATTGACGCCGGGCAAGAGCAA	-2.22262
CATGAGTGACGACTGAATCCGGTGAGAAT	1.96221
CATTTCCGCGGAGACAGATCGCTGAGATA	-1.51985
CCAACATGGATGCTGATTTATATGGGTAT	3.73511
CCAGTCAGACGATCCCGGCCTTCGAACAG	-2.2228
CCATATAAATCAGCATCCATGTTGGAATT	1.97154
CCATCCTATGGAACTGCCTCGGTGAGTTT	3.93114
CCCCATATTGCCAAAGGTAGCGCGAATAG	2.65187
CCCGATGCGCCAGAGTTGTTTCTGAAACA	3.10763
CCGAAAGAAGATCTGATCTGGCAGGACCC	-1.86296
CCGAACTGAGATACCTACAGCGTGAGCTA	2.92913
CCGACATAGCTGCCCCAGTCAGCGGGCCA	0.15259
CCGACGACGCTAATGAGCTGTTCGAAGGC	-2.41279
CCGATCCGGAAGCCGCGCCGATTGAAGCG	-0.565682
CCGATTAAGCAGAAATATGGCCAGAAAAT	-2.79867
CCGCCACGCTTATCGCCGCCGCGGAAAGT	-2.54494
CCGTAGTTAGGCCACCACTTCAAGAACTC	-1.30276
CCTCGAGCAAGACGTTTCCCGTTGAATAT	2.40763
CCTGTCCGCCTTTCTCCCTTCGGGAAGCG	-1.25472
CCTTATCCGGTAACTATCGTCTTGAGTCC	1.66392
CCTTGAGATCCCCTTTCAGGGCGGAGTAG	2.49673
CGACGTTTAGGCTATAAAAGGTTGAATAA	-2.86013
CGAGGCTTTATTCGTCGTTTTCTGGATCT	-2.24903
CGAGGTATGTAGGCGGTGCTACAGAGTTC	3.04797
CGATTTTTGTGATGCTCGTCAGGGGGGCG	1.43323
CGCAGAAAGGCCCACCCGAAGGTGAGCCA	-0.220886
CGCATATCCAGCAGATTAGCGAAGAAGTC	-1.29592
CGCCAGTGTGATGGATATCTGCAGAATTC	3.60494
CGCGCAGAAAAAAAGGATCTCAAGAAGAT	-1.78892
CGCGGCAGCGGCATCCCATGTAGGGGCCG	-2.3167
CGCGTCTGGATGTGTCGACGACCGAATCG	3.57784
CGCTAATGAGCTGTTCGAAGGCCGGGATC	2.86855
CGCTGCTTGAACCGATTGCTGATGGATTC	3.49495
CGGAAATGACGGTACTGGTTGGCGGGATG	2.41913
CGGATGCTATCACCTCCGGGCTGGAAGTG	-1.55907
CGGCTCGCGTTCTGCCGGTATTAGAAGAG	-2.04879
CGGGGTCTGACGCTCAGTGGAACGAAAAC	-1.65167
CGGTAAGCGGCAGGGTCGGAACAGGAGAG	-2.61138
CGGTGGTTTGTTTGCCGGATCAAGAGCTA	-2.13689
CGTCAAAAATAAGGTTATCAAGTGAGAAA	1.11902
CGTCGTATAGGAGCATTTCCGCGGAGACA	0.879187
CGTTTGTTGTGGCCGATTAAGCAGAAATA	-2.66032
CTAATCTGCTGGATATGCGTTACGAGTGG	2.68709
CTACCAGCGGTGGTTTGTTTGCCGGATCA	-2.36149
CTAGATCCTTTTAAATTAAAAATGAAGTT	-3.36617
CTAGTAACGGCCGCCAGTGTGCTGGAATT	-1.84946
CTATCTCAGCGATCTGTCTCCGCGGAAAT	-2.40051
CTCGCGTTCTGCCGGTATTAGAAGAGATC	2.97019
CTCGTCAGGGGGGCGGAGCCTATGGAAAA	-2.82564
CTCTGCTGAAGCCAGTTACCTTCGGAAAA	-2.10831
CTCTTCTAATACCGGCAGAACGCGAGCCG	0.223127
CTGCATCCGGGCTTTCTATTAGCGAGATG	4.23574
CTGCCGGTATTAGAAGAGATCCAGAAAAC	-2.99377
CTGGATCTCTTCTAATACCGGCAGAACGC	-2.57054
CTGGCACTCAACCAAGTCATTCTGAGAAT	1.64589
CTGGCCGATATTATTGTGCTGGCGGGCGT	-1.59054
CTGTTCCGACCCTGCCGCTTACCGGATAC	3.22268
CTTGATAACCTTATTTTTGACGAGGGGAA	-2.75317
GAAAAACTCATCGAGCATCAAATGAAACT	3.6544
GAAAAAGCCGTTTCTGTAATGAAGGAGAA	-1.59869
GAAACTGCAATTTATTCATATCAGGATTA	3.40533
GAAAGCGCCACGCTTCCCGAAGGGAGAAA	-2.75492
GAAATACGCGATCGCTGTTAAAAGGACAA	-0.408564
GAAATGCTCCTATACGACGTTTAGAAATG	1.01961
GAACGGTTGCATATGTTACACAGGAGTCT	3.77886
GAAGATCCTTTGATCTTTTCTACGGGGTC	-0.313801
GAAGCCAGTTACCTTCGGAAAAAGAGTTG	3.18094
GAATTGTAATACGACTCACTATAGGGCGA	-1.56199
GACCTGACGCTGCGTTTTGATCCGGAGTT	-2.02041
GAGAAAGCGCCACGCTTCCCGAAGGGAGA	-2.7654
GAGAGCGCACGAGGGAGCTTCCAGGGGGA	-2.65685
GAGATACCTACAGCGTGAGCTATGAGAAA	2.24413
GAGCATTTCTAAACGTCGTATAGGAGCAT	2.71742
GAGCGAACGACCTACACCGAACTGAGATA	2.61602
GAGCGCACGAGGGAGCTTCCAGGGGGAAA	-0.367184
GAGGGCCCAATTCGCCCTATAGTGAGTCG	-3.10708
GATAAAATGCTTGATGGTCGGAAGAGGCA	3.3155
GATAACCTTATTTTTGACGAGGGGAAATT	-0.855807
GATAAGTCGTGTCTTACCGGGTTGGACTC	-2.42895
GATACCTACAGCGTGAGCTATGAGAAAGC	2.95833
GATGCGCACGAGAAGTTTGTGAAGGACTT	-2.40677
GATTGAAGCGCAGGGCTTAGGTTGGGCCA	-1.22021
GATTTTTGTGATGCTCGTCAGGGGGGCGG	-0.650578
GCAACCGTTCTAACCCGCTGGGTGAAGAC	1.11483
GCACACTGGCGGCCGTTACTAGTGGATCC	0.448236
GCATCAAGCTTGGTACCGAGCTCGGATCC	-2.37321
GCATCCCATGTAGGGGCCGATCCGGAAGC	-2.14727
GCCAGCGCGCGCAGTACGGAGTTGGAACC	0.92007
GCCGCCACGCTTATCGCCGCCGCGGAAAG	-2.62082
GCCTAACTACGGCTACACTAGAAGAACAG	2.93495
GCCTTATCTACGTTAACCCGGAAGGGCCG	-1.02605
GCCTTGAGATCCCCTTTCAGGGCGGAGTA	2.8544
GCCTTTCGTTTTATTTGATGCCTGGATTA	1.50853
GCGACAATCTATCGATTGTACGGGAAGCC	-2.11841
GCGCACGAGGGAGCTTCCAGGGGGAAACG	-1.98939
GCGCAGCGGTCGGGCTGAACGGGGGGTTC	0.8906
GCGCATCAACAATATTTTCACCTGAATCA	3.19264
GCGCGGCAGCGGCATCCCATGTAGGGGCC	-2.24323
GCGCTTCAATCGGCGCGGCTTCCGGATCG	-2.04647
GCGGATGCTATCACCTCCGGGCTGGAAGT	-2.35072
GCGGCCGCTCGAGCATGCATCTAGAGGGC	-2.11941
GCGTTGCCAATGATGTTACAGATGAGATG	3.7282
GCTAATGAGCTGTTCGAAGGCCGGGATCG	-2.54211
GCTACCTTTGGCAATATGGGGATGAACGA	-2.74204
GCTCCAAGCTGGGCTGTGTGCACGAACCC	-2.62944
GCTCGAGCGGCCGCCAGTGTGATGGATAT	1.17398
GCTGATAGAGCGGTTGCGGCAACGGGTCC	1.63756
GCTGCCGCGCCGTGGGTTTTACCGAGGGT	-3.27235
GCTTACATAAACAGTAATACAAGGGGTGT	3.47461
GCTTCCGGATCGGCCCCTACATGGGATGC	1.53027
GCTTGGAGCGAACGACCTACACCGAACTG	-1.80246
GGAAAACAGCATTCCAGGTATTAGAACAG	-0.295386
GGAAAGCATCCCGTATTGACGCCGGGCAA	-3.4691
GGAAATGACGGTACTGGTTGGCGGGATGC	1.68149
GGAACCAAACACCAGATCGGCGCGGGTCG	2.94628
GGAACCAACTTTGACGGCAGCCAGAACGG	-2.46545
GGAAGCCCACCGACGACGCTAATGAGCTG	2.94117
GGACAGGTATCCGGTAAGCGGCAGGGTCG	3.27988
GGAGCATTTCTAAACGTCGTATAGGAGCA	0.39248
GGATAAGGCGCAGCGGTCGGGCTGAACGG	-2.67079
GGCACTCAACCAAGTCATTCTGAGAATAG	3.49509
GGCCGCTCGAGCATGCATCTAGAGGGCCC	2.85249
GGCGCAGCGGTCGGGCTGAACGGGGGGTT	-2.03297
GGCGTTGACATCCCAGTCGCGCTGAGGCG	-1.87774
GGCTATAAAAGGTTGAATAAGTGGAAAGC	-3.06908
GGCTGGCCTGTTGAACAAGTCTGGAAAGA	-3.00446
GGCTTCCGGATCGGCCCCTACATGGGATG	-2.30659
GGGTGTTATGAGCCATATTCAACGGGAAA	-2.24167
GGTATCCGGTAAGCGGCAGGGTCGGAACA	-2.25429
GGTCGCCGCATACACTATTCTCAGAATGA	3.14085
GGTCGGAACAGGAGAGCGCACGAGGGAGC	-1.63996
GGTGAGCCAGTGTGACTCTAGTAGAGAGC	1.91266
GGTGAGTAACCATGCATCATCAGGAGTAC	3.23682
GGTGAGTTTTCTCCTTCATTACAGAAACG	2.88324
GGTGTTATGAGCCATATTCAACGGGAAAC	-3.4116
GGTTACTCACCACTGCGATCCCCGGGAAA	-2.07296
GGTTCGTGCACACAGCCCAGCTTGGAGCG	-2.84859
GGTTGGCGGGATGCGTGTGCTGGGAACCA	-1.79677
GTACCAAGCTTGATGCATAGCTTGAGTAT	2.81356
GTACCTTTTGCGCCGGGCCGGGTGGATGC	3.36431
GTAGGCGGTGCTACAGAGTTCTTGAAGTG	-2.36685
GTATCCGGTAAGCGGCAGGGTCGGAACAG	-1.30292
GTATTTGGTATCTGCGCTCTGCTGAAGCC	1.68042
GTCACACTGGCTCACCTTCGGGTGGGCCT	0.153313
GTCAGAGGTGGCGAAACCCGACAGGACTA	-3.06799
GTCGATTTTTGTGATGCTCGTCAGGGGGG	-2.0355
GTCGGAACAGGAGAGCGCACGAGGGAGCT	-2.12014
GTCGGAATCGCAGACCGATACCAGGATCT	-3.22883
GTCTGGGAACCGGATCTGGATGTGAACTG	0.364054
GTGCACACAGCCCAGCTTGGAGCGAACGA	-2.92546
GTGCGACAATCTATCGATTGTACGGGAAG	1.93194
GTGGCCTAACTACGGCTACACTAGAAGAA	-2.28087
GTGGCGATAAGTCGTGTCTTACCGGGTTG	3.10911
GTGTAGGTCGTTCGCTCCAAGCTGGGCTG	-0.175715
GTGTTATGAGCCATATTCAACGGGAAACG	1.89195
GTTAAAAGGACAATTACAAACAGGAATCG	3.41199
GTTACTCACCACTGCGATCCCCGGGAAAA	-2.15
GTTAGACTACTCCGCCCTGAAAGGGGATC	3.68674
GTTATCAAGTGAGAAATCACCATGAGTGA	3.23237
GTTATGCATTCGTGATTGCGCCTGAGCGA	-2.80227
GTTCGTGCACACAGCCCAGCTTGGAGCGA	-2.81826
GTTGTATTGATGTTGGACGAGTCGGAATC	0.792061
GTTTTCCCGGGGATCGCAGTGGTGAGTAA	3.01741
TAACCATGCATCATCAGGAGTACGGATAA	2.59676
TAAGCGGCAGGGTCGGAACAGGAGAGCGC	-0.951662
TACCAGGATCTTGCCATCCTATGGAACTG	2.4673
TACCTGGAATGCTGTTTTCCCGGGGATCG	-2.94732
TACCTGTCCGCCTTTCTCCCTTCGGGAAG	-0.451644
TACGACTCACTATAGGGCGAATTGGGCCC	-3.18479
TACGGATAAAATGCTTGATGGTCGGAAGA	-2.67222
TACGTATAGGCTGCGCAACTGTTGGGAAG	-1.36008
TAGAAGAATATCCTGATTCAGGTGAAAAT	1.48992
TAGACGCGGATGCCCAGGCAACCGAAACC	2.07031
TAGAGTCACACTGGCTCACCTTCGGGTGG	3.58215
TAGCGAGATGGTTTCGGTTGCCTGGGCAT	-3.01439
TAGCGCGAATAGCGGCGGCGGCAGAAAGT	-2.31168
TAGTAACGGCCGCCAGTGTGCTGGAATTC	1.72476
TATAAACGCAGAAAGGCCCACCCGAAGGT	-2.54017
TATCTCAGCGATCTGTCTCCGCGGAAATG	0.37061
TATGAGAAAGCGCCACGCTTCCCGAAGGG	-2.50082
TATGGTATTGATAATCCTGATATGAATAA	3.13603
TATTTGATGCCTGGATTAACAGAGAAACC	-1.18303
TCAAAAATAAGGTTATCAAGTGAGAAATC	1.46262
TCACGTTAAGGGATTTTGGTCATGAGATT	1.52388
TCAGCAATCGGTTCAAGCAGCGAGAACAT	-1.74911
TCAGGATATTCTTCTAATACCTGGAATGC	2.33135
TCATGACCAAAATCCCTTAACGTGAGTTT	2.77914
TCCACTGAGCGTCAGACCCCGTAGAAAAG	-1.76675
TCCATAGGCTCCGCCCCCCTGACGAGCAT	2.05531
TCCGAAGGTAACTGGCTTCAGCAGAGCGC	-0.949068
TCCGTACCTTCGGTTTCGGCGCCGGGCGT	-3.05115
TCCTGGCCGGATAACGTCAGCCTGGATAA	0.19208
TCGACGCTCAAGTCAGAGGTGGCGAAACC	1.84282
TCGATTTTTGTGATGCTCGTCAGGGGGGC	-1.09878
TCGCCGCCGCGGAAAGTAGACGCGGATGC	3.67907
TCGCGCTACCTTTGGCAATATGGGGATGA	3.22836
TCGGAACAGGAGAGCGCACGAGGGAGCTT	-1.66047
TCGGGTTTCGCCACCTCTGACTTGAGCGT	-2.4581
TCGTCAGGGGGGCGGAGCCTATGGAAAAA	-2.29087
TCGTCTCGCTCAGGCGCAATCACGAATGC	2.22244
TCGTGATTGCGCCTGAGCGAGACGAAATA	2.24836
TCTACGGGGTCTGACGCTCAGTGGAACGA	-2.94634
TCTATTGATGGTCGTGGCGGCGCGGGTCG	2.50555
TCTGCTGAAGCCAGTTACCTTCGGAAAAA	-0.11694
TGAAAGCGGCGATCGCTGCATCCGGGCTT	2.1586
TGAGAATAGTGTATGCGGCGACCGAGTTG	3.38048
TGAGCCAGTGTGACTCTAGTAGAGAGCGT	1.26833
TGAGTGACGACTGAATCCGGTGAGAATGG	2.42802
TGATAACCTTATTTTTGACGAGGGGAAAT	-3.16488
TGCAATGTAACATCAGAGATTTTGAGACA	0.712365
TGCAGTTTCATTTGATGCTCGATGAGTTT	3.08275
TGCATTCGTGATTGCGCCTGAGCGAGACG	2.54803
TGCCAGCGCTTCAGGGTGTCGGTGAGTCA	2.73945
TGCCGCGCCGTGGGTTTTACCGAGGGTAT	2.81907
TGCGACAATCTATCGATTGTACGGGAAGC	-3.02714
TGCGGATCGTTAAGGAAACGACGGGAAAT	-1.56387
TGCGTCCAGACCACTTCCAGCCCGGAGGT	-2.48999
TGCTCGATGAGTTTTTCTAATCAGAATTG	2.5632
TGCTCTTGCCCGGCGTCAATACGGGATGC	1.6432
TGCTGATTTATATGGGTATAAATGGGCTC	1.51946
TGCTGGCGGGCGTGGTCGGTATCGAGCAG	-2.18015
TGCTTACATAAACAGTAATACAAGGGGTG	2.20324
TGGCGGCCGTTACTAGTGGATCCGAGCTC	-2.31266
TGGCTGGCCTGTTGAACAAGTCTGGAAAG	-2.97855
TGGGACCAAAAGCGCGTTACATCGGACCG	-2.23372
TGGTCAGACTAAACTGGCTGACGGAATTT	3.36152
TGGTGAGTAACCATGCATCATCAGGAGTA	-0.0515803
TGGTTGGCGGGATGCGTGTGCTGGGAACC	-1.24403
TGGTTGGCTTACGTTTTTTCGACGGATCG	-3.21617
TGTAATACGACTCACTATAGGGCGAATTG	3.56526
TGTAATGAAGGAGAAAACTCACCGAGGCA	2.99536
TGTACGGGAAGCCCGATGCGCCAGAGTTG	3.32084
TGTGAATCGGTCAGCAGCGCCTTGAGATC	2.37232
TGTTAAAAGGACAATTACAAACAGGAATC	0.220565
TGTTGGAATTTAATCGCGGCCTCGAGCAA	-2.20441
TTAAATCAATCTAAAGTATATATGAGTAA	3.77625
TTAACGTGAGTTTTCGTTCCACTGAGCGT	-2.37374
TTAATCCAGGCATCAAATAAAACGAAAGG	-3.20341
TTACCGGATAAGGCGCAGCGGTCGGGCTG	-1.92539
TTACTCACCACTGCGATCCCCGGGAAAAC	-1.51625
TTAGAAGAGATCCAGAAAACGACGAATAA	3.58592
TTAGACTACTCCGCCCTGAAAGGGGATCT	-2.02051
TTATCTTGTGCAATGTAACATCAGAGATT	3.87033
TTCAGAAACAACTCTGGCGCATCGGGCTT	-2.579
TTCGCGCTACCTTTGGCAATATGGGGATG	2.17205
TTCTACGGGGTCTGACGCTCAGTGGAACG	2.03969
TTGAGACACAACGTGGCTTTGTTGAATAA	3.02834
TTGATAACCTTATTTTTGACGAGGGGAAA	-2.94363
TTGATGCGAGTGATTTTGATGACGAGCGT	-1.36206
TTGCAAGCAGCAGATTACGCGCAGAAAAA	-2.8527
TTGCATATGTTACACAGGAGTCTGGACTT	-3.01662
TTGCTCTTGCCCGGCGTCAATACGGGATG	2.40489
TTGGACTCAAGACGATAGTTACCGGATAA	0.844872
TTGGCGCGGATGCTATCACCTCCGGGCTG	2.58223
TTGGGCCCTCTAGATGCATGCTCGAGCGG	-1.1663
TTGTATTGATGTTGGACGAGTCGGAATCG	2.60155
TTGTCGGTGAACGCTCTCTACTAGAGTCA	3.49453
TTGTGATGCTCGTCAGGGGGGCGGAGCCT	-2.42521
TTTATAGCCTAAACGTCGTATAGGAGCAT	2.96436
TTTATTTGATGCCTGGATTAACAGAGAAA	-1.22965
TTTGAAAAAGCCGTTTCTGTAATGAAGGA	-2.50599
TTTGGTCATGAGATTATCAAAAAGGATCT	-3.17878
TTTGTGATGCTCGTCAGGGGGGCGGAGCC	-0.0392727
TTTTAATTTAAAAGGATCTAGGTGAAGAT	1.70546
TTTTATAGCCTAAACGTCGTATAGGAGCA	0.0628274
