# Supplementary material for: Machine learning reveals sequence and methylation determinants of SaCas9–PAM interactions in bacteria
Source: Nucleic Acids Res. 2026 Jan 15;54(2):gkaf1520. doi: 10.1093/nar/gkaf1520 (PMC12805903; doi:10.1093/nar/gkaf1520)
Supplement: gkaf1520_Supplemental_Files [file gkaf1520_supplemental_files.zip › TableS5.xlsx]

## Sheet: Nanopore sequencing summary
sgRNAlongtarget	observed activity score	sgRNAplusNNGRRNNN	sgRNA	Start_Position	End_Position	Strand	methylated positions	type of methylation (a,m6A; m,m5C; 21839,m4C)	methylation
GCGCTAAGCAAAAAAAATCGGGATCCGCGACGTGGATCCCGATTTTGCCTGTATAAGGAAAGAGATG	-3.45085	AAAAAAATCGGGATCCGCGACGTGGATCC	AAAAAAATCGGGATCCGCGAC	4541487	4541515	-	13,26	a,a	y
GGAAGAGCTGAAAAAAATCGTGCGCGTTATGAAGAAACTGGATGAGGATGCGCCGCATGAGGTTATG	4.15715	AAAAAAATCGTGCGCGTTATGAAGAAACT	AAAAAAATCGTGCGCGTTATG	4604800	4604828	+			n
CGTGAAATGAAAAAAACACCTTTAAATGTTTTAGAACAAAAAGCAAAAGAAATCAGTCGGAATATAT	-5.6852	AAAAAACACCTTTAAATGTTTTAGAACAA	AAAAAACACCTTTAAATGTTT	4627894	4627922	-			n
CATCGATCTGAAAAAACACTATCCGGTGAAGAAGGGGCTGTTTTCTGCTGAACGGCTGGTAAAAGCG	3.36778	AAAAAACACTATCCGGTGAAGAAGGGGCT	AAAAAACACTATCCGGTGAAG	4503237	4503265	+			n
CCTGTCCGGTAAAAAACCATCCTGGCCAGTTCCGGGTTTTTAAGGAGAAAAACATGTCTATTGGTAA	7.3569	AAAAAACCATCCTGGCCAGTTCCGGGTTT	AAAAAACCATCCTGGCCAGTT	4564689	4564717	-	12	m	y
AATAACCCGGAAAAAACCGTCTGCTTCCAGAACGAGCATATTCCATTGATGGAATCGTATCGTGAAG	-5.66159	AAAAAACCGTCTGCTTCCAGAACGAGCAT	AAAAAACCGTCTGCTTCCAGA	4573751	4573779	+			n
TGGACGTTACAAAAAACCTTATTTCCCGGAAGCGGAGCTGTATCACTTTGCGCAAAAGGCGCAGAAC	1.28331	AAAAAACCTTATTTCCCGGAAGCGGAGCT	AAAAAACCTTATTTCCCGGAA	4691737	4691765	+			n
GCGTCTGCTGAAAAAACTGAAAACCGATATGCTGAACACCATCGAATATGCGCCTGTCTGGATCATT	-1.74789	AAAAAACTGAAAACCGATATGCTGAACAC	AAAAAACTGAAAACCGATATG	4555259	4555287	-			n
ATAATTCGACAAAAAAGATCATAAAGAACGGGCGGGGTTGCTGGAGCAAACCCCCGGGTGCTGTTGT	4.92575	AAAAAAGATCATAAAGAACGGGCGGGGTT	AAAAAAGATCATAAAGAACGG	4553229	4553257	+	8	a	y
GTTGCCTCATAAAAAAGCGCATTTCTGCTGTCGGGAAGATTGAGATACAGCGTATTAGGTGATAGAA	-5.64768	AAAAAAGCGCATTTCTGCTGTCGGGAAGA	AAAAAAGCGCATTTCTGCTGT	4533903	4533931	-			n
TATAGCGCATAAAAAAGGGTGACTCCGCACCCTGGATAACACTTTGGCAAATTTTTGCGAAGATTCC	4.22394	AAAAAAGGGTGACTCCGCACCCTGGATAA	AAAAAAGGGTGACTCCGCACC	4637561	4637589	-	22	m	y
ATAACCCGTTAAAAAAGTAATAAAGAGGTTATCGGGCCAAAACGGCCCGATTTTAATTATTTTTCAG	0.46058	AAAAAAGTAATAAAGAGGTTATCGGGCCA	AAAAAAGTAATAAAGAGGTTA	4589199	4589227	+			n
TCCTCTGTTCAAAAAATATGAACAAGTACAGAGGAGCCGCTCAGCCTTATCGGGCAAGGGTAATGGT	-0.807713	AAAAAATATGAACAAGTACAGAGGAGCCG	AAAAAATATGAACAAGTACAG	4631400	4631428	-			n
AATATCGATAAAAAAATCAGGATAGTGCGCGTAGAGATCGTGCACCGTAACGTTGCTGAGCTGCATG	4.94576	AAAAAATCAGGATAGTGCGCGTAGAGATC	AAAAAATCAGGATAGTGCGCG	4721972	4722000	-	27	a	y
TCATCTGAGTAAAAAATCAGGGGTTAGTTATACGGACTGGCACAGCAAAATGCCAGTCGCGGAGGGC	-1.46133	AAAAAATCAGGGGTTAGTTATACGGACTG	AAAAAATCAGGGGTTAGTTAT	4671567	4671595	+			n
GACCAGCAGCAAAAAATCCTCACTCTCGCCCGCGAAGCGCAGTTCGAACAGCGCAAGTTGTGGAATG	6.28837	AAAAAATCCTCACTCTCGCCCGCGAAGCG	AAAAAATCCTCACTCTCGCCC	4596980	4597008	+			n
TCAGCATGAAAAAAAATCGCGCTTTTCTGAAGTGGGCAGGGGGGAAGTACCCTCTGCTGGATGATAT	-2.67645	AAAAAATCGCGCTTTTCTGAAGTGGGCAG	AAAAAATCGCGCTTTTCTGAA	4691328	4691356	+			n
TATGTCTGTCAAAAAATTAATCAGCTGTTGAATGAATGAAAAAAGTGAAAGCATCCAGGTTAAATTT	5.79109	AAAAAATTAATCAGCTGTTGAATGAATGA	AAAAAATTAATCAGCTGTTGA	4614165	4614193	-			n
ATGACGAGGTAAAAAATTTCCCGCTCCAGCACTGGGTACGCAGTACCGTGATTGCCGGCGGCTCGCT	3.23578	AAAAAATTTCCCGCTCCAGCACTGGGTAC	AAAAAATTTCCCGCTCCAGCA	4679689	4679717	-			n
AGCCTGCTGGAAAAACACGGCTGGCTGGCGGATGAGGCCTGGATTTACGTGGAAAGCGAAGTGGAAA	-4.49757	AAAAACACGGCTGGCTGGCGGATGAGGCC	AAAAACACGGCTGGCTGGCGG	4603038	4603066	-			n
ATCGATCTGAAAAAACACTATCCGGTGAAGAAGGGGCTGTTTTCTGCTGAACGGCTGGTAAAAGCGC	0.772976	AAAAACACTATCCGGTGAAGAAGGGGCTG	AAAAACACTATCCGGTGAAGA	4503238	4503266	+			n
AACTCTACACAAAAACAGAAACAAAACCGGGAGGGGGATGATGTCTCAGCCAACAAAGGTGTTGCTG	-0.890284	AAAAACAGAAACAAAACCGGGAGGGGGAT	AAAAACAGAAACAAAACCGGG	4721828	4721856	+			n
AACCGCGGACAAAAACAGGACGTTTCGCGAAGGGGAAGCGGATGGCGGAGATGCCGCCATCCGGCAA	-2.58107	AAAAACAGGACGTTTCGCGAAGGGGAAGC	AAAAACAGGACGTTTCGCGAA	4676452	4676480	+			n
GAGCTGGTAAAAAAACAGGGATACGTCAGTACAGAGGAGCTGGTGGAGCATTTTTCCGTCAGCCCGC	4.21732	AAAAACAGGGATACGTCAGTACAGAGGAG	AAAAACAGGGATACGTCAGTA	4650376	4650404	+			n
TGAAAACATGAAAAACATCTGGCTCAACGGCGTGGGCGTCAACAGTGCGCCGTTCTGGCGGATGATG	-3.95256	AAAAACATCTGGCTCAACGGCGTGGGCGT	AAAAACATCTGGCTCAACGGC	4622809	4622837	+			n
CGGGGTATGGAAAAACCACTCTTGTTTCACAATGGGCCGCAGGCAAGAGCGACCTCGGCTGGTATTC	-1.20572	AAAAACCACTCTTGTTTCACAATGGGCCG	AAAAACCACTCTTGTTTCACA	4653681	4653709	-			n
AAATCATTACAAAAACCCACCATTCTGCATGTTGAAACGGTCGCCCGGTCGCGGCTGTTCAGCGTTG	3.09308	AAAAACCCACCATTCTGCATGTTGAAACG	AAAAACCCACCATTCTGCATG	4681043	4681071	+			n
CAGCAGGAACAAAAACCCGAAGAACAGCAGCTTGAAGAAGAACAACGCCCGGCAGAAACGTCGGTTG	-2.99603	AAAAACCCGAAGAACAGCAGCTTGAAGAA	AAAAACCCGAAGAACAGCAGC	4603685	4603713	+			n
TGATCGAGTAAAAAACGACCGCGCCGCGAAACCGGAAAAGCCTGCTCAATCTCGATACTGTTTTCTG	-3.90764	AAAAACGACCGCGCCGCGAAACCGGAAAA	AAAAACGACCGCGCCGCGAAA	4609184	4609212	+			n
CAGCGTGATAAAAAACGACCGCTGTTGCAGGTAGAAGCGCCGCCTCGCGAGGTTCTGGAAGCATTGG	0.457416	AAAAACGACCGCTGTTGCAGGTAGAAGCG	AAAAACGACCGCTGTTGCAGG	4688501	4688529	+			n
ATAATAGCAAAAAAACGCGCCCCTGGTAACATTGAATAAACAATTTACAGTGATACATATAACATTA	4.37895	AAAAACGCGCCCCTGGTAACATTGAATAA	AAAAACGCGCCCCTGGTAACA	4648863	4648891	+	13	m	y
TGGCGGTTAAAAAAACGGCCTCCGCAGACACCTGAGGAGGCCGCTTCATCAGCGCAGAACGTTACTG	0.655748	AAAAACGGCCTCCGCAGACACCTGAGGAG	AAAAACGGCCTCCGCAGACAC	4592364	4592392	+			n
CAGCGCGGTAAAAAACTGGTGGTGCAGATGGTCGAAACCTTCCAGGCAGGCGTGAAGCCGACCTTCG	1.45581	AAAAACTGGTGGTGCAGATGGTCGAAACC	AAAAACTGGTGGTGCAGATGG	4712954	4712982	+			n
GCCGAGCTGGAAAAAGACCAGCACCGACACGCGGAACGAAACCCAGATAGCCAGCGTGGCGACGATA	-4.09088	AAAAAGACCAGCACCGACACGCGGAACGA	AAAAAGACCAGCACCGACACG	4504453	4504481	+			n
TAATTCGACAAAAAAGATCATAAAGAACGGGCGGGGTTGCTGGAGCAAACCCCCGGGTGCTGTTGTA	4.55668	AAAAAGATCATAAAGAACGGGCGGGGTTG	AAAAAGATCATAAAGAACGGG	4553230	4553258	+	7	a	y
GAAAGCGCAGAAAAAGCAGCAGCGCCATCAGCGGAAGCAACCACTGCAGGCTGTTATGCGCCAGCCC	3.18686	AAAAAGCAGCAGCGCCATCAGCGGAAGCA	AAAAAGCAGCAGCGCCATCAG	4585887	4585915	+			n
TACGATCCGGAAAAAGCCAAAGCGCTGCTGAAAGAGGCGGGTCAGGATAAAGGCTTTACCGTTGAGC	5.2623	AAAAAGCCAAAGCGCTGCTGAAAGAGGCG	AAAAAGCCAAAGCGCTGCTGA	4499547	4499575	+			n
GAAGGGGCGGAAAAAGCCAGCGCCCGCGCGTCTGAAACGCTGAAAGCGGTATATGAAGCGATTGGTT	3.26213	AAAAAGCCAGCGCCCGCGCGTCTGAAACG	AAAAAGCCAGCGCCCGCGCGT	4694529	4694557	+			n
GGAAGGGGATAAAAAGCCGATGCAGGGGCGGGCGGATATCCAGGCGCGCCGTCTGAAGCTGAAAGAG	4.30578	AAAAAGCCGATGCAGGGGCGGGCGGATAT	AAAAAGCCGATGCAGGGGCGG	4529405	4529433	+			n
TTGCCTCATAAAAAAGCGCATTTCTGCTGTCGGGAAGATTGAGATACAGCGTATTAGGTGATAGAAG	-4.25265	AAAAAGCGCATTTCTGCTGTCGGGAAGAT	AAAAAGCGCATTTCTGCTGTC	4533902	4533930	-			n
CGGGCCTGCGAAAAAGCTGGTTACTGCACCGCCGGAATATCCGTCACTTCCGGATGCGCCTCATCCG	1.56329	AAAAAGCTGGTTACTGCACCGCCGGAATA	AAAAAGCTGGTTACTGCACCG	4525930	4525958	-			n
GCCTTCCTGCAAAAAGTGATGAAGGAAGGGGCGGAAAAAGCCAGCGCCCGCGCGTCTGAAACGCTGA	-3.71185	AAAAAGTGATGAAGGAAGGGGCGGAAAAA	AAAAAGTGATGAAGGAAGGGG	4694505	4694533	+			n
AAAGCGCTGCAAAAATACCTTACCGTCTTTAGCGAAGGCGACAGCGTGGAGGCGGCGCGCGGTAATC	2.70305	AAAAATACCTTACCGTCTTTAGCGAAGGC	AAAAATACCTTACCGTCTTTA	4517826	4517854	+			n
GGCACCGGCAAAAAATACGCCCTGCGCAACGGTGAATATGTGGACGCTTATTTTATGGCGCGGGTGA	5.46833	AAAAATACGCCCTGCGCAACGGTGAATAT	AAAAATACGCCCTGCGCAACG	4629428	4629456	-			n
ACGGTTTTCCAAAAATAGTATTAAGGAGTGAAAGGGTATTACCCGAAGGGTAAAATAAGAATTCGCC	5.19996	AAAAATAGTATTAAGGAGTGAAAGGGTAT	AAAAATAGTATTAAGGAGTGA	4534714	4534742	-			n
TCTCGAAATTAAAAATCTCATCATCAGCACGTTGAATCTGGACGAACTGTCGCCAGACGACATCGAC	6.48884	AAAAATCTCATCATCAGCACGTTGAATCT	AAAAATCTCATCATCAGCACG	4586498	4586526	-			n
CATTGTATTTAAAAATGCCAGATTTAATTCCTGGGAGAGTTCGTCCAATGCCTTACTTCACCCGCGC	-5.5498	AAAAATGCCAGATTTAATTCCTGGGAGAG	AAAAATGCCAGATTTAATTCC	4629353	4629381	+	21	m	y
CGCCGAACAGAAAAATGCGCACTTTTTCCCCGCGGGTCATCTGCGGGCCCTCTTTCGGCAGCGTGGC	4.73392	AAAAATGCGCACTTTTTCCCCGCGGGTCA	AAAAATGCGCACTTTTTCCCC	4602695	4602723	+			n
CTGGGGTTGCAAAAATGTGCTTCCCGCTTCCCGGGAAGAGGCTGTCAATAACGGCAGCAGCCTTTAA	-2.57836	AAAAATGTGCTTCCCGCTTCCCGGGAAGA	AAAAATGTGCTTCCCGCTTCC	4708539	4708567	+			n
CCACATCGGTAAAACAAAAACGGCGCGCTACCGGGGTAACGCGCCGTTTCCGACGGGATTAACGCGT	4.87815	AAAACAAAAACGGCGCGCTACCGGGGTAA	AAAACAAAAACGGCGCGCTAC	4707794	4707822	+			n
CTGCGATTTGAAAACACTGAAGCTGGAGTCGGGGAGTTTTATCGAAGAACAGCTGCGGGCTTATTAT	5.02019	AAAACACTGAAGCTGGAGTCGGGGAGTTT	AAAACACTGAAGCTGGAGTCG	4665697	4665725	-			n
ACTCTACACAAAAACAGAAACAAAACCGGGAGGGGGATGATGTCTCAGCCAACAAAGGTGTTGCTGC	2.75733	AAAACAGAAACAAAACCGGGAGGGGGATG	AAAACAGAAACAAAACCGGGA	4721829	4721857	+			n
GAACCCATGTAAAACAGCGATGAGATAACATAGGAAACCAGCAGCGCCGGGATCATCACCGCGAAAA	6.06629	AAAACAGCGATGAGATAACATAGGAAACC	AAAACAGCGATGAGATAACAT	4593440	4593468	+			n
ACCGCGGACAAAAACAGGACGTTTCGCGAAGGGGAAGCGGATGGCGGAGATGCCGCCATCCGGCAAT	2.40107	AAAACAGGACGTTTCGCGAAGGGGAAGCG	AAAACAGGACGTTTCGCGAAG	4676453	4676481	+			n
GGAAAAAATGAAAACATTTACGCTTCGCTATCCGGAGTCATTTGGCGAACGTTTAAGTTCCGCGGCG	4.41747	AAAACATTTACGCTTCGCTATCCGGAGTC	AAAACATTTACGCTTCGCTAT	4566612	4566640	+			n
AAAATTCGCAAAAACATTTCCCGGTGCTTAAGCGGAATAGACGGATTCTGGAAAAACTAAGCGCTTT	2.80644	AAAACATTTCCCGGTGCTTAAGCGGAATA	AAAACATTTCCCGGTGCTTAA	4656187	4656215	+			n
GGCGCTGTCGAAAACCACGGAAAGCGAGTAGATGAAGATGCCGTGGATAATCATCAAAAAGTAGATA	4.19562	AAAACCACGGAAAGCGAGTAGATGAAGAT	AAAACCACGGAAAGCGAGTAG	4505209	4505237	+			n
CGATCCGTATAAAACCCAGCAGCAGGTGCCGCAGGGCGTACAGATGACGGACGACTTTGAGCGCATT	-3.63561	AAAACCCAGCAGCAGGTGCCGCAGGGCGT	AAAACCCAGCAGCAGGTGCCG	4565088	4565116	-			n
CTATTTCCTGAAAACCCTCCAGGAGCAGTATCCGAACGATACCAGCCTGCTGGGGCGCGCTTCGATT	-2.00862	AAAACCCTCCAGGAGCAGTATCCGAACGA	AAAACCCTCCAGGAGCAGTAT	4645923	4645951	+	10	m	y
TATCGTTCTGAAAACCGCCGATTTATGCGCAGCGGAAGATGAATGCGTCCGTCTCAAAAACGCGCTG	-3.19852	AAAACCGCCGATTTATGCGCAGCGGAAGA	AAAACCGCCGATTTATGCGCA	4679199	4679227	-			n
GCTGGTGCTGAAAACCGCCTGTGCGCGGGTGGTGGAGCTGCTGATGCTGCTGATTTCGCTGATCATC	-3.71926	AAAACCGCCTGTGCGCGGGTGGTGGAGCT	AAAACCGCCTGTGCGCGGGTG	4597476	4597504	+			n
CATCGGCGGTAAAACCGGCACCACCAACAGTTCGAAAGACGCTTGGTTCTCCGGCTACGGCCCGGGA	-3.37948	AAAACCGGCACCACCAACAGTTCGAAAGA	AAAACCGGCACCACCAACAGT	4682246	4682274	-			n
CGGACACCTGAAAACCGGCGGCGAGCTGGACTGGGAAAACCTGGCGGCGGAAAAGCAGACGCTGGTG	-4.18959	AAAACCGGCGGCGAGCTGGACTGGGAAAA	AAAACCGGCGGCGAGCTGGAC	4695356	4695384	-			n
TGTGCAAAAGAAAACCGGTAAGAAAATTAAGCCGGAAGAGTTTAAAGCCGTGCGCACCGTGCAGGAT	-5.04568	AAAACCGGTAAGAAAATTAAGCCGGAAGA	AAAACCGGTAAGAAAATTAAG	4586097	4586125	-			n
TACACTTGGGAAAACCTCTGCCAGCCGCTTGCCGAAGTTGATGATGTGCTGGGGCGGATTTTCTCCC	2.71804	AAAACCTCTGCCAGCCGCTTGCCGAAGTT	AAAACCTCTGCCAGCCGCTTG	4548663	4548691	+			n
GATCGAGTAAAAAACGACCGCGCCGCGAAACCGGAAAAGCCTGCTCAATCTCGATACTGTTTTCTGC	-3.85973	AAAACGACCGCGCCGCGAAACCGGAAAAG	AAAACGACCGCGCCGCGAAAC	4609185	4609213	+			n
ATGACGCAGGAAAACGACGTAAAACGCCCGGTAGAGGAACTCGAACACCAGCCGATCCGTAAAGTCG	0.971622	AAAACGACGTAAAACGCCCGGTAGAGGAA	AAAACGACGTAAAACGCCCGG	4532824	4532852	-			n
GGATAAAGCCAAAACGCAGCTGCGTTTTTAGCGGGACAATTTCCATCAGCCAGGCGTTGAGGAAGAT	-5.09681	AAAACGCAGCTGCGTTTTTAGCGGGACAA	AAAACGCAGCTGCGTTTTTAG	4701567	4701595	+			n
CTGGCCTATGAAAACGCAGTGCGCAAAATGCCGGAATGGCAGGTTTACGACGGTCTGCATACGCTGC	0.00221626	AAAACGCAGTGCGCAAAATGCCGGAATGG	AAAACGCAGTGCGCAAAATGC	4575640	4575668	-			n
CATTGAAATTAAAACGCATCAGCTTTAGCATGTGAATCAATTCTGCTGGCAGGATGCGTTGCAAAAA	5.29958	AAAACGCATCAGCTTTAGCATGTGAATCA	AAAACGCATCAGCTTTAGCAT	4509628	4509656	+			n
ACTGAGCGGAAAAACGCTCAGTTTTGCGGCATTGAGCGCGCTGGAGGCCATGCTGCGCGGTTCGCAG	-4.03498	AAAACGCTCAGTTTTGCGGCATTGAGCGC	AAAACGCTCAGTTTTGCGGCA	4685694	4685722	+			n
GCTGGACGGCAAAACGCTCGGCCTAATCGGCGTGGGCAATATCGGCTCCCGCGTCGCCCTGAAAGCC	-2.82251	AAAACGCTCGGCCTAATCGGCGTGGGCAA	AAAACGCTCGGCCTAATCGGC	4565187	4565215	-			n
ACCAGCGAAGAAAACGGCCAGATGCGTCTGGAGGAGATCGAGCGTCAGGGGCTGTTCCTGCAACGGA	2.97997	AAAACGGCCAGATGCGTCTGGAGGAGATC	AAAACGGCCAGATGCGTCTGG	4652938	4652966	-	27	a	y
ATTCGCGAGAAAAACGGCCAGCCGCTGCGCGTTGAGCTGGCGTTTATCGGCACCGATGCGCTGAGCA	-3.15177	AAAACGGCCAGCCGCTGCGCGTTGAGCTG	AAAACGGCCAGCCGCTGCGCG	4571256	4571284	-			n
GAGATGCAGAAAAACGGCGGGCTTATCAGCAAAGAGGATTTAGCCAGCTACCAGGCGGTGGAGCGCA	1.02601	AAAACGGCGGGCTTATCAGCAAAGAGGAT	AAAACGGCGGGCTTATCAGCA	4626548	4626576	+			n
CCCGGCGCGCAAAACGGTCAGCTGTATAAATATGAGATGATCGACGCCAACGGCAATCTGCGCGTAA	5.23654	AAAACGGTCAGCTGTATAAATATGAGATG	AAAACGGTCAGCTGTATAAAT	4638369	4638397	+	30	a	y
ATGGAACAGCAAAACGGTGCAAAACATAAAAACGAACACCATGACAACGGCCGCGACCATCGCCATC	-2.66955	AAAACGGTGCAAAACATAAAAACGAACAC	AAAACGGTGCAAAACATAAAA	4520838	4520866	-			n
CCAGGGCACAAAAACGTCCGGCGTAATCAGGCAGAAGAAAAACAGCAGGAAGGAGGCGACGATCAGC	-2.8051	AAAACGTCCGGCGTAATCAGGCAGAAGAA	AAAACGTCCGGCGTAATCAGG	4680027	4680055	+			n
CTGCTCGTTAAAAACGTTAGTTTTCCGCGAGTTGGGCTTTGGCGACGGCTTCGCCCGTTTCGGCGCG	-2.32096	AAAACGTTAGTTTTCCGCGAGTTGGGCTT	AAAACGTTAGTTTTCCGCGAG	4605892	4605920	-			n
ATCATCCGTAAAAACTACGGCTGGGCGACGGTGGGATTCACCGTGACGGCGGTATATACCCTGCAAT	2.4797	AAAACTACGGCTGGGCGACGGTGGGATTC	AAAACTACGGCTGGGCGACGG	4706398	4706426	-			n
CGATGCTGGAAAAACTGATCGCGCCGGGTGACTGGGTGGTATTAGAGGGGAATAACCAGAAGCAGGC	4.57056	AAAACTGATCGCGCCGGGTGACTGGGTGG	AAAACTGATCGCGCCGGGTGA	4711848	4711876	+	8	a	y
CAGAAAGCACAAAACTTAATCACCAGATGTTGCGAAATATTAAGAGGGTTATTCTGGCTTCCTGCGT	3.80745	AAAACTTAATCACCAGATGTTGCGAAATA	AAAACTTAATCACCAGATGTT	4498128	4498156	+			n
CAACAGCTGTAAAACTTCATCGTTGCCCTGTGCGAAGGCAGTTTCTGTCCATGCGAGCTGCCAGTTC	1.63656	AAAACTTCATCGTTGCCCTGTGCGAAGGC	AAAACTTCATCGTTGCCCTGT	4536762	4536790	-			n
CGGCGCGGGAAAAACTTTCCAGTTCCGCGACGCGAATGAATAACTGCATTGCATGAATTTTATCCAT	6.04936	AAAACTTTCCAGTTCCGCGACGCGAATGA	AAAACTTTCCAGTTCCGCGAC	4533756	4533784	+			n
ATAATTAAAGAAAAGACAACAATAAAGACCACAGGAGCTTCTATCGGCGCTGGGATACTGGCATGTG	-3.48546	AAAAGACAACAATAAAGACCACAGGAGCT	AAAAGACAACAATAAAGACCA	4654368	4654396	+			n
AACAAAAAGCAAAAGATACCATTGATATCCTCAGAATAAGAATGAATATCTATTCAGGAGAGGGAGT	3.60641	AAAAGATACCATTGATATCCTCAGAATAA	AAAAGATACCATTGATATCCT	4627731	4627759	-			n
GCGGTTAGAGAAAAGATCGCCCGTCGGCAGCGGGAAAATGTGGTTCAACGCGGTGTCGAGATCGTTT	-2.359	AAAAGATCGCCCGTCGGCAGCGGGAAAAT	AAAAGATCGCCCGTCGGCAGC	4508200	4508228	+	6	a	y
ACCGCAGGTAAAAAGATGCCGCTTACCGTTGAAGGGAAGGGCGAATTTCACTGGCTGCTGACGACCG	2.53205	AAAAGATGCCGCTTACCGTTGAAGGGAAG	AAAAGATGCCGCTTACCGTTG	4659009	4659037	+			n
CAGGAGAGCGAAAAGCCGCAGCCGGTAGAGCCTGAGCCGGTAGCGGTAGTCGAGCCTGAACAGGTGG	-2.52905	AAAAGCCGCAGCCGGTAGAGCCTGAGCCG	AAAAGCCGCAGCCGGTAGAGC	4603847	4603875	+			n
GGCAAAGCTGAAAAGCCGGTATAAACATGAGACGGATGATTATTTAGTGAACAACGCCGGTATCGGG	2.05597	AAAAGCCGGTATAAACATGAGACGGATGA	AAAAGCCGGTATAAACATGAG	4534154	4534182	+			n
AGCGCTCAGCAAAAGCGAACTGCAAATTACCCTGAAAAGCGCCTATTACCCGTTCCTGCAGGAGCTG	-2.56191	AAAAGCGAACTGCAAATTACCCTGAAAAG	AAAAGCGAACTGCAAATTACC	4571917	4571945	-			n
AGTGTGCTGCAAAAGCGCGGAATGCAGCCGTCGGAATAGCTATCATATGCTTTTCTGATTCTATATA	-3.66865	AAAAGCGCGGAATGCAGCCGTCGGAATAG	AAAAGCGCGGAATGCAGCCGT	4612391	4612419	+			n
TTTTCTGCTGAAAAGCGCTATCCTGCGCTCAATGAACGATGCGCTGATCGTGCGCGTAACCAGCGAA	-3.49224	AAAAGCGCTATCCTGCGCTCAATGAACGA	AAAAGCGCTATCCTGCGCTCA	4652996	4653024	-			n
AACATGCCTGAAAAGCGTCACCTGCAAAATAAAGAAGAGAATCTATGGATCAGTTTGAATGTATTAA	-0.508673	AAAAGCGTCACCTGCAAAATAAAGAAGAG	AAAAGCGTCACCTGCAAAATA	4648967	4648995	+			n
TTCCTCGCTGAAAAGCTATTTCGGGCATACACTGGGGGCCTGCGGCGCGCTGGAAGCCTGGATGAGT	-2.56934	AAAAGCTATTTCGGGCATACACTGGGGGC	AAAAGCTATTTCGGGCATACA	4574741	4574769	-			n
CTAGCGGCGTAAAAGCTCAGCAATCTCTTCGAGGGATAAGCGACCCGCAGCAGCCTCGACCGTCATC	3.08012	AAAAGCTCAGCAATCTCTTCGAGGGATAA	AAAAGCTCAGCAATCTCTTCG	4620057	4620085	-			n
TGAGGTCAATAAAAGCTCGCCCGTCGTGTGGCTGAAAACCTGGCTGTCGCCAAATATCTGGGTACGC	-0.674652	AAAAGCTCGCCCGTCGTGTGGCTGAAAAC	AAAAGCTCGCCCGTCGTGTGG	4673430	4673458	+	30	m	y
TCCAGCCGTGAAAAGCTGCTGTCGCTGCTGCGCGAGTGCCGCGCCAACGGCGGAAAAGTGATTTTCG	4.23727	AAAAGCTGCTGTCGCTGCTGCGCGAGTGC	AAAAGCTGCTGTCGCTGCTGC	4526464	4526492	-			n
GGGCCTGCGAAAAAGCTGGTTACTGCACCGCCGGAATATCCGTCACTTCCGGATGCGCCTCATCCGT	5.75129	AAAAGCTGGTTACTGCACCGCCGGAATAT	AAAAGCTGGTTACTGCACCGC	4525929	4525957	-			n
GTATTCTTCAAAAAGCTTACGTTCGTCACCAGCGAATTCTGGTATGAATTCCAGGCTAAATTGTTAC	1.72754	AAAAGCTTACGTTCGTCACCAGCGAATTC	AAAAGCTTACGTTCGTCACCA	4672256	4672284	-			n
GATCAATTCAAAAAGGATTACATCAGCCAGGAAGGGCGGGTGATTGATCCCAGCGACGCGCGGAAAA	-2.32298	AAAAGGATTACATCAGCCAGGAAGGGCGG	AAAAGGATTACATCAGCCAGG	4515886	4515914	+	18	m	y
CTGAAAATGGAAAAGGTGAGCGCAGGCTATGGCGAGCGGATTATTCTCGACGCCATCAAGCTGAATC	2.48486	AAAAGGTGAGCGCAGGCTATGGCGAGCGG	AAAAGGTGAGCGCAGGCTATG	4720746	4720774	-			n
TCGCAGATGAAAAAGTAAGGTGATTTCCAGGCCGGATAAGCGTCAGCGCCATCCGGCAAACAGCATT	-2.79199	AAAAGTAAGGTGATTTCCAGGCCGGATAA	AAAAGTAAGGTGATTTCCAGG	4530051	4530079	+	18	m	y
CCGTCAGGTGAAAAGTTAAATCTGCGGCCGTAAGGATCTATTATGGCACTTTTTTTGTTCAAACCAT	-3.16921	AAAAGTTAAATCTGCGGCCGTAAGGATCT	AAAAGTTAAATCTGCGGCCGT	4627969	4627997	+	26	a	y
GCATAAACCGAAAAGTTTAATGCATTCCCGCCCGGATACATGATGCCGGAATGAAGATACTTATCGA	2.72106	AAAAGTTTAATGCATTCCCGCCCGGATAC	AAAAGTTTAATGCATTCCCGC	4542733	4542761	-			n
TAACAATGTTAAAATAACCAGATATTTTATAGGGAAAGTTAATGAAACAATACATTAAATGGTTTGC	-3.82745	AAAATAACCAGATATTTTATAGGGAAAGT	AAAATAACCAGATATTTTATA	4589651	4589679	-			n
GAATGTTCCGAAAATAATCGTTGGGTAAAAAAGGGGATAACGGGAAATATCCCTTAATTTCAGCGGA	2.54583	AAAATAATCGTTGGGTAAAAAAGGGGATA	AAAATAATCGTTGGGTAAAAA	4538933	4538961	-			n
TCCTATGTAAAAAATAATTAATCAATTAACTATGGATCAGTCGAATATGCTTTCGCTATCCGTTTGC	-0.39948	AAAATAATTAATCAATTAACTATGGATCA	AAAATAATTAATCAATTAACT	4694852	4694880	+	26	a	y
CTGATCGTTAAAAATAGCCTCGCCCCGCTTGATGAGCAGGTCAGCACCCTGCTGCGGTTATTGCGCG	1.11723	AAAATAGCCTCGCCCCGCTTGATGAGCAG	AAAATAGCCTCGCCCCGCTTG	4572517	4572545	-			n
GGCGTCATTAAAAATAGCGGCGTAGTGTCGGCTGAAAGTTTTTTTATCAACAATCATCAGCGCCAGC	-5.49737	AAAATAGCGGCGTAGTGTCGGCTGAAAGT	AAAATAGCGGCGTAGTGTCGG	4536301	4536329	-			n
AATGTTGCGGAAAATAGGGTAGGTGATGCCGCCGGAGCGGGACATGTTTGAGCCGGTGGCCGGAGCG	-3.16052	AAAATAGGGTAGGTGATGCCGCCGGAGCG	AAAATAGGGTAGGTGATGCCG	4563474	4563502	+			n
TTCGGCGTCGAAAATATAGATCCCCATACTGGCGAGGGATTTGGTGGCGTCGCCCGGCATCGCTGGC	4.7485	AAAATATAGATCCCCATACTGGCGAGGGA	AAAATATAGATCCCCATACTG	4642620	4642648	-	10	a	y
GACGTTAACAAAAATATTGAGCGGGTGCGGGAAGGGCTGTACCAGGTTCCATAATAAAAAGGCCCAG	3.40067	AAAATATTGAGCGGGTGCGGGAAGGGCTG	AAAATATTGAGCGGGTGCGGG	4602813	4602841	+			n
AATTTCAGACAAAATCAACGACAGAAACGCGCCGGAAAAACCTAGCAGCGCGCCGCCGTAGAGGAAC	-4.67956	AAAATCAACGACAGAAACGCGCCGGAAAA	AAAATCAACGACAGAAACGCG	4606606	4606634	-			n
CAGCGGAATGAAAATCCACGCCATAATCGTCCAGAAGCAGCCCAGCGCCGCGCTAAAAGATGACGCG	-0.0957925	AAAATCCACGCCATAATCGTCCAGAAGCA	AAAATCCACGCCATAATCGTC	4510913	4510941	-	8	a	y
TTCGCGGTTGAAAATCCCCTCTTCTTCAAAGCGGGAATAAGCGTCTGCCGCCAGCACGTCCGCCCAC	-1.93521	AAAATCCCCTCTTCTTCAAAGCGGGAATA	AAAATCCCCTCTTCTTCAAAG	4550387	4550415	-			n
AACCGTCGTCAAAATCGATGGAGCCATCGGCGCGAACGGTGACGTTTTCCAGCAGCGCATCGCGACG	-3.34703	AAAATCGATGGAGCCATCGGCGCGAACGG	AAAATCGATGGAGCCATCGGC	4675181	4675209	+			n
AAACACGGCGAAAATCGCCAGCCGCGCGCCGCAGGACATAAACGGCGCCATCATAATGGTCATCAGG	-3.89977	AAAATCGCCAGCCGCGCGCCGCAGGACAT	AAAATCGCCAGCCGCGCGCCG	4667291	4667319	+			n
ACTGGCATTCAAAATCGCTACCGACCCGTTCGTGGGTAACCTGACCTTCTTCCGCGTGTACTCCGGT	6.51095	AAAATCGCTACCGACCCGTTCGTGGGTAA	AAAATCGCTACCGACCCGTTC	4730628	4730656	+			n
TATCGGCGATAAAATCTATTTTTATTGCAAAATGAAAACCCTGAATTGCATTATTAAATAGCGAGTG	-3.96376	AAAATCTATTTTTATTGCAAAATGAAAAC	AAAATCTATTTTTATTGCAAA	4565807	4565835	+			n
GTTTTCCGGGAAAATCTGCTTTTCACCCATCGCGGGCTTTCAGGCCCGGCGGTTTTACAGATTTCCA	1.08878	AAAATCTGCTTTTCACCCATCGCGGGCTT	AAAATCTGCTTTTCACCCATC	4557298	4557326	+			n
CAGCGTCTGTAAAATCTGGATGGAAACCACCAAGGGCGGCAGCAAACTGGCGATACTGCTTGGCCCT	-3.3061	AAAATCTGGATGGAAACCACCAAGGGCGG	AAAATCTGGATGGAAACCACC	4590068	4590096	-			n
TCCATCAGTGAAAATCTGTTTAGTCGATGAAACGGGCGCCGGAGACGGCGCCTTATCTGTTCTTGCC	-1.59673	AAAATCTGTTTAGTCGATGAAACGGGCGC	AAAATCTGTTTAGTCGATGAA	4550557	4550585	+			n
CCGTACGCTGAAAATCTTCACTTAGCTGCTGCTGGAATCCTGCCAGCACCTCGGGCTTGATCCCCGG	1.09927	AAAATCTTCACTTAGCTGCTGCTGGAATC	AAAATCTTCACTTAGCTGCTG	4664468	4664496	-			n
AAGAATAATTAAAATGACATCAATGGGCGGCGTGGATGGCGTCAGGCCAAAAATAAAGACCATCACG	2.40079	AAAATGACATCAATGGGCGGCGTGGATGG	AAAATGACATCAATGGGCGGC	4543694	4543722	-			n
CGCCGGACGCAAAATGACGCTCGGTATCCGTCCGGAGCATATTGCGCTAAGCTCGCAGGCGGAAGGC	1.75928	AAAATGACGCTCGGTATCCGTCCGGAGCA	AAAATGACGCTCGGTATCCGT	4624304	4624332	+			n
ACACTCGCGTAAAATGATCGAACTGGTGTATGCGAGTTTTGAGATCGCGCACTATCTCGGGGTGAGC	6.19926	AAAATGATCGAACTGGTGTATGCGAGTTT	AAAATGATCGAACTGGTGTAT	4541285	4541313	+	7	a	y
ATTGTATTTAAAAATGCCAGATTTAATTCCTGGGAGAGTTCGTCCAATGCCTTACTTCACCCGCGCC	-3.92122	AAAATGCCAGATTTAATTCCTGGGAGAGT	AAAATGCCAGATTTAATTCCT	4629354	4629382	+	20	m	y
AAAAAAGTTGAAAATGCTGAGCGGTTTGTTGCCGGATGGCGGCTGCGCCTTATCCGGCCTACCGTCT	5.724	AAAATGCTGAGCGGTTTGTTGCCGGATGG	AAAATGCTGAGCGGTTTGTTG	4516907	4516935	+			n
ATCCGGCGGGAAAATGCTGATCACCCGCGACCAGGGGCTACTGTGGGATCAAACCCGCCCGTTCCCG	-2.48613	AAAATGCTGATCACCCGCGACCAGGGGCT	AAAATGCTGATCACCCGCGAC	4581450	4581478	-	10,22	a,m	y
CTTAATCTGAAAAATGGAATGAATTAATGATTAGAGAACCAGTTTAATTTTTCGCGTAAACCGACAA	-2.07399	AAAATGGAATGAATTAATGATTAGAGAAC	AAAATGGAATGAATTAATGAT	4695078	4695106	+			n
ATTGTGATTAAAAATGGCCTGATTGCCGATGTCGAAAGCAATGATTATGTCAATCGCAGCATTGGCA	-3.01518	AAAATGGCCTGATTGCCGATGTCGAAAGC	AAAATGGCCTGATTGCCGATG	4562453	4562481	-			n
TGGGGTTGCAAAAATGTGCTTCCCGCTTCCCGGGAAGAGGCTGTCAATAACGGCAGCAGCCTTTAAT	-0.609928	AAAATGTGCTTCCCGCTTCCCGGGAAGAG	AAAATGTGCTTCCCGCTTCCC	4708540	4708568	+			n
CGGCAGCGGGAAAATGTGGTTCAACGCGGTGTCGAGATCGTTTACCCGGCAGAAGGATAAAAACAGC	4.90574	AAAATGTGGTTCAACGCGGTGTCGAGATC	AAAATGTGGTTCAACGCGGTG	4508224	4508252	+	27	a	y
GAAAATTGACAAAATGTTCGTTGAGGGGCTGCCGGAGGATAACAGTATGATCTCTGCCATTATCCTG	-2.36326	AAAATGTTCGTTGAGGGGCTGCCGGAGGA	AAAATGTTCGTTGAGGGGCTG	4522548	4522576	+			n
CAGTGACCGGAAAATTACTTTAACGGAAGGCGGGGAGAATTCCGCAAGATGGCGATAACCGCGGAAG	-3.6986	AAAATTACTTTAACGGAAGGCGGGGAGAA	AAAATTACTTTAACGGAAGGC	4513286	4513314	-			n
CTGCCCCGATAAAATTATTACCTTCTAAAATTTGAATTAATGTATTCATAGTACGCATTTCATTCTT	-0.764716	AAAATTATTACCTTCTAAAATTTGAATTA	AAAATTATTACCTTCTAAAAT	4594448	4594476	+			n
AGATATGCTGAAAATTGACAAAATGTTCGTTGAGGGGCTGCCGGAGGATAACAGTATGATCTCTGCC	3.34064	AAAATTGACAAAATGTTCGTTGAGGGGCT	AAAATTGACAAAATGTTCGTT	4522539	4522567	+			n
GTTTGGGTATAAAATTGCCGAACAGTTTGGCCTGAAGGTGCTGCCTACCCGCGCCGGGCTGGTGCCT	-4.08583	AAAATTGCCGAACAGTTTGGCCTGAAGGT	AAAATTGCCGAACAGTTTGGC	4557144	4557172	+			n
TTGAAGAATAAAAATTGGTGATGTTTACATAGCGGGTGAAGTAACATAAGCATGTAAACATCACAGT	6.12426	AAAATTGGTGATGTTTACATAGCGGGTGA	AAAATTGGTGATGTTTACATA	4596028	4596056	+			n
AATCTTCGCAAAAATTTGCCAAAGTGTTATCCAGGGTGCGGAGTCACCCTTTTTTATGCGCTATACA	5.28434	AAAATTTGCCAAAGTGTTATCCAGGGTGC	AAAATTTGCCAAAGTGTTATC	4637545	4637573	+	22	m	y
ACTCAAAGGCAAAATTTGTAAACACTGGACCCTGAACCCGCACCCGACGCTGATCCCGGCGATTGAG	3.83332	AAAATTTGTAAACACTGGACCCTGAACCC	AAAATTTGTAAACACTGGACC	4712566	4712594	+			n
CGTACAGCGGAAACAAAATCACCGCGATCCCCAGAATCAGTATGGTATGGCTGAACAGCGTCAGCCC	5.98552	AAACAAAATCACCGCGATCCCCAGAATCA	AAACAAAATCACCGCGATCCC	4622681	4622709	-	17	a	y
TTTCTGGTTGAAACAAACGCAGTCCCTGAGCGTGAATCCATCATGGGCAGTCACCAGATTGACCGAC	5.66395	AAACAAACGCAGTCCCTGAGCGTGAATCC	AAACAAACGCAGTCCCTGAGC	4641334	4641362	-			n
GAGAATTAACAAACAAAGATTAAAAAAAGTGCAGGGCGCTATTTTCAGCAGAGAAATTTATGCTACA	-3.91364	AAACAAAGATTAAAAAAAGTGCAGGGCGC	AAACAAAGATTAAAAAAAGTG	4498212	4498240	-			n
CGAAAAATTAAAACAACAAACCAATGGCGAACTGGAAATAAAAGTCTTTCCGGGCGGCGTGCTGGGG	-2.25356	AAACAACAAACCAATGGCGAACTGGAAAT	AAACAACAAACCAATGGCGAA	4596367	4596395	+			n
AACCATATTAAAACAACGTTCCATTATTTTCTTGAGCCAGTCCGTATTCTGCGTTGATTTTTGCGCT	-4.10626	AAACAACGTTCCATTATTTTCTTGAGCCA	AAACAACGTTCCATTATTTTC	4527002	4527030	+			n
TTTCAACCAGAAACACAATGAGGCAAACGGAGAGGAAAATCGGGACGGAACCGACAATAACCATAGC	-1.73518	AAACACAATGAGGCAAACGGAGAGGAAAA	AAACACAATGAGGCAAACGGA	4641370	4641398	+			n
GGCCACGGGCAAACACAGCACCAGCGTCTGACGGAGTGCGTAGTTGATCTCCGGGTGATAAATCAGT	5.92973	AAACACAGCACCAGCGTCTGACGGAGTGC	AAACACAGCACCAGCGTCTGA	4707722	4707750	+			n
AAAACGCCATAAACACCAGGTTCAGCAGCGGGTGGAAATTCAGATAGCCAGCCCACAGCAGGCCGAA	0.0442208	AAACACCAGGTTCAGCAGCGGGTGGAAAT	AAACACCAGGTTCAGCAGCGG	4507658	4507686	+	7	m	y
TGGCTTTCACAAACACCGCCCTGTCGATGTCATGGAACTGCACGCCGCCCGCCTTCATTTTTTCCAG	2.45155	AAACACCGCCCTGTCGATGTCATGGAACT	AAACACCGCCCTGTCGATGTC	4597082	4597110	-			n
TCCGCGATATAAACACCTTAAGCGCCCGTCAGCGGGAAATTCTGACGATGCTGGCGGCAGGGGAATC	-1.72162	AAACACCTTAAGCGCCCGTCAGCGGGAAA	AAACACCTTAAGCGCCCGTCA	4535181	4535209	+			n
CGCCATTTATAAACACTTAGCTGAGATGTTGATGAGTTAATCGCATCCTCAACGTTTTGACGGGACT	4.45577	AAACACTTAGCTGAGATGTTGATGAGTTA	AAACACTTAGCTGAGATGTTG	4534229	4534257	+			n
CTCTACACAAAAACAGAAACAAAACCGGGAGGGGGATGATGTCTCAGCCAACAAAGGTGTTGCTGCT	6.43665	AAACAGAAACAAAACCGGGAGGGGGATGA	AAACAGAAACAAAACCGGGAG	4721830	4721858	+			n
GTAAACTGATAAACAGACAAATAGCGACCCGAGGAACGCTGTGGAGCCCGTATTTTCACTTGGTATC	-3.32472	AAACAGACAAATAGCGACCCGAGGAACGC	AAACAGACAAATAGCGACCCG	4509553	4509581	-			n
CGTTGCGGGAAAACAGCGTATCCGCCACCTGCTGGGTGCCGTACAGTGCGTTGTCGATCAGCGATTT	5.47791	AAACAGCGTATCCGCCACCTGCTGGGTGC	AAACAGCGTATCCGCCACCTG	4571406	4571434	+			n
AGGGATCGAGAAACAGCTGCTGAACGAATTCCCGGAGCTGAAGGGCGTCCGCGATTTGACTGAGCAC	-3.29703	AAACAGCTGCTGAACGAATTCCCGGAGCT	AAACAGCTGCTGAACGAATTC	4662789	4662817	-			n
GGTACATCACAAACAGGAAAATGGGCAGTCCGAGGAAGCGGTTGAGGATGATTTTATCCATCGCGGC	-2.70113	AAACAGGAAAATGGGCAGTCCGAGGAAGC	AAACAGGAAAATGGGCAGTCC	4667737	4667765	+			n
AGACTGCATAAAACAGGACGTCCTGGCTTAAGAGAAGAATGAATGAAGAATAATGAGATTGTTATCT	0.632358	AAACAGGACGTCCTGGCTTAAGAGAAGAA	AAACAGGACGTCCTGGCTTAA	4561259	4561287	-	13	m	y
TGGCTGGTATAAACAGGCGGTTATAGTCAGCAGGAAGCGCCAGATAGTCAAACTCCGTATTGGCAAT	-3.37422	AAACAGGCGGTTATAGTCAGCAGGAAGCG	AAACAGGCGGTTATAGTCAGC	4595093	4595121	-			n
GCTGGTAAAAAAACAGGGATACGTCAGTACAGAGGAGCTGGTGGAGCATTTTTCCGTCAGCCCGCAA	5.03746	AAACAGGGATACGTCAGTACAGAGGAGCT	AAACAGGGATACGTCAGTACA	4650378	4650406	+			n
CATCCGGCAAAAACATCGCTTACTGCATCCCCAGAATGCCCGGCAGCCACAGCGAGATGGCCGGAAT	5.49704	AAACATCGCTTACTGCATCCCCAGAATGC	AAACATCGCTTACTGCATCCC	4599002	4599030	-			n
CAGCTCCACCAAACATCTGACCGGGCATACGCTGGGCGCGGCGGGCATTACCGAAGCCGCGCTCAGT	-3.76684	AAACATCTGACCGGGCATACGCTGGGCGC	AAACATCTGACCGGGCATACG	4577171	4577199	-			n
TGACGCCGTTAAACATCTGCTGCAGGAAATAGAGGAACTGCTCGGACATAAGGTAACCTTTCTCAAC	2.93694	AAACATCTGCTGCAGGAAATAGAGGAACT	AAACATCTGCTGCAGGAAATA	4615699	4615727	-			n
GAAAAAATGAAAACATTTACGCTTCGCTATCCGGAGTCATTTGGCGAACGTTTAAGTTCCGCGGCGG	4.59983	AAACATTTACGCTTCGCTATCCGGAGTCA	AAACATTTACGCTTCGCTATC	4566613	4566641	+			n
AAATTCGCAAAAACATTTCCCGGTGCTTAAGCGGAATAGACGGATTCTGGAAAAACTAAGCGCTTTC	5.95249	AAACATTTCCCGGTGCTTAAGCGGAATAG	AAACATTTCCCGGTGCTTAAG	4656188	4656216	+			n
ATTATTGGCGAAACCACCCGTTGGGATCATATGGGAATGCTCGGCTATGAGCGTGATACCACGCCGA	1.3511	AAACCACCCGTTGGGATCATATGGGAATG	AAACCACCCGTTGGGATCATA	4496521	4496549	+	16	a	y
GACGCGCCGAAAACCACGCCGTCGCCGTTCGATGAAGCGCGCGACGGGCTGGTGATTGGCGAAGGGG	-0.0991314	AAACCACGCCGTCGCCGTTCGATGAAGCG	AAACCACGCCGTCGCCGTTCG	4575082	4575110	-			n
GCGCTCAGACAAACCATAGGGCGGCTCGGTCGCGAAGGCGAACAGCAGATGATGGCGGCGACGGGCG	-2.50714	AAACCATAGGGCGGCTCGGTCGCGAAGGC	AAACCATAGGGCGGCTCGGTC	4713622	4713650	+			n
CATCAGCACGAAACCCACTTCGTAGAACAGCGCGAAGCCGACGGTGAAGCCAGTTAACACCACGGCC	0.0624244	AAACCCACTTCGTAGAACAGCGCGAAGCC	AAACCCACTTCGTAGAACAGC	4661993	4662021	+			n
CGTAATCTGGAAACCCGACTGGGCTATCTGCGTGAACTGGAAGAACGCCGTCAGGCTATTCTCAGGT	-1.26444	AAACCCGACTGGGCTATCTGCGTGAACTG	AAACCCGACTGGGCTATCTGC	4671349	4671377	-			n
ACTCAGCCCGAAACCCGGTCTGGTGGACAGTCGGGGGAACGGCGCGCACCACGATTTATCGCTTGCG	-1.59291	AAACCCGGTCTGGTGGACAGTCGGGGGAA	AAACCCGGTCTGGTGGACAGT	4713474	4713502	+			n
CATGAAAGAGAAACCCTCGGAAGAGGTCAGACTGGATAAATGGCTGTGGGCCGCGCGTTTTTATAAA	5.09316	AAACCCTCGGAAGAGGTCAGACTGGATAA	AAACCCTCGGAAGAGGTCAGA	4677789	4677817	-			n
AATGGCGTCCAAACCCTGGGACGAAATCATCACGAAACTCGATAAAGATCCATTGCTGAAACAGCAG	2.61714	AAACCCTGGGACGAAATCATCACGAAACT	AAACCCTGGGACGAAATCATC	4539995	4540023	+	6	m	y
GGCGTGGTGCAAACCGACGACATCGCCAGCCACGGACGCCCGCAGTCGCTGAGCCTGTCGCTGCCGC	-4.41504	AAACCGACGACATCGCCAGCCACGGACGC	AAACCGACGACATCGCCAGCC	4639914	4639942	+			n
AAAAAACTGAAAACCGATATGCTGAACACCATCGAATATGCGCCTGTCTGGATCATTATGGCGGTCG	-0.891227	AAACCGATATGCTGAACACCATCGAATAT	AAACCGATATGCTGAACACCA	4555249	4555277	-			n
GCGACGGCGGAAACCGATCTGCTTAAAAAGCAGGAAAAGCAGCTGATCGCCCGCGTGCTTGAAACCA	-3.46855	AAACCGATCTGCTTAAAAAGCAGGAAAAG	AAACCGATCTGCTTAAAAAGC	4559492	4559520	-	1,7	a,a	y
ATCGTTCTGAAAACCGCCGATTTATGCGCAGCGGAAGATGAATGCGTCCGTCTCAAAAACGCGCTGG	1.38663	AAACCGCCGATTTATGCGCAGCGGAAGAT	AAACCGCCGATTTATGCGCAG	4679198	4679226	-			n
CTGGTGCTGAAAACCGCCTGTGCGCGGGTGGTGGAGCTGCTGATGCTGCTGATTTCGCTGATCATCT	-3.27939	AAACCGCCTGTGCGCGGGTGGTGGAGCTG	AAACCGCCTGTGCGCGGGTGG	4597477	4597505	+			n
GGCTTCGAAGAAACCGCGAAAAAGCTGGGGGGAGAAGCCCCTGATGGCTACAACCAGGTGATGGATA	-1.10735	AAACCGCGAAAAAGCTGGGGGGAGAAGCC	AAACCGCGAAAAAGCTGGGGG	4595237	4595265	+			n
GCAGGGCTACAAACCGCGCGAGTATTATGAACAGGATGAGGAGCTGCATCAGGTGCTGACGCAAATC	4.93774	AAACCGCGCGAGTATTATGAACAGGATGA	AAACCGCGCGAGTATTATGAA	4646868	4646896	+			n
ATCCCGGAAAAAACCGGCATCACCCCGCGTTATGAACAGCGCCGTTTCGACGCCGCGCAGGGGAAAC	-5.37023	AAACCGGCATCACCCCGCGTTATGAACAG	AAACCGGCATCACCCCGCGTT	4631883	4631911	+			n
GCTGGATATCAAACCGGCGCCGAAAGCGGATGCGAAGCCAGAAGCCGCGGCAAAAGCTGACGCCAAA	2.89029	AAACCGGCGCCGAAAGCGGATGCGAAGCC	AAACCGGCGCCGAAAGCGGAT	4726489	4726517	+			n
TTAAGCCTCGAAACCGGCGGCGTGCGCCTGCAGGAAGCCAACCTCGGTCTGGCGGCGATTGCCGATA	-5.55345	AAACCGGCGGCGTGCGCCTGCAGGAAGCC	AAACCGGCGGCGTGCGCCTGC	4714868	4714896	+			n
AGAGCTGGAAAAACCGGGCCGCGACCCGCGTCCGGAGTTCAAAACCGCGCAGTTTGCCGACGGCGTG	-1.46181	AAACCGGGCCGCGACCCGCGTCCGGAGTT	AAACCGGGCCGCGACCCGCGT	4669649	4669677	-			n
GTGCAAAAGAAAACCGGTAAGAAAATTAAGCCGGAAGAGTTTAAAGCCGTGCGCACCGTGCAGGATG	-3.86878	AAACCGGTAAGAAAATTAAGCCGGAAGAG	AAACCGGTAAGAAAATTAAGC	4586096	4586124	-			n
TGTGCCGTCAAAACCGGTCGTTATCCTCTCCGCGAAAGTGCTGCCATAAGACATTCCCGCGCGGACG	0.771661	AAACCGGTCGTTATCCTCTCCGCGAAAGT	AAACCGGTCGTTATCCTCTCC	4702626	4702654	+			n
AGCGGTATGCAAACCGGTGTGATTGACGGCGCGGAGAACAACCCGCCGACCTATATCGCTCATAACT	-3.14648	AAACCGGTGTGATTGACGGCGCGGAGAAC	AAACCGGTGTGATTGACGGCG	4596818	4596846	+			n
AACCCGCGTAAAACCGTCTGCGAGATCCTGCGCGAGCCGATGCGCCATTTGCTGTCGCTGTCGAAGT	-0.178916	AAACCGTCTGCGAGATCCTGCGCGAGCCG	AAACCGTCTGCGAGATCCTGC	4567900	4567928	-	15	a	y
AACCATGATTAAACCTAAAACGCCAAATGCAATGGAAATCGCGGGGCACCCTGCGGTAATCAATTAT	-2.50839	AAACCTAAAACGCCAAATGCAATGGAAAT	AAACCTAAAACGCCAAATGCA	4566384	4566412	+			n
CGCGCCGGAAAAACCTAGCAGCGCGCCGCCGTAGAGGAACGGACGCAGGATAAAGCCATCCGTCGCG	-2.53603	AAACCTAGCAGCGCGCCGCCGTAGAGGAA	AAACCTAGCAGCGCGCCGCCG	4606579	4606607	-			n
GTATTCACTGAAACCTGTTCTTCTGCCGCCGCGGAACTTAAACGTTCGCCAAATGACTCCGGATAGC	-3.25664	AAACCTGTTCTTCTGCCGCCGCGGAACTT	AAACCTGTTCTTCTGCCGCCG	4566656	4566684	-			n
GAAGAGACAGAAACCTTTGCTCAGGACGTGGTTGAAGTCACAGAACAGATCCAGGAGAGCGAAAAGC	0.274418	AAACCTTTGCTCAGGACGTGGTTGAAGTC	AAACCTTTGCTCAGGACGTGG	4603796	4603824	+			n
TGGATGAGCGAAACCTTTGTGAACGGCCATATTGAACTGATCAAAGCCGAAGTCCAGACGCTGTTAC	0.918672	AAACCTTTGTGAACGGCCATATTGAACTG	AAACCTTTGTGAACGGCCATA	4544505	4544533	+	30	a	y
ATGGTGCGGTAAACGAAGCAGTCCTGGGTTTCGGAGCCTTTGATTGGCGGGATCCACGGGTAGGAGC	-1.00896	AAACGAAGCAGTCCTGGGTTTCGGAGCCT	AAACGAAGCAGTCCTGGGTTT	4699930	4699958	+	14	m	y
AGATCTCTTTAAACGAATACCTTGAAGATTGCCGGGAGGCGGGTATTGAACCTTATGCGCATGCGGA	-3.42751	AAACGAATACCTTGAAGATTGCCGGGAGG	AAACGAATACCTTGAAGATTG	4566548	4566576	+			n
ACCCTGCGCGAAACGAATCAACGTCTGCTGTCAGAAACCGCGCCGAAAGGCTTCTCGCCGGACTGGG	2.42982	AAACGAATCAACGTCTGCTGTCAGAAACC	AAACGAATCAACGTCTGCTGT	4516399	4516427	+			n
TTCCGCAAGTAAACGCAGCAAAGAGGAGAAGTCGGAATGCCACGGCGAGCGGCGTAACGTATGCAGC	0.265329	AAACGCAGCAAAGAGGAGAAGTCGGAATG	AAACGCAGCAAAGAGGAGAAG	4728241	4728269	-			n
CGCCGTGTGAAAACGCCACGCCGATAGCCGAGAGGATCAGGGCGATACGGGTCCAGAAAGGCGGTTT	-1.12952	AAACGCCACGCCGATAGCCGAGAGGATCA	AAACGCCACGCCGATAGCCGA	4555723	4555751	+	26	a	y
GTACAGCCAGAAACGCCGAACTTCATTTTGTGCGGGGTGCGGATGCCTTTGTAGCGGTTCTCCAGCT	4.44993	AAACGCCGAACTTCATTTTGTGCGGGGTG	AAACGCCGAACTTCATTTTGT	4698280	4698308	+			n
CGCGCTGGTGAAACGCGCCAACGCGGGCAAGCTGGATGGCGTCAACGTCCTGCTGCGCCCCGTCAGC	0.632567	AAACGCGCCAACGCGGGCAAGCTGGATGG	AAACGCGCCAACGCGGGCAAG	4679103	4679131	-			n
CGATCTGGCGAAACGCGCCCGTCCGCAGGGCGAGAAAGAGCTGGCGCAGCTGCGCGCCTTCGCCAGC	-4.22951	AAACGCGCCCGTCCGCAGGGCGAGAAAGA	AAACGCGCCCGTCCGCAGGGC	4549421	4549449	+			n
TGCCGCTGGCAAACGCGCCGATGACGCTGCCCGGGATCACATCCATCAGGAAGGCGACAATGCCCTG	-3.23656	AAACGCGCCGATGACGCTGCCCGGGATCA	AAACGCGCCGATGACGCTGCC	4523348	4523376	-	26	a	y
GCTTGCCACGAAACGCGTGGTGGTCAAGCGCCCGGACTATGCGCCGCCGCTCGCCGACGTCACCACG	-4.63867	AAACGCGTGGTGGTCAAGCGCCCGGACTA	AAACGCGTGGTGGTCAAGCGC	4551190	4551218	+			n
CACCATGCCGAAACGCTATGACCAGGATCCGGCGAACAAAGCAATTGTCGATGCCCTGAAAGCCGAC	-0.845121	AAACGCTATGACCAGGATCCGGCGAACAA	AAACGCTATGACCAGGATCCG	4615334	4615362	+	17	a	y
GATACGACCGAAACGCTCACGTGCGGATTTCACGGAGTTCAGTACGGTATCACCAGAGTTAACCACA	1.06839	AAACGCTCACGTGCGGATTTCACGGAGTT	AAACGCTCACGTGCGGATTTC	4730712	4730740	-			n
AGTGGTTTTCAAACGCTGAACACTAAAGGAGTCGGAAGGTTGCTAGCCGCGGGCGGCATTTACAACG	-4.02143	AAACGCTGAACACTAAAGGAGTCGGAAGG	AAACGCTGAACACTAAAGGAG	4628606	4628634	-			n
ACGCTGGGCAAAACGCTGGGGCTGTACCCTGATGAAGAGGTGCTGCGCGGACTGTATCAGGACCGCG	3.72252	AAACGCTGGGGCTGTACCCTGATGAAGAG	AAACGCTGGGGCTGTACCCTG	4660512	4660540	+			n
ACAATGAGGCAAACGGAGAGGAAAATCGGGACGGAACCGACAATAACCATAGCAATAATCATGGTAA	-2.57528	AAACGGAGAGGAAAATCGGGACGGAACCG	AAACGGAGAGGAAAATCGGGA	4641384	4641412	+			n
ACAGCTGGTCAAACGGCAAAGCGAGGAGCTGACGGGCAACGCGATGCGCTTCCCGGTTTCCGAACTG	0.72821	AAACGGCAAAGCGAGGAGCTGACGGGCAA	AAACGGCAAAGCGAGGAGCTG	4521471	4521499	+			n
GGCTATCTGGAAACGGCAGGGTTCCGGGTAGAAGAACGCCACGACAATTTAGGCGTTGGGCATACCT	-2.84568	AAACGGCAGGGTTCCGGGTAGAAGAACGC	AAACGGCAGGGTTCCGGGTAG	4588174	4588202	-			n
GCGGTTAAAAAAACGGCCTCCGCAGACACCTGAGGAGGCCGCTTCATCAGCGCAGAACGTTACTGGA	-1.27368	AAACGGCCTCCGCAGACACCTGAGGAGGC	AAACGGCCTCCGCAGACACCT	4592366	4592394	+			n
AAGCGGCTAAAAACGGCGCAGCGAATCGTCAGTGGGTCAGGAAGACGCTTGAAGACAAAGGCGTTGA	5.033	AAACGGCGCAGCGAATCGTCAGTGGGTCA	AAACGGCGCAGCGAATCGTCA	4564029	4564057	-			n
ACCCTTCAGGAAACGGGCAAATACCGGGCCGGCGAGAATAACGGTTGGGATCGCCAGGATCGTTCCG	1.56198	AAACGGGCAAATACCGGGCCGGCGAGAAT	AAACGGGCAAATACCGGGCCG	4661759	4661787	+			n
GATCGCCGTCAAACGGTTCGACTTTGCGATCGTGGACCAGGTAGAGATCGTCGGTGGTGGAGCGCAA	-4.05187	AAACGGTTCGACTTTGCGATCGTGGACCA	AAACGGTTCGACTTTGCGATC	4720197	4720225	+	19,28	a,m	y
GAGCATCAGTAAACGTCCAACGTTAATCAGCATGGGTTTCTCCTTACGCTTCACGTTGATATAAACG	5.47879	AAACGTCCAACGTTAATCAGCATGGGTTT	AAACGTCCAACGTTAATCAGC	4602885	4602913	+			n
ATGCACGGGAAAACGTCGCCCATCCGCCATAACGGACAGGGCGTCTTTCAGGGGTTAGCGAACCCGT	-0.576872	AAACGTCGCCCATCCGCCATAACGGACAG	AAACGTCGCCCATCCGCCATA	4703870	4703898	+			n
AAAACAGAAAAAACGTGGCTTCTTTTCCTGGCTGGGCTTTGGTGAAAAAGAGCAGCAGGAACAAAAA	-3.45017	AAACGTGGCTTCTTTTCCTGGCTGGGCTT	AAACGTGGCTTCTTTTCCTGG	4603633	4603661	+	18	m	y
ACTGTGGTAAAAACGTGGTGACTCCCCATGCCCGAACCCGTCGTTGAACCGGCGCTTAACGGATTGC	-0.780013	AAACGTGGTGACTCCCCATGCCCGAACCC	AAACGTGGTGACTCCCCATGC	4591176	4591204	+			n
GATTCTGGAAAAACTAAGCGCTTTCTGGCGGACGAATCGGTACGAAAGTAAAGCGTTAGTGCTCTCG	5.34416	AAACTAAGCGCTTTCTGGCGGACGAATCG	AAACTAAGCGCTTTCTGGCGG	4656230	4656258	+			n
GATCAACCAGAAACTACAATACGTCCCGTCAGAGGAATTCATGATCGACATCGATCTGAACTACGAA	4.21926	AAACTACAATACGTCCCGTCAGAGGAATT	AAACTACAATACGTCCCGTCA	4538716	4538744	-			n
TCTACTGCAGAAACTATCGTATACAGCGCGCTGGAGACCCTGGCTCAGCGTTCTGGTAAATCTGAAC	-2.18636	AAACTATCGTATACAGCGCGCTGGAGACC	AAACTATCGTATACAGCGCGC	4729213	4729241	+	30	m	y
AAGGGCGCGGAAACTATTACCGCCGCATCCAGCGGGATATCTTTCCCTTCTTTCGCCAGCAGGCAGG	5.86274	AAACTATTACCGCCGCATCCAGCGGGATA	AAACTATTACCGCCGCATCCA	4710935	4710963	+	21	a	y
GCTCGACGGTAAACTCAGCTTCTCACTGCCCGCGGATATGACCGATCAGAGCGGCAAGCTGGGCACC	6.28633	AAACTCAGCTTCTCACTGCCCGCGGATAT	AAACTCAGCTTCTCACTGCCC	4592800	4592828	-			n
AATCATCACGAAACTCGATAAAGATCCATTGCTGAAACAGCAGTTCCTTGCCGTTTATCCGCAGGGA	5.07851	AAACTCGATAAAGATCCATTGCTGAAACA	AAACTCGATAAAGATCCATTG	4540019	4540047	+	14	a	y
GCATTGTCACAAACTCTTCTGCTGCCGTCGGGTGGATCGCCACAGTGTTATCGAAGTCTTTCTTGGT	1.39188	AAACTCTTCTGCTGCCGTCGGGTGGATCG	AAACTCTTCTGCTGCCGTCGG	4546049	4546077	+	26	a	y
GCTGGTGGAAAAACTGAAATCGGTAATTTCCCCGAGAATGGTGCTGGCTCAGGTCAGCGGATATGAC	0.38086	AAACTGAAATCGGTAATTTCCCCGAGAAT	AAACTGAAATCGGTAATTTCC	4521681	4521709	+			n
CGGCGCGGTAAAACTGATGCTGCGTTACCAGGTGGGTAAAGAGATTCCCCAGGAAGAGATTGACGAT	2.68868	AAACTGATGCTGCGTTACCAGGTGGGTAA	AAACTGATGCTGCGTTACCAG	4540454	4540482	+	19	m	y
CATGGTCTTTAAACTGCGACGGGGCGATAAAGCGGAACGGACGCGGCAGCGACAGCTCCTGCAGGAA	3.45599	AAACTGCGACGGGGCGATAAAGCGGAACG	AAACTGCGACGGGGCGATAAA	4571847	4571875	+			n
CTTCGTTGAGAAACTGGATGCGGTGGAAGTGGCGAAAGCCGCCGGAATGCCGCTCGCGCCGGTGATG	-0.854018	AAACTGGATGCGGTGGAAGTGGCGAAAGC	AAACTGGATGCGGTGGAAGTG	4713016	4713044	+			n
GCGTAACTTCAAACTGGTCGAAGAGAAGATGCTGGAAGATTACTACTGGGCCAAGCTGCGCACGCCA	-3.8552	AAACTGGTCGAAGAGAAGATGCTGGAAGA	AAACTGGTCGAAGAGAAGATG	4565262	4565290	-			n
CGCGCTGGCGAAACTGTTCATTGAGAACTTCGAGAAGTACACCGATACGCCAGCAGGCGCCGCGCTG	1.18897	AAACTGTTCATTGAGAACTTCGAGAAGTA	AAACTGTTCATTGAGAACTTC	4674579	4674607	-			n
GGAAAGGAGTAAACTTATGAGATAGCTCACACAGGAGGAACGATGATGAAACGACTCTTCATGTTGA	-3.1301	AAACTTATGAGATAGCTCACACAGGAGGA	AAACTTATGAGATAGCTCACA	4625660	4625688	-			n
AAAAACACGCAAACTTCCGGTTATAAATCCGGCGAACTGGGTGTCCAGACATTAATTAATGCGGTGC	-1.65336	AAACTTCCGGTTATAAATCCGGCGAACTG	AAACTTCCGGTTATAAATCCG	4545074	4545102	+			n
GCTGAAAGAGAAAGAAAAACCGTTTCTCTATCTGGACACCCATGCCGGCGCGGGTCGTTATCAGCTG	-0.634083	AAAGAAAAACCGTTTCTCTATCTGGACAC	AAAGAAAAACCGTTTCTCTAT	4548179	4548207	-			n
GCTGTTTAACAAAGAAAACCGCCAGGATGCCCTGAACGCCGTAATAGCCAAAACGTTCCCATAATTC	-3.68512	AAAGAAAACCGCCAGGATGCCCTGAACGC	AAAGAAAACCGCCAGGATGCC	4553169	4553197	+	13	m	y
GGGTAAAGACAAAGAAACATACACCGGCGTGGCGAAGTTTCTCGCCTTCCTGGCGAAGCCGGAAAAC	3.80388	AAAGAAACATACACCGGCGTGGCGAAGTT	AAAGAAACATACACCGGCGTG	4621285	4621313	+			n
CACCGGATAGAAAGAAACTACAAAGGCGCTGTTGGAGACGAAGAAATAGCGTACCGCCAGGCTGATA	-1.04887	AAAGAAACTACAAAGGCGCTGTTGGAGAC	AAAGAAACTACAAAGGCGCTG	4562766	4562794	+			n
TGAGGAAGGGAAAGAAATGATCCTTTCTTATCTGAATCAGGGTGATTTTATTGGCGAACTGGGCCTG	5.06177	AAAGAAATGATCCTTTCTTATCTGAATCA	AAAGAAATGATCCTTTCTTAT	4708275	4708303	-	10	a	y
CGGCGCCGGTAAAGAACACGTCAGGACGGGCGCGAATGTACTCTTCCATCCCCAGCTCGCCGCCGAA	5.30069	AAAGAACACGTCAGGACGGGCGCGAATGT	AAAGAACACGTCAGGACGGGC	4712678	4712706	-			n
TTCCGGCAGTAAAGAACCGCTGGATCTGGTGAAGGATTTAAAAGCGAACGGCGCCGACACCGTGATT	6.01807	AAAGAACCGCTGGATCTGGTGAAGGATTT	AAAGAACCGCTGGATCTGGTG	4615475	4615503	+	6,14	a,a	y
CGCCAACCATAAAGAACGACAGGATCGAGGTCGGGAAGGTCATAAACATATCCGCGACGCGCATCGT	-3.56	AAAGAACGACAGGATCGAGGTCGGGAAGG	AAAGAACGACAGGATCGAGGT	4569464	4569492	+	6,14	a,a	y
CCGGGAGCTGAAAGAAGAGGTTGGCTTTGGCGCGAAGGATCTGACGTTTCTGAAAAAGCTCAGCATG	-3.32061	AAAGAAGAGGTTGGCTTTGGCGCGAAGGA	AAAGAAGAGGTTGGCTTTGGC	4681315	4681343	+	29	a	y
CCTGCTGGCGAAAGAAGGGAAAGATATCCCGCTGGATGCGGCGGTAATAGTTTCCGCGCCCTTCGTG	3.27228	AAAGAAGGGAAAGATATCCCGCTGGATGC	AAAGAAGGGAAAGATATCCCG	4710949	4710977	-	14	a	y
TAATCATGGTAAAGAAGGGTTAGGCGGCACGCTGGAAGTGGTTGAGCGTCGGCGCGACAGCGTTCAT	-3.96335	AAAGAAGGGTTAGGCGGCACGCTGGAAGT	AAAGAAGGGTTAGGCGGCACG	4641439	4641467	+			n
TAATTAAAGAAAAGACAACAATAAAGACCACAGGAGCTTCTATCGGCGCTGGGATACTGGCATGTGC	-1.69503	AAAGACAACAATAAAGACCACAGGAGCTT	AAAGACAACAATAAAGACCAC	4654369	4654397	+			n
CGAAGCGCCGAAAGACAGCGACACCGTAGTGGTGAACTACAAAGGCACCCTGATCGACGGTAAAGAG	4.2166	AAAGACAGCGACACCGTAGTGGTGAACTA	AAAGACAGCGACACCGTAGTG	4726228	4726256	+			n
ATTACGGAAAAAAGACCTGGCTTTATTAGAAGTGGAAGCGGTTTCCTGTTAATACAGTGAGTCTATA	-3.21736	AAAGACCTGGCTTTATTAGAAGTGGAAGC	AAAGACCTGGCTTTATTAGAA	4668638	4668666	-	7	m	y
CGCGTGAATGAAAGACGCCAGCGTGGCGACAGAGAAGAAGTGCTGGCGCATCTCTTCACTTTCCGCT	-2.69773	AAAGACGCCAGCGTGGCGACAGAGAAGAA	AAAGACGCCAGCGTGGCGACA	4586315	4586343	+			n
CTAACCCCTGAAAGACGCCCTGTCCGTTATGGCGGATGGGCGACGTTTTCCCGTGCATTACCTTCGC	5.78189	AAAGACGCCCTGTCCGTTATGGCGGATGG	AAAGACGCCCTGTCCGTTATG	4703879	4703907	-			n
TTTCGATATTAAAGACGCGATCAATCAGGTGGCGGATCGCCTGAATATCTCCAAGCACACCGTGTAC	0.153362	AAAGACGCGATCAATCAGGTGGCGGATCG	AAAGACGCGATCAATCAGGTG	4727351	4727379	+	10,26	a,a	y
TAAATAACAAAAAGAGAGCCCCTGTTAATAATAGGGATAAGCTATTTCAACGATAGTTATCGCCCAT	-1.09575	AAAGAGAGCCCCTGTTAATAATAGGGATA	AAAGAGAGCCCCTGTTAATAA	4538997	4539025	+			n
TGAGCGGGCGAAAGAGCTGTTAAGCAATCTGGAGGAACTGGACGGCCTGTTTCAGTACGATACCGCC	6.08327	AAAGAGCTGTTAAGCAATCTGGAGGAACT	AAAGAGCTGTTAAGCAATCTG	4533577	4533605	-			n
AGTCGCGCTGAAAGAGGCGATGGGCAGCACCCAGAGCATCATGGTCGGGCCGGACGGCGAACTGTAC	-1.91733	AAAGAGGCGATGGGCAGCACCCAGAGCAT	AAAGAGGCGATGGGCAGCACC	4627417	4627445	+			n
GATCTTCTGGAAAGAGGGGGAGCCGCTGAAGAAGGGCGACAGGCTGGTGCAGAAAAACCTGGCGAAA	-2.90192	AAAGAGGGGGAGCCGCTGAAGAAGGGCGA	AAAGAGGGGGAGCCGCTGAAG	4626409	4626437	+			n
AAAACCGACCAAAGAGGGTTTATTTGCCCGGCTGAAACGTAGCCTGCTGAAAACAAAAGAGAATCTC	-0.800757	AAAGAGGGTTTATTTGCCCGGCTGAAACG	AAAGAGGGTTTATTTGCCCGG	4604182	4604210	+			n
GCCTGTACGGAAAGAGGTCAAAGGCTATGTGGTGGATCCGTTAGGCAAACACCACTTCGAAAACGTC	0.721943	AAAGAGGTCAAAGGCTATGTGGTGGATCC	AAAGAGGTCAAAGGCTATGTG	4500017	4500045	+	26	a	y
TATTCTCTCGAAAGAGTATGCCGACAACATGCTGAAAGCTGGTACGCCGGAAAAAGTGGATCTGAAC	-2.72005	AAAGAGTATGCCGACAACATGCTGAAAGC	AAAGAGTATGCCGACAACATG	4499039	4499067	+			n
CGATCTGCTGAAAGAGTCGCTGACCTATCTGGCGAACACGATGGGCAAGCTGACGATCTCCCCGGAG	6.68887	AAAGAGTCGCTGACCTATCTGGCGAACAC	AAAGAGTCGCTGACCTATCTG	4524860	4524888	+			n
AGCCACCGGCAAAGATATGGCTGAAGGCGTGCGGGAAACGACCCCAGTGCGGCGACGGCACCACGGC	-2.90672	AAAGATATGGCTGAAGGCGTGCGGGAAAC	AAAGATATGGCTGAAGGCGTG	4550295	4550323	-			n
GCAGGCGCGGAAAGATCAGAAGCGCCGCGAAGCGGAACTGCGTTCGCAAACCCAGCCGCTGCGCAAA	6.2783	AAAGATCAGAAGCGCCGCGAAGCGGAACT	AAAGATCAGAAGCGCCGCGAA	4720063	4720091	-	5	a	y
CGCAGCAGATAAAGATCCGGCGGCAGGTTCAGGGAAATATTGATCGCCGCAGGCTCGATCCCCGAGG	1.54743	AAAGATCCGGCGGCAGGTTCAGGGAAATA	AAAGATCCGGCGGCAGGTTCA	4514624	4514652	-	5	a	y
TTAAGCCAACAAAGATGCAGCCGGAACGAAGCAGGGCCTATATACTGTCTCCTTTTGTATGGATTAA	-3.39296	AAAGATGCAGCCGGAACGAAGCAGGGCCT	AAAGATGCAGCCGGAACGAAG	4649334	4649362	+			n
CCGCAGGTAAAAAGATGCCGCTTACCGTTGAAGGGAAGGGCGAATTTCACTGGCTGCTGACGACCGA	-3.00449	AAAGATGCCGCTTACCGTTGAAGGGAAGG	AAAGATGCCGCTTACCGTTGA	4659010	4659038	+			n
TAAATTGAAAAAAGATGTGTCCATTCCGACCGTGGAAGAGCTGCTGGCGACGCATAATCCGTGGGCG	-3.98458	AAAGATGTGTCCATTCCGACCGTGGAAGA	AAAGATGTGTCCATTCCGACC	4637203	4637231	+			n
ATTGTAACTAAAAGATTTGGGCAAAATGATTTAGGGGCACTCAGTGCCGCTACAGGTGACGAATTTG	-3.89636	AAAGATTTGGGCAAAATGATTTAGGGGCA	AAAGATTTGGGCAAAATGATT	4628237	4628265	-			n
TCGCGATAAGAAAGCAATTGTGTTCTATGCGGCGGATCATGGTGAGTCGATCAACGAGCGTGAGCAC	-1.41317	AAAGCAATTGTGTTCTATGCGGCGGATCA	AAAGCAATTGTGTTCTATGCG	4497120	4497148	+	26	a	y
GCGCGACGGTAAAGCACTGTTAAAAACCTCGCGGGGGCCGCGTCTGGTAAGCGACCCGTGGGGCAGG	-3.20267	AAAGCACTGTTAAAAACCTCGCGGGGGCC	AAAGCACTGTTAAAAACCTCG	4717810	4717838	+			n
ATGCCGAGGGAAAGCAGTTTCTGACGGTATGCAGGACTTATTTCCCGGGCAAAGCCGGTAATTTTCC	-3.36372	AAAGCAGTTTCTGACGGTATGCAGGACTT	AAAGCAGTTTCTGACGGTATG	4668771	4668799	+			n
ACGCAACTGGAAAGCATCGCGCGATCCGTACGAGAACCTCTGTCAGCGGCGATCCTGAAAGGCGATA	2.26269	AAAGCATCGCGCGATCCGTACGAGAACCT	AAAGCATCGCGCGATCCGTAC	4520917	4520945	+	14	a	y
CGCCGACCACAAAGCCATCTGCCGCCAGCTTCCGGGCGATGGCGCGTCCGATGCCCTTGCTGGCGCC	-3.23029	AAAGCCATCTGCCGCCAGCTTCCGGGCGA	AAAGCCATCTGCCGCCAGCTT	4576407	4576435	+			n
CGATATGGGTAAAGCCCATCCACTTAACGTAGGGGATAAGCTGGTCCGCCAGTTCGCGATAGCTCAA	7.33295	AAAGCCCATCCACTTAACGTAGGGGATAA	AAAGCCCATCCACTTAACGTA	4638636	4638664	-			n
AAAGCACGGCAAAGCCCTGGGTGCCGTGTTGCTGGGTGGTTTCCTGCGCCAGCGCGCCGCGCAGAAT	5.47536	AAAGCCCTGGGTGCCGTGTTGCTGGGTGG	AAAGCCCTGGGTGCCGTGTTG	4567273	4567301	+			n
CTTTGTGGAGAAAGCCGAGAACGCCACGCTGTGGGATGTGGAAGGTAATGAAGTGATCGATTTTGCC	5.83343	AAAGCCGAGAACGCCACGCTGTGGGATGT	AAAGCCGAGAACGCCACGCTG	4609735	4609763	+			n
CCCATTTCTGAAAGCCGCGCAGCTTCATCGGCTGGGTCATCGACAGCAGGGTGGTGATATCTTCCGG	5.95913	AAAGCCGCGCAGCTTCATCGGCTGGGTCA	AAAGCCGCGCAGCTTCATCGG	4508466	4508494	+			n
TAAAGTAGAGAAAGCCGGTACCGGCGAAGCGCCGAAAGACAGCGACACCGTAGTGGTGAACTACAAA	-4.86493	AAAGCCGGTACCGGCGAAGCGCCGAAAGA	AAAGCCGGTACCGGCGAAGCG	4726204	4726232	+			n
GACGCTGCATAAAGCCGTCGTTCAGGCCTGGCGGAATCGCCCCCAGCGTCTGCTTCGGCAGCATCGC	4.07206	AAAGCCGTCGTTCAGGCCTGGCGGAATCG	AAAGCCGTCGTTCAGGCCTGG	4580884	4580912	+	18	m	y
CGGCCTGATGAAAGCCGTGCGCCGCTTCAACCCGGAAGTGGGCGTGCGCCTGGTCTCCTTCGCCGTG	-4.57089	AAAGCCGTGCGCCGCTTCAACCCGGAAGT	AAAGCCGTGCGCCGCTTCAAC	4607342	4607370	+			n
GTACTGCCTGAAAGCCTCCGTCGGCGCGCCGCCGGATATTCTCGGTCCGCTCGGGCAGAACTGGGGC	-0.725434	AAAGCCTCCGTCGGCGCGCCGCCGGATAT	AAAGCCTCCGTCGGCGCGCCG	4660004	4660032	+			n
ACTGCCGAATAAAGCCTTCCTGATGGGGCTGCTGGAGCAGGTGGCGGCGCGGCAGCAGACCACCGCG	-2.7997	AAAGCCTTCCTGATGGGGCTGCTGGAGCA	AAAGCCTTCCTGATGGGGCTG	4521534	4521562	+			n
TTATCCAGCGAAAGCCTTTCTTGAAAAAGAGGCGAAAGGCCTGACCGTTGGCTTGTACAACAGCGGT	-2.39461	AAAGCCTTTCTTGAAAAAGAGGCGAAAGG	AAAGCCTTTCTTGAAAAAGAG	4541744	4541772	+			n
AGCAGTAACTAAAGCGAGTGCTTTGATTCTAAAGAGCCTTCCCTGACAAGGCCATCCCTTTACCTAT	6.17238	AAAGCGAGTGCTTTGATTCTAAAGAGCCT	AAAGCGAGTGCTTTGATTCTA	4702037	4702065	-			n
TGAAAACAGCAAAGCGATCTTCTGGAAAGAGGGGGAGCCGCTGAAGAAGGGCGACAGGCTGGTGCAG	-0.161836	AAAGCGATCTTCTGGAAAGAGGGGGAGCC	AAAGCGATCTTCTGGAAAGAG	4626394	4626422	+	7	a	y
CATGCGCCGCAAAGCGCAACGCCGGTGGCGAAAGAAAAATGGGGGATCGGCGTGCTGTTCCTCTCCG	-2.00499	AAAGCGCAACGCCGGTGGCGAAAGAAAAA	AAAGCGCAACGCCGGTGGCGA	4701192	4701220	-			n
GGTGATGCCGAAAGCGCCAGACGAAGCGCAGATGGAAACGCTGCTGGACGTTACGGGCACTATCGGC	-2.35625	AAAGCGCCAGACGAAGCGCAGATGGAAAC	AAAGCGCCAGACGAAGCGCAG	4515114	4515142	+			n
GAATGCTGTGAAAGCGCCAGCCGGGGGCGAGCAGGGTGGTGGCGTAGTGCATCACCCAGTCCATCTG	4.41854	AAAGCGCCAGCCGGGGGCGAGCAGGGTGG	AAAGCGCCAGCCGGGGGCGAG	4583913	4583941	+			n
TGCTCAGGACAAAGCGCGGCTGGCCTCATTGCCGGGCGTGGTGCCGGGCAAATATGACCGTCCGTCG	-4.52411	AAAGCGCGGCTGGCCTCATTGCCGGGCGT	AAAGCGCGGCTGGCCTCATTG	4502992	4503020	+			n
CGCAGAACGCAAAGCGCGGTTACTGCTGGAAGCGGGCGCACGTTTAACGGTAAATGCGCTGGCGTTT	-0.844213	AAAGCGCGGTTACTGCTGGAAGCGGGCGC	AAAGCGCGGTTACTGCTGGAA	4696358	4696386	-			n
TCCAGTACTGAAAGCGCGTCGATATCACGGATGGGGCCATCGAGCACAATCCCGGCGATTTTTTTGC	-1.12371	AAAGCGCGTCGATATCACGGATGGGGCCA	AAAGCGCGTCGATATCACGGA	4564293	4564321	+			n
CGGCGCGACCAAAGCGCTGGCGATTGAGCTGGCGAAGCGCAAAATCACCGTTAACTGCATCGCGCCG	4.38427	AAAGCGCTGGCGATTGAGCTGGCGAAGCG	AAAGCGCTGGCGATTGAGCTG	4575967	4575995	-			n
TGCTACGCCAAAAGCGGAGCGTCCGGCTCCGGCGAAGACCAGCCAAACAGAGGCCGTAGCCAATCAT	-3.15814	AAAGCGGAGCGTCCGGCTCCGGCGAAGAC	AAAGCGGAGCGTCCGGCTCCG	4696507	4696535	-			n
GAAAACGGCGAAAGCGGCGTGCTGGTGCCGGTAGAAGGCGTGAAGCAGAGCGCCGCGCTACAGGCCC	-4.12214	AAAGCGGCGTGCTGGTGCCGGTAGAAGGC	AAAGCGGCGTGCTGGTGCCGG	4579276	4579304	-			n
CGTCACCCAGAAAGCGGGCCGTTATTATCTGGCGAAAATCGGACATTTCCTTTTGCATGACGCCATG	0.525076	AAAGCGGGCCGTTATTATCTGGCGAAAAT	AAAGCGGGCCGTTATTATCTG	4588913	4588941	-			n
CACCGTCGTCAAAGCGGGCGATATCGTGAAGGTGAAAGTGCTGGAGGTGGATCTGCAACGCAAGCGT	0.0987062	AAAGCGGGCGATATCGTGAAGGTGAAAGT	AAAGCGGGCGATATCGTGAAG	4669433	4669461	-			n
CATCCAGAACAAAGCGGGCGTCTCTAACCTGCTGGACATCCTCTCCGCCGTTACCGGCCAGAGCATC	-2.92247	AAAGCGGGCGTCTCTAACCTGCTGGACAT	AAAGCGGGCGTCTCTAACCTG	4694315	4694343	+			n
GCTGCTGGAAAAAGCGGGCTGGCGGCTGCCTGCGGGCAAAGAAATTCGCGAGAAAAACGGCCAGCCG	-4.89588	AAAGCGGGCTGGCGGCTGCCTGCGGGCAA	AAAGCGGGCTGGCGGCTGCCT	4571299	4571327	-			n
AGAACATCATAAAGCGGTCGAGATAGGTGATCAGGGTGTCGCGATCGATATCCGCCGCCAGCAGATC	5.49023	AAAGCGGTCGAGATAGGTGATCAGGGTGT	AAAGCGGTCGAGATAGGTGAT	4698107	4698135	+	20	a	y
GGTGGCGGTGAAAGCGGTGCCGCAGCAGAATCAGGGGGCGGCGCTGGCGACCTATACGGTATTTATG	-3.49028	AAAGCGGTGCCGCAGCAGAATCAGGGGGC	AAAGCGGTGCCGCAGCAGAAT	4592183	4592211	+			n
GTCGCCGCGGAAAGCGGTTATGAACGTGAAATCGAGACGGCGTTGCAGCCGGGCAGTATTCAGCTGA	2.87793	AAAGCGGTTATGAACGTGAAATCGAGACG	AAAGCGGTTATGAACGTGAAA	4673983	4674011	+			n
AAAGTTAAAAAAAGCGTCTCCAGCCGTTGCCCTGGGTAGCGGTGAAGAGAGGCCGTACAACAGGAAG	4.60383	AAAGCGTCTCCAGCCGTTGCCCTGGGTAG	AAAGCGTCTCCAGCCGTTGCC	4637759	4637787	+	22	m	y
TATTATCTGCAAAGCGTTTGTGATTACCGGCCTGGGGAAACGCATCGCCTATATGCTGCTCAGGCGC	-3.78078	AAAGCGTTTGTGATTACCGGCCTGGGGAA	AAAGCGTTTGTGATTACCGGC	4563615	4563643	-	22	m	y
AACAACGTGGAAAGCTATGACAAGCTGAGCGTTGAGCAGCGCAGCCAGCTGCGTCGCATTATGCTGT	-2.76275	AAAGCTATGACAAGCTGAGCGTTGAGCAG	AAAGCTATGACAAGCTGAGCG	4555384	4555412	-			n
TCCTCGCTGAAAAGCTATTTCGGGCATACACTGGGGGCCTGCGGCGCGCTGGAAGCCTGGATGAGTC	-1.11321	AAAGCTATTTCGGGCATACACTGGGGGCC	AAAGCTATTTCGGGCATACAC	4574740	4574768	-			n
GGTATAGCCTAAAGCTGAATCAGACTGAGTGTCGGGTTCGTTGTCAGACATTTGTTTATCTCTTTGA	6.33781	AAAGCTGAATCAGACTGAGTGTCGGGTTC	AAAGCTGAATCAGACTGAGTG	4509850	4509878	-			n
AGCGACGCTGAAAGCTGCCAATGCGCAGGTGGTGAATACCAATACCCTGACCTTTCTGGCGCAATCC	5.48508	AAAGCTGCCAATGCGCAGGTGGTGAATAC	AAAGCTGCCAATGCGCAGGTG	4603171	4603199	-			n
TTTTGCCGTTAAAGCTGCCGGTGAGCAGCTGTTGGGAATTGACCGCCGGAGAGATGCCCGGCGCAGG	-4.08817	AAAGCTGCCGGTGAGCAGCTGTTGGGAAT	AAAGCTGCCGGTGAGCAGCTG	4578524	4578552	+			n
CGCGGCCTGAAAAGCTGGCTGATTCTGCTGTACGGGGTGCTGCTGTGCCTGTCACCGCTGTTAAAAC	2.39287	AAAGCTGGCTGATTCTGCTGTACGGGGTG	AAAGCTGGCTGATTCTGCTGT	4504329	4504357	-			n
CAACATGCTGAAAGCTGGTACGCCGGAAAAAGTGGATCTGAACCCCATCGGCACCGGTCCGTTCCAG	-2.89074	AAAGCTGGTACGCCGGAAAAAGTGGATCT	AAAGCTGGTACGCCGGAAAAA	4499063	4499091	+	26	a	y
TGGCTCCATCAAAGCTGGTGTCGGCGGTACGCTGGGCAGCCTGGCCCTGATCATGGGATTTGGCGCC	-3.75192	AAAGCTGGTGTCGGCGGTACGCTGGGCAG	AAAGCTGGTGTCGGCGGTACG	4662167	4662195	-			n
CGTCTCCGGGAAAGGAACCTTTGTTTCCAGTGAGAAATTTCAGCGTAGCATGACGGGGATCATGAGC	4.36984	AAAGGAACCTTTGTTTCCAGTGAGAAATT	AAAGGAACCTTTGTTTCCAGT	4540946	4540974	+			n
AGCCGACCGTAAAGGCAACCTCTACACCGGGCCGAGTACCGAAGATACCCCGGCGCTGGTCGAAGCG	6.10603	AAAGGCAACCTCTACACCGGGCCGAGTAC	AAAGGCAACCTCTACACCGGG	4712194	4712222	+			n
GCCGGTGTACAAAGGCAACTACGAGCAGAGCCTGAGCGCGGGTATCGCGGCGTTTCGTACCGGCAAC	-3.33124	AAAGGCAACTACGAGCAGAGCCTGAGCGC	AAAGGCAACTACGAGCAGAGC	4620517	4620545	+			n
TAACCCGCACAAAGGCAAGTTCAACGTCACCGCGAAGGGCGGTCTGGTGGAAGAGGAGTATGTCGAC	-2.24266	AAAGGCAAGTTCAACGTCACCGCGAAGGG	AAAGGCAAGTTCAACGTCACC	4512641	4512669	+			n
CATTCCGGTGAAAGGCAATGGTAGCCGGGTCTGGGATCAGCAGGGCAAAGATTACGTCGATTTTGCT	-3.39973	AAAGGCAATGGTAGCCGGGTCTGGGATCA	AAAGGCAATGGTAGCCGGGTC	4704299	4704327	+	26	a	y
AATTCCGCTCAAAGGCGCAGGCGCTTAGCGGATGAGGTTAATCACGCCGGGCTAAATCCTGCGCGCA	2.90942	AAAGGCGCAGGCGCTTAGCGGATGAGGTT	AAAGGCGCAGGCGCTTAGCGG	4557817	4557845	-			n
CTTTAACGACAAAGGCGTGCTGATCCATGCGATGGGGAAAGAGTCCGCCGCGCGCATTACCCTGCGC	-3.55194	AAAGGCGTGCTGATCCATGCGATGGGGAA	AAAGGCGTGCTGATCCATGCG	4715847	4715875	+	13	a	y
CTTTATGGAGAAAGGGAACATTGCCCGCACGGCGGAAGCGCTGGATATCAGCGGAGTGAGCGTTCAT	-1.92451	AAAGGGAACATTGCCCGCACGGCGGAAGC	AAAGGGAACATTGCCCGCACG	4719709	4719737	-			n
TGAGGCGATGAAAGGGATAGTGCTCAATCTGCTGGGCCGTATCGTCAACGTTGAGCGCATTCCTTCA	-1.5942	AAAGGGATAGTGCTCAATCTGCTGGGCCG	AAAGGGATAGTGCTCAATCTG	4504567	4504595	-			n
CGCTGCCGCGAAAGGGATGCTGGTCACCATGCCGAAACGCTATGACCAGGATCCGGCGAACAAAGCA	4.81833	AAAGGGATGCTGGTCACCATGCCGAAACG	AAAGGGATGCTGGTCACCATG	4615310	4615338	+			n
CTTGTACTTAAAAGGGGGCGATATGCGTACAATGAACTATAGCGAAGCCCGCCAGAATCTTGCTTCC	-1.19397	AAAGGGGGCGATATGCGTACAATGAACTA	AAAGGGGGCGATATGCGTACA	4619497	4619525	+			n
TGAAGCGCAAAAAGGTAAACGCGTGGTGCGTCTGAAAGGCGGCGATCCATTTATCTTTGGTCGCGGC	-1.55556	AAAGGTAAACGCGTGGTGCGTCTGAAAGG	AAAGGTAAACGCGTGGTGCGT	4695563	4695591	-			n
GGAAGATTTAAAAGGTATGAAGATTCGCGTGCAGGGCAGCCCGGTGGCGCTGGCAACCTTAAAAGAT	-3.58885	AAAGGTATGAAGATTCGCGTGCAGGGCAG	AAAGGTATGAAGATTCGCGTG	4596709	4596737	+			n
TTCTCTGACCAAAGGTCGCGCATCATACACCATGGAATTCCTGAAGTATGATGATGCACCGAGCAAC	1.57889	AAAGGTCGCGCATCATACACCATGGAATT	AAAGGTCGCGCATCATACACC	4731684	4731712	+			n
CACTGGAAACAAAGGTTCCTTTCCCGGAGACGCGGGTCAGGAGATTCTCGCGCGTTAATGCATCCAG	5.25243	AAAGGTTCCTTTCCCGGAGACGCGGGTCA	AAAGGTTCCTTTCCCGGAGAC	4540929	4540957	-			n
GCAGTTCCTCAAAGGTTTTGATGCCTTCGACGCGAATCAGGTGGAACAACTCCTGGCGCGAGTAAGC	4.29068	AAAGGTTTTGATGCCTTCGACGCGAATCA	AAAGGTTTTGATGCCTTCGAC	4698791	4698819	+			n
AAAATATAACAAAGTAGCGTCACGACGCTACAGGAATCACCGGTTTACCGCGGACGCGCGCTGATGA	4.11164	AAAGTAGCGTCACGACGCTACAGGAATCA	AAAGTAGCGTCACGACGCTAC	4588090	4588118	-			n
ACAAATAACTAAAGTCAAATTTACTCTCCTGTGGGGTGTCCTTTCTGCGGTAAGGAACAAAATGACA	4.29153	AAAGTCAAATTTACTCTCCTGTGGGGTGT	AAAGTCAAATTTACTCTCCTG	4535638	4535666	+			n
CCCTGGTGAGAAAGTCATCAATTAAGCGTAGAGGAGGATTGTTAGCCTGAGAGTAATAATTGGAGGA	3.10357	AAAGTCATCAATTAAGCGTAGAGGAGGAT	AAAGTCATCAATTAAGCGTAG	4711626	4711654	-			n
GTCCGGACGTAAAGTCATGGTGGTGGTGGTGCCGGAACACGGCGGCGCGCTGAAGGGCGACAGAATG	-2.477	AAAGTCATGGTGGTGGTGGTGCCGGAACA	AAAGTCATGGTGGTGGTGGTG	4506480	4506508	-			n
CGAGATCTTCAAAGTCCCTGAGCCGTTTATTCCGAAGTCCGGCGCGCGCGTCATGTCGCTGCTGGAG	-1.68611	AAAGTCCCTGAGCCGTTTATTCCGAAGTC	AAAGTCCCTGAGCCGTTTATT	4694114	4694142	+			n
AAGGGGGCAAAAAGTCGCGCTGAAAGAGGCGATGGGCAGCACCCAGAGCATCATGGTCGGGCCGGAC	-3.59086	AAAGTCGCGCTGAAAGAGGCGATGGGCAG	AAAGTCGCGCTGAAAGAGGCG	4627405	4627433	+			n
CGGCGTAGCCAAAGTCGCGCTGGCCGTGGTCGAGGAAGGCGTTGTCGGCGACGTTGATAAAGAACTG	-3.92654	AAAGTCGCGCTGGCCGTGGTCGAGGAAGG	AAAGTCGCGCTGGCCGTGGTC	4702495	4702523	-			n
ACTGGAAATAAAAGTCTTTCCGGGCGGCGTGCTGGGGGATGAAAAACAGATGATTGAACAGGCGCAG	-3.90319	AAAGTCTTTCCGGGCGGCGTGCTGGGGGA	AAAGTCTTTCCGGGCGGCGTG	4596397	4596425	+			n
CACCACCGATAAAGTGACGAAGCTGCCGGGCGTGAGCGCTGACGACCAGCGTCTGCTGAAAAAACTG	-2.80043	AAAGTGACGAAGCTGCCGGGCGTGAGCGC	AAAGTGACGAAGCTGCCGGGC	4555307	4555335	-			n
TATTGGCGGTAAAGTGACGAAGGAGGGGCGCTGGGAGCCGGGCTTCACCATTACCGGCCAGGCGTGG	-3.49491	AAAGTGACGAAGGAGGGGCGCTGGGAGCC	AAAGTGACGAAGGAGGGGCGC	4656965	4656993	+			n
CTTATTTCTTAAAGTGACTGTGACGAAATGCAGGGAAAATTCTGTTTTTAATGAAAGTGGCCGGACG	-5.09302	AAAGTGACTGTGACGAAATGCAGGGAAAA	AAAGTGACTGTGACGAAATGC	4589735	4589763	+			n
GCCGTAAATAAAAGTGATAACGAACAGCGCTGCGAGGTTGGTTTTCGACAGCGGCAGCACGATATCG	5.47097	AAAGTGATAACGAACAGCGCTGCGAGGTT	AAAGTGATAACGAACAGCGCT	4623229	4623257	-			n
CCTTTTGCGCAAAGTGATACAGCTCCGCTTCCGGGAAATAAGGTTTTTTGTAACGTCCAAACGGAAC	-2.45771	AAAGTGATACAGCTCCGCTTCCGGGAAAT	AAAGTGATACAGCTCCGCTTC	4691747	4691775	-			n
CATCTGACGGAAAGTGCCCCGGCACCCAATCGAGAATGACGTTCAGCCCGGCATGATGCGCGGCGTG	3.46071	AAAGTGCCCCGGCACCCAATCGAGAATGA	AAAGTGCCCCGGCACCCAATC	4638816	4638844	-			n
GCTGCTGGCGAAAGTGCGCGACTACCTGTGGAAGAACGCGCACCTGGTCGCCGCCGTGATCAGCGGT	-2.20759	AAAGTGCGCGACTACCTGTGGAAGAACGC	AAAGTGCGCGACTACCTGTGG	4670984	4671012	-			n
GCCGGAAGATAAAGTGCGGACGGTCAGCGCGCTGAATCAGCAGTCGCCGCTGGCGATGGTCGGCGAC	5.25555	AAAGTGCGGACGGTCAGCGCGCTGAATCA	AAAGTGCGGACGGTCAGCGCG	4599554	4599582	-			n
CTATATGTGGAAAGTGGAGTACTAATTTCCGGGGAATGAAAAAAGGCAGGGACGCTTTTTAATTATT	0.577748	AAAGTGGAGTACTAATTTCCGGGGAATGA	AAAGTGGAGTACTAATTTCCG	4542590	4542618	+			n
TGAAGCGCGCAAAGTGGATTGTGAATTTTTGCAGAGCAACAACTTTGCCTTTGGCGGCATCAATACC	-3.57107	AAAGTGGATTGTGAATTTTTGCAGAGCAA	AAAGTGGATTGTGAATTTTTG	4574585	4574613	-			n
GCAGGAAGGCAAAGTGTTTTTCGGCGCGTGGGTGGAAATTGAAAATGACGATGGCGACACCCGCCGC	-0.0297492	AAAGTGTTTTTCGGCGCGTGGGTGGAAAT	AAAGTGTTTTTCGGCGCGTGG	4671829	4671857	-			n
AGGCGTTCTTAAAGTTATGGCCCTGAAAGATGGGGACTGGAATTGGTATGTGTTGGATAGGGTGCTT	-4.03233	AAAGTTATGGCCCTGAAAGATGGGGACTG	AAAGTTATGGCCCTGAAAGAT	4595807	4595835	+			n
CCACTACAGGAAATAAAACCATAATTTACCCACGGGCAAACTTGCTCAAAATAATCGCCAGTGCCTC	-3.73705	AAATAAAACCATAATTTACCCACGGGCAA	AAATAAAACCATAATTTACCC	4543147	4543175	-			n
GTAAGAAGTGAAATAAACCCAAGCCTTCATGTTGAAGGATTAGGGAGCAGGGGTCAATTATGCGCAG	-1.79587	AAATAAACCCAAGCCTTCATGTTGAAGGA	AAATAAACCCAAGCCTTCATG	4524300	4524328	-			n
CGGATAGACGAAATAAAGCGTATGAGCGGGTCAGGAAACTGGCCCGTTTTTTTATGCTCAGTGCCAG	-3.11687	AAATAAAGCGTATGAGCGGGTCAGGAAAC	AAATAAAGCGTATGAGCGGGT	4554788	4554816	-			n
CCGAAGGGTAAAATAAGAATTCGCCTTTTGGCAGAGGCCATTCTACCGATATTAAAGATAAAGAGAA	-3.12571	AAATAAGAATTCGCCTTTTGGCAGAGGCC	AAATAAGAATTCGCCTTTTGG	4534672	4534700	-			n
GGTGTTGATGAAATAAGCCGTCGGCTTCATCAGGGAGAACTGTTTCTCACCGACAAAATCGGTGGTT	-2.91718	AAATAAGCCGTCGGCTTCATCAGGGAGAA	AAATAAGCCGTCGGCTTCATC	4564956	4564984	+			n
AATGTTCCGAAAATAATCGTTGGGTAAAAAAGGGGATAACGGGAAATATCCCTTAATTTCAGCGGAC	-0.0620318	AAATAATCGTTGGGTAAAAAAGGGGATAA	AAATAATCGTTGGGTAAAAAA	4538932	4538960	-			n
GCGGGTCGCGAAATACACCTGTTTTAACAAACCGAACGGCCCGCTTTGCGGTAACGTTTTTCCTGCC	-3.76801	AAATACACCTGTTTTAACAAACCGAACGG	AAATACACCTGTTTTAACAAA	4535404	4535432	+			n
TAAGGACACGAAATACATACCTATTCACTCCCTGAATATCGCCACATCAGATAATCCTCACAATTAC	5.56316	AAATACATACCTATTCACTCCCTGAATAT	AAATACATACCTATTCACTCC	4629272	4629300	-			n
TAGCGTCCTGAAATACCATCTGAATATCCCGGCGAAACGCCTTGTGCTGCGCCCGGTTGAGCTTCGC	6.17789	AAATACCATCTGAATATCCCGGCGAAACG	AAATACCATCTGAATATCCCG	4567960	4567988	+			n
GACTCCTGTTAAATACCGATGAGCTTCCAGTAAGGAATACCGATCAGCAGGTAAATCAGCACGTTAA	6.32626	AAATACCGATGAGCTTCCAGTAAGGAATA	AAATACCGATGAGCTTCCAGT	4562518	4562546	+			n
ATGTTGCGGAAAATAGGGTAGGTGATGCCGCCGGAGCGGGACATGTTTGAGCCGGTGGCCGGAGCGA	-3.78263	AAATAGGGTAGGTGATGCCGCCGGAGCGG	AAATAGGGTAGGTGATGCCGC	4563475	4563503	+			n
CATCCGTTAGAAATAGTACCTTGCTGCTCTCCTGAAATCGTCAGGTAGACTATATCACTCATTCCAT	-0.218422	AAATAGTACCTTGCTGCTCTCCTGAAATC	AAATAGTACCTTGCTGCTCTC	4629085	4629113	+			n
AGTCTGGACAAAATAGTGATCCTGAGTGCTATAGAGGTACGACTAAAGAAGTATGACGATTCTAAGG	1.46837	AAATAGTGATCCTGAGTGCTATAGAGGTA	AAATAGTGATCCTGAGTGCTA	4572350	4572378	+	9	a	y
CTTTTGCCAGAAATAGTTATCAAACGCCAGATCGAGCAGCGTGCCGTCCATGTCCAGCAGAACGGTA	-2.73761	AAATAGTTATCAAACGCCAGATCGAGCAG	AAATAGTTATCAAACGCCAGA	4678417	4678445	+	21	a	y
GAGCCTGCTGAAATATATCAACCGGGAAAACGCGAAGCTGTTAATGAGCCATTCAGCGTTAAATCAG	-1.16948	AAATATATCAACCGGGAAAACGCGAAGCT	AAATATATCAACCGGGAAAAC	4560675	4560703	-			n
AAGATGGGAGAAATATTACTATCTTCAACTGCGGGGCGTTTTCATAACCAGTATCCGTCAACTATTT	-4.74079	AAATATTACTATCTTCAACTGCGGGGCGT	AAATATTACTATCTTCAACTG	4594942	4594970	+			n
GCCAATATCGAAATCAAACCGACCACCGGCGTCGGGCCGCTGACCGGCAAGACGATCGCGCTTGTCG	-8.03888	AAATCAAACCGACCACCGGCGTCGGGCCG	AAATCAAACCGACCACCGGCG	4624889	4624917	+			n
ATTTCAGACAAAATCAACGACAGAAACGCGCCGGAAAAACCTAGCAGCGCGCCGCCGTAGAGGAACG	-3.34337	AAATCAACGACAGAAACGCGCCGGAAAAA	AAATCAACGACAGAAACGCGC	4606605	4606633	-			n
AATTTGCACTAAATCACAATTTTATATCACGCGGAACATGTACCGAAGTCAGGTCTGATAAGGAAGG	-2.94106	AAATCACAATTTTATATCACGCGGAACAT	AAATCACAATTTTATATCACG	4653972	4654000	+			n
TATTGTCAGGAAATCACCCAGCTTATGGAGCGCGGGCTGGAAGAGGCGCGCAAAACGGCGGGCGTCG	-1.63028	AAATCACCCAGCTTATGGAGCGCGGGCTG	AAATCACCCAGCTTATGGAGC	4719543	4719571	-			n
CTTGTGGATAAAATCACTGTCTGATAAAAGAGTGAATGATATTCTCGTTGCTCATTAACGCTGGCAT	5.68101	AAATCACTGTCTGATAAAAGAGTGAATGA	AAATCACTGTCTGATAAAAGA	4606965	4606993	+			n
CCGATCGCCGAAATCAGCGCGATCAGACGCTTGGAGTTACGCACTGGCCGGTAGGCCACCCGTTCGA	5.07636	AAATCAGCGCGATCAGACGCTTGGAGTTA	AAATCAGCGCGATCAGACGCT	4615988	4616016	-	12	a	y
GCCGGAACGCAAATCATCATAATGGTCGAAATAGAGATGCCCAGCGGCGCCATCAGGCCAATCATTG	3.26932	AAATCATCATAATGGTCGAAATAGAGATG	AAATCATCATAATGGTCGAAA	4544053	4544081	-			n
GCGATGGATAAAATCATCCTCAACCGCTTCCTCGGACTGCCCATTTTCCTGTTTGTGATGTACCTGA	-3.59077	AAATCATCCTCAACCGCTTCCTCGGACTG	AAATCATCCTCAACCGCTTCC	4667752	4667780	-			n
CTGAACCAGTAAATCCAGCCCGCCTGCCGCCTGGAGTGAGGACGCGGCTAATACCACAGAAAGAATA	5.67833	AAATCCAGCCCGCCTGCCGCCTGGAGTGA	AAATCCAGCCCGCCTGCCGCC	4543754	4543782	-	21	m	y
TCGCGGTTGAAAATCCCCTCTTCTTCAAAGCGGGAATAAGCGTCTGCCGCCAGCACGTCCGCCCACA	4.26306	AAATCCCCTCTTCTTCAAAGCGGGAATAA	AAATCCCCTCTTCTTCAAAGC	4550386	4550414	-			n
CTATGCCGATAAATCCCTCGCCACCAAAATGGCGGAAAACCCGCAGCAGGTGCTCGATTTCTTAACC	-3.18905	AAATCCCTCGCCACCAAAATGGCGGAAAA	AAATCCCTCGCCACCAAAATG	4549355	4549383	+			n
TCAGCATATGAAATCCGTGCCGATAGATATGCTGAAAATTGACAAAATGTTCGTTGAGGGGCTGCCG	0.247087	AAATCCGTGCCGATAGATATGCTGAAAAT	AAATCCGTGCCGATAGATATG	4522515	4522543	+			n
CAGACGCCAGAAATCGAAAAAATTAAACCAGTCGAGCGGCGACCGCAGCGCGTAGTGCTCAAGGCGT	2.53401	AAATCGAAAAAATTAAACCAGTCGAGCGG	AAATCGAAAAAATTAAACCAG	4582097	4582125	+			n
CGCGGTAAAAAAATCGATGATGATCTGTTCGAAGAGCTGGAAGAGCAACTGCTGATTGCCGACGTGG	0.0997548	AAATCGATGATGATCTGTTCGAAGAGCTG	AAATCGATGATGATCTGTTCG	4604273	4604301	+	13	a	y
CCACGGCAAGAAATCGATTCTCGACCGTATGCCGGGCGACGCCTGGCAGAAGTTCGCCAACCTGCGC	-2.92814	AAATCGATTCTCGACCGTATGCCGGGCGA	AAATCGATTCTCGACCGTATG	4639418	4639446	+			n
CCGCGTAAATAAATCGCAGAGTTCGCAGGACGCGGGTGACGCGACGGCACCAGAAACGTCAGCTGGC	5.9752	AAATCGCAGAGTTCGCAGGACGCGGGTGA	AAATCGCAGAGTTCGCAGGAC	4554096	4554124	-			n
AACGTTAACGAAATCGCCGAACAAGGTCTGCGGGAACTGGGGCCGGTAAAGCGGGAAGAAAAGCTGC	-2.24689	AAATCGCCGAACAAGGTCTGCGGGAACTG	AAATCGCCGAACAAGGTCTGC	4563149	4563177	-			n
CTGAGGGTAAAAATCGCGGCGATCAGCGACGCGGGAAGCAGGCGGGCGTGGAGCGAACTGATTTCCG	-4.11356	AAATCGCGGCGATCAGCGACGCGGGAAGC	AAATCGCGGCGATCAGCGACG	4707429	4707457	+	12	a	y
GGTATGCTGGAAATCGGCACCAGCGAGCGCGGCGGACTTTCTATCCGCGCCTGGCTGCCGGTTCCCG	-3.116	AAATCGGCACCAGCGAGCGCGGCGGACTT	AAATCGGCACCAGCGAGCGCG	4674310	4674338	+			n
CGGCCCCAGTAAATCGGCGTAGCGTCCGGCGTGGGGACGACTGAGCAAGGTGGCGAAGTATTGCAGG	-1.47209	AAATCGGCGTAGCGTCCGGCGTGGGGACG	AAATCGGCGTAGCGTCCGGCG	4591400	4591428	-			n
CGCCGTCGTTAAATCGGGTTAGGTTGAACGGGTGAGCATGGGTGGCCTGCCACAGACGCAGCGGTTG	5.13475	AAATCGGGTTAGGTTGAACGGGTGAGCAT	AAATCGGGTTAGGTTGAACGG	4657086	4657114	-			n
TCCGCTCAGCAAATCGTCGATATGCTGGTGGCGGAATGCGAAAAAGGCAATGTTACCCTCCGCTTAC	5.04354	AAATCGTCGATATGCTGGTGGCGGAATGC	AAATCGTCGATATGCTGGTGG	4556947	4556975	+			n
CAGAAGCTGGAAATCTGTAAAACCGCCGGGCCTGAAAGCCCGCGATGGGTGAAAAGCAGATTTTCCC	-3.4657	AAATCTGTAAAACCGCCGGGCCTGAAAGC	AAATCTGTAAAACCGCCGGGC	4557323	4557351	-			n
TATTGCTCACAAATCTTATTCCCCCCTTTCAGAGAGGGAATAAAGCACTGCTGCCGGGTGGCGCTAC	-1.04092	AAATCTTATTCCCCCCTTTCAGAGAGGGA	AAATCTTATTCCCCCCTTTCA	4500176	4500204	-			n
CGTACGCTGAAAATCTTCACTTAGCTGCTGCTGGAATCCTGCCAGCACCTCGGGCTTGATCCCCGGC	6.06777	AAATCTTCACTTAGCTGCTGCTGGAATCC	AAATCTTCACTTAGCTGCTGC	4664467	4664495	-			n
GACCTGGTGAAAATGAAAGCCATCAACTGGAATGAAGCAGATGCTGGCGTAACCTTCACCTATGAAG	2.73785	AAATGAAAGCCATCAACTGGAATGAAGCA	AAATGAAAGCCATCAACTGGA	4730221	4730249	+			n
GGATGCCAGAAAATGACCGTCAGGCAGGCGGCGGAAAGCCCTGCGGCGGCAAATACCGCCATCTGGC	-3.06819	AAATGACCGTCAGGCAGGCGGCGGAAAGC	AAATGACCGTCAGGCAGGCGG	4579881	4579909	+			n
GCCGGACGCAAAATGACGCTCGGTATCCGTCCGGAGCATATTGCGCTAAGCTCGCAGGCGGAAGGCG	-1.61973	AAATGACGCTCGGTATCCGTCCGGAGCAT	AAATGACGCTCGGTATCCGTC	4624305	4624333	+			n
CATGAGTGATAAATGATGAACGCGTTGCGTAGTGGAATCGCCGCTGTCCTGATGCTGGCCGCGCTGA	5.73225	AAATGATGAACGCGTTGCGTAGTGGAATC	AAATGATGAACGCGTTGCGTA	4515787	4515815	+			n
ATCGGCAGCAAAATGATGAAGCGCCCGCAGGCCGGATAAGGCGTAGCCGCCCTCCGGCACAAGCGGT	5.49946	AAATGATGAAGCGCCCGCAGGCCGGATAA	AAATGATGAAGCGCCCGCAGG	4551758	4551786	+			n
ACATCATAACAAATGCAATGACCACGATAATGGGGAGCTTCAGGATGAATATGAAGGGTAAAGCGTT	-0.0509149	AAATGCAATGACCACGATAATGGGGAGCT	AAATGCAATGACCACGATAAT	4612481	4612509	+			n
GTTGAGAATCAAATGCAGCCCGGCGTTATCGCTGAAATCCGACAGCTCCTGCGGCCCGCAGTGACGT	-3.27288	AAATGCAGCCCGGCGTTATCGCTGAAATC	AAATGCAGCCCGGCGTTATCG	4608268	4608296	+			n
AGCAGTTGCGAAATGCGCAGGCTCTGGGTACCAGAGAAAGAGAAGTCCAGCTTGCGGGCAATCCCCT	-2.38915	AAATGCGCAGGCTCTGGGTACCAGAGAAA	AAATGCGCAGGCTCTGGGTAC	4712040	4712068	-			n
GCTGAAAAGTAAATGCGGAAAGGCATTAACGTCGGGAACGCCGGGAATAAACGCCCCCCACTGGCGC	-3.50906	AAATGCGGAAAGGCATTAACGTCGGGAAC	AAATGCGGAAAGGCATTAACG	4609102	4609130	+			n
GCCTTCGCCCAAATGCGGTTCGGTAATGTCGTCGGGAATACGCAGCTCAACGTAGCGGCTGATAAAG	-2.59663	AAATGCGGTTCGGTAATGTCGTCGGGAAT	AAATGCGGTTCGGTAATGTCG	4634594	4634622	-			n
TGCATTTCTGAAATGCGTAAGCCGGATAAGCGCGAGCGTCATCCGGCATGGCGCACCTTATTTGGCG	-3.33693	AAATGCGTAAGCCGGATAAGCGCGAGCGT	AAATGCGTAAGCCGGATAAGC	4613637	4613665	-			n
TCCGGCGGGAAAATGCTGATCACCCGCGACCAGGGGCTACTGTGGGATCAAACCCGCCCGTTCCCGA	-2.07002	AAATGCTGATCACCCGCGACCAGGGGCTA	AAATGCTGATCACCCGCGACC	4581449	4581477	-	9,21	a,m	y
AACGCTGAGCAAATGGATCGTCTCCTGACCCGCGAATCTTTTCATCTTATGGTACTGGATCTGATGC	5.02459	AAATGGATCGTCTCCTGACCCGCGAATCT	AAATGGATCGTCTCCTGACCC	4672448	4672476	+	7	a	y
ATCGGCCTGAAAATGGCCAATCAGCTCATCTGCGGGCAGCAGGGAGTCGGTCACGTGAACGCAAAGG	2.92705	AAATGGCCAATCAGCTCATCTGCGGGCAG	AAATGGCCAATCAGCTCATCT	4561863	4561891	+			n
AACCCGATCGAAATGGCGTCCAAACCCTGGGACGAAATCATCACGAAACTCGATAAAGATCCATTGC	1.74962	AAATGGCGTCCAAACCCTGGGACGAAATC	AAATGGCGTCCAAACCCTGGG	4539984	4540012	+	17	m	y
TGGGCCGCTGAAATGGGATGAAAAAGGCGATCTGAAGGGATTTGAATTTGGCGTCTTTCAGTGGCAT	-4.3313	AAATGGGATGAAAAAGGCGATCTGAAGGG	AAATGGGATGAAAAAGGCGAT	4615541	4615569	+	20	a	y
TGCCGGGGCAAAATGTCCCTCCTGCCAGGCGCAGGATTCGCTGGCGATGTGGCGCGAGAATAATATC	1.85075	AAATGTCCCTCCTGCCAGGCGCAGGATTC	AAATGTCCCTCCTGCCAGGCG	4724257	4724285	+	16	m	y
CGATAACGGGAAATGTCCGGCGCAATATCCGGTGAAAATCCCGACGGTGAATATGAATATCGCGTAT	2.21345	AAATGTCCGGCGCAATATCCGGTGAAAAT	AAATGTCCGGCGCAATATCCG	4558525	4558553	+			n
TGCCGGACGCAAATGTGGGCGGTGCGGCAGGCGGAATCGCATCGGGAAGGCGATATGCGGCGCCATT	5.10496	AAATGTGGGCGGTGCGGCAGGCGGAATCG	AAATGTGGGCGGTGCGGCAGG	4648520	4648548	+			n
AAAATTGACAAAATGTTCGTTGAGGGGCTGCCGGAGGATAACAGTATGATCTCTGCCATTATCCTGC	-2.72207	AAATGTTCGTTGAGGGGCTGCCGGAGGAT	AAATGTTCGTTGAGGGGCTGC	4522549	4522577	+			n
CGCGCCAGCAAAATGTTTGTCATCATGAGTTGCGAATCGTTAAGCCTGTTGATCGCGCCTCTCCTTT	6.47287	AAATGTTTGTCATCATGAGTTGCGAATCG	AAATGTTTGTCATCATGAGTT	4655845	4655873	-			n
GATTCATCACAAATTAAACCGCGGACAAAAACAGGACGTTTCGCGAAGGGGAAGCGGATGGCGGAGA	-5.92721	AAATTAAACCGCGGACAAAAACAGGACGT	AAATTAAACCGCGGACAAAAA	4676436	4676464	+			n
CCACAGGAAGAAATTAACCAAATCCTGCTGCGTGAAGCGCAAAAAGGTAAACGCGTGGTGCGTCTGA	-4.78462	AAATTAACCAAATCCTGCTGCGTGAAGCG	AAATTAACCAAATCCTGCTGC	4695595	4695623	-			n
AGTGACCGGAAAATTACTTTAACGGAAGGCGGGGAGAATTCCGCAAGATGGCGATAACCGCGGAAGC	0.308575	AAATTACTTTAACGGAAGGCGGGGAGAAT	AAATTACTTTAACGGAAGGCG	4513285	4513313	-			n
AAAAACATTCAAATTAGAAGAATCTCAGGGCCCGGAAAAAATCCAGCTATTTTCTATGCCAAATTCA	-3.46746	AAATTAGAAGAATCTCAGGGCCCGGAAAA	AAATTAGAAGAATCTCAGGGC	4509328	4509356	-			n
ACCTGGAAAAAAATTAGCGTTAGTGTGCGCTGTGGGTGTTTAGTGGTCAACCATATTAAAACAACGT	6.62463	AAATTAGCGTTAGTGTGCGCTGTGGGTGT	AAATTAGCGTTAGTGTGCGCT	4526954	4526982	+			n
CGTCGGCGACAAATTCGATGTGGCAGTCGGCGCGAACGACGCTTACGGTCAGTATGACGAAAACCTG	-3.81599	AAATTCGATGTGGCAGTCGGCGCGAACGA	AAATTCGATGTGGCAGTCGGC	4724687	4724715	+			n
CGTCAGCGGGAAATTCTGACGATGCTGGCGGCAGGGGAATCGAATAAGGAGATTGGCCGCGCGTTAA	-4.50643	AAATTCTGACGATGCTGGCGGCAGGGGAA	AAATTCTGACGATGCTGGCGG	4535207	4535235	+			n
GATATGCTGAAAATTGACAAAATGTTCGTTGAGGGGCTGCCGGAGGATAACAGTATGATCTCTGCCA	1.5357	AAATTGACAAAATGTTCGTTGAGGGGCTG	AAATTGACAAAATGTTCGTTG	4522540	4522568	+			n
GCGAACGTCGAAATTGCCGATAAGGTTGGCGACGAAAACATCTTCATTTTTGGCCATACTGTGGAAG	-2.91257	AAATTGCCGATAAGGTTGGCGACGAAAAC	AAATTGCCGATAAGGTTGGCG	4658403	4658431	+			n
CGGACAGAACAAATTGCGAAGGTAGTCAGAAAGGAAAGATCTACGCGCGCGGCTAAGTAGACCACAA	-2.01272	AAATTGCGAAGGTAGTCAGAAAGGAAAGA	AAATTGCGAAGGTAGTCAGAA	4495661	4495689	-			n
ACCCGCGGGCAAATTGCTATTGAAGCCGGTCTGGAGCCGCTGGCCGATCTGCTGTGGACCGATCCGT	-1.48237	AAATTGCTATTGAAGCCGGTCTGGAGCCG	AAATTGCTATTGAAGCCGGTC	4671172	4671200	-			n
GAGCGTGGGAAAATTGCTGGCGCAGATTGTAGCGGAAATCTGCACCCGTGTACCCTTTAGCTTAAAA	-0.641861	AAATTGCTGGCGCAGATTGTAGCGGAAAT	AAATTGCTGGCGCAGATTGTA	4724470	4724498	-			n
AAGTACAAGTAAATTGTACAACTAAAGCGTACAGAAAACAAAAAAGCCGGGTGGCGGCGTCGCCTTA	-3.02228	AAATTGTACAACTAAAGCGTACAGAAAAC	AAATTGTACAACTAAAGCGTA	4619457	4619485	-			n
GAAACCGTCGAAATTGTTAACGCGGTGGAAGAAGAGGCGCAGAACGTACCGCCACTGTCCGACGAAG	2.32355	AAATTGTTAACGCGGTGGAAGAAGAGGCG	AAATTGTTAACGCGGTGGAAG	4604009	4604037	+			n
GTATCACTGTAAATTGTTTATTCAATGTTACCAGGGGCGCGTTTTTTTGCTATTATGCTCGATAACG	-2.94919	AAATTGTTTATTCAATGTTACCAGGGGCG	AAATTGTTTATTCAATGTTAC	4648870	4648898	-	22	m	y
GTAAATGAACAAATTTATTAAAATGGCACTGGTGGGAGCGGCACTGGCGACGCTTACGGCGTGTACG	3.10113	AAATTTATTAAAATGGCACTGGTGGGAGC	AAATTTATTAAAATGGCACTG	4694800	4694828	-			n
CTGGAGCGGGAAATTTTTTACCTCGTCATGGAGGGATAAAAAACGGCCCTGACGCACGACGTGGCGA	5.54735	AAATTTTTTACCTCGTCATGGAGGGATAA	AAATTTTTTACCTCGTCATGG	4679709	4679737	+			n
ATCTTACCCGAACAAAAAAGCAAAACCCTGGCCGGGTAAGGCGTAGCTGCCCCCCGGCCTCAGATTA	6.02495	AACAAAAAAGCAAAACCCTGGCCGGGTAA	AACAAAAAAGCAAAACCCTGG	4627547	4627575	-	18	m	y
CCTGCCAAATAACAAAAAATCCAGATTTGCGAGGAAAAAAAGAATAAGTGCAATGGCATAAAGGCGT	-6.10437	AACAAAAAATCCAGATTTGCGAGGAAAAA	AACAAAAAATCCAGATTTGCG	4654571	4654599	+			n
GCGCGACGTTAACAAAAATATTGAGCGGGTGCGGGAAGGGCTGTACCAGGTTCCATAATAAAAAGGC	-3.11712	AACAAAAATATTGAGCGGGTGCGGGAAGG	AACAAAAATATTGAGCGGGTG	4602809	4602837	+			n
TATTATCCAGAACAAAACCGGGAAAAAAATAATGGGTAAGAGTTTTAAATAAAGCATGTTAAGTACC	6.12519	AACAAAACCGGGAAAAAAATAATGGGTAA	AACAAAACCGGGAAAAAAATA	4563864	4563892	+			n
TGCGTTCGTTAACAAAATGGACCGCATGGGCGCGAACTTCCTGAAAGTTGTTGGTCAGATCAAATCC	-3.16008	AACAAAATGGACCGCATGGGCGCGAACTT	AACAAAATGGACCGCATGGGC	4730085	4730113	+			n
GGATCCGGCGAACAAAGCAATTGTCGATGCCCTGAAAGCCGACAAAAAAGATCCGAGCGGTCCTTAT	-2.3448	AACAAAGCAATTGTCGATGCCCTGAAAGC	AACAAAGCAATTGTCGATGCC	4615358	4615386	+			n
CCGAGGAAAAAACAAAGGCGATTTTATTCATCAGAACTGCACCACCCGATCGCAGGTCAGCGAGGCT	-2.06118	AACAAAGGCGATTTTATTCATCAGAACTG	AACAAAGGCGATTTTATTCAT	4727836	4727864	-			n
GAAAAATTAAAACAACAAACCAATGGCGAACTGGAAATAAAAGTCTTTCCGGGCGGCGTGCTGGGGG	-0.686814	AACAACAAACCAATGGCGAACTGGAAATA	AACAACAAACCAATGGCGAAC	4596368	4596396	+			n
GAGCAATATGAACAACAAAGCGCAGGTGAGACAGGATCAGCGTCTTAGCTGCTTCCAGATCGCCCTG	-2.15857	AACAACAAAGCGCAGGTGAGACAGGATCA	AACAACAAAGCGCAGGTGAGA	4607238	4607266	-	26	a	y
AGCACTCTCGAACAACATCTGCAGCGGGTGCTGGGACATCTGAACACCATGCACACCATTTCGTCGG	-4.58718	AACAACATCTGCAGCGGGTGCTGGGACAT	AACAACATCTGCAGCGGGTGC	4705798	4705826	-			n
TTAGACCCGGAACAACCGCCGAAAACCTGGCAGGAGCTGGCGGATTACACCGCTAAGCTGAAGGCGG	-3.31594	AACAACCGCCGAAAACCTGGCAGGAGCTG	AACAACCGCCGAAAACCTGGC	4620821	4620849	+	17	m	y
CTGGAGTGAAAACAACCTGGCGCAAGGTTCCCTGAAGGAACATCTGCCCGCCTGGCTGTGGGGGCAA	-3.42655	AACAACCTGGCGCAAGGTTCCCTGAAGGA	AACAACCTGGCGCAAGGTTCC	4516035	4516063	+	7	m	y
AATCAGGTGGAACAACTCCTGGCGCGAGTAAGCGAAGTGCTCGCACAGGTTGTTATTCACTTCGATA	4.56043	AACAACTCCTGGCGCGAGTAAGCGAAGTG	AACAACTCCTGGCGCGAGTAA	4698825	4698853	+	9	m	y
CGCGCCCTGCAACAAGCCATCGACCGCTACGCCGAACGCCTTGAGCACTACGCGCTGCGGTCGCCGC	-4.06748	AACAAGCCATCGACCGCTACGCCGAACGC	AACAAGCCATCGACCGCTACG	4582150	4582178	-			n
TTACGAGAAAAACAAGGGCTGGCAGCTGAAGCCGGAGAAAACGCTGGTCAGCAGCTATGACGCCATT	-2.98175	AACAAGGGCTGGCAGCTGAAGCCGGAGAA	AACAAGGGCTGGCAGCTGAAG	4516470	4516498	+			n
GGTAGCCCAAAACAATAACTCTACACAAAAACAGAAACAAAACCGGGAGGGGGATGATGTCTCAGCC	2.72363	AACAATAACTCTACACAAAAACAGAAACA	AACAATAACTCTACACAAAAA	4721812	4721840	+			n
CCAGTACAGCAACAATGTGCTCGACGCGACGCAGGGCTGGACAAAACTGATTACCGATGAGGCGGAG	-1.86854	AACAATGTGCTCGACGCGACGCAGGGCTG	AACAATGTGCTCGACGCGACG	4549016	4549044	+	19	a	y
GTTACGGCCAAACACCACAAGCAGCTTCACGTAGGGGTTTTGCGGATGGCTGATCATCTCAATCACC	3.76406	AACACCACAAGCAGCTTCACGTAGGGGTT	AACACCACAAGCAGCTTCACG	4514370	4514398	-			n
AAACGCCATAAACACCAGGTTCAGCAGCGGGTGGAAATTCAGATAGCCAGCCCACAGCAGGCCGAAC	3.19586	AACACCAGGTTCAGCAGCGGGTGGAAATT	AACACCAGGTTCAGCAGCGGG	4507659	4507687	+	6	m	y
GTCATCAAGAAACACCATATCGCTCACCCGCCCGGAAACCGGCGTCAGGTTCCAGTGCACGGAAACC	-2.99942	AACACCATATCGCTCACCCGCCCGGAAAC	AACACCATATCGCTCACCCGC	4500753	4500781	-			n
CAGCATAGAGAACACCATCGCAAGTCCATGCGTGGAGCCCATGTTAAGCAGCAGGTCCGTCGGCAGC	-2.75147	AACACCATCGCAAGTCCATGCGTGGAGCC	AACACCATCGCAAGTCCATGC	4556099	4556127	+			n
CACCAGCAAAAACACCCAGGAGATCGTCCAGCAGGGCAGCGAAGCGCGCAAAACCATGCGTTTCGCC	-0.663474	AACACCCAGGAGATCGTCCAGCAGGGCAG	AACACCCAGGAGATCGTCCAG	4699662	4699690	-	7,13	m,a	y
AAATATCGATAACACCGACAGCTATGCGGTGCTGGGGCTGGGCGACGCGGCGATGGCGCGCAAAGAT	-2.23009	AACACCGACAGCTATGCGGTGCTGGGGCT	AACACCGACAGCTATGCGGTG	4518254	4518282	+			n
GGCTTTCACAAACACCGCCCTGTCGATGTCATGGAACTGCACGCCGCCCGCCTTCATTTTTTCCAGC	-3.00477	AACACCGCCCTGTCGATGTCATGGAACTG	AACACCGCCCTGTCGATGTCA	4597081	4597109	-			n
TTCCGGCAGTAACACCGCCGAATCAATATTACAGAATGAATTGACCCGCACGCGCGGGAACAGGACG	5.98315	AACACCGCCGAATCAATATTACAGAATGA	AACACCGCCGAATCAATATTA	4643067	4643095	-			n
TTATTTCATCAACACCGCGCGCGGCAAACTGGTGGATGAAAAAGCGCTTTATCACGCCCTCAGCCAC	4.28215	AACACCGCGCGCGGCAAACTGGTGGATGA	AACACCGCGCGCGGCAAACTG	4564923	4564951	-			n
CCGCGATATAAACACCTTAAGCGCCCGTCAGCGGGAAATTCTGACGATGCTGGCGGCAGGGGAATCG	-5.10889	AACACCTTAAGCGCCCGTCAGCGGGAAAT	AACACCTTAAGCGCCCGTCAG	4535182	4535210	+			n
CTGCTGGCGAAACACGGTAAAGGTTACGGCTGCGAAGTGTGTAAACCGACCGTCGGCTCACTGCTGG	-1.631	AACACGGTAAAGGTTACGGCTGCGAAGTG	AACACGGTAAAGGTTACGGCT	4698746	4698774	-			n
GGGGGAGTGAAACACGTTTACTACGTGGCCTGCGGAGGATCTTACGCTGCGTTTTATCCAGCGAAAG	-1.68657	AACACGTTTACTACGTGGCCTGCGGAGGA	AACACGTTTACTACGTGGCCT	4541691	4541719	+	29	a	y
TTCCGTGAACAACACTACCTTTTAACGTTTTCAGAACATTTTCCACAACAAAAAGTCCATTCCTGCC	-1.85095	AACACTACCTTTTAACGTTTTCAGAACAT	AACACTACCTTTTAACGTTTT	4676326	4676354	-			n
GAAACCGCCAAACACTCCGGTCGTCCGCCGAATGAGGTGTATCGCGATCTGCGCGCCGGCGCGGCGT	4.17542	AACACTCCGGTCGTCCGCCGAATGAGGTG	AACACTCCGGTCGTCCGCCGA	4537818	4537846	-			n
CGCGCCGAAAAACACTTTGCCTTCCTGCTGCGGGGAATAGTCGACAATTTTTAAATGTTCCATGCAT	-0.301824	AACACTTTGCCTTCCTGCTGCGGGGAATA	AACACTTTGCCTTCCTGCTGC	4671850	4671878	+			n
CGGATTGCAGAACAGAAAGCATAAATCCGGTTAGAAAAGCATCGCCTGCCCCCAGCGTATCCACAGG	-2.94197	AACAGAAAGCATAAATCCGGTTAGAAAAG	AACAGAAAGCATAAATCCGGT	4543356	4543384	-			n
GGCGATCAGAAACAGAATAATGCCGCCGGAGATGGATACCGTTTCGGCGCGCAGGTTAAGAAACGCC	5.19184	AACAGAATAATGCCGCCGGAGATGGATAC	AACAGAATAATGCCGCCGGAG	4635921	4635949	+			n
GGTGCGAATAAACAGACGGGTCGGCAACTGCTCGGAGCGCAGGAAATAGTCTTCCAGGCAGGCCGCC	-3.58063	AACAGACGGGTCGGCAACTGCTCGGAGCG	AACAGACGGGTCGGCAACTGC	4676937	4676965	+			n
CGCGACGATGAACAGATAGCTGTTTTCAAAGCAGAGCGCCCAGCGCGCGCCCGGCTGCTGTTGCAAA	-2.61061	AACAGATAGCTGTTTTCAAAGCAGAGCGC	AACAGATAGCTGTTTTCAAAG	4585259	4585287	+			n
ATTTTCACTGAACAGATAGTGAATTCCTGATAAGAATGCACCACGTAACTGTATATAATAATACTTC	6.01975	AACAGATAGTGAATTCCTGATAAGAATGC	AACAGATAGTGAATTCCTGAT	4628784	4628812	+			n
ATATTCCGGGAACAGATCTTTTACCACCAGATCGGAGTGCAGCGCCGCCACGCCGTTTACCGCAAAG	-2.4038	AACAGATCTTTTACCACCAGATCGGAGTG	AACAGATCTTTTACCACCAGA	4657685	4657713	-	6,21	a,a	y
CATCCAGAAGAACAGATTTCGCAGCGGAAAGCGGAACCAGACGATGGCGAAGGCGGAGAGCATCGAA	-5.48067	AACAGATTTCGCAGCGGAAAGCGGAACCA	AACAGATTTCGCAGCGGAAAG	4622944	4622972	-			n
GCATTAATCCAACAGCAAGCGCCACCAGGACGAGAGCGATGAAACCGTTCATTTTGAAGCGGATCAT	-3.21669	AACAGCAAGCGCCACCAGGACGAGAGCGA	AACAGCAAGCGCCACCAGGAC	4662241	4662269	+	12,16,29	m,m,a	y
GCCCAGCGCCAACAGCACCAGCGGCAACGGCCAGAAGAAAGAGAGCGTCATCTGGCTGGCGAAATAG	-4.34144	AACAGCACCAGCGGCAACGGCCAGAAGAA	AACAGCACCAGCGGCAACGGC	4601781	4601809	+			n
GAACCTGGCCAACAGCACGCTGTGGCTGGACGTGGGTCGCAGCAGCGTGCTGGATCTCACCTATCAG	7.05187	AACAGCACGCTGTGGCTGGACGTGGGTCG	AACAGCACGCTGTGGCTGGAC	4514004	4514032	+			n
CCTGATGGGCAACAGCAGCGAACTGCGCAATCTGAAAGCCGTTGACTTCACTGACGACAAATTCGGC	-3.09757	AACAGCAGCGAACTGCGCAATCTGAAAGC	AACAGCAGCGAACTGCGCAAT	4669742	4669770	-	12	a	y
GACTGTCTGCAACAGCAGGCCAGCGCCAAAGCCGGGCTGGAGGAATGCGAGATGGCCTGGCTGGAAG	-0.640781	AACAGCAGGCCAGCGCCAAAGCCGGGCTG	AACAGCAGGCCAGCGCCAAAG	4719882	4719910	-			n
GTAATGCCCGAACAGCAGGCTGATTTTACCCGCGAAGGTGTCGCGCCGCGTGACCACCTGCGCATCG	-2.26682	AACAGCAGGCTGATTTTACCCGCGAAGGT	AACAGCAGGCTGATTTTACCC	4643474	4643502	-			n
CTGCGATAAAAACAGCCACGCCACCAGCAGGACGAAGACGGCGCCAATCATCTGCCAGTTGATAAAC	-0.174757	AACAGCCACGCCACCAGCAGGACGAAGAC	AACAGCCACGCCACCAGCAGG	4507416	4507444	+			n
ACCTCAGCTAAACAGCCGGACAGAACAAATTGCGAAGGTAGTCAGAAAGGAAAGATCTACGCGCGCG	0.180614	AACAGCCGGACAGAACAAATTGCGAAGGT	AACAGCCGGACAGAACAAATT	4495677	4495705	-			n
GGCGAACGGCAACAGCCGGTTCTACAGCGCAGAGAAATTTTATGGCTATCTGGAAACGGCAGGGTTC	4.55422	AACAGCCGGTTCTACAGCGCAGAGAAATT	AACAGCCGGTTCTACAGCGCA	4588217	4588245	-			n
CGTCCGGCCAAACAGCGAAAAGAGACGTAAAAAGAAGAAGGTCGCCAGCACCGTGCCAGCCAGTTCC	-0.500645	AACAGCGAAAAGAGACGTAAAAAGAAGAA	AACAGCGAAAAGAGACGTAAA	4495932	4495960	-			n
CCGCTGAAAAAACAGCGTTTCCGCCTGCGCGACGGATTGTGCATGGAAGACGAGAGTCATTCCGTGG	3.81507	AACAGCGTTTCCGCCTGCGCGACGGATTG	AACAGCGTTTCCGCCTGCGCG	4697526	4697554	-			n
ATTAGCGACGAACAGCTGCGCCCGTACTTCCCGGAAAACAAAGCCGTTAACGGCCTGTTTGAGGTGG	-2.34014	AACAGCTGCGCCCGTACTTCCCGGAAAAC	AACAGCTGCGCCCGTACTTCC	4549566	4549594	+			n
AGCGGAAGAGAACAGCTGGGTCAGCAGCGAAGAGGATACGCCTCACGCCGGTGCGGAAAAACTGTAT	5.65795	AACAGCTGGGTCAGCAGCGAAGAGGATAC	AACAGCTGGGTCAGCAGCGAA	4558810	4558838	+	2	a	y
AACCTCAATCAACAGCTGGTCAAACGGCAAAGCGAGGAGCTGACGGGCAACGCGATGCGCTTCCCGG	2.58889	AACAGCTGGTCAAACGGCAAAGCGAGGAG	AACAGCTGGTCAAACGGCAAA	4521460	4521488	+			n
CCGGGCATCAAACAGCTTGTCGCCTGCATTGATGAGCAGGTGGTCGGCCATCTGTGCATTGAGGTTA	2.62968	AACAGCTTGTCGCCTGCATTGATGAGCAG	AACAGCTTGTCGCCTGCATTG	4629701	4629729	-			n
GTACATCACAAACAGGAAAATGGGCAGTCCGAGGAAGCGGTTGAGGATGATTTTATCCATCGCGGCG	2.39556	AACAGGAAAATGGGCAGTCCGAGGAAGCG	AACAGGAAAATGGGCAGTCCG	4667738	4667766	+			n
GCTATCGACAAACAGGAGATAGACACTCAGGTTGAGGTAAAAAGCGGTGAAACGCTGGCGCTGGGCG	1.91197	AACAGGAGATAGACACTCAGGTTGAGGTA	AACAGGAGATAGACACTCAGG	4687630	4687658	+			n
CACAGCCAGAAACAGGCCTACATCCTGCAAAACGAAGACAAGCGTATTGTGTTTGTGATTCCGTGGA	1.53588	AACAGGCCTACATCCTGCAAAACGAAGAC	AACAGGCCTACATCCTGCAAA	4648048	4648076	-			n
GAACTCTACAAACAGGCGCAGGTGGTGATGAACGAGCAGGCTCCGGCCCTGATCATCGCCCACTCCA	1.79427	AACAGGCGCAGGTGGTGATGAACGAGCAG	AACAGGCGCAGGTGGTGATGA	4499940	4499968	+			n
CTGGTAAAAAAACAGGGATACGTCAGTACAGAGGAGCTGGTGGAGCATTTTTCCGTCAGCCCGCAAA	5.72282	AACAGGGATACGTCAGTACAGAGGAGCTG	AACAGGGATACGTCAGTACAG	4650379	4650407	+			n
AATAATGATAAACAGTTCTCATTATTAATGGGTGAATACCGATCATTGTTCGGACTGGCCAGTATGC	5.41606	AACAGTTCTCATTATTAATGGGTGAATAC	AACAGTTCTCATTATTAATGG	4509069	4509097	-			n
TTCCGTCCAAAACATACTTCCTCCCGCTTATCCGGAGTGAATGTTGGTTAAAGTAATGGAACAGCGT	3.19507	AACATACTTCCTCCCGCTTATCCGGAGTG	AACATACTTCCTCCCGCTTAT	4543544	4543572	-			n
AGACGGAATCAACATAGTTAACACTTCACTGTGGAAAATGGCGGGACTGCGATTTTTTTTGCGCTTC	0.31599	AACATAGTTAACACTTCACTGTGGAAAAT	AACATAGTTAACACTTCACTG	4653836	4653864	+			n
ATCGTCAAGGAACATATCGCGCGTAGCGTTAGCGGGCGCCATTTCGCGAAAATCGATGGCGGTGGTG	4.07245	AACATATCGCGCGTAGCGTTAGCGGGCGC	AACATATCGCGCGTAGCGTTA	4626127	4626155	-			n
GGCCAGCAGGAACATCAGGTACATCACAAACAGGAAAATGGGCAGTCCGAGGAAGCGGTTGAGGATG	-2.70831	AACATCAGGTACATCACAAACAGGAAAAT	AACATCAGGTACATCACAAAC	4667720	4667748	+			n
ATGTCTGCCAAACATCCGGTGATTGCGGTAACAGGATCCAGCGGCGCGGGGACCACCACCACCAGCC	-2.86802	AACATCCGGTGATTGCGGTAACAGGATCC	AACATCCGGTGATTGCGGTAA	4710142	4710170	-	26	a	y
GGTCTGGCTGAACATCCTGACGCTGGCAGGGCCGAGCTTCTCGCTGTGGCCTGCCGGACAGCCGACA	-0.238532	AACATCCTGACGCTGGCAGGGCCGAGCTT	AACATCCTGACGCTGGCAGGG	4507332	4507360	-			n
GCCAAGCACGAACATCGCGGCGGAGAACAGCGCGAGGCTATGGCTGAACATCAGCCCGGCCACCGCC	1.28709	AACATCGCGGCGGAGAACAGCGCGAGGCT	AACATCGCGGCGGAGAACAGC	4701490	4701518	+			n
TATCCGTCAGAACATCGCTATCGCGCTGGGGCTGAAGGGGATCTTCCTCGTCACCACGCTGCTCGGC	-3.28322	AACATCGCTATCGCGCTGGGGCTGAAGGG	AACATCGCTATCGCGCTGGGG	4599329	4599357	-	2	a	y
CGCTGGCCTGAACATCGTGGCGAGCGAGCTGGCGAAGGTGCGCGATAACGGCCTGCCGGAAGAGGAG	1.78194	AACATCGTGGCGAGCGAGCTGGCGAAGGT	AACATCGTGGCGAGCGAGCTG	4525508	4525536	+			n
TCCCTGAAGGAACATCTGCCCGCCTGGCTGTGGGGGCAAAAAGATCCGGATAACTGGAGCGTGCTGG	-0.788632	AACATCTGCCCGCCTGGCTGTGGGGGCAA	AACATCTGCCCGCCTGGCTGT	4516063	4516091	+	14	m	y
GACGCCGTTAAACATCTGCTGCAGGAAATAGAGGAACTGCTCGGACATAAGGTAACCTTTCTCAACC	0.762887	AACATCTGCTGCAGGAAATAGAGGAACTG	AACATCTGCTGCAGGAAATAG	4615698	4615726	-			n
ATCGGAGCTGAACATGCCGCAGCGCGCGGAGTTGAGGATCGCCGCGCGAGTCCAGCCCTCCGGGTCA	-0.798506	AACATGCCGCAGCGCGCGGAGTTGAGGAT	AACATGCCGCAGCGCGCGGAG	4658720	4658748	-	28	a	y
GTATGCCGACAACATGCTGAAAGCTGGTACGCCGGAAAAAGTGGATCTGAACCCCATCGGCACCGGT	-3.37452	AACATGCTGAAAGCTGGTACGCCGGAAAA	AACATGCTGAAAGCTGGTACG	4499054	4499082	+			n
GAGGGCAAAGAACATGGCGTAGCTTTGCCCCTCGGACGTGGTGATTTTCCGCGCGTCGCTGGGATCA	-6.88243	AACATGGCGTAGCTTTGCCCCTCGGACGT	AACATGGCGTAGCTTTGCCCC	4515948	4515976	-			n
GTATTACCTCAACATGTAATAAAGGGATGAAATGAGTGACATTGTTTACCTGACGATTGCAGGGGAA	6.73456	AACATGTAATAAAGGGATGAAATGAGTGA	AACATGTAATAAAGGGATGAA	4594624	4594652	+			n
GATGCGGCGAAACATGTCCAGGCGGTACTAAAAGAGTTAGAGATAGATACCCGCCACTGTCGGCAGT	6.75132	AACATGTCCAGGCGGTACTAAAAGAGTTA	AACATGTCCAGGCGGTACTAA	4542831	4542859	+	9	m	y
TTCCGGCTGTAACCAAAGCGCTGAACGACTGTCGGGAAAATGTGGAACGCGTGGTAGTGCAGGGCGC	0.585953	AACCAAAGCGCTGAACGACTGTCGGGAAA	AACCAAAGCGCTGAACGACTG	4548592	4548620	+			n
TTGCTCCAGAAACCAACGCGGATCTTTGCCATCGGAGGCATGAACGCCTAATAACAGCAGGATTTCC	-6.45808	AACCAACGCGGATCTTTGCCATCGGAGGC	AACCAACGCGGATCTTTGCCA	4535791	4535819	-	12	a	y
GGGATTATTTAACCACAGCGAACTCTCGCTGCTGGAGGAGTCATTAAAAGCGCTGCCGTGGGAAAGC	-4.04837	AACCACAGCGAACTCTCGCTGCTGGAGGA	AACCACAGCGAACTCTCGCTG	4652657	4652685	-			n
TATCGTGCTGAACCACAGCGCTGAGCTGGATCTGGACGGACCTCTCTTCTCTCTGCGCGGAATCGAC	-5.04341	AACCACAGCGCTGAGCTGGATCTGGACGG	AACCACAGCGCTGAGCTGGAT	4640797	4640825	+	20	a	y
CACCGCGTTGAACCACATTTTCCCGCTGCCGACGGGCGATCTTTTCTCTAACCGCATGGTCTGGTTT	-3.00483	AACCACATTTTCCCGCTGCCGACGGGCGA	AACCACATTTTCCCGCTGCCG	4508206	4508234	-			n
TTATTGGCGAAACCACCCGTTGGGATCATATGGGAATGCTCGGCTATGAGCGTGATACCACGCCGAA	6.17827	AACCACCCGTTGGGATCATATGGGAATGC	AACCACCCGTTGGGATCATAT	4496522	4496550	+	15	a	y
GCGCAGCATAAACCACGGCTGGTGGTGTTTCACGGACTGGAAGGCAGCCTGAACAGCCCGTATGCGC	-4.20737	AACCACGGCTGGTGGTGTTTCACGGACTG	AACCACGGCTGGTGGTGTTTC	4711227	4711255	-			n
GACAAATTATAACCACTTGTTTGTTCCCCGGCAGGATAGTGGTTTTCAAACGCTGAACACTAAAGGA	2.61313	AACCACTTGTTTGTTCCCCGGCAGGATAG	AACCACTTGTTTGTTCCCCGG	4628643	4628671	-			n
ACCGACCATCAACCAGAAAGTCTCTGCCGAGCTGAACCGGCCATTTGCGATACGTGGCGATTTGGGG	3.36936	AACCAGAAAGTCTCTGCCGAGCTGAACCG	AACCAGAAAGTCTCTGCCGAG	4528118	4528146	+			n
CGAAGAATCTAACCAGACCATTATCGCCGGTATGGGTGAGCTGCACCTCGACATCATCGTTGACCGT	6.28712	AACCAGACCATTATCGCCGGTATGGGTGA	AACCAGACCATTATCGCCGGT	4731021	4731049	+			n
CGGAAAGCGGAACCAGACGATGGCGAAGGCGGAGAGCATCGAAACGGTGATTTTGCCCACCGTAATG	-0.731508	AACCAGACGATGGCGAAGGCGGAGAGCAT	AACCAGACGATGGCGAAGGCG	4622920	4622948	-			n
GAATGCCTACAACCAGCAGGCGCTGGAAAAAATGAAGGCGGGCGGCGTGCAGTTCCATGACATCGAC	-3.78067	AACCAGCAGGCGCTGGAAAAAATGAAGGC	AACCAGCAGGCGCTGGAAAAA	4597042	4597070	+			n
GTCTTTCAGGAACCAGCCCATCGTCATTTGCAGGAACGAGCGCGTCGGCACGTGGTCGCAGTCAAAG	-4.9214	AACCAGCCCATCGTCATTTGCAGGAACGA	AACCAGCCCATCGTCATTTGC	4511903	4511931	-	2,26	a,a	y
GACGGCCAGCAACCAGCGCCGGTTAGTCATGCAGGGATTCCAGCGTAAGGGTCACCAGCAGTTCGTT	3.35894	AACCAGCGCCGGTTAGTCATGCAGGGATT	AACCAGCGCCGGTTAGTCATG	4686278	4686306	-			n
CGATGCGGTTAACCAGCGCGTCAGCGACGCGGCGGAATCACGCCGTATCTTCTGTAACGTGGTCGAT	-0.35904	AACCAGCGCGTCAGCGACGCGGCGGAATC	AACCAGCGCGTCAGCGACGCG	4696181	4696209	-			n
GGTGCTGCCAAACCAGTTTCAGGCGCTGCGCATGAGCTTTATCCCCGAACGGCCCGTGCCGGTGATG	2.75509	AACCAGTTTCAGGCGCTGCGCATGAGCTT	AACCAGTTTCAGGCGCTGCGC	4521048	4521076	+			n
GCGCAATGGCAACCATCCTCCGGCTGACGAAACGGATCGCGCATTCCGGTCAGCATCAGCAGCGACA	-1.68756	AACCATCCTCCGGCTGACGAAACGGATCG	AACCATCCTCCGGCTGACGAA	4686346	4686374	-	26	a	y
AGCTGGATTTAACCATCGATCCGGAGAGTAAAGGGGGGCGTATTATTACCCTGCGTTCGCCGCTGTA	-0.199245	AACCATCGATCCGGAGAGTAAAGGGGGGC	AACCATCGATCCGGAGAGTAA	4529818	4529846	+	9	a	y
TTGAAATTACAACCATGTACGTTATCTCTCTCAGGACTTAATGATGCAAGCGCTTTATCTCGAAATT	-3.79207	AACCATGTACGTTATCTCTCTCAGGACTT	AACCATGTACGTTATCTCTCT	4586555	4586583	-			n
ACAGGAAGACAACCATGTCCGTTCGTATCGATAGAGACGTGATTAATGCGCTTATCGCAGGCCATTT	4.9795	AACCATGTCCGTTCGTATCGATAGAGACG	AACCATGTCCGTTCGTATCGA	4637818	4637846	+			n
TCGTCAGGGTAACCATTATGAATTCGCCCCGGCGGACTCCAGCCAGAGCCTGCTGCTGATGCTGACC	-2.80741	AACCATTATGAATTCGCCCCGGCGGACTC	AACCATTATGAATTCGCCCCG	4559236	4559264	+			n
GCCGTCAAATAACCCCCGCTGTTCGTTAAGCAGGGAAACCCGGCAGTGTCCCGGCATCAGCGGCGTT	-4.0732	AACCCCCGCTGTTCGTTAAGCAGGGAAAC	AACCCCCGCTGTTCGTTAAGC	4585166	4585194	+			n
CCGTATAACTAACCCCTGATTTTTTACTCAGATGAAATTAACTCGATGATGAATGATTCTTTCTGCC	5.72575	AACCCCTGATTTTTTACTCAGATGAAATT	AACCCCTGATTTTTTACTCAG	4671553	4671581	-			n
GCGTCCGTACAACCCGAACGCGCGCCGTATGGCGGAGATGATTCAGGCGGACTGGGCGAAGATCGGC	3.1694	AACCCGAACGCGCGCCGTATGGCGGAGAT	AACCCGAACGCGCGCCGTATG	4499633	4499661	+			n
CAGGAACAAAAACCCGAAGAACAGCAGCTTGAAGAAGAACAACGCCCGGCAGAAACGTCGGTTGACA	1.40099	AACCCGAAGAACAGCAGCTTGAAGAAGAA	AACCCGAAGAACAGCAGCTTG	4603688	4603716	+			n
CGAGTATATGAACCCGATGCCGGGCGGCACGGTGGATAACTGTATTACCTTCCAGTCGGTGCCGAAT	5.36963	AACCCGATGCCGGGCGGCACGGTGGATAA	AACCCGATGCCGGGCGGCACG	4514913	4514941	+			n
GGCGCTGGCGAACCCGCCGCTCTCCGCCGTGCTGGATGAGAACATTGGCCGCACCTGGCGTACCGAC	3.58799	AACCCGCCGCTCTCCGCCGTGCTGGATGA	AACCCGCCGCTCTCCGCCGTG	4646175	4646203	+			n
CCGCCTCGATAACCCGCTCACCGGCAAGGGGCTGAAGTTTGCCCAGCGGCTGTGCTACGTCAACGCG	-0.080657	AACCCGCTCACCGGCAAGGGGCTGAAGTT	AACCCGCTCACCGGCAAGGGG	4512326	4512354	+			n
GCCGTATCCGAACCCGGCGGACATCGCGCGCATGAAGCAGGACAAAAATATCAACCTGATGGAGCAG	0.969032	AACCCGGCGGACATCGCGCGCATGAAGCA	AACCCGGCGGACATCGCGCGC	4499282	4499310	+			n
AGCCAGATCAAACCCGGTAAGCTGGAGCCTTATGAGAGTAACCAGACCACCCACTTCTCGGTGGTGG	-6.56081	AACCCGGTAAGCTGGAGCCTTATGAGAGT	AACCCGGTAAGCTGGAGCCTT	4626914	4626942	+			n
CTCAGCCCGAAACCCGGTCTGGTGGACAGTCGGGGGAACGGCGCGCACCACGATTTATCGCTTGCGC	-1.60869	AACCCGGTCTGGTGGACAGTCGGGGGAAC	AACCCGGTCTGGTGGACAGTC	4713475	4713503	+			n
CTTCACCATCAACCCGGTGAGCTTCCAGGCGCTGAACCCGTTCTGGGTGGTGGTCGCCAGTCCGGTA	-1.02495	AACCCGGTGAGCTTCCAGGCGCTGAACCC	AACCCGGTGAGCTTCCAGGCG	4552336	4552364	-	16	m	y
AAGCCGGGGCAACCCGGTGAGGCGCAACGTTGCGGGGGCTTGATCCCTGGCGGCGTTGAGTTGCTGG	-0.583411	AACCCGGTGAGGCGCAACGTTGCGGGGGC	AACCCGGTGAGGCGCAACGTT	4505761	4505789	+			n
TATCCTGGTTAACCCTGAAAGGTGAGTTACAAGGGGATATATCTGCACGATGCGGCTCCCGGAACTC	0.73904	AACCCTGAAAGGTGAGTTACAAGGGGATA	AACCCTGAAAGGTGAGTTACA	4655980	4656008	-			n
ATCGCGCCAAAACCCTGACTACGACCGAAGCCTGGAAGATCCACCAGATGCAGCGTAAAATGCGCGC	-3.971	AACCCTGACTACGACCGAAGCCTGGAAGA	AACCCTGACTACGACCGAAGC	4664226	4664254	-	14,22	a,m	y
CCAGTTCAGAAACCGACAGCAACTGCTGAAAGTGAGCCGCCTGGGGCCGAAAGCCTTCGAGCAGTGC	6.52628	AACCGACAGCAACTGCTGAAAGTGAGCCG	AACCGACAGCAACTGCTGAAA	4669925	4669953	-			n
TCAGTTCGGCAACCGACATGCTGTTAGCGATGGGGGCGTTAAGGATCACCACGCCGTGGCGTTTGGC	-1.75114	AACCGACATGCTGTTAGCGATGGGGGCGT	AACCGACATGCTGTTAGCGAT	4565336	4565364	+			n
CCGCTGCCGGAACCGACCGACGTGCTATTTTATGAAGGACTGCACGGCGGGGTGGTGACGCCGCAGC	-1.85851	AACCGACCGACGTGCTATTTTATGAAGGA	AACCGACCGACGTGCTATTTT	4709788	4709816	-			n
GCTATCTGGAAACCGAGCTGGAGAAAATCTCGCGAAGCAATACCGTTATTTCATTTGATTTTTCTTC	-1.38089	AACCGAGCTGGAGAAAATCTCGCGAAGCA	AACCGAGCTGGAGAAAATCTC	4543060	4543088	+			n
CGTATTCCGCAACCGATACGCTTACTGGACGATGAAAGGGAGCCTGCGCCATGATGAGCATCAGCGA	-2.94977	AACCGATACGCTTACTGGACGATGAAAGG	AACCGATACGCTTACTGGACG	4508007	4508035	-			n
GTAAATGGTAAACCGCACTTTGAGATGCGAGTAGAAAAGGTGCATACCCTGCGTTCCGTTTTCGATG	0.103919	AACCGCACTTTGAGATGCGAGTAGAAAAG	AACCGCACTTTGAGATGCGAG	4545575	4545603	+			n
GAGATTACCGAACCGCAGTTCGCCTACGGTATGGAAGGGCTGCTGCAACAGCGCCACCGCGAAGGAC	-3.87695	AACCGCAGTTCGCCTACGGTATGGAAGGG	AACCGCAGTTCGCCTACGGTA	4643952	4643980	+			n
TCGCGGCCTCAACCGCATCGCCGCCGGTCAGACGGATCGCCAGATAGCCGGCGCTGAAGGAGTCGCC	-2.0463	AACCGCATCGCCGCCGGTCAGACGGATCG	AACCGCATCGCCGCCGGTCAG	4526089	4526117	+	26	a	y
GCACGACGGCAACCGCCAGCGCTTCACGTTGTTGAATATGCAGGCCAATTTGCCAGATTCTGAAAGC	6.06796	AACCGCCAGCGCTTCACGTTGTTGAATAT	AACCGCCAGCGCTTCACGTTG	4684571	4684599	-			n
TAACGAGAATAACCGCCGCGTCACCGTTGGCCTGAACAATATGATCTGGCACTACGATAAGGACCTT	-4.61147	AACCGCCGCGTCACCGTTGGCCTGAACAA	AACCGCCGCGTCACCGTTGGC	4520120	4520148	+	26	a	y
TGACAAAAAAAACCGCGCCCTTACGCAAGGCGCGGGGGAGTAAAACAACGGATTACCAGCCAGCCGG	-3.6312	AACCGCGCCCTTACGCAAGGCGCGGGGGA	AACCGCGCCCTTACGCAAGGC	4612276	4612304	-			n
CGGCGACTATAACCGCGTGCTGGCGCGCGAACCGGACAACGTTGACGCCCTGCTGGGACTGACCGAA	-2.36203	AACCGCGTGCTGGCGCGCGAACCGGACAA	AACCGCGTGCTGGCGCGCGAA	4518989	4519017	+			n
CGTGTTCGGCAACCGCTTCGGCGTACAGTCGCCGGATGCAGAAGCCGTGCTGCTGTTAAGCTCGGTC	2.61604	AACCGCTTCGGCGTACAGTCGCCGGATGC	AACCGCTTCGGCGTACAGTCG	4717147	4717175	+			n
GGTCGAGACGAACCGGACGACTTAATTTAGACGGAATCAACATAGTTAACACTTCACTGTGGAAAAT	6.15208	AACCGGACGACTTAATTTAGACGGAATCA	AACCGGACGACTTAATTTAGA	4653808	4653836	+			n
TGGCCGTGGAAACCGGCAATCGCCATATCACGCGGGATTGAAAGCCCCAGGCGCTGGCATTCAAACG	2.40188	AACCGGCAATCGCCATATCACGCGGGATT	AACCGGCAATCGCCATATCAC	4633095	4633123	-			n
GGGGAGTTTGAACCGGCAGAGATCGTGCTGGAAGAACTGAATGAGAACGCGCGCAGCCTGCGGCTGA	-2.3422	AACCGGCAGAGATCGTGCTGGAAGAACTG	AACCGGCAGAGATCGTGCTGG	4651699	4651727	-	12	a	y
CCGTCCCCGGAACCGGCCGCCACGCAGCCAGCGGAATTCCACTGCCATCCGGCAAACACCATCAACG	3.95004	AACCGGCCGCCACGCAGCCAGCGGAATTC	AACCGGCCGCCACGCAGCCAG	4555480	4555508	-			n
GTTAACGGTAAACCGGCGCTGTTCACCCATGATGAGGTGATCACCCTGTTCCATGAGTTCGGTCACG	5.02919	AACCGGCGCTGTTCACCCATGATGAGGTG	AACCGGCGCTGTTCACCCATG	4549878	4549906	+	30	a	y
GTGGTAAATAAACCGGCGGTCCTGCTGGCGGATGAACCGACCGGTAACCTGGACGACGCGCTGTCGG	-0.227059	AACCGGCGGTCCTGCTGGCGGATGAACCG	AACCGGCGGTCCTGCTGGCGG	4605568	4605596	+			n
ATTAACGGCAAACCGGCGGTGGTCGTGGCGATTGAAGGCGCGTTCCAGGGCGGCAGCATGGGCGAAG	-2.47598	AACCGGCGGTGGTCGTGGCGATTGAAGGC	AACCGGCGGTGGTCGTGGCGA	4714724	4714752	+			n
GTTCGTCATTAACCGGCTGCTGCGGATGCCGCTGGGCCGCGCGTGGGAAGCGCTGCGCGAAGATGAG	-3.15302	AACCGGCTGCTGCGGATGCCGCTGGGCCG	AACCGGCTGCTGCGGATGCCG	4617449	4617477	+			n
GGCGAATATCAACCGGGACAGCAGATCCCCACCGAGAATGAGTTAAGCGCCCGCTGGGAGGTGAGTC	1.74962	AACCGGGACAGCAGATCCCCACCGAGAAT	AACCGGGACAGCAGATCCCCA	4540824	4540852	+	15	a	y
CGGAATCGACAACCGTAGCTATTATTGGATAAGGGACGATGGCGATTACCACAACTGGACCGGCTGC	-3.61307	AACCGTAGCTATTATTGGATAAGGGACGA	AACCGTAGCTATTATTGGATA	4640854	4640882	+			n
GTCTATTGGTAACCGTATTTATTTAAAACGCCCGGAAGGCAATCCCGAACTGCTCAAAGCGTATGAA	-3.73475	AACCGTATTTATTTAAAACGCCCGGAAGG	AACCGTATTTATTTAAAACGC	4564634	4564662	-			n
CTGGCCGCTCAACCGTCAGCCTGTGCCGCTGCCGAAAGATATGTCGCAGTGGCCGACGGTGGATATT	-3.47073	AACCGTCAGCCTGTGCCGCTGCCGAAAGA	AACCGTCAGCCTGTGCCGCTG	4511576	4511604	+			n
TTCAGTTGGGAACCGTCGACAAATCGGTCATGAGAACGAAATTTTTGTTTTTTCGCTCACGAATATT	-4.2168	AACCGTCGACAAATCGGTCATGAGAACGA	AACCGTCGACAAATCGGTCAT	4594729	4594757	+			n
CGCCTCGATCAACCGTGCAGCGATGTACGGCCAGAAGTGTGCGCTGATTGAAGCCAAAGAGCTGGGC	-3.42614	AACCGTGCAGCGATGTACGGCCAGAAGTG	AACCGTGCAGCGATGTACGGC	4547298	4547326	-			n
CTGATTGCCGAACCGTGGGATATCGGCGAGGGCGGATATCAGGTCGGCAATTTTCCGCCGCCGTTTG	4.62419	AACCGTGGGATATCGGCGAGGGCGGATAT	AACCGTGGGATATCGGCGAGG	4641116	4641144	+			n
TTCTTCGCCCAACCGTTCAGGTTGTCGTAATTAGAAGAGCTGCTCAACTGCAGGGTGTAATGGCTGG	0.410801	AACCGTTCAGGTTGTCGTAATTAGAAGAG	AACCGTTCAGGTTGTCGTAAT	4690966	4690994	-			n
ACCATGATTAAACCTAAAACGCCAAATGCAATGGAAATCGCGGGGCACCCTGCGGTAATCAATTATG	3.59705	AACCTAAAACGCCAAATGCAATGGAAATC	AACCTAAAACGCCAAATGCAA	4566385	4566413	+			n
TTGGCCCGATAACCTCTTTATTACTTTTTTAACGGGTTATACTCGCCATGTACGAACAGGACTCTCT	6.02235	AACCTCTTTATTACTTTTTTAACGGGTTA	AACCTCTTTATTACTTTTTTA	4589190	4589218	-			n
ATCATGGACGAACCTGACCATGAATGATAAAGAGGGCTCATTATGAGTGATTTCTTTAAAGAGCTGA	2.20023	AACCTGACCATGAATGATAAAGAGGGCTC	AACCTGACCATGAATGATAAA	4551643	4551671	-			n
GGAAACGGCGAACCTGACCTTACTTCGCCTGGCGGAAAACGCCGGTAAAGGCGCGGCGGTGATCCGC	-2.09445	AACCTGACCTTACTTCGCCTGGCGGAAAA	AACCTGACCTTACTTCGCCTG	4583555	4583583	-	19	m	y
CAACACCCTGAACCTGAGTCATCCTCAGGTAGTGGAGTACGCCTGCGAATGCCTGCGCTACTGGGTG	1.11288	AACCTGAGTCATCCTCAGGTAGTGGAGTA	AACCTGAGTCATCCTCAGGTA	4640923	4640951	+			n
CGCCGGCGATAACCTGATGCTCCATGCGGCGCTGGATATGGCGACCGAAAACGACGTGATCGTGGTT	-0.908271	AACCTGATGCTCCATGCGGCGCTGGATAT	AACCTGATGCTCCATGCGGCG	4564442	4564470	-			n
AATCAGCCGCAACCTGATGGAGATCGTCGGGCTGAACGTGGGCAACTACATCGTCGGGCAGATCTTT	-2.98917	AACCTGATGGAGATCGTCGGGCTGAACGT	AACCTGATGGAGATCGTCGGG	4529612	4529640	+	13	a	y
CAAAAATATCAACCTGATGGAGCAGGCGGGCCTGAATGTCGGCTATCTCGCGTTCAACACCGAGAAG	4.99904	AACCTGATGGAGCAGGCGGGCCTGAATGT	AACCTGATGGAGCAGGCGGGC	4499324	4499352	+			n
CAAAGGGGAAAACCTGATTGACGTCCCGGCGGTGAAGCTGCCGAAAGAGAAGGTGGTCGATACGACT	3.20466	AACCTGATTGACGTCCCGGCGGTGAAGCT	AACCTGATTGACGTCCCGGCG	4526180	4526208	-			n
GAGTGAAAACAACCTGGCGCAAGGTTCCCTGAAGGAACATCTGCCCGCCTGGCTGTGGGGGCAAAAA	-1.99298	AACCTGGCGCAAGGTTCCCTGAAGGAACA	AACCTGGCGCAAGGTTCCCTG	4516038	4516066	+	4	m	y
CCAGTTGCCCAACCTTATAAATCAGGAAGCACGGGATCAGACAGGAGACAATACCGTACAGCGGGCT	-2.81439	AACCTTATAAATCAGGAAGCACGGGATCA	AACCTTATAAATCAGGAAGCA	4504386	4504414	+	26	a	y
CGGCAAAGCAAACCTTCAGCGCGCTGATCCCCCGGGCGAAATCGCAGTCGCCGTCGATGGAAAGCGC	-3.08835	AACCTTCAGCGCGCTGATCCCCCGGGCGA	AACCTTCAGCGCGCTGATCCC	4519186	4519214	+	17	a	y
TTATTACGCTAACCTTTAAATACACCGGCAGGCGAAAAACAAACGCGTTGAAATAATAAAAATTCGG	-3.10862	AACCTTTAAATACACCGGCAGGCGAAAAA	AACCTTTAAATACACCGGCAG	4656119	4656147	-			n
TATTTTGGGTAACGAAAACGCCTTTGAAGGCGCGGATCTGAGCGCCAAGCTGAAGCTGCTGGGCGTT	-3.90447	AACGAAAACGCCTTTGAAGGCGCGGATCT	AACGAAAACGCCTTTGAAGGC	4699359	4699387	-	26	a	y
TATGCTCGATAACGAACATTTATGAGCTATAACGAAAGCGTAAGAGGACAGCATGGAAACCAAAGAT	-4.2659	AACGAACATTTATGAGCTATAACGAAAGC	AACGAACATTTATGAGCTATA	4648817	4648845	-			n
AGTCGATACCAACGAACTGTCATCGCGCACAATGGAAGCCCGTCATGTGCCGGGTCTCTATTTCATT	-3.08251	AACGAACTGTCATCGCGCACAATGGAAGC	AACGAACTGTCATCGCGCACA	4557660	4557688	+			n
TCCCACCTATAACGAAGATCTTCACGTGGTGAAGAACACCATCTACGCCTCGCTGGGCATCGACTGG	2.68368	AACGAAGATCTTCACGTGGTGAAGAACAC	AACGAAGATCTTCACGTGGTG	4511648	4511676	+	8	a	y
TGAATTGCTGAACGAAGCCATTAACGACAGCGGGAAGCGGGCGGTGATGTTCGGCTCCGTGGCGGTG	-0.855955	AACGAAGCCATTAACGACAGCGGGAAGCG	AACGAAGCCATTAACGACAGC	4515519	4515547	+			n
GATCTCTTTAAACGAATACCTTGAAGATTGCCGGGAGGCGGGTATTGAACCTTATGCGCATGCGGAA	-4.35063	AACGAATACCTTGAAGATTGCCGGGAGGC	AACGAATACCTTGAAGATTGC	4566549	4566577	+			n
TGCGTCGCTCAACGAATTTCTCGCCATGCTGCCGAAATTCAACAAGGAGCTGACGCGTAAGCTGATG	3.22558	AACGAATTTCTCGCCATGCTGCCGAAATT	AACGAATTTCTCGCCATGCTG	4590770	4590798	-			n
AAAAGGCAAGAACGACAACAAACCGCTTTCCGAGGAAACCTGGCAGCATCTGAAAGGGCTGGTAACG	-2.27097	AACGACAACAAACCGCTTTCCGAGGAAAC	AACGACAACAAACCGCTTTCC	4675848	4675876	-			n
ATCAACGTTGAACGACAGGCGCAGCAAATTATCGGAGCAGGCGTCCACGACCAGGACGTTTTCCCCC	1.20253	AACGACAGGCGCAGCAAATTATCGGAGCA	AACGACAGGCGCAGCAAATTA	4510152	4510180	-			n
CAATGCCGGTAACGACAGTACAGAAGATGACAGGAGCGATGATCATCTTAATCAGCTTAACGAACGC	-3.3303	AACGACAGTACAGAAGATGACAGGAGCGA	AACGACAGTACAGAAGATGAC	4523087	4523115	-			n
TTACAGCCGGAACGACATGCTCAGGCTTGATTTGGGAAAATGGCGGTAGCTCGAAGGGCGTCAGTAA	-2.39212	AACGACATGCTCAGGCTTGATTTGGGAAA	AACGACATGCTCAGGCTTGAT	4548555	4548583	-			n
GATTGTCGAGAACGACCAGGGCGACGATCGCTGGGATCGGGTTTCAGCTCGTCTTCTGGTTTGAATT	-4.21292	AACGACCAGGGCGACGATCGCTGGGATCG	AACGACCAGGGCGACGATCGC	4689940	4689968	-	7,17,26	m,a,a	y
TTCGCGATACAACGACCAGTTTTTCGGCACGGAGGGCAGACCGTTTTCCACTTCGCTTTCCACGTAA	-1.66635	AACGACCAGTTTTTCGGCACGGAGGGCAG	AACGACCAGTTTTTCGGCACG	4602976	4603004	+			n
GGTAGCGATTAACGACGGCAATCCTGACGAAGCGGAGCGGCTGGCGAAACTGGCGCTGGATGAGCTG	1.00688	AACGACGGCAATCCTGACGAAGCGGAGCG	AACGACGGCAATCCTGACGAA	4652432	4652460	-			n
GCCAGGCCTGAACGACGGCTTTATGCAGCGTCTGGACCGCCAGCTGGTCTGGCTGGTCAGCCCCGGC	-3.08908	AACGACGGCTTTATGCAGCGTCTGGACCG	AACGACGGCTTTATGCAGCGT	4580867	4580895	-			n
GACGCAGGAAAACGACGTAAAACGCCCGGTAGAGGAACTCGAACACCAGCCGATCCGTAAAGTCGAT	4.1382	AACGACGTAAAACGCCCGGTAGAGGAACT	AACGACGTAAAACGCCCGGTA	4532822	4532850	-			n
GAGTATGCTCAACGACGTGCCGATCTCCCGCTGGGATGCCGGCGCCGGGTCCGACTGGCGTCCGAAG	3.78991	AACGACGTGCCGATCTCCCGCTGGGATGC	AACGACGTGCCGATCTCCCGC	4682933	4682961	-	13	a	y
CAAAGAGCGCAACGACGTTGATACCTGGCATCCGGACGTGCGCTTCTTCGAGCTGTATGACGACAAC	-3.50536	AACGACGTTGATACCTGGCATCCGGACGT	AACGACGTTGATACCTGGCAT	4549658	4549686	+	15	m	y
ATCAATGGTTAACGACTGGCTCTGGTCGGCGGTGAATAACACCTCCATATCCCCGGAGCCCACAACG	4.13896	AACGACTGGCTCTGGTCGGCGGTGAATAA	AACGACTGGCTCTGGTCGGCG	4714335	4714363	-			n
GTTATCAAGGAACGACTGTCCGGTTTCGCGGTTGAAAATCCCCTCTTCTTCAAAGCGGGAATAAGCG	-1.63788	AACGACTGTCCGGTTTCGCGGTTGAAAAT	AACGACTGTCCGGTTTCGCGG	4550411	4550439	-			n
TGTGACCATTAACGAGAAAAGCCTGCGTGAGCTGGGGGTAAAGTGGACGCTGGCAGAGGCGCAAAGT	-4.52788	AACGAGAAAAGCCTGCGTGAGCTGGGGGT	AACGAGAAAAGCCTGCGTGAG	4687173	4687201	+			n
AACCCTGCTCAACGAGCTGGGTTTTTTGCTTTGGGGGGCGTAGGCCTGATAAGCGAAGCGCCATCAG	-6.28383	AACGAGCTGGGTTTTTTGCTTTGGGGGGC	AACGAGCTGGGTTTTTTGCTT	4497631	4497659	+			n
GCATGGCTAAAACGATAACGACCGGGGGGATAAGGGTGAGCAGCATCGCCGCCATCACCTGATTCCA	4.74492	AACGATAACGACCGGGGGGATAAGGGTGA	AACGATAACGACCGGGGGGAT	4623401	4623429	-			n
TCAATCGCCGAACGATAAGCTCAACGCTGGCCTGAACATCGTGGCGAGCGAGCTGGCGAAGGTGCGC	-2.18033	AACGATAAGCTCAACGCTGGCCTGAACAT	AACGATAAGCTCAACGCTGGC	4525484	4525512	+			n
CATTACCCGTAACGATGAAATGCAGATTGATATGGGTGAACAGACGCGGCGCTTCTTCGCGACGTTC	6.84837	AACGATGAAATGCAGATTGATATGGGTGA	AACGATGAAATGCAGATTGAT	4709020	4709048	-			n
CGCCGCCGGTAACGATGATCCTCTCGGCGGGCGGGATGCTGTCGTGGCAGGAGGTGACGCAGGCCGC	3.12533	AACGATGATCCTCTCGGCGGGCGGGATGC	AACGATGATCCTCTCGGCGGG	4584690	4584718	-	8	a	y
CTTTGTGGTTAACGATGCGCTGGCGGACGATCTGAAAAACTATGGCAGTGAAGTCATTCCCCATCAT	-3.39014	AACGATGCGCTGGCGGACGATCTGAAAAA	AACGATGCGCTGGCGGACGAT	4626328	4626356	+	20	a	y
GATGTCGCAGAACGCAAAGCGCGGTTACTGCTGGAAGCGGGCGCACGTTTAACGGTAAATGCGCTGG	-0.967184	AACGCAAAGCGCGGTTACTGCTGGAAGCG	AACGCAAAGCGCGGTTACTGC	4696363	4696391	-			n
CACTATTTCAAACGCAACAAAGGCGCGGTTGTCGGACTGGTGTATGTCGTCATCATGATTCTGATTG	-3.47991	AACGCAACAAAGGCGCGGTTGTCGGACTG	AACGCAACAAAGGCGCGGTTG	4501369	4501397	+			n
CGCACTACGTAACGCAACATCAGGGTTTCACCGGGGTAATCTGTTCAAACGGAATGTCAGAGGCGAT	6.35583	AACGCAACATCAGGGTTTCACCGGGGTAA	AACGCAACATCAGGGTTTCAC	4570770	4570798	+			n
AACGACGATTAACGCAATGATAATAATAAAAAAGAGCGGTGGCTTACTCATACCCTTAACCCATCAG	-2.837	AACGCAATGATAATAATAAAAAAGAGCGG	AACGCAATGATAATAATAAAA	4602266	4602294	-			n
GCGTAAGCTTAACGCACTGACCATGCCGCATCCGGACAGACGACCGGACAAAAAAGAGCGCCGCAAT	-3.07805	AACGCACTGACCATGCCGCATCCGGACAG	AACGCACTGACCATGCCGCAT	4677486	4677514	-			n
GCGCGGCGTCAACGCAGAGCCACCCCCAACCGTGGGCATAGCTTTTATTATTTCAAATCGGCCTGAA	-1.86848	AACGCAGAGCCACCCCCAACCGTGGGCAT	AACGCAGAGCCACCCCCAACC	4691200	4691228	-			n
TCCGCAAGTAAACGCAGCAAAGAGGAGAAGTCGGAATGCCACGGCGAGCGGCGTAACGTATGCAGCA	6.10849	AACGCAGCAAAGAGGAGAAGTCGGAATGC	AACGCAGCAAAGAGGAGAAGT	4728240	4728268	-			n
ACGCCGTACGAACGCATCCCGGTAACTCTGGTGGAGGAAAACGTATGAGCCAGTGGATTAACATCTG	-0.134067	AACGCATCCCGGTAACTCTGGTGGAGGAA	AACGCATCCCGGTAACTCTGG	4697780	4697808	-			n
CGCAGGAAGAAACGCATCGACTCATGAATCACCGGATTGGTGATCAGGTGATAATCGTCAATGACCA	4.36598	AACGCATCGACTCATGAATCACCGGATTG	AACGCATCGACTCATGAATCA	4653411	4653439	+			n
GCCAAAAGAGAACGCCAACAGCGCGCAGGCGCGGAAAGATCAGAAGCGCCGCGAAGCGGAACTGCGT	-4.10638	AACGCCAACAGCGCGCAGGCGCGGAAAGA	AACGCCAACAGCGCGCAGGCG	4720087	4720115	-			n
GTGCCGAGGTAACGCCACAAGCCGGAACGGTCCGGAATGCGGTGCAAACCGATGTGGCGGGTGCCGT	-0.484197	AACGCCACAAGCCGGAACGGTCCGGAATG	AACGCCACAAGCCGGAACGGT	4678741	4678769	+			n
CGTCGAACTGAACGCCACCCTGACGCTGCGTCAGGGTAATGATGAGCGCACGGTGGTGATCCGCGGG	4.71205	AACGCCACCCTGACGCTGCGTCAGGGTAA	AACGCCACCCTGACGCTGCGT	4677645	4677673	-			n
CGGGTAGAAGAACGCCACGACAATTTAGGCGTTGGGCATACCTTACTGATATGTCAAAAGAAAATAT	-5.10008	AACGCCACGACAATTTAGGCGTTGGGCAT	AACGCCACGACAATTTAGGCG	4588150	4588178	-			n
CGGGTCGACAAACGCCACGCTGTGCGGCGTGCCGGATTGCGCCAGAAAGGTCAGGGTATTGGTATTC	-5.50524	AACGCCACGCTGTGCGGCGTGCCGGATTG	AACGCCACGCTGTGCGGCGTG	4603120	4603148	+			n
CAGGTTAAGAAACGCCAGAATTTTCTCGCCCGCGAAAAGAAAAATCAGCATCAGCAGCAGCGCAATA	0.22472	AACGCCAGAATTTTCTCGCCCGCGAAAAG	AACGCCAGAATTTTCTCGCCC	4635972	4636000	+			n
TACAGCCAGAAACGCCGAACTTCATTTTGTGCGGGGTGCGGATGCCTTTGTAGCGGTTCTCCAGCTC	5.46374	AACGCCGAACTTCATTTTGTGCGGGGTGC	AACGCCGAACTTCATTTTGTG	4698281	4698309	+			n
CGCCCCCATAAACGCCGACAGCGCGGGCGCGGTGGGGCGGAAGAACCACAGTTCGCCGGCCAGCCAG	-3.33597	AACGCCGACAGCGCGGGCGCGGTGGGGCG	AACGCCGACAGCGCGGGCGCG	4601628	4601656	+			n
TATTCACCTTAACGCCGCCGTCGACCTCCAGACGAATGTCGTAGCCCGATTCATCAATGCGCCGACG	5.26053	AACGCCGCCGTCGACCTCCAGACGAATGT	AACGCCGCCGTCGACCTCCAG	4692688	4692716	-	20	a	y
CCCTCTGCGTAACGCCGGCGTGCGCATCGCGCTGGATGATTTTGGCATGGGCTATGCGGGGCTGCGC	3.99281	AACGCCGGCGTGCGCATCGCGCTGGATGA	AACGCCGGCGTGCGCATCGCG	4522443	4522471	+			n
CCCTTTCTGGAACGCCGGGCGCAGAAGCTGGAAGAAAAAGACCACCGCGGTGCCGATAAATATCCAC	-1.56483	AACGCCGGGCGCAGAAGCTGGAAGAAAAA	AACGCCGGGCGCAGAAGCTGG	4616777	4616805	-			n
CGCAAAGCGCAACGCCGGTGGCGAAAGAAAAATGGGGGATCGGCGTGCTGTTCCTCTCCGTCGCCGC	-4.83526	AACGCCGGTGGCGAAAGAAAAATGGGGGA	AACGCCGGTGGCGAAAGAAAA	4701185	4701213	-			n
CAGCCTATCAAACGCCTGCCTGTCGTTAGCGGCGAGGGCAAAGAACATGGCGTAGCTTTGCCCCTCG	-1.93682	AACGCCTGCCTGTCGTTAGCGGCGAGGGC	AACGCCTGCCTGTCGTTAGCG	4515981	4516009	-			n
AAAGGTGACAAACGCCTGTTCCTGCGAAAAGCCGAGCTGTTTAACAAAGAAAACCGCCAGGATGCCC	-0.400336	AACGCCTGTTCCTGCGAAAAGCCGAGCTG	AACGCCTGTTCCTGCGAAAAG	4553134	4553162	+			n
GGCGGTTGCTAACGCCTTAATTTTATTATTCTGGGACACGACAACTCACTACCGTAAGGGTAAAATA	-3.76988	AACGCCTTAATTTTATTATTCTGGGACAC	AACGCCTTAATTTTATTATTC	4539119	4539147	+			n
ATCCCGGCGAAACGCCTTGTGCTGCGCCCGGTTGAGCTTCGCCAGCGGTGCGCCGCGCCAGCTGACG	-0.0549307	AACGCCTTGTGCTGCGCCCGGTTGAGCTT	AACGCCTTGTGCTGCGCCCGG	4567985	4568013	+			n
GGGTAACGAAAACGCCTTTGAAGGCGCGGATCTGAGCGCCAAGCTGAAGCTGCTGGGCGTTGACGTC	-3.85881	AACGCCTTTGAAGGCGCGGATCTGAGCGC	AACGCCTTTGAAGGCGCGGAT	4699353	4699381	-	20	a	y
CGGGCGGGGAAACGCCTTTTGTCGCGTACGACTGGAGGGAAAGGAGAGATGTACCTGATGGCGCTGC	-2.85166	AACGCCTTTTGTCGCGTACGACTGGAGGG	AACGCCTTTTGTCGCGTACGA	4684768	4684796	-			n
CAGTCAGTGGAACGCGAATATTCAGGAACTGGCGGAGCGGCTGCAAAGCAATCAGGTACTGGAAACC	5.68089	AACGCGAATATTCAGGAACTGGCGGAGCG	AACGCGAATATTCAGGAACTG	4518791	4518819	+			n
GCGCGCCGGGAACGCGATAGCGATGGGTGGCGCGAAGCCCTTTACTGAAGATCTTCGGCGCGGCGTC	-2.43189	AACGCGATAGCGATGGGTGGCGCGAAGCC	AACGCGATAGCGATGGGTGGC	4713835	4713863	-			n
GTGCTACGTCAACGCGATGTTCCACTTCCTGTCGGGCATCCCGCGGCTGATCTTCCTGACCGCGCCG	1.35552	AACGCGATGTTCCACTTCCTGTCGGGCAT	AACGCGATGTTCCACTTCCTG	4512377	4512405	+			n
ACGGGCATTAAACGCGCAGCCCGGCGGCGGATTGAGCGGGCTTGGCAGCTCGCCGGTCAGCTTGATG	-3.15524	AACGCGCAGCCCGGCGGCGGATTGAGCGG	AACGCGCAGCCCGGCGGCGGA	4504038	4504066	-			n
GGGCTGGTAAAACGCGCCGATCATGTTTTTGCCGAGAGGGTGGTTTACCGCGGTTTTTCCGCCAACG	-2.98278	AACGCGCCGATCATGTTTTTGCCGAGAGG	AACGCGCCGATCATGTTTTTG	4689160	4689188	-	10	a	y
ACTGAATGAGAACGCGCGCAGCCTGCGGCTGATGAGCGATCTCAACCGTAACCTGCTGTTGCTCAAT	-1.51034	AACGCGCGCAGCCTGCGGCTGATGAGCGA	AACGCGCGCAGCCTGCGGCTG	4651664	4651692	-			n
AAGAAGATTAAACGCGCGGTGACGGACTCCGACGAGCCGCCGGTGGTGCGTTACGACATCCAGAACA	2.24354	AACGCGCGGTGACGGACTCCGACGAGCCG	AACGCGCGGTGACGGACTCCG	4694259	4694287	+			n
CGAACAGATTAACGCGCTTTTTGCCCGGGAGGTGAAATGATGAGTAATTCAATAAGCCGTGGCGAAC	-2.36337	AACGCGCTTTTTGCCCGGGAGGTGAAATG	AACGCGCTTTTTGCCCGGGAG	4715341	4715369	+			n
CGAAATTGTTAACGCGGTGGAAGAAGAGGCGCAGAACGTACCGCCACTGTCCGACGAAGAGCTGGAA	-4.92703	AACGCGGTGGAAGAAGAGGCGCAGAACGT	AACGCGGTGGAAGAAGAGGCG	4604017	4604045	+			n
GGAAAACGCCAACGCGGTGGTGATCCAGTATCAGGATAAACCGTACGTTCGTCTGAACGGCGGCGAC	3.21908	AACGCGGTGGTGATCCAGTATCAGGATAA	AACGCGGTGGTGATCCAGTAT	4506177	4506205	-	13	a	y
TATCCGGATTAACGCTAATCGCCGTGCCGCCATGAAAGACATGGGCGTGAAAATCGATCAGCCCCGG	-3.27801	AACGCTAATCGCCGTGCCGCCATGAAAGA	AACGCTAATCGCCGTGCCGCC	4562282	4562310	+			n
GAAGGTGTATAACGCTCACTTTAAGAAACAGCTGGGTCGCGACGATATCGTCTGGACCTACTCCGGG	6.37293	AACGCTCACTTTAAGAAACAGCTGGGTCG	AACGCTCACTTTAAGAAACAG	4647887	4647915	-			n
GAATCCGGCAAACGCTCAGGCGTTTGCGCATCTGAAGAAAGAGGCGGAAATGAAGGTGCCGCGCCGT	-3.96326	AACGCTCAGGCGTTTGCGCATCTGAAGAA	AACGCTCAGGCGTTTGCGCAT	4497270	4497298	+			n
GTGGTTTTCAAACGCTGAACACTAAAGGAGTCGGAAGGTTGCTAGCCGCGGGCGGCATTTACAACGG	-3.97058	AACGCTGAACACTAAAGGAGTCGGAAGGT	AACGCTGAACACTAAAGGAGT	4628605	4628633	-			n
AGCAGGCGGAAACGCTGGAGAGCCAGGGCAACTGGGCGCAGGCCGCGGAGTTGCATCGTCGTCGGCT	-2.75199	AACGCTGGAGAGCCAGGGCAACTGGGCGC	AACGCTGGAGAGCCAGGGCAA	4518517	4518545	+	14	m	y
GACGATCCGGAACGCTGGCAGGCGCAGTTGGGCGAGATGGTGCCGGGCCTGCGCGCGCTGCAAGAGA	4.18822	AACGCTGGCAGGCGCAGTTGGGCGAGATG	AACGCTGGCAGGCGCAGTTGG	4510324	4510352	+			n
CGATAAGCTCAACGCTGGCCTGAACATCGTGGCGAGCGAGCTGGCGAAGGTGCGCGATAACGGCCTG	0.878277	AACGCTGGCCTGAACATCGTGGCGAGCGA	AACGCTGGCCTGAACATCGTG	4525496	4525524	+			n
GCGCGCGGATAACGCTGGGTATAGTTATAGTGGGAACCTTTGGTATGCAGCACGATAAGATGCTTGC	5.41694	AACGCTGGGTATAGTTATAGTGGGAACCT	AACGCTGGGTATAGTTATAGT	4496945	4496973	-			n
GATCGATCTCAACGCTTTCCTGTTCAAACTGGAGAGCGCGATTGCCAATATCTCAGCGCTGAAAGGC	4.11218	AACGCTTTCCTGTTCAAACTGGAGAGCGC	AACGCTTTCCTGTTCAAACTG	4537675	4537703	-			n
ATGGCGTGGAAACGCTTTGCCGTGCGTGACGATGAGCAGATGGCGGCATTTCGCTATTTCGTGACGC	-2.29205	AACGCTTTGCCGTGCGTGACGATGAGCAG	AACGCTTTGCCGTGCGTGACG	4659621	4659649	+			n
TGACCGACGGAACGGAAACGCCGGAAAGCGTCTGAAGCTGCTCCAGCAAAGGTTTATGCAGCGTAAA	0.967327	AACGGAAACGCCGGAAAGCGTCTGAAGCT	AACGGAAACGCCGGAAAGCGT	4557229	4557257	-			n
AGCGTGGGATAACGGAATAGGTGCCGTCTTTCTGGATATTCGCCAGGAAGTTGTCGTTTGTATCCTG	4.93518	AACGGAATAGGTGCCGTCTTTCTGGATAT	AACGGAATAGGTGCCGTCTTT	4698614	4698642	+			n
CAGACTATCGAACGGATGCCCTGGCTGCGCTTTGAGCTGGTGGAGCATATCCGCCTGCCGAAAGACT	-2.25374	AACGGATGCCCTGGCTGCGCTTTGAGCTG	AACGGATGCCCTGGCTGCGCT	4527532	4527560	+	11	m	y
CGCGTTTACGAACGGATGCGCCCCTCTAACCGTGAAGCGGTAATGATTGTGCCGATAGTTGACGATC	3.0207	AACGGATGCGCCCCTCTAACCGTGAAGCG	AACGGATGCGCCCCTCTAACC	4681145	4681173	+			n
TGGCAACAGCAACGGCAACCTGAAGCTGCTGATGAACGACGGGTTAATCAGCCGCAACCTGATGGAG	-3.41949	AACGGCAACCTGAAGCTGCTGATGAACGA	AACGGCAACCTGAAGCTGCTG	4529567	4529595	+			n
GAAACAGGCAAACGGCAGAAGTACTGTCAACATGAAGAGTCGTTTCATCATCGTTCCTCCTGTGTGA	-0.666295	AACGGCAGAAGTACTGTCAACATGAAGAG	AACGGCAGAAGTACTGTCAAC	4625616	4625644	+			n
GAGCCGACTGAACGGCAGCAACGAGACGCAGGCGAGGCTTGACGCGCTGATGGCGATCATGACCACG	5.74946	AACGGCAGCAACGAGACGCAGGCGAGGCT	AACGGCAGCAACGAGACGCAG	4713945	4713973	+			n
GTCGCGGGCAAACGGCAGGCAGCGGGTCGGCGAGAGCGACTCCAGGCTGTGAAAACCGTTTACCGGC	-4.58996	AACGGCAGGCAGCGGGTCGGCGAGAGCGA	AACGGCAGGCAGCGGGTCGGC	4577504	4577532	+			n
GTTTTGCGAAAACGGCCAAGGTTACGTTCAAACGGGTCCGGCGAGAAGAAGTGGTGCGGCGTCTGCA	6.47539	AACGGCCAAGGTTACGTTCAAACGGGTCC	AACGGCCAAGGTTACGTTCAA	4511986	4512014	-			n
GATGGCGAAAAACGGCCAGCGCCTGCGGCTGATGGACGGCTGGCTGGTGGCCCAGGACGCGCAGGGA	-4.503	AACGGCCAGCGCCTGCGGCTGATGGACGG	AACGGCCAGCGCCTGCGGCTG	4580510	4580538	-			n
CAGCCTGTTTAACGGCCAGTGGGTCGTCGGGGCGAGCGAAAACTTCTCCGCCAGCATTACCACCATG	-4.88726	AACGGCCAGTGGGTCGTCGGGGCGAGCGA	AACGGCCAGTGGGTCGTCGGG	4616100	4616128	+	15	m	y
CGCCAGAATAAACGGCCCCTGCGGGAACGGCGCGGGCTGGCCCATAAAGCGGCTCCAGCAGACGCGC	-2.96339	AACGGCCCCTGCGGGAACGGCGCGGGCTG	AACGGCCCCTGCGGGAACGGC	4582313	4582341	+			n
TCTCGGTCTGAACGGCCCGCAGGTCATCGAACAGGAAGCCGGGATTGAAGAGTACGACTCCCGCGAT	-4.0904	AACGGCCCGCAGGTCATCGAACAGGAAGC	AACGGCCCGCAGGTCATCGAA	4715068	4715096	+			n
CGGTTAAAAAAACGGCCTCCGCAGACACCTGAGGAGGCCGCTTCATCAGCGCAGAACGTTACTGGAT	5.0022	AACGGCCTCCGCAGACACCTGAGGAGGCC	AACGGCCTCCGCAGACACCTG	4592367	4592395	+			n
CACCGCTAAAAACGGCCTTCCGCCGGAGAAAGTGGACGTCGCCAGCGGTAAAGCGCAGGGCAACGGT	-3.33476	AACGGCCTTCCGCCGGAGAAAGTGGACGT	AACGGCCTTCCGCCGGAGAAA	4516623	4516651	+			n
AGGGCGCTATAACGGCGAACCGCTCAGCGGGACGGGGAAAATCGGCGGTATGCTGGCGTTGCGTAGC	-2.59899	AACGGCGAACCGCTCAGCGGGACGGGGAA	AACGGCGAACCGCTCAGCGGG	4528673	4528701	+			n
CTTCGCCGCCAACGGCGAGTTACTACCTGACTGGGGCCAGGAATGCGCAAGTTCACATTAAAAAAGT	-2.91733	AACGGCGAGTTACTACCTGACTGGGGCCA	AACGGCGAGTTACTACCTGAC	4516848	4516876	+	28	m	y
CCAGCGGCAGAACGGCGATATGCTTAACCGGCAGAACTAAAATCCGGGCCAATCAGGTCGATCGCAT	-0.492303	AACGGCGATATGCTTAACCGGCAGAACTA	AACGGCGATATGCTTAACCGG	4625280	4625308	-			n
GCTCGCCGATAACGGCGATATGGCATGGGTGGAGGAACCGTCATACTGGGGTATTCGCCATGTGCTG	0.600562	AACGGCGATATGGCATGGGTGGAGGAACC	AACGGCGATATGGCATGGGTG	4608865	4608893	-			n
CTGTTCCCAGAACGGCGGCAGGTGGACCTCGACGGAGTCGAGATAATAGCGCCATTTATTCGGATCG	0.01939	AACGGCGGCAGGTGGACCTCGACGGAGTC	AACGGCGGCAGGTGGACCTCG	4680339	4680367	+			n
CGACTGGTCAAACGGCGGCCGGACCCGACACCCGGAAACGCTGACGCTGGTGAAGTTTAAAATTCCC	-3.01896	AACGGCGGCCGGACCCGACACCCGGAAAC	AACGGCGGCCGGACCCGACAC	4558885	4558913	+			n
GATGCAGAAAAACGGCGGGCTTATCAGCAAAGAGGATTTAGCCAGCTACCAGGCGGTGGAGCGCACG	5.11547	AACGGCGGGCTTATCAGCAAAGAGGATTT	AACGGCGGGCTTATCAGCAAA	4626550	4626578	+			n
CGGCGTGCTGAACGGCGTGGATGAAAAAATATGGAGTCCGGAAACGGACCTTTTGCTGGCCTCGCGC	5.52167	AACGGCGTGGATGAAAAAATATGGAGTCC	AACGGCGTGGATGAAAAAATA	4644026	4644054	+			n
CTTCAGCGTAAACGGCGTTGGGGTGCAGACGGCGAGGCTCAGGTTATCGAGCTGGCAGTGGCTGAGC	2.05809	AACGGCGTTGGGGTGCAGACGGCGAGGCT	AACGGCGTTGGGGTGCAGACG	4573987	4574015	+			n
CACAAGTATTAACGGCTATCTGGAAACCGAGCTGGAGAAAATCTCGCGAAGCAATACCGTTATTTCA	-4.56477	AACGGCTATCTGGAAACCGAGCTGGAGAA	AACGGCTATCTGGAAACCGAG	4543046	4543074	+			n
CTTTAAACCCAACGGCTCAAACGACCGTCCGCCGAGAATCACGCCGCCGTGACAGGTGGCGCACTTA	-1.93508	AACGGCTCAAACGACCGTCCGCCGAGAAT	AACGGCTCAAACGACCGTCCG	4540250	4540278	-			n
GTTGGCGTCAAACGGCTCTTTTTTCAGCACGTCGAGGCCAGCGCCTGCGATGACGTTGTGGCTGAGG	-0.87697	AACGGCTCTTTTTTCAGCACGTCGAGGCC	AACGGCTCTTTTTTCAGCACG	4564848	4564876	+			n
CGCCAGGCCGAACGGCTGGCGCAGGCGGCATGGGAACTGACGGCGCTGCGGGCGGCGACCATTGAAC	-1.41654	AACGGCTGGCGCAGGCGGCATGGGAACTG	AACGGCTGGCGCAGGCGGCAT	4703017	4703045	+			n
GGAGCTGTTAAACGGCTGGGACAGCAGATGACCGGATTTGGCGTCGGTGTAATAGCCGGAGACGGTC	6.01029	AACGGCTGGGACAGCAGATGACCGGATTT	AACGGCTGGGACAGCAGATGA	4620727	4620755	-			n
GCGGACCCTGAACGGGAAACGCCCTCGGCGCGGGAGATAGTCACGCAGATGGGTATCAGCTGGGATG	3.34657	AACGGGAAACGCCCTCGGCGCGGGAGATA	AACGGGAAACGCCCTCGGCGC	4536607	4536635	+			n
ACTCACGCTGAACGGGAACAACTTATTGTCGTAGAGGCTTCCCTGCCACTATCTACCTGTCCGGATC	-0.366584	AACGGGAACAACTTATTGTCGTAGAGGCT	AACGGGAACAACTTATTGTCG	4610955	4610983	-			n
CGCCACGGGTAACGGGCAGCGCCGCGACGTCGCGGATGCCCTCCAGCGCCAGCAGGCGCTGCTCAAC	1.18651	AACGGGCAGCGCCGCGACGTCGCGGATGC	AACGGGCAGCGCCGCGACGTC	4584322	4584350	+			n
TGCCAGCTGTAACGGGCGCCTTTTACCGTTTCAGGGACGGTTTCCGGCGCGGCGCAGGCGCCGTCGC	2.51514	AACGGGCGCCTTTTACCGTTTCAGGGACG	AACGGGCGCCTTTTACCGTTT	4601262	4601290	+			n
TTACTTTTTTAACGGGTTATACTCGCCATGTACGAACAGGACTCTCTCAGCGCACTGGATGCGATCG	4.08543	AACGGGTTATACTCGCCATGTACGAACAG	AACGGGTTATACTCGCCATGT	4589170	4589198	-			n
ACAGCTCGACAACGGTCAAAGCCGCGAAGAGTGGAAGGGCCAGGCGGAAACCAACAAGATTCTCAAC	-3.12195	AACGGTCAAAGCCGCGAAGAGTGGAAGGG	AACGGTCAAAGCCGCGAAGAG	4637059	4637087	+			n
ATTCCGTCGAAACGGTCATGGGTCCGCTCTCCTGGGATGAGAAGGGTGACCTGAAAGGCTTCGAGTT	1.79027	AACGGTCATGGGTCCGCTCTCCTGGGATG	AACGGTCATGGGTCCGCTCTC	4613513	4613541	+	22	m	y
GCTGGCGGAAAACGGTGACAACATCCTCGGTCTGAAGTTGCGCTACAGTCAGGATATTGCCAAAGGC	1.99618	AACGGTGACAACATCCTCGGTCTGAAGTT	AACGGTGACAACATCCTCGGT	4562010	4562038	-			n
CAGGCTCGTAAACGGTGGAGTGGGCGATGATCAGGGCCGGAGCCTGCTCGTTCATCACCACCTGCGC	-3.59157	AACGGTGGAGTGGGCGATGATCAGGGCCG	AACGGTGGAGTGGGCGATGAT	4499973	4500001	-	20	a	y
TTGTTGCGCGAACGGTGGGCGCTGAAGGCATCCGGAATGGCGGGCAGTTCGCCGTCCACCCCGGCGA	1.84063	AACGGTGGGCGCTGAAGGCATCCGGAATG	AACGGTGGGCGCTGAAGGCAT	4577931	4577959	+			n
CAGCGAGGTCAACGGTGTGCCGCGCGGGTTGCTGAAAAACAGGGTGTAATTAATGCCAATCCCGAGC	-2.82593	AACGGTGTGCCGCGCGGGTTGCTGAAAAA	AACGGTGTGCCGCGCGGGTTG	4578929	4578957	+			n
GCGCACCACGAACGGTGTGGTAACGAACACCCGGAAGGTCTTTTACACGACCGCCACGGATCAGGAT	-3.50356	AACGGTGTGGTAACGAACACCCGGAAGGT	AACGGTGTGGTAACGAACACC	4728889	4728917	-			n
AGTGTCGGTAAACGGTTTTTCACTGGCGATGGAGAAGAACGAACTGCTGGTGACCCTTACGCTGGAA	1.73421	AACGGTTTTTCACTGGCGATGGAGAAGAA	AACGGTTTTTCACTGGCGATG	4686223	4686251	+			n
CTGACCGCGCAACGTAAGAAAGGATTATTGATGGGGTTTGCCTGTCTGACCGAGGAACAGATGACGC	5.30214	AACGTAAGAAAGGATTATTGATGGGGTTT	AACGTAAGAAAGGATTATTGA	4608135	4608163	-			n
ACGCCCGGTAAACGTAAGCGCCACCGGCCTAGCGGATGGCGTAGGCCGGATAAGGTGAAGCCGCCAT	6.33999	AACGTAAGCGCCACCGGCCTAGCGGATGG	AACGTAAGCGCCACCGGCCTA	4635358	4635386	-			n
AATAGTCACTAACGTAGAGAGGGCGCTCATGACGAACTTATACATACGGTATGAATCCGCCTGCAGC	2.30016	AACGTAGAGAGGGCGCTCATGACGAACTT	AACGTAGAGAGGGCGCTCATG	4521225	4521253	-			n
GCCCGGCTGAAACGTAGCCTGCTGAAAACAAAAGAGAATCTCGGTTCCGGATTTATCAGCCTGTTCC	-1.88364	AACGTAGCCTGCTGAAAACAAAAGAGAAT	AACGTAGCCTGCTGAAAACAA	4604207	4604235	+			n
TGAATCGCTGAACGTAGCGCCGCGCTGACCCGGGAGTCATCTTCCGGTTTGGGATGCAGCTGACGAT	5.8586	AACGTAGCGCCGCGCTGACCCGGGAGTCA	AACGTAGCGCCGCGCTGACCC	4679284	4679312	+			n
CGAACCTTAAAACGTCAGGCCGGATGGCGGCGCGAAGCCTCTTCTCCGGCTGGCGAAATTAGCGGAT	-2.09212	AACGTCAGGCCGGATGGCGGCGCGAAGCC	AACGTCAGGCCGGATGGCGGC	4537078	4537106	-			n
TGCCGGGCTGAACGTCATTCTCGATTGGGTGCCGGGGCACTTTCCGTCAGATGATTTCGGGCTGGCG	1.6317	AACGTCATTCTCGATTGGGTGCCGGGGCA	AACGTCATTCTCGATTGGGTG	4638812	4638840	+			n
CTTTCAATTTAACGTCGATTATCAGGGTTATCTGAAAGAATGAAATGCGTACTATGAATACATTAAT	-3.66027	AACGTCGATTATCAGGGTTATCTGAAAGA	AACGTCGATTATCAGGGTTAT	4594501	4594529	-			n
CATCAGCCAGAACGTCTGAATCAGGTAGCGGGCGGGATCGAGAGGACGCGGCCGGGCGGCGTTAATA	4.52296	AACGTCTGAATCAGGTAGCGGGCGGGATC	AACGTCTGAATCAGGTAGCGG	4511033	4511061	-	2,27	a,a	y
CGCACGTCGGAACGTCTGGGGCAGTTTACGCCGGAGGAGACGCAGCGCATCATCACTTTACTTCAGC	-3.08763	AACGTCTGGGGCAGTTTACGCCGGAGGAG	AACGTCTGGGGCAGTTTACGC	4689557	4689585	+			n
CCCTCCTCCAAACGTCTTAGATCCCAACGCCGCGAGGAGTAAGCTGACCCGCCGAAAAACCCTGCAA	4.33737	AACGTCTTAGATCCCAACGCCGCGAGGAG	AACGTCTTAGATCCCAACGCC	4700519	4700547	-	11	a	y
TACGGGGAATAACGTGACTGAAACCGCTCTGTTGGGTACTTTCGGTGAGCGAACCGGTATTTACCAG	5.13701	AACGTGACTGAAACCGCTCTGTTGGGTAC	AACGTGACTGAAACCGCTCTG	4524660	4524688	-			n
GAGTCCGGTCAACGTGCCCGGAAGCCTCCGGATGAAAAGTAATAATGCTGGCGCCAGCGGCGGCGAA	3.22272	AACGTGCCCGGAAGCCTCCGGATGAAAAG	AACGTGCCCGGAAGCCTCCGG	4692445	4692473	-			n
GCTGGCGAACAACGTGGAAAGCTATGACAAGCTGAGCGTTGAGCAGCGCAGCCAGCTGCGTCGCATT	-1.92824	AACGTGGAAAGCTATGACAAGCTGAGCGT	AACGTGGAAAGCTATGACAAG	4555391	4555419	-			n
GTCGCGCCGCAACGTGGTGCTCTCCCGTATGCTGAGCGAAGGCTACATTACCCAGGCGCAGTACGAT	-1.88885	AACGTGGTGCTCTCCCGTATGCTGAGCGA	AACGTGGTGCTCTCCCGTATG	4683725	4683753	-			n
AGGCTATCCGAACGTGGTGGCGGTGCAGCAGATGGGCGAAAAATTAAAACAACAAACCAATGGCGAA	-2.21656	AACGTGGTGGCGGTGCAGCAGATGGGCGA	AACGTGGTGGCGGTGCAGCAG	4596331	4596359	+			n
ATGTCACAAAAACGTTAACAAATAGTGAGAAGTGGGGCACGATTTTGCCAGCAATAATGAAATGCCT	3.25843	AACGTTAACAAATAGTGAGAAGTGGGGCA	AACGTTAACAAATAGTGAGAA	4497941	4497969	-			n
ACGGCGCGAGAACGTTAGCAAATACCGCAATCAGAATCATGATGACGACATACACCAGTCCGACAAC	6.89031	AACGTTAGCAAATACCGCAATCAGAATCA	AACGTTAGCAAATACCGCAAT	4501414	4501442	-			n
CATCGTTGATAACGTTCTGGTTAACCGGATCGAGAATAATGATGGCGTCGTCTTTCATGCGCAGCGA	3.38319	AACGTTCTGGTTAACCGGATCGAGAATAA	AACGTTCTGGTTAACCGGATC	4636679	4636707	-	19	a	y
TCATTTGGCGAACGTTTAAGTTCCGCGGCGGCAGAAGAACAGGTTTCAGTGAATACCTGGATCATTG	-2.31592	AACGTTTAAGTTCCGCGGCGGCAGAAGAA	AACGTTTAAGTTCCGCGGCGG	4566649	4566677	+			n
AATCAGAATTAACTAATATCCTGTTCCATAAAAGAATTATTCTCCGTCCGGCCACTTTCATTAAAAA	3.23426	AACTAATATCCTGTTCCATAAAAGAATTA	AACTAATATCCTGTTCCATAA	4589797	4589825	-			n
ATCAACCAGAAACTACAATACGTCCCGTCAGAGGAATTCATGATCGACATCGATCTGAACTACGAAA	5.45733	AACTACAATACGTCCCGTCAGAGGAATTC	AACTACAATACGTCCCGTCAG	4538715	4538743	-			n
GTACAAAGGCAACTACGAGCAGAGCCTGAGCGCGGGTATCGCGGCGTTTCGTACCGGCAACGCCCCG	6.92906	AACTACGAGCAGAGCCTGAGCGCGGGTAT	AACTACGAGCAGAGCCTGAGC	4620523	4620551	+			n
CTATGGCTACAACTACGGCGAACCGATCGCCCTGAGCCAGCCTGACGTTATCTTCGACAGCATTAAT	-1.02633	AACTACGGCGAACCGATCGCCCTGAGCCA	AACTACGGCGAACCGATCGCC	4693489	4693517	+	16	a	y
CACTATTAAAAACTAGACTACGCCCTGAAAAGCGGAGGTGAAGCACTTCACAAAATTGTGAAGTTTT	-3.06025	AACTAGACTACGCCCTGAAAAGCGGAGGT	AACTAGACTACGCCCTGAAAA	4596129	4596157	-			n
TGTTTGGCTGAACTATCTTTAGGACAGGCAAGGGAAGAAGTGAGGAAGCAGAATATGACCAAAGCAG	1.41611	AACTATCTTTAGGACAGGCAAGGGAAGAA	AACTATCTTTAGGACAGGCAA	4527960	4527988	+			n
AGGGCGCGGAAACTATTACCGCCGCATCCAGCGGGATATCTTTCCCTTCTTTCGCCAGCAGGCAGGC	4.52717	AACTATTACCGCCGCATCCAGCGGGATAT	AACTATTACCGCCGCATCCAG	4710936	4710964	+	20	a	y
ACGAAGTTTGAACTCAATGGTTTATCGTTTGATGAGTGCCTGCTGTTGCTGCTGGTCTGCTCGATGA	4.16675	AACTCAATGGTTTATCGTTTGATGAGTGC	AACTCAATGGTTTATCGTTTG	4606706	4606734	+			n
ATCCCCTTGTAACTCACCTTTCAGGGTTAACCAGGATAAGTGTGCCATATTATTCCTTATGATTAAT	-3.06622	AACTCACCTTTCAGGGTTAACCAGGATAA	AACTCACCTTTCAGGGTTAAC	4655991	4656019	+	22	m	y
CGCGGCTACGAACTCATTACCGGTTCCGGGATGGAAGAAGATGATATTATTCGCGACATTGCGGACT	-3.27293	AACTCATTACCGGTTCCGGGATGGAAGAA	AACTCATTACCGGTTCCGGGA	4565537	4565565	-			n
GGTGCATTTGAACTCCACGTCCTGCGGATCGTAGAGGGTGACTTCTTCTTCGTGATACAGACGCCAC	-4.22325	AACTCCACGTCCTGCGGATCGTAGAGGGT	AACTCCACGTCCTGCGGATCG	4676718	4676746	+	18	a	y
CCCGGAGAGGAACTCCGAGGGCGGGTCGCCGGGGAGGTCGTATGATAAGCACCGTCGCATTGTTCTG	-0.188156	AACTCCGAGGGCGGGTCGCCGGGGAGGTC	AACTCCGAGGGCGGGTCGCCG	4554403	4554431	+	17	m	y
GATGGCGACCAACTCGATTACCGTGTCGCTGGCGAATGAGATCATGCAGGTGAACCTTGAGTGGATG	6.28813	AACTCGATTACCGTGTCGCTGGCGAATGA	AACTCGATTACCGTGTCGCTG	4563315	4563343	-			n
CAGCGGACCAAACTCGCATATTGCGGCGAAGGAGGAGTCTTTCGGCAGGCGGATATGCTCCACCAGC	5.47234	AACTCGCATATTGCGGCGAAGGAGGAGTC	AACTCGCATATTGCGGCGAAG	4527585	4527613	-			n
TGACGTACAAAACTCGCCAGCGTTTGCCGCCCAGGGCTATTTTCTTTCCCGTCCGGCGCCCTTTTCC	-4.57116	AACTCGCCAGCGTTTGCCGCCCAGGGCTA	AACTCGCCAGCGTTTGCCGCC	4527840	4527868	+	22	m	y
CATTGGGCGAAACTCGCGCGAATCGGCGGCGGCGAGATTGAGGTCAGGCGAGGTAATTTGGGTCATA	2.35181	AACTCGCGCGAATCGGCGGCGGCGAGATT	AACTCGCGCGAATCGGCGGCG	4711417	4711445	+			n
TACGCTGTTTAACTCGCTCAATCAGGCGATGCAGGAACCGGGCTTTAATAGCCACTATCTGGAAGAT	-0.961585	AACTCGCTCAATCAGGCGATGCAGGAACC	AACTCGCTCAATCAGGCGATG	4706093	4706121	-			n
TGTTATTTACAACTCGTTGCACTCGAATGTTCCGAAAATAATCGTTGGGTAAAAAAGGGGATAACGG	-2.14769	AACTCGTTGCACTCGAATGTTCCGAAAAT	AACTCGTTGCACTCGAATGTT	4538957	4538985	-			n
GCATCCCGGTAACTCTGGTGGAGGAAAACGTATGAGCCAGTGGATTAACATCTGCAACATCGACGCC	6.06303	AACTCTGGTGGAGGAAAACGTATGAGCCA	AACTCTGGTGGAGGAAAACGT	4697767	4697795	-			n
GAACTGGCGGAACTCTTCGCGCCCGCCATCGTCGAGAATCCAGATATTGAGCTTATCCTTCGGCCAG	-1.36927	AACTCTTCGCGCCCGCCATCGTCGAGAAT	AACTCTTCGCGCCCGCCATCG	4511729	4511757	-			n
ATCGCCCTGCAACTGAACGGTAATATCCCCGGCGAACTTGAGGGTGGCGGTCAGCAGGCTGGTGGCG	2.03059	AACTGAACGGTAATATCCCCGGCGAACTT	AACTGAACGGTAATATCCCCG	4677195	4677223	+	7	a	y
TATGAGGCGGAACTGAAGTACCTGGTGGACCACGAATGGGTTCGCCGCGCCGACGATGCGCTGTGGC	4.85906	AACTGAAGTACCTGGTGGACCACGAATGG	AACTGAAGTACCTGGTGGACC	4647427	4647455	-	12	m	y
CTGAAACAAGAACTGAATTATCTCTGGCGCGAAGAGCGCCCGGAGGTCACAAAAAAGGTAACCTGGG	-2.49613	AACTGAATTATCTCTGGCGCGAAGAGCGC	AACTGAATTATCTCTGGCGCG	4672029	4672057	-	2	a	y
ACAAGATGGCAACTGAGCAAACGGCAGTAACCCGGGCAACCTTTGATGAAGTTATTCTGCCAGTTTA	-3.58553	AACTGAGCAAACGGCAGTAACCCGGGCAA	AACTGAGCAAACGGCAGTAAC	4704217	4704245	+			n
AAGCCGGAAAAACTGAGCTACAGCTGCAATGGCGGGACGCCGGAGCTGCAACATGCGCTAATCGATT	6.00731	AACTGAGCTACAGCTGCAATGGCGGGACG	AACTGAGCTACAGCTGCAATG	4609023	4609051	-			n
CAGTGTTCCCAACTGATGGATTCATAAATAAAAGAAACCCGTTCTTGAGCTTCATTCCCACTTTCAA	-1.65799	AACTGATGGATTCATAAATAAAAGAAACC	AACTGATGGATTCATAAATAA	4655608	4655636	+			n
CCAGAGCGCGAACTGATGGTTTTCCATCGCGGTGAGAATATCGCTCTCTTCGGTCAGCCGTTTCTGC	2.33379	AACTGATGGTTTTCCATCGCGGTGAGAAT	AACTGATGGTTTTCCATCGCG	4522023	4522051	-			n
CTGGGACGTAAACTGATTAACGCCACCTTCGCCGAGCGGGTGCTGTTTATGAACTCCGGTACGGAAG	-2.69219	AACTGATTAACGCCACCTTCGCCGAGCGG	AACTGATTAACGCCACCTTCG	4704486	4704514	+			n
AAGCCGGAAAAACTGCCGAAGGCGATTATGGTCGGGATGGGGATCACCTTCAGCCTGCTGGCGCTGG	5.19714	AACTGCCGAAGGCGATTATGGTCGGGATG	AACTGCCGAAGGCGATTATGG	4611700	4611728	+			n
CAGGCTAACGAACTGCCGGGCGCGCCTTCACAGGAAGAGGCGGTGATTGCCTTTGGTAAGTTCAAAC	-1.45027	AACTGCCGGGCGCGCCTTCACAGGAAGAG	AACTGCCGGGCGCGCCTTCAC	4672709	4672737	+			n
ATGGTCTTTAAACTGCGACGGGGCGATAAAGCGGAACGGACGCGGCAGCGACAGCTCCTGCAGGAAC	-4.13267	AACTGCGACGGGGCGATAAAGCGGAACGG	AACTGCGACGGGGCGATAAAG	4571848	4571876	+			n
CACCGTGATCAACTGCGCCAGTCCGCAGTATCTGGAACGTTTTGGCTACCCGGAGAGCCTCGACGAT	2.42745	AACTGCGCCAGTCCGCAGTATCTGGAACG	AACTGCGCCAGTCCGCAGTAT	4533292	4533320	-			n
CCGAAAGTGCAACTGCGCCCGCTGCGCCTGATGGGGGTGCATTCCCAGCGACACCAGCGTTTTACGC	-0.943304	AACTGCGCCCGCTGCGCCTGATGGGGGTG	AACTGCGCCCGCTGCGCCTGA	4724017	4724045	-			n
GCGCTGTTCGAACTGCGCTTCGCGGGCGAGAGTGAGGATTTTTTGCTGCTGGTCGGCGCTGAGCTTG	0.184458	AACTGCGCTTCGCGGGCGAGAGTGAGGAT	AACTGCGCTTCGCGGGCGAGA	4596985	4597013	-			n
CCAGCTCATGAACTGCTCGTCGGTGAGCAGCCAGGAGAGCAGCAGGAAAGTGCCGTTAGCAAAGAAG	-3.76624	AACTGCTCGTCGGTGAGCAGCCAGGAGAG	AACTGCTCGTCGGTGAGCAGC	4530851	4530879	+	22	m	y
AACCGACAGCAACTGCTGAAAGTGAGCCGCCTGGGGCCGAAAGCCTTCGAGCAGTGCGCAGGCTTCC	-2.65731	AACTGCTGAAAGTGAGCCGCCTGGGGCCG	AACTGCTGAAAGTGAGCCGCC	4669915	4669943	-	21	m	y
CGCATTTCGCAACTGCTGGAAGATGGCCTGCTGGAAATCGGCGCCATTCACACCTACATCGAACTCT	-2.09392	AACTGCTGGAAGATGGCCTGCTGGAAATC	AACTGCTGGAAGATGGCCTGC	4712072	4712100	+	13	a	y
GCAACCTTTAAACTGCTGGCGCTGTATGACATCGAACAGTGCTGGTTGTGCGCCGCTTCGCTGCGCG	-2.06475	AACTGCTGGCGCTGTATGACATCGAACAG	AACTGCTGGCGCTGTATGACA	4728040	4728068	+			n
GAGAAGAACGAACTGCTGGTGACCCTTACGCTGGAATCCCTGCATGACTAACCGGCGCTGGTTGCTG	4.02277	AACTGCTGGTGACCCTTACGCTGGAATCC	AACTGCTGGTGACCCTTACGC	4686254	4686282	+			n
CGGCGTTTTAAACTGGAACGATGTGGTCAGCGAGAAAGCCGCCTGGCAAACCTTTGTCTGGTACGGG	-3.55299	AACTGGAACGATGTGGTCAGCGAGAAAGC	AACTGGAACGATGTGGTCAGC	4562976	4563004	-	8	a	y
GTACTGCTGCAACTGGAACGGACCGGTGCCGATGGGGTTCAGATCCACTTTTTCCGGCGTACCAGCT	-1.00008	AACTGGAACGGACCGGTGCCGATGGGGTT	AACTGGAACGGACCGGTGCCG	4499093	4499121	-			n
GTACGACCAGAACTGGCCGATTCGCACCCATATGGAGTCCTTACCGCCTGCGAAGTTCGTTCAGGAT	5.68065	AACTGGCCGATTCGCACCCATATGGAGTC	AACTGGCCGATTCGCACCCAT	4642902	4642930	+			n
CTGGTGGAAAAACTGGCGACCCTGCTTGTTAAAGGACACGCTAATGACAAACAGCTTAAAGCGCTAT	0.323225	AACTGGCGACCCTGCTTGTTAAAGGACAC	AACTGGCGACCCTGCTTGTTA	4665243	4665271	-			n
CAGGGCGGCGAACTGGCGCTGCGTGGAGGCTGGGAGGCGGTTCCGTCGCTGTTTGCGTATCTGGCGG	4.97638	AACTGGCGCTGCGTGGAGGCTGGGAGGCG	AACTGGCGCTGCGTGGAGGCT	4686149	4686177	+			n
ATAGGTACGGAACTGGCGTCATAGGTGGTGCCAGAGGTAAACAGCTGCGGGTTAAAGCCCTCAGGAG	-2.67633	AACTGGCGTCATAGGTGGTGCCAGAGGTA	AACTGGCGTCATAGGTGGTGC	4498618	4498646	-			n
CTATGACGATAACTGGGGCACCTGTACGCTGGAGGAGTGTAGCGGCAACCGCAGTCAGTCGGATACC	6.06751	AACTGGGGCACCTGTACGCTGGAGGAGTG	AACTGGGGCACCTGTACGCTG	4519649	4519677	+			n
GGTCTGCGGGAACTGGGGCCGGTAAAGCGGGAAGAAAAGCTGCTGATCGTCTTTTTTATCCTCGGCG	-1.18035	AACTGGGGCCGGTAAAGCGGGAAGAAAAG	AACTGGGGCCGGTAAAGCGGG	4563125	4563153	-			n
CGTAACTTCAAACTGGTCGAAGAGAAGATGCTGGAAGATTACTACTGGGCCAAGCTGCGCACGCCAA	-3.57643	AACTGGTCGAAGAGAAGATGCTGGAAGAT	AACTGGTCGAAGAGAAGATGC	4565261	4565289	-			n
GTCAGCACGTAACTGTAATAGGCGTCGCTACCGGGAAAATGGTCCGCCACGCTCTGCCGCTGCACCG	-2.53019	AACTGTAATAGGCGTCGCTACCGGGAAAA	AACTGTAATAGGCGTCGCTAC	4516763	4516791	-			n
TCTATCACTTAACTTAATTCACATCACCGCCTGGAATAACATGCAACAGGCAGTTTGAGCAGCAGAA	5.92537	AACTTAATTCACATCACCGCCTGGAATAA	AACTTAATTCACATCACCGCC	4603522	4603550	-	21	m	y
GAAAGGAGTAAACTTATGAGATAGCTCACACAGGAGGAACGATGATGAAACGACTCTTCATGTTGAC	5.83236	AACTTATGAGATAGCTCACACAGGAGGAA	AACTTATGAGATAGCTCACAC	4625659	4625687	-			n
ACGGCGGAAGAACTTCACACCCTGTTTCAACAAGGAGCGTCCGTATGAGTCGTTCAGTATTAGTGAC	-2.26682	AACTTCACACCCTGTTTCAACAAGGAGCG	AACTTCACACCCTGTTTCAAC	4576493	4576521	-			n
CACCCATATTAACTTCCAGCGCGTGCCGACGGTGGATACCTCCAACCCGTTCGCCGCTCGCGGTATT	4.67506	AACTTCCAGCGCGTGCCGACGGTGGATAC	AACTTCCAGCGCGTGCCGACG	4709543	4709571	-			n
CGGCGTGTTTAACTTCGAAGGCGGCTGCTACGCGAAAACCATCAAGCTGTCGAAAGAGGCTGAACCT	-1.77264	AACTTCGAAGGCGGCTGCTACGCGAAAAC	AACTTCGAAGGCGGCTGCTAC	4675284	4675312	-			n
TAAAACCTCTAACTTTGCCGATGGCATTGAAGAGGACAACTGGGAAGATCAGGCCGCCAGTAAGCTG	-2.50283	AACTTTGCCGATGGCATTGAAGAGGACAA	AACTTTGCCGATGGCATTGAA	4607699	4607727	+			n
GCGGGACTTTAACTTTGGTGAAATGACCGCGGCGGATATTGGCCGCATGAACGTCACTAACGAGATG	5.56161	AACTTTGGTGAAATGACCGCGGCGGATAT	AACTTTGGTGAAATGACCGCG	4540298	4540326	+			n
AGACGTCGAAAAGAAAACAGGGCGAATGGCGTCGAAGTCGCGCTCTTCAACCATGCGTTGCATGAGA	-3.51982	AAGAAAACAGGGCGAATGGCGTCGAAGTC	AAGAAAACAGGGCGAATGGCG	4636429	4636457	-			n
ATGGACCGGTAAGAAAACCCCTCAGCAGGCGCTGGATGCTGCCGTCGAGCGCGGTAATCAGCTGCTG	1.95762	AAGAAAACCCCTCAGCAGGCGCTGGATGC	AAGAAAACCCCTCAGCAGGCG	4621564	4621592	+			n
GTAACCAGCGAAGAAAACGGCCAGATGCGTCTGGAGGAGATCGAGCGTCAGGGGCTGTTCCTGCAAC	-2.8714	AAGAAAACGGCCAGATGCGTCTGGAGGAG	AAGAAAACGGCCAGATGCGTC	4652941	4652969	-			n
GTTAAAATCGAAGAAAAGCGCATTTCGCTCAGTGAAGTTGAGCAGCGCCTGCTGGCGCTGGAGGGCA	4.23778	AAGAAAAGCGCATTTCGCTCAGTGAAGTT	AAGAAAAGCGCATTTCGCTCA	4584376	4584404	-			n
GACAATCATCAAGAAACACCCGCAGCGTCAGACGGGGTTCAACGAACAGGGACAGCACTGAGGCGTC	3.21374	AAGAAACACCCGCAGCGTCAGACGGGGTT	AAGAAACACCCGCAGCGTCAG	4536362	4536390	-			n
CGCATCTCTGAAGAAACCCACCACGCATTGACCGAGCTGTCCACCAACGCAGGCTACCCCATCACGG	1.30068	AAGAAACCCACCACGCATTGACCGAGCTG	AAGAAACCCACCACGCATTGA	4553815	4553843	-			n
GAAGGCTTCGAAGAAACCGCGAAAAAGCTGGGGGGAGAAGCCCCTGATGGCTACAACCAGGTGATGG	-3.54185	AAGAAACCGCGAAAAAGCTGGGGGGAGAA	AAGAAACCGCGAAAAAGCTGG	4595234	4595262	+			n
ACCGGATAGAAAGAAACTACAAAGGCGCTGTTGGAGACGAAGAAATAGCGTACCGCCAGGCTGATAA	4.41353	AAGAAACTACAAAGGCGCTGTTGGAGACG	AAGAAACTACAAAGGCGCTGT	4562767	4562795	+			n
GAAAATCGGTAAGAAAGGCATGACCTATGCCCAGGGGATGTCCGCGCAGATGACGGCGGCGGTCTCT	-2.12222	AAGAAAGGCATGACCTATGCCCAGGGGAT	AAGAAAGGCATGACCTATGCC	4555121	4555149	-	22	m	y
CGGCGAAATGAAGAAAGGTATGTTCTCGGTGATGAACTACCTGCTGCCGCTGAAAGGCATCGCTTCG	1.76495	AAGAAAGGTATGTTCTCGGTGATGAACTA	AAGAAAGGTATGTTCTCGGTG	4675488	4675516	-			n
GAACCCGCGCAAGAAAGTGGGGCAGATTCTGGAGGAACCGCTGCTGATCAACACTTCGCTCAGCAAG	1.31896	AAGAAAGTGGGGCAGATTCTGGAGGAACC	AAGAAAGTGGGGCAGATTCTG	4503528	4503556	+			n
CTTCGATATGAAGAAATATGGCTTTGGCAGCGCGGACGCCATGCAGATCATGGCGGAAGCAGAAAAA	-4.86095	AAGAAATATGGCTTTGGCAGCGCGGACGC	AAGAAATATGGCTTTGGCAGC	4626715	4626743	+			n
ATCGGTGCGGAAGAACATCCGCCCGTCGGACCAGGGCGCATCGACGTGGAGCATGGTGGTATGCGCT	-3.88823	AAGAACATCCGCCCGTCGGACCAGGGCGC	AAGAACATCCGCCCGTCGGAC	4519553	4519581	-	22	m	y
CGGATTCAGGAAGAACCCGACGGCTGCCTTTCGGGAAGCTGCAAAAGCTGCCCGGAAGGCAAAGCCT	-6.51021	AAGAACCCGACGGCTGCCTTTCGGGAAGC	AAGAACCCGACGGCTGCCTTT	4666090	4666118	-			n
GTTAGACCGCAAGAACCGAAAAATGTCACGTAAGAAGTGAAATAAACCCAAGCCTTCATGTTGAAGG	6.55367	AAGAACCGAAAAATGTCACGTAAGAAGTG	AAGAACCGAAAAATGTCACGT	4524329	4524357	-			n
GCCAACCATAAAGAACGACAGGATCGAGGTCGGGAAGGTCATAAACATATCCGCGACGCGCATCGTC	-4.47907	AAGAACGACAGGATCGAGGTCGGGAAGGT	AAGAACGACAGGATCGAGGTC	4569465	4569493	+	5,13	a,a	y
CAGTTGCGTAAAGAACGCTTCCAGTTCATCAAAGAATTTCTGCGCGCGCGCTTTATAATCCGCCGTC	0.63104	AAGAACGCTTCCAGTTCATCAAAGAATTT	AAGAACGCTTCCAGTTCATCA	4506534	4506562	+			n
AATGAAGCTCAAGAACGGGTTTCTTTTATTTATGAATCCATCAGTTGGGAACACTGTATGGCAAGCA	5.51762	AAGAACGGGTTTCTTTTATTTATGAATCC	AAGAACGGGTTTCTTTTATTT	4655615	4655643	-			n
CTTTGCGATTAAGAACGTAAGGAAGATGATAGCGGGTGGTGCTTTTACCAAAGCCAATAAATGCGCA	-0.498907	AAGAACGTAAGGAAGATGATAGCGGGTGG	AAGAACGTAAGGAAGATGATA	4630395	4630423	-			n
GTAGAAGTCGAAGAACTCAATGGCGGTGCCAATGAGCGAGGCGACGACGACCTTATTCCGCGAGTTA	-2.93144	AAGAACTCAATGGCGGTGCCAATGAGCGA	AAGAACTCAATGGCGGTGCCA	4531322	4531350	+			n
AAGCTGAAACAAGAACTGAATTATCTCTGGCGCGAAGAGCGCCCGGAGGTCACAAAAAAGGTAACCT	-1.81427	AAGAACTGAATTATCTCTGGCGCGAAGAG	AAGAACTGAATTATCTCTGGC	4672032	4672060	-	5	a	y
GCGCATCTGGAAGAAGAGATGGCGCGTCTGCGCGAAGCCGTAACCTGCGAATGGACCGAGACGGTCA	0.176514	AAGAAGAGATGGCGCGTCTGCGCGAAGCC	AAGAAGAGATGGCGCGTCTGC	4697948	4697976	-			n
CTGCGCGACGAAGAAGAGTAAGTCTTCCCTGCCGGATGAGGGCGTACCTTATCCGGCCTACGGTTCG	4.14899	AAGAAGAGTAAGTCTTCCCTGCCGGATGA	AAGAAGAGTAAGTCTTCCCTG	4553581	4553609	-			n
CGCCTGGCGGAAGAAGATAATCGTTACCGCGATGGAGAGCACAATCAGCACCAGATTGGCGATCTGT	-3.11535	AAGAAGATAATCGTTACCGCGATGGAGAG	AAGAAGATAATCGTTACCGCG	4552531	4552559	+			n
ATCGGTGGTGAAGAAGATTAAACGCGCGGTGACGGACTCCGACGAGCCGCCGGTGGTGCGTTACGAC	-3.19197	AAGAAGATTAAACGCGCGGTGACGGACTC	AAGAAGATTAAACGCGCGGTG	4694249	4694277	+			n
GTTTTGCCCGAAGAAGGCCGCCGCAAACACGGCGAAAATCGCCAGCCGCGCGCCGCAGGACATAAAC	-1.17321	AAGAAGGCCGCCGCAAACACGGCGAAAAT	AAGAAGGCCGCCGCAAACACG	4667267	4667295	+			n
AATCATGGTAAAGAAGGGTTAGGCGGCACGCTGGAAGTGGTTGAGCGTCGGCGCGACAGCGTTCATG	-2.6048	AAGAAGGGTTAGGCGGCACGCTGGAAGTG	AAGAAGGGTTAGGCGGCACGC	4641440	4641468	+			n
GAACACCTGAAAGAAGTGCTGAATCAGGCGCGCGAACACTGCCCGGCGATTGCTGACGTCCGCGGGC	-0.899701	AAGAAGTGCTGAATCAGGCGCGCGAACAC	AAGAAGTGCTGAATCAGGCGC	4610645	4610673	+			n
GCCCCAGGCCAAGAATGATGTAAATCATGGTCAGGGTGGCGATATCCACCGTACCGCGCGTCACCAT	3.46519	AAGAATGATGTAAATCATGGTCAGGGTGG	AAGAATGATGTAAATCATGGT	4616955	4616983	-			n
GAAACTGTTTAAGAATGGCAAACAGACGGCGGCGGGGAAAAATGCTGTCGACCACCAGATCCAGCCG	-2.12329	AAGAATGGCAAACAGACGGCGGCGGGGAA	AAGAATGGCAAACAGACGGCG	4573003	4573031	+			n
TGGCTGGACGAAGACAACAAGTCCACCCTGCAGGAACTGGCCGACCGCTATGGCGTCTCCGCCGAGC	-3.08614	AAGACAACAAGTCCACCCTGCAGGAACTG	AAGACAACAAGTCCACCCTGC	4607820	4607848	+			n
ACTCAGTTCAAAGACAAGTCAGCGCGTTATGCCGAAAACATCAACGCCGGTCTGTTCGATTATCCGG	-1.25598	AAGACAAGTCAGCGCGTTATGCCGAAAAC	AAGACAAGTCAGCGCGTTATG	4693929	4693957	+			n
GGTAATAAAAAAGACAGACCAGTAAGCCCGTCTGAATATGACGTAGAAAACACTTCGTGTTAGACCG	6.65824	AAGACAGACCAGTAAGCCCGTCTGAATAT	AAGACAGACCAGTAAGCCCGT	4524387	4524415	-			n
CCTTAATACAAAGACAGTGTTGCTGGTATTGAAGGGGCATTGTATTTAAAAATGCCAGATTTAATTC	0.46723	AAGACAGTGTTGCTGGTATTGAAGGGGCA	AAGACAGTGTTGCTGGTATTG	4629316	4629344	+			n
TTCACCTATGAAGACATCCCGGCTGACATGCAGGAACTGGCTGAAGAATGGCACCAGAACCTGATCG	-3.37471	AAGACATCCCGGCTGACATGCAGGAACTG	AAGACATCCCGGCTGACATGC	4730275	4730303	+			n
ACTGAAAGGTAAGACCGTAAGCATACCGCTTACGAAAAAATAACGAATTCAAGGAACTAAGATGCTT	1.63579	AAGACCGTAAGCATACCGCTTACGAAAAA	AAGACCGTAAGCATACCGCTT	4602135	4602163	-			n
GTGGTGGCGGAAGACCTGTACCCGGAGTCGCTGGAAGGAGATGAACCTGAGCCGCTGCCGCAGGTCC	-4.77207	AAGACCTGTACCCGGAGTCGCTGGAAGGA	AAGACCTGTACCCGGAGTCGC	4681415	4681443	+			n
ATAACCTTACAAGACCTGTGGTTTTTACTTCAAGGACACCCTATGAAAACCTCTCTGTTCAAAAGCC	-5.32575	AAGACCTGTGGTTTTTACTTCAAGGACAC	AAGACCTGTGGTTTTTACTTC	4522910	4522938	+			n
GCGCGAGTGAAAGACGGCATCGTGCAGCTGCGCGGGTAATCTATTTTAGGGAGGCGTAACGCCTCCC	-2.96237	AAGACGGCATCGTGCAGCTGCGCGGGTAA	AAGACGGCATCGTGCAGCTGC	4697448	4697476	-			n
GTTGAAGGCGAAGACGGCTTCCGCGATCGTGAAGAGAAAGTCATTAACGAATTGACGGAAAAACAGG	-0.393537	AAGACGGCTTCCGCGATCGTGAAGAGAAA	AAGACGGCTTCCGCGATCGTG	4688315	4688343	+	16	a	y
CGCGTGCCTAAAGACGTCTTTATGGGCGTTGACGAACTGCAGGTTGGCATGCGCTTCCTGGCGGAAA	-0.831689	AAGACGTCTTTATGGGCGTTGACGAACTG	AAGACGTCTTTATGGGCGTTG	4724760	4724788	+			n
GCGCAGGGTAAAGACGTGGGCATTATCGCTACCGAAAAAGGCTGGAACCTGTACGTCTGCGGCAACG	-0.563317	AAGACGTGGGCATTATCGCTACCGAAAAA	AAGACGTGGGCATTATCGCTA	4698215	4698243	-			n
GGCACGATATAAGACTGCGGCAGCGCCAGCAGCGAGGACCACGGAATATGATCCTGCGGCTCGCGGG	-2.52606	AAGACTGCGGCAGCGCCAGCAGCGAGGAC	AAGACTGCGGCAGCGCCAGCA	4538273	4538301	+			n
AGTAAAGCGGAAGAGAACAGCTGGGTCAGCAGCGAAGAGGATACGCCTCACGCCGGTGCGGAAAAAC	-1.22705	AAGAGAACAGCTGGGTCAGCAGCGAAGAG	AAGAGAACAGCTGGGTCAGCA	4558805	4558833	+	7	a	y
GTTCTGGATCAAGAGAAGGGCGGTCAGCGGCGCGAATTATACGAAAATCATATGTTATCTCTCGCGC	3.14369	AAGAGAAGGGCGGTCAGCGGCGCGAATTA	AAGAGAAGGGCGGTCAGCGGC	4572437	4572465	+			n
CAGGAGGTGTAAGAGAATGCCGCGAGTAAAATTGGAACGACAAAGTTTACAATAAAGCCGATAATTA	-4.07304	AAGAGAATGCCGCGAGTAAAATTGGAACG	AAGAGAATGCCGCGAGTAAAA	4654308	4654336	+			n
AAATAACAAAAAGAGAGCCCCTGTTAATAATAGGGATAAGCTATTTCAACGATAGTTATCGCCCATG	-0.60769	AAGAGAGCCCCTGTTAATAATAGGGATAA	AAGAGAGCCCCTGTTAATAAT	4538998	4539026	+			n
GCCATCTGGGAAGAGAGGCGCATCAGAATATCCGGGTTGACCTGGATCAGCTGACGGAACTTCTTGT	7.20089	AAGAGAGGCGCATCAGAATATCCGGGTTG	AAGAGAGGCGCATCAGAATAT	4708120	4708148	+			n
GACCTGCGATAAGAGAGTGGTCGGAACCTGGATGAAGCGTACGCCGCGCTGATAGCTGGCGGCGGCA	2.4	AAGAGAGTGGTCGGAACCTGGATGAAGCG	AAGAGAGTGGTCGGAACCTGG	4689085	4689113	-	18	m	y
CCGCTGCGCAAAGAGATCGCCCGTCTGGAAAAAGAGATGGAGAAGCTGAACGCGCAGTTAGCGCAGG	2.64318	AAGAGATCGCCCGTCTGGAAAAAGAGATG	AAGAGATCGCCCGTCTGGAAA	4720008	4720036	-	6	a	y
TTTGGTGAAAAAGAGCAGCAGGAACAAAAACCCGAAGAACAGCAGCTTGAAGAAGAACAACGCCCGG	-5.40609	AAGAGCAGCAGGAACAAAAACCCGAAGAA	AAGAGCAGCAGGAACAAAAAC	4603670	4603698	+			n
CGCGGCGAAAAAGAGCGACGCCAGCAGGCCGCTGAAAGTCACCAGCGTGCTGAATTTGATCGTCGTC	3.50272	AAGAGCGACGCCAGCAGGCCGCTGAAAGT	AAGAGCGACGCCAGCAGGCCG	4621997	4622025	-			n
GATTTCTTTAAAGAGCTGATGGAGTCCGCTACCGAAGCCGTGGAAATCAGTCAGGGTAAAAAATCCG	6.58198	AAGAGCTGATGGAGTCCGCTACCGAAGCC	AAGAGCTGATGGAGTCCGCTA	4551595	4551623	-			n
AAAGAGACCAAAGAGCTGGATGAACTGATCGCCGAGCTGCGTAACCATCACAACACCACCATTCTGC	-2.49476	AAGAGCTGGATGAACTGATCGCCGAGCTG	AAGAGCTGGATGAACTGATCG	4618454	4618482	+	18	a	y
GAGCGGGCGAAAGAGCTGTTAAGCAATCTGGAGGAACTGGACGGCCTGTTTCAGTACGATACCGCCA	-1.73842	AAGAGCTGTTAAGCAATCTGGAGGAACTG	AAGAGCTGTTAAGCAATCTGG	4533576	4533604	-			n
TTAAGCGCCGAAGAGGCGCTGGCGCGTCTTGAAGAACTCCGGAGGCACTATGAGCGCTAAAATTGGC	-4.57546	AAGAGGCGCTGGCGCGTCTTGAAGAACTC	AAGAGGCGCTGGCGCGTCTTG	4702890	4702918	+			n
GTGCGGAGATAAGAGGCGCTGTCGAAAACCACGGAAAGCGAGTAGATGAAGATGCCGTGGATAATCA	-2.41889	AAGAGGCGCTGTCGAAAACCACGGAAAGC	AAGAGGCGCTGTCGAAAACCA	4505195	4505223	+			n
CGCCGCACCAAAGAGGGAATGTGGCTTAACGCCGAGCAACAGTCTCGCGTTACCCAGTGGTTGACGG	-2.5003	AAGAGGGAATGTGGCTTAACGCCGAGCAA	AAGAGGGAATGTGGCTTAACG	4647361	4647389	-			n
ACGCTGCCGAAAGAGGGCCCGCAGATGACCCGCGGGGAAAAAGTGCGCATTTTTCTGTTCGGCGTGT	-2.34015	AAGAGGGCCCGCAGATGACCCGCGGGGAA	AAGAGGGCCCGCAGATGACCC	4602710	4602738	-			n
CTGCTGCTGGAAGAGGTGGTCAGCGTGACTGACGAAACCGCTCTCTGCCGCGTCGCGGTGACGTCCG	3.86081	AAGAGGTGGTCAGCGTGACTGACGAAACC	AAGAGGTGGTCAGCGTGACTG	4576871	4576899	-			n
TTGCGCACTGAAGAGTACGTGCAGGCTTCCCGCGAACTGTTTAATCCACAGACTAATCAGCCCGAGG	-3.85189	AAGAGTACGTGCAGGCTTCCCGCGAACTG	AAGAGTACGTGCAGGCTTCCC	4691534	4691562	+	26	a	y
ATGCTGAAGAAAGAGTCGGTAAACAGCAGACGCGAACCGCGCTGACGACCTTCGTACATCTGGGTAA	3.67908	AAGAGTCGGTAAACAGCAGACGCGAACCG	AAGAGTCGGTAAACAGCAGAC	4701383	4701411	+			n
GAGTTATCGTAAGAGTTGATCATCAGATCCTTCGGGCACTTACGATCGATGGCATAGCACTCCGGTT	-1.38323	AAGAGTTGATCATCAGATCCTTCGGGCAC	AAGAGTTGATCATCAGATCCT	4497026	4497054	-	9,17	a,a	y
CTGGCGGAAGAAGATAATCGTTACCGCGATGGAGAGCACAATCAGCACCAGATTGGCGATCTGTACG	5.89162	AAGATAATCGTTACCGCGATGGAGAGCAC	AAGATAATCGTTACCGCGATG	4552534	4552562	+			n
ATTGTATTTGAAGATACGCGCGGCGTGAAAATGGAAGGCGATCGCTATATCGATAACTGCGCGACGC	-3.42015	AAGATACGCGCGGCGTGAAAATGGAAGGC	AAGATACGCGCGGCGTGAAAA	4561409	4561437	-	25	a	y
GCTCATCGTTAAGATAGACCTTCAGCTGCGACTGAACAGGCAGCAGCGACGGCGACGGCGTGTACTC	0.209449	AAGATAGACCTTCAGCTGCGACTGAACAG	AAGATAGACCTTCAGCTGCGA	4513819	4513847	-			n
GAAAGGCGGTAAGATCAAGCTGGTCATTCCGCCGGATCTGGCATACGGCAAAACCGGCGTTCCGGGT	-3.87725	AAGATCAAGCTGGTCATTCCGCCGGATCT	AAGATCAAGCTGGTCATTCCG	4726384	4726412	+	4,26	a,a	y
CAGGCGCGGAAAGATCAGAAGCGCCGCGAAGCGGAACTGCGTTCGCAAACCCAGCCGCTGCGCAAAG	-2.91595	AAGATCAGAAGCGCCGCGAAGCGGAACTG	AAGATCAGAAGCGCCGCGAAG	4720062	4720090	-	4	a	y
GACCATCGGGAAGATCATCCCCGCCATGCTGAAGAAAGAGTCGGTAAACAGCAGACGCGAACCGCGC	-2.00329	AAGATCATCCCCGCCATGCTGAAGAAAGA	AAGATCATCCCCGCCATGCTG	4701358	4701386	+	4	a	y
CCCGACGCCAAAGATCGAGCGCCGAAGCTGCCAGAGCTTCGCCGGATTCAGCTCCAGGCCGATGATA	-2.88197	AAGATCGAGCGCCGAAGCTGCCAGAGCTT	AAGATCGAGCGCCGAAGCTGC	4722643	4722671	-	4	a	y
TTGTTCGGGTAAGATCGCACTTCACCTGAAGAAGGGAAATTCTTAAATTATTAAGAGCCATCCCTGT	2.12066	AAGATCGCACTTCACCTGAAGAAGGGAAA	AAGATCGCACTTCACCTGAAG	4627581	4627609	+	4	a	y
GTGATTGGCGAAGATCTGGGCACTGTGCCGGTGGAGATTGTCAGCAAGCTGCGCAACAGCGGCGTTT	-0.807249	AAGATCTGGGCACTGTGCCGGTGGAGATT	AAGATCTGGGCACTGTGCCGG	4660305	4660333	+	4	a	y
CCAGTACCATAAGATGAAAAGATTCGCGGGTCAGGAGACGATCCATTTGCTCAGCGTTAGCGACGCT	-3.01496	AAGATGAAAAGATTCGCGGGTCAGGAGAC	AAGATGAAAAGATTCGCGGGT	4672457	4672485	-			n
GCAGCAGCACAAGATGACAATTTCCCTCTCCACGGGTCTGCCACCAGACGTCATTCATCAGTTACAG	6.0316	AAGATGACAATTTCCCTCTCCACGGGTCT	AAGATGACAATTTCCCTCTCC	4664108	4664136	-			n
TACAATCTGAAAGATGATGCTGACACGGGTGAAGAGAAAAGTAATTGTAACTTACCGTGATAAATTA	0.55691	AAGATGATGCTGACACGGGTGAAGAGAAA	AAGATGATGCTGACACGGGTG	4654072	4654100	+			n
GATCGCCATAAAGATGATTTTCCCCAGCGCGTCGGGCAACAGCGCGGGTTTACCGGCGGGCGAGGAG	-3.60534	AAGATGATTTTCCCCAGCGCGTCGGGCAA	AAGATGATTTTCCCCAGCGCG	4635879	4635907	-			n
CGCAGGTAAAAAGATGCCGCTTACCGTTGAAGGGAAGGGCGAATTTCACTGGCTGCTGACGACCGAG	-2.25032	AAGATGCCGCTTACCGTTGAAGGGAAGGG	AAGATGCCGCTTACCGTTGAA	4659011	4659039	+			n
CATACAGGGCAAGATGCGCCGACACCAGATTGCGGGTTACGCTGTGCTGCGGCGCGCGAAACAGCGC	6.73067	AAGATGCGCCGACACCAGATTGCGGGTTA	AAGATGCGCCGACACCAGATT	4568271	4568299	+			n
TGACCATCTGAAGATGGAGTATGCCTTCTGGATGGATGGCGCGGAGTCGCTGGTGCTGAATCAGGCC	3.10414	AAGATGGAGTATGCCTTCTGGATGGATGG	AAGATGGAGTATGCCTTCTGG	4537981	4538009	-			n
AAATTGAAAAAAGATGTGTCCATTCCGACCGTGGAAGAGCTGCTGGCGACGCATAATCCGTGGGCGA	-1.55411	AAGATGTGTCCATTCCGACCGTGGAAGAG	AAGATGTGTCCATTCCGACCG	4637204	4637232	+			n
CAGCAGGGCAAAGATTACGTCGATTTTGCTGGCGGGATTGCGGTCACTGCGCTGGGACATTGCCATC	6.30469	AAGATTACGTCGATTTTGCTGGCGGGATT	AAGATTACGTCGATTTTGCTG	4704336	4704364	+			n
GAATACCTTGAAGATTGCCGGGAGGCGGGTATTGAACCTTATGCGCATGCGGAAAAAATGAAAACAT	2.15329	AAGATTGCCGGGAGGCGGGTATTGAACCT	AAGATTGCCGGGAGGCGGGTA	4566562	4566590	+			n
TTGTAACTAAAAGATTTGGGCAAAATGATTTAGGGGCACTCAGTGCCGCTACAGGTGACGAATTTGC	-3.7012	AAGATTTGGGCAAAATGATTTAGGGGCAC	AAGATTTGGGCAAAATGATTT	4628236	4628264	-			n
GCGCCAGCCGAAGCAAGAGCGACCAGAACGGAAGAGACAAGATTGAGTTTCATGTTTGCTGACCTGT	5.76928	AAGCAAGAGCGACCAGAACGGAAGAGACA	AAGCAAGAGCGACCAGAACGG	4557945	4557973	-			n
ACTGTATGGCAAGCACCAGCGCTTTCAGTTTATGGAGCGACCGTCGCATCTGAGTCCGTATAGCTTA	-3.10366	AAGCACCAGCGCTTTCAGTTTATGGAGCG	AAGCACCAGCGCTTTCAGTTT	4655563	4655591	-			n
GCGACGCAGCAAGCACGCCAACCAGCGCGGTGAGGGCAAACAGCATCACCACCACCACGATAGCGAT	0.00248766	AAGCACGCCAACCAGCGCGGTGAGGGCAA	AAGCACGCCAACCAGCGCGGT	4590811	4590839	+			n
GGCCCGGCAGAAGCACGGCTATCAACTGTTCAAGGATAATAAGTGCGCCACCTGTCACGGCGGCGTG	1.37019	AAGCACGGCTATCAACTGTTCAAGGATAA	AAGCACGGCTATCAACTGTTC	4540193	4540221	+			n
TTCCCCACGGAAGCACTCGTTCCGCATCCGTTAGAAATAGTACCTTGCTGCTCTCCTGAAATCGTCA	-1.83525	AAGCACTCGTTCCGCATCCGTTAGAAATA	AAGCACTCGTTCCGCATCCGT	4629061	4629089	+			n
CGCGACGGTAAAGCACTGTTAAAAACCTCGCGGGGGCCGCGTCTGGTAAGCGACCCGTGGGGCAGGG	-3.25437	AAGCACTGTTAAAAACCTCGCGGGGGCCG	AAGCACTGTTAAAAACCTCGC	4717811	4717839	+			n
GCACAAGTATAAGCAGCAAAACGCGGTTACGCAGGGCGGGAAAACTGACGCGGACGTGAACCGTCCG	-3.44738	AAGCAGCAAAACGCGGTTACGCAGGGCGG	AAGCAGCAAAACGCGGTTACG	4702705	4702733	-			n
AGTAGCGGTTAAGCAGCGAGCCGTCCGGCATACGGACCACGTGACGATAGGCCTGATTCAGCACCAG	0.919584	AAGCAGCGAGCCGTCCGGCATACGGACCA	AAGCAGCGAGCCGTCCGGCAT	4537914	4537942	+			n
TCCGGAGCGTAAGCAGGCGGTGATTGAGCCGAAGAAAACGCACACGACCGCGAAAGCGACGCCAGCG	-3.04787	AAGCAGGCGGTGATTGAGCCGAAGAAAAC	AAGCAGGCGGTGATTGAGCCG	4690667	4690695	+			n
CGTTCGCGCGAAGCAGGGCATGGTGGCCTCTGTGGATGCAATGGCGACGCAGGTGGGCGTGGATATT	-1.12168	AAGCAGGGCATGGTGGCCTCTGTGGATGC	AAGCAGGGCATGGTGGCCTCT	4625917	4625945	+			n
TCTGCCGGTTAAGCATATCGCCGTTCTGCCGCTGGGGCAGCATCTTCCCGCCGCTGCTCTGGCCGGT	-1.68294	AAGCATATCGCCGTTCTGCCGCTGGGGCA	AAGCATATCGCCGTTCTGCCG	4625294	4625322	+			n
CACGATCGTAAAGCCACCCAGACGGCGGAAAAAGAGCGCATCGCGCGCAAGGTCGCCACCCAGATCC	-2.60466	AAGCCACCCAGACGGCGGAAAAAGAGCGC	AAGCCACCCAGACGGCGGAAA	4650544	4650572	+			n
ACGTCAAGGAAAGCCAGATTGCCGACTTTTTCTGAGGTGACCTGCAGGCGGCGGGCCATCTGGGAAG	-1.04371	AAGCCAGATTGCCGACTTTTTCTGAGGTG	AAGCCAGATTGCCGACTTTTT	4708066	4708094	+			n
ACCGCCAAAAAAGCCATTGAAAGCGGCAAGCTGGGAGACATTGTCGAAGTCGAAAGCCACTTCGACT	-3.93841	AAGCCATTGAAAGCGGCAAGCTGGGAGAC	AAGCCATTGAAAGCGGCAAGC	4630761	4630789	+			n
CGCCAGCTGGAAGCCCAGCTGCGTGACGCCAACGAACGTAACGACGGACATGCTATCGCCACTATTC	-3.27649	AAGCCCAGCTGCGTGACGCCAACGAACGT	AAGCCCAGCTGCGTGACGCCA	4721409	4721437	-			n
GGTCTATGAAAAGCCCGCCAGCCGCTTTGTGGCGAGCTTTATCGGCAGTCCGGCGATGAATCTGCTG	1.63433	AAGCCCGCCAGCCGCTTTGTGGCGAGCTT	AAGCCCGCCAGCCGCTTTGTG	4624154	4624182	+			n
CAAAGGCGGCAAGCCCGGTATTTTCGAAATGGCGAGAGAAGGCACGGTATTTATTGATGAAATCAGC	-1.6572	AAGCCCGGTATTTTCGAAATGGCGAGAGA	AAGCCCGGTATTTTCGAAATG	4560027	4560055	-			n
GCCGTAATCGAAGCCCGTGGTAAGTAATCCACAGGATTAAAACCTAAGTCCCGTGCTCTCTCCATAA	6.20898	AAGCCCGTGGTAAGTAATCCACAGGATTA	AAGCCCGTGGTAAGTAATCCA	4731760	4731788	+			n
CCAGGCTGATAAGCCCTTTCCGCCAGCCGAGTCGGGCGACCGCGCCGCAGGCGATCACCGCCAGCGC	-3.11477	AAGCCCTTTCCGCCAGCCGAGTCGGGCGA	AAGCCCTTTCCGCCAGCCGAG	4579090	4579118	+			n
GGCAGGCGTGAAGCCGACCTTCGTTGAGAAACTGGATGCGGTGGAAGTGGCGAAAGCCGCCGGAATG	7.2884	AAGCCGACCTTCGTTGAGAAACTGGATGC	AAGCCGACCTTCGTTGAGAAA	4712998	4713026	+			n
CGCCAGCCCGAAGCCGATCAGGAACGGCCAGGCGAGCAACAACGCGCCGGTCAGCAGTTTGACGCCA	4.07859	AAGCCGATCAGGAACGGCCAGGCGAGCAA	AAGCCGATCAGGAACGGCCAG	4585945	4585973	+	7,19	a,m	y
GTACATTCTGAAGCCGCAGCACACGCCATTACAGGATACAAACGACAACTTCCTGGCGAATATCCAG	5.68016	AAGCCGCAGCACACGCCATTACAGGATAC	AAGCCGCAGCACACGCCATTA	4698663	4698691	-			n
CCAGAAGCCTAAGCCGCCCGACTCCTGCGGGCGGGAAACGCCGGCAAAGTCGGTGGACTCTTCCGCC	-3.95211	AAGCCGCCCGACTCCTGCGGGCGGGAAAC	AAGCCGCCCGACTCCTGCGGG	4639217	4639245	-			n
TCGCTGGTGGAAGCCGCCGCCATCGACGGCGCGGGGCCGGTGCGTCGCTTCTTTCGCCTTTCGCTGC	-5.66246	AAGCCGCCGCCATCGACGGCGCGGGGCCG	AAGCCGCCGCCATCGACGGCG	4622319	4622347	+	28	m	y
AGCGTGTTTGAAGCCGCGAACCGGGAGCTGAAAGAAGAGGTTGGCTTTGGCGCGAAGGATCTGACGT	-0.836072	AAGCCGCGAACCGGGAGCTGAAAGAAGAG	AAGCCGCGAACCGGGAGCTGA	4681295	4681323	+			n
TTTGCCGACAAAGCCGCTTAAATCATGTTTATCGAAAGTGCTCATATTCTTTCTCCTTTGAGTTGAT	-1.33021	AAGCCGCTTAAATCATGTTTATCGAAAGT	AAGCCGCTTAAATCATGTTTA	4573447	4573475	-			n
CCGATCACCAAAGCCGCTTACGATTTGACGCGTGAGCAGGGCTTCTATGACAAAAATCCCGGCGCGG	-1.21798	AAGCCGCTTACGATTTGACGCGTGAGCAG	AAGCCGCTTACGATTTGACGC	4621385	4621413	+			n
ACCGGTGGTCAAGCCGGAAGATTTAAAAGGTATGAAGATTCGCGTGCAGGGCAGCCCGGTGGCGCTG	4.22995	AAGCCGGAAGATTTAAAAGGTATGAAGAT	AAGCCGGAAGATTTAAAAGGT	4596694	4596722	+			n
CGGGCGCTGGAAGCCGGGAAAAACGTGCTGGTTGAGAAGCCGTTTACCCCGACGATGCGCGAGGCCA	-0.375094	AAGCCGGGAAAAACGTGCTGGTTGAGAAG	AAGCCGGGAAAAACGTGCTGG	4630614	4630642	+			n
TCAGCGCAGTAAGCCGGGCAAGATCGTCGAACTGAACGCCACCCTGACGCTGCGTCAGGGTAATGAT	-3.53722	AAGCCGGGCAAGATCGTCGAACTGAACGC	AAGCCGGGCAAGATCGTCGAA	4677669	4677697	-	13	a	y
CGTCTGCGCGAAGCCGTAACCTGCGAATGGACCGAGACGGTCAATACGCCATCGGCGCAGCTTCGCT	1.65081	AAGCCGTAACCTGCGAATGGACCGAGACG	AAGCCGTAACCTGCGAATGGA	4697924	4697952	-			n
ACGATCGCGGAAGCCGTCTTCGCCTTCAACGTCGAAGACCCAGCCCACATCAGCTCCGGTGCGTTTC	-3.4967	AAGCCGTCTTCGCCTTCAACGTCGAAGAC	AAGCCGTCTTCGCCTTCAACG	4688296	4688324	-			n
GGCCTGATGAAAGCCGTGCGCCGCTTCAACCCGGAAGTGGGCGTGCGCCTGGTCTCCTTCGCCGTGC	-4.26509	AAGCCGTGCGCCGCTTCAACCCGGAAGTG	AAGCCGTGCGCCGCTTCAACC	4607343	4607371	+			n
ATCGGAGCTAAAGCCTAACTGCTTAAGCACCGCGAAAACGTTCTGCTCTTTCAGCGTGCGCTGAGGG	1.19129	AAGCCTAACTGCTTAAGCACCGCGAAAAC	AAGCCTAACTGCTTAAGCACC	4496715	4496743	-			n
CTGACCGACAAAGCCTACGCCAAATCGATTGCCGGGCAGATTGACCTTAACAAGGCGAAGCCATCGA	-3.24564	AAGCCTACGCCAAATCGATTGCCGGGCAG	AAGCCTACGCCAAATCGATTG	4626848	4626876	+			n
GACGAAGCGGAAGCCTCCGCCCGCAGCGGCATTGAAGTGCTTTCCGCCTTCCAGCCCCAGCAGCAGC	-2.35035	AAGCCTCCGCCCGCAGCGGCATTGAAGTG	AAGCCTCCGCCCGCAGCGGCA	4652044	4652072	-			n
CCGGTCAGTAAAGCCTGAAAAATAATTAAAATCGGGCCGTTTTGGCCCGATAACCTCTTTATTACTT	-3.17053	AAGCCTGAAAAATAATTAAAATCGGGCCG	AAGCCTGAAAAATAATTAAAA	4589231	4589259	-			n
TTACGACGTGAAGCCTGACCTGATGACGATGGCGAAAAGCCTGGCGGGCGGCTTCCCGCTCTCCGGC	0.431218	AAGCCTGACCTGATGACGATGGCGAAAAG	AAGCCTGACCTGATGACGATG	4610428	4610456	+	28	a	y
GCTGACGCCAAAGCCTGGCATCTCTTCTTCGCTGAATGTTTTCGCGCTGTACAAACCCTCCGGGATC	5.48368	AAGCCTGGCATCTCTTCTTCGCTGAATGT	AAGCCTGGCATCTCTTCTTCG	4661681	4661709	+	5	m	y
AAATAAACCCAAGCCTTCATGTTGAAGGATTAGGGAGCAGGGGTCAATTATGCGCAGGAGCCCGCAG	-0.342806	AAGCCTTCATGTTGAAGGATTAGGGAGCA	AAGCCTTCATGTTGAAGGATT	4524290	4524318	-			n
CTGCCGAATAAAGCCTTCCTGATGGGGCTGCTGGAGCAGGTGGCGGCGCGGCAGCAGACCACCGCGC	-4.37884	AAGCCTTCCTGATGGGGCTGCTGGAGCAG	AAGCCTTCCTGATGGGGCTGC	4521535	4521563	+			n
GGTTTCCAGGAAGCCTTTCACATCGCCGGTTTTGAGCCGGAGATCGTTACTCACGTGAACGATATAT	-1.37703	AAGCCTTTCACATCGCCGGTTTTGAGCCG	AAGCCTTTCACATCGCCGGTT	4719126	4719154	-			n
CAGACCGTTGAAGCGACAAGCGTTAAACAGCTTGAGCAATCCGGCGTGCGGGTGGGCGATACGCTGA	-3.15691	AAGCGACAAGCGTTAAACAGCTTGAGCAA	AAGCGACAAGCGTTAAACAGC	4679543	4679571	-			n
AAACCACGGAAAGCGAGTAGATGAAGATGCCGTGGATAATCATCAAAAAGTAGATAACGCCGAGAAA	5.77453	AAGCGAGTAGATGAAGATGCCGTGGATAA	AAGCGAGTAGATGAAGATGCC	4505220	4505248	+			n
GGCGACGCCGAAGCGCAGCTGGCGAAAGCAAAAGAGTACTCAAAATTTGACGCAAGTAAGGTCGAAG	6.39311	AAGCGCAGCTGGCGAAAGCAAAAGAGTAC	AAGCGCAGCTGGCGAAAGCAA	4564093	4564121	-			n
GCCAGCGGTAAAGCGCAGGGCAACGGTCCGGTAGGATTTTCCGCCTCTTTGCTGCCTTTCCTGCAAG	3.72837	AAGCGCAGGGCAACGGTCCGGTAGGATTT	AAGCGCAGGGCAACGGTCCGG	4516663	4516691	+			n
TTGTTGGCTTAAGCGCCACTGGCGACTTCGGCGGGAAAATGACGGTGCCAGGCGTCAAAACCGCCAT	-5.37127	AAGCGCCACTGGCGACTTCGGCGGGAAAA	AAGCGCCACTGGCGACTTCGG	4649297	4649325	-			n
GTGATGCCGAAAGCGCCAGACGAAGCGCAGATGGAAACGCTGCTGGACGTTACGGGCACTATCGGCG	3.07278	AAGCGCCAGACGAAGCGCAGATGGAAACG	AAGCGCCAGACGAAGCGCAGA	4515115	4515143	+			n
GGCCGAGAACAAGCGCCAGCTGCAGATTGCGATGGGGCTGAAGGTCAACGATAAAGTGCCGCTGTTC	-2.18536	AAGCGCCAGCTGCAGATTGCGATGGGGCT	AAGCGCCAGCTGCAGATTGCG	4644119	4644147	+			n
CGATAAGCGTAAGCGCCATCGGGCAACAGGAGGGAAAAACTTAGTAGTAAGAGTGCTCGCCGCGCTG	-2.08025	AAGCGCCATCGGGCAACAGGAGGGAAAAA	AAGCGCCATCGGGCAACAGGA	4662704	4662732	+			n
GTAGAAGCAGAAGCGCCCGCGCACAGCAAAGAAGAGACAGAAACCTTTGCTCAGGACGTGGTTGAAG	5.58441	AAGCGCCCGCGCACAGCAAAGAAGAGACA	AAGCGCCCGCGCACAGCAAAG	4603766	4603794	+			n
AGAATGAGTTAAGCGCCCGCTGGGAGGTGAGTCGGGTCACCGTACGTAAAGCGCTGGATGCATTAAC	4.5855	AAGCGCCCGCTGGGAGGTGAGTCGGGTCA	AAGCGCCCGCTGGGAGGTGAG	4540858	4540886	+			n
TTGCAGGTAGAAGCGCCGCCTCGCGAGGTTCTGGAAGCATTGGCTAACGAACGCAATCCGCTGTATG	-2.30596	AAGCGCCGCCTCGCGAGGTTCTGGAAGCA	AAGCGCCGCCTCGCGAGGTTC	4688525	4688553	+			n
AATATTCTGGAAGCGCCGGAGATGCTCTCCCACGGGCCGTTAAGCACTCTCGAACAACATCTGCAGC	2.0977	AAGCGCCGGAGATGCTCTCCCACGGGCCG	AAGCGCCGGAGATGCTCTCCC	4705840	4705868	-			n
ATACGGCGAGAAGCGCCGTATTCCGGTTACGCTGAGCCAGATACCGCCGGAAATGGTCAAGGCGTTT	-1.98848	AAGCGCCGTATTCCGGTTACGCTGAGCCA	AAGCGCCGTATTCCGGTTACG	4684202	4684230	-			n
GTCGCCGGACAAGCGCGGATCGTGATACAGCGTGAATCCCAGCGCCACTTTTTGCGCATCGGTCGGC	3.75043	AAGCGCGGATCGTGATACAGCGTGAATCC	AAGCGCGGATCGTGATACAGC	4539743	4539771	-	9	a	y
CGAGATATGCAAGCGCGTGTTAAATGGGTTGAAGGGTTAACCTTCCTCGGCGAGTCGGCTTCCGGGC	5.55356	AAGCGCGTGTTAAATGGGTTGAAGGGTTA	AAGCGCGTGTTAAATGGGTTG	4708780	4708808	+			n
ACCGTACGTAAAGCGCTGGATGCATTAACGCGCGAGAATCTCCTGACCCGCGTCTCCGGGAAAGGAA	0.195913	AAGCGCTGGATGCATTAACGCGCGAGAAT	AAGCGCTGGATGCATTAACGC	4540896	4540924	+			n
AACATTGCCGAAGCGCTGGGCTCAAAGCCGGAAGAAGGCAGCCGCAAAATCGGCGCTTATCTGACCA	-2.24799	AAGCGCTGGGCTCAAAGCCGGAAGAAGGC	AAGCGCTGGGCTCAAAGCCGG	4563431	4563459	-			n
TTTCGAGATAAAGCGCTTGCATCATTAAGTCCTGAGAGAGATAACGTACATGGTTGTAATTTCAACA	-2.92994	AAGCGCTTGCATCATTAAGTCCTGAGAGA	AAGCGCTTGCATCATTAAGTC	4586539	4586567	+			n
GAAGAGGTGAAAGCGGAAGAGACGTCGCCGGAAGAGTGGCAGGCGGAAGCGGAAACCGTCGAAATTG	6.13139	AAGCGGAAGAGACGTCGCCGGAAGAGTGG	AAGCGGAAGAGACGTCGCCGG	4603958	4603986	+			n
TAATGATTACAAGCGGATGCTGCGCGCCTTTCAGGAGGCGCTGGATTTGCAGGAGCATATCTCGGTC	-3.72845	AAGCGGATGCTGCGCGCCTTTCAGGAGGC	AAGCGGATGCTGCGCGCCTTT	4707086	4707114	-			n
CAGGCTGCAAAAGCGGCAGGCTGCCCCTCCGTCGGGCTGACCTATGGCTACAACTACGGCGAACCGA	-5.31619	AAGCGGCAGGCTGCCCCTCCGTCGGGCTG	AAGCGGCAGGCTGCCCCTCCG	4693448	4693476	+			n
TGCGCTGATGAAGCGGCCTCCTCAGGTGTCTGCGGAGGCCGTTTTTTTAACCGCCACGTCAGCAGTA	-2.82288	AAGCGGCCTCCTCAGGTGTCTGCGGAGGC	AAGCGGCCTCCTCAGGTGTCT	4592371	4592399	-			n
GAACAAATGGAAGCGGCGCAGAAACGGCTGACCGAAGAGAGCGATATTCTCACCGCGATGGAAAACC	-2.86008	AAGCGGCGCAGAAACGGCTGACCGAAGAG	AAGCGGCGCAGAAACGGCTGA	4521988	4522016	+			n
CCATAGCGCAAAGCGGGAAAAGACGACACGTCAGAGCCCGAAACCGTTGCCGGATGGCGCTAGCGCT	3.1278	AAGCGGGAAAAGACGACACGTCAGAGCCC	AAGCGGGAAAAGACGACACGT	4630285	4630313	-			n
GCCGGGGTAAAAGCGGGACCGCTGATCGCCCGCGGGGCGGTTGCGGCAGCGCTGGCGACGTTAGTCA	1.64855	AAGCGGGACCGCTGATCGCCCGCGGGGCG	AAGCGGGACCGCTGATCGCCC	4529913	4529941	+	15	a	y
TCGTATCGTGAAGCGGGTCCGGCCTATCCAACCGAAGTGATTGATGAATTCGCCACCATTACCTTTG	4.372	AAGCGGGTCCGGCCTATCCAACCGAAGTG	AAGCGGGTCCGGCCTATCCAA	4573805	4573833	+			n
CACGTTGCAGAAGCGGGTCGGGAAGATCGTGGCGAAATCGGCGAATAGCGACTGTACCATCAGGTTG	4.62598	AAGCGGGTCGGGAAGATCGTGGCGAAATC	AAGCGGGTCGGGAAGATCGTG	4646097	4646125	-	16	a	y
GGCGACCCGAAAGCGGTGAAAATCGACGAAAGCGAAATTAACTATCTGCTGAAGGTGTATAACGCTC	6.18775	AAGCGGTGAAAATCGACGAAAGCGAAATT	AAGCGGTGAAAATCGACGAAA	4647937	4647965	-			n
GTGGCGGTGAAAGCGGTGCCGCAGCAGAATCAGGGGGCGGCGCTGGCGACCTATACGGTATTTATGG	-2.68229	AAGCGGTGCCGCAGCAGAATCAGGGGGCG	AAGCGGTGCCGCAGCAGAATC	4592184	4592212	+			n
ATCATGCGGGAAGCGGTGGCGATTGTTCCGGAAGGGCGGCGCGTCTTCTCCCGTATGACGGTGGAAG	-1.06933	AAGCGGTGGCGATTGTTCCGGAAGGGCGG	AAGCGGTGGCGATTGTTCCGG	4618893	4618921	+			n
CTGTACGCCGAAGCGGTTGCCGAACACGACGCCGAAGAAGCCTGCCGACAGAGCAATCATCAGAATC	-4.10242	AAGCGGTTGCCGAACACGACGCCGAAGAA	AAGCGGTTGCCGAACACGACG	4717126	4717154	-			n
GAAGTGGCCGAAGCGGTTTCCGGTATGCTGACCGGGCTGCAGGAGCGCTATCATCGTTTCCGCAATG	-0.935388	AAGCGGTTTCCGGTATGCTGACCGGGCTG	AAGCGGTTTCCGGTATGCTGA	4694433	4694461	+			n
TTAGAAGTGGAAGCGGTTTCCTGTTAATACAGTGAGTCTATAACAATGAAAAAATTAACCATTGGTT	-0.531909	AAGCGGTTTCCTGTTAATACAGTGAGTCT	AAGCGGTTTCCTGTTAATACA	4668613	4668641	-			n
GCTGGTAAAAAAGCGTATCCCGGTGTTAATTTCGAACCATGACACGCCCGATACCCGCGAATGGTAT	0.825682	AAGCGTATCCCGGTGTTAATTTCGAACCA	AAGCGTATCCCGGTGTTAATT	4691977	4692005	+			n
TAGCATGAACAAGCGTGTCTATGCGCAGTTACAGGAGTTATTTCATGAAACCCCATGAAATTGAGCG	5.50773	AAGCGTGTCTATGCGCAGTTACAGGAGTT	AAGCGTGTCTATGCGCAGTTA	4584104	4584132	-	2	a	y
ACCCCGGCGAAAGCGTGTTTGAAGCCGCGAACCGGGAGCTGAAAGAAGAGGTTGGCTTTGGCGCGAA	-2.57126	AAGCGTGTTTGAAGCCGCGAACCGGGAGC	AAGCGTGTTTGAAGCCGCGAA	4681284	4681312	+			n
ATTATCTGCAAAGCGTTTGTGATTACCGGCCTGGGGAAACGCATCGCCTATATGCTGCTCAGGCGCT	-3.87485	AAGCGTTTGTGATTACCGGCCTGGGGAAA	AAGCGTTTGTGATTACCGGCC	4563614	4563642	-	21	m	y
CTGCGCAATAAAGCTAACCCGGACGATACCTTTGAAGCGCAGCTGTTCTTCGGCGACCTGAAAGCCA	2.51228	AAGCTAACCCGGACGATACCTTTGAAGCG	AAGCTAACCCGGACGATACCT	4630962	4630990	+			n
TTCGGCCCTGAAGCTAACGACTTCGGTCTGCTGGAACAGACCTTCATTGAATACGGGCAGACGGGCA	-3.37151	AAGCTAACGACTTCGGTCTGCTGGAACAG	AAGCTAACGACTTCGGTCTGC	4709938	4709966	-			n
CGCGCTGGCGAAGCTACCGGATGACGCCGCGCCGAAGATCTTCAGTAAAGGGCTTCGCGCCACCCAT	-2.71691	AAGCTACCGGATGACGCCGCGCCGAAGAT	AAGCTACCGGATGACGCCGCG	4713795	4713823	+	28	a	y
TGTAAACCTTAAGCTATGGCGCGACGGCGCACGGGAAAGGCGGGAAGCACCGCGCTTTGTAACACGC	-3.25583	AAGCTATGGCGCGACGGCGCACGGGAAAG	AAGCTATGGCGCGACGGCGCA	4567446	4567474	+			n
CCTCGCTGAAAAGCTATTTCGGGCATACACTGGGGGCCTGCGGCGCGCTGGAAGCCTGGATGAGTCT	4.29107	AAGCTATTTCGGGCATACACTGGGGGCCT	AAGCTATTTCGGGCATACACT	4574739	4574767	-			n
ACTGCCGATAAAGCTCGCCACAAAGCGGCTGGCGGGCTTTTCATAGACCTCAACCGGCGTGCCGATC	0.23475	AAGCTCGCCACAAAGCGGCTGGCGGGCTT	AAGCTCGCCACAAAGCGGCTG	4624154	4624182	-			n
CCTGTATCAAAAGCTCGGCGTAGCCCACCGTCAGGATGCGGTACAGCACGCGCAGCAGCTGTTGAAA	5.71139	AAGCTCGGCGTAGCCCACCGTCAGGATGC	AAGCTCGGCGTAGCCCACCGT	4651184	4651212	-			n
CGACGCCGATAAGCTGACCAAAGTTCTCTACCCGAACGACAACCATACCGCGGGTAAAAAGCTGCGT	-3.13073	AAGCTGACCAAAGTTCTCTACCCGAACGA	AAGCTGACCAAAGTTCTCTAC	4657163	4657191	+			n
CATCGGCGAGAAGCTGACCAATAACCCAAAATCGAAGCTGGTGTTTTTAGGCTGGATGGACTCCGGC	-2.62806	AAGCTGACCAATAACCCAAAATCGAAGCT	AAGCTGACCAATAACCCAAAA	4596604	4596632	+			n
TAAAAAATAAAAGCTGAGAACCGCCGCCGAACAGAGCGGCGGTTTTTTTATTGCAGGCCGGATATAA	-2.29848	AAGCTGAGAACCGCCGCCGAACAGAGCGG	AAGCTGAGAACCGCCGCCGAA	4726570	4726598	+			n
TTTGCCGTTAAAGCTGCCGGTGAGCAGCTGTTGGGAATTGACCGCCGGAGAGATGCCCGGCGCAGGC	-2.20512	AAGCTGCCGGTGAGCAGCTGTTGGGAATT	AAGCTGCCGGTGAGCAGCTGT	4578525	4578553	+			n
CCAGCCGATGAAGCTGCGCGGCTTTCAGAAATGGGACGTGTTCTGCGACGCGGTGAATAATATGATG	-4.5572	AAGCTGCGCGGCTTTCAGAAATGGGACGT	AAGCTGCGCGGCTTTCAGAAA	4508452	4508480	-			n
CCCAGACCTGAAGCTGCTCCACCGCCGCGGCGCGGAAGGTATCGCCCGCCGCCAGCATCACCGATTT	-4.2866	AAGCTGCTCCACCGCCGCGGCGCGGAAGG	AAGCTGCTCCACCGCCGCGGC	4604600	4604628	-			n
GGTACAGGTAAAGCTGCTGCGCGTGTTGCAGGAGAAGCAGTTTTCGCGGATCGGCGGCGACTCATTG	2.73866	AAGCTGCTGCGCGTGTTGCAGGAGAAGCA	AAGCTGCTGCGCGTGTTGCAG	4559946	4559974	-			n
TCCGCGCGATAAGCTGGCCACCCAGTGCGGTCTGGAGGTCGCTGCGCGCGGCGGGATCGTCATTAAC	-3.82536	AAGCTGGCCACCCAGTGCGGTCTGGAGGT	AAGCTGGCCACCCAGTGCGGT	4699545	4699573	-			n
GCGGCCTGAAAAGCTGGCTGATTCTGCTGTACGGGGTGCTGCTGTGCCTGTCACCGCTGTTAAAACT	4.24727	AAGCTGGCTGATTCTGCTGTACGGGGTGC	AAGCTGGCTGATTCTGCTGTA	4504328	4504356	-			n
CATCGACGATAAGCTGGGCCTGAACGCGCATCTGGAAGAAGAGATGGCGCGTCTGCGCGAAGCCGTA	-3.19126	AAGCTGGGCCTGAACGCGCATCTGGAAGA	AAGCTGGGCCTGAACGCGCAT	4697973	4698001	-			n
AGAGGTGCAAAAGCTGGTGGAACGCAGCCATGCGGAGCAGGTGATTCGCTGGAATGCGCAAACCGTC	5.56455	AAGCTGGTGGAACGCAGCCATGCGGAGCA	AAGCTGGTGGAACGCAGCCAT	4707002	4707030	-			n
CCCAAAATCGAAGCTGGTGTTTTTAGGCTGGATGGACTCCGGCACGCGTAACCTGATCACCAAAAAA	-3.71342	AAGCTGGTGTTTTTAGGCTGGATGGACTC	AAGCTGGTGTTTTTAGGCTGG	4596628	4596656	+			n
CAGGGCCAGGAAGCTGTATTCTGTGTTAGCAATGAGATGTTTGCAAAGGATGTATTCATAACTAACT	3.22041	AAGCTGTATTCTGTGTTAGCAATGAGATG	AAGCTGTATTCTGTGTTAGCA	4628694	4628722	+			n
CGCCATGATGAAGCTGTTGAGCATCATCCGCCAGAACGGCGCACTGTTGACGCCCACGCCGTTGAGC	-3.64974	AAGCTGTTGAGCATCATCCGCCAGAACGG	AAGCTGTTGAGCATCATCCGC	4622848	4622876	-			n
TTTCGGGCTGAAGCTGTTGGTGTGATAGGCGGTGAAATTGGCGGTTGCGGACAACGGCGCATAGGGC	4.4466	AAGCTGTTGGTGTGATAGGCGGTGAAATT	AAGCTGTTGGTGTGATAGGCG	4691896	4691924	-			n
GCTGCTGGTTAAGCTGTTTGAAATCGACCCGCAGGATATCAGCCCCGAGGCGCGCCTGTATGAAGAT	5.22823	AAGCTGTTTGAAATCGACCCGCAGGATAT	AAGCTGTTTGAAATCGACCCG	4586205	4586233	-			n
ATTATTCGCAAAGCTTACCCTTCGGGGCGTCCTGAAGGGCATTCAGTACCCTAACGCATTTTGTCTA	-3.81476	AAGCTTACCCTTCGGGGCGTCCTGAAGGG	AAGCTTACCCTTCGGGGCGTC	4594292	4594320	-			n
GCGACTTCGAAAGCTTCCAGTTCAGATTTACCAGAACGCTGAGCCAGGGTCTCCAGCGCGCTGTATA	-3.6967	AAGCTTCCAGTTCAGATTTACCAGAACGC	AAGCTTCCAGTTCAGATTTAC	4729250	4729278	-			n
AATCTACCCAAAGCTTCGTGAAAGCGGGTGGCAGGGCTACTGGATTGACGCCGCCTCCTCGCTGCGC	-1.99859	AAGCTTCGTGAAAGCGGGTGGCAGGGCTA	AAGCTTCGTGAAAGCGGGTGG	4636603	4636631	+			n
GTCCCTGGGCAAGGAAGATGGTCAGCCAGTCCGGGAAGTGGAGGGTATAGCCAATCCACTGAATACC	-3.74113	AAGGAAGATGGTCAGCCAGTCCGGGAAGT	AAGGAAGATGGTCAGCCAGTC	4667590	4667618	+			n
CCTGTACCACAAGGAATAAAGTGGACAGAGATAGAATCCCTGGTGAAGGCGTTGGGCGGCGTAATTA	4.92722	AAGGAATAAAGTGGACAGAGATAGAATCC	AAGGAATAAAGTGGACAGAGA	4566182	4566210	+	30	m	y
CTACAGGCGGAAGGATATGTGGTTTCCCGGCGGGGAAGCGGAACATTCGTCGCGCAAACGGCCCCTG	-4.59423	AAGGATATGTGGTTTCCCGGCGGGGAAGC	AAGGATATGTGGTTTCCCGGC	4609296	4609324	-			n
CCTGCTCATCAAGGATGGAGTGCCCCGTCCCGTGAAAACAGTGGGCGTAAATATCATCGGCCTGAAA	2.95281	AAGGATGGAGTGCCCCGTCCCGTGAAAAC	AAGGATGGAGTGCCCCGTCCC	4561808	4561836	+			n
ATCCAGCAGGAAGGCAAGAAAACGCGCTGGATTGAAACCGAAGAGATCCTCGCGGTGGCCTACGACC	3.61677	AAGGCAAGAAAACGCGCTGGATTGAAACC	AAGGCAAGAAAACGCGCTGGA	4645339	4645367	+			n
ATCTTCCCCGAAGGCACCCGCACCCGTCCCGGCGAAGCGATGACGCTACAGCGCGGCGCGGCCAATA	0.990998	AAGGCACCCGCACCCGTCCCGGCGAAGCG	AAGGCACCCGCACCCGTCCCG	4586831	4586859	-			n
ACCTGTACAGAAGGCAGCCCCGGCCCAGACTCAGAGTACGCCAGCGGCATCGACGGGCAGCGCGAAA	5.61417	AAGGCAGCCCCGGCCCAGACTCAGAGTAC	AAGGCAGCCCCGGCCCAGACT	4690844	4690872	+			n
TATGAAGATGAAGGCATCCTGATGATCTCCCCCGGGGCGACTAACCCGGAGCTGACGGCGCGCGGCT	1.21217	AAGGCATCCTGATGATCTCCCCCGGGGCG	AAGGCATCCTGATGATCTCCC	4614861	4614889	+	15	a	y
ATGCGTGAGAAAGGCATGAACCGTAGCGAGTCCGGGCAGCTTGGCTTTTCCGTACTGCTGTTTCAGG	-1.67856	AAGGCATGAACCGTAGCGAGTCCGGGCAG	AAGGCATGAACCGTAGCGAGT	4722821	4722849	+			n
TGGGCAGATGAAGGCATGTTGACCCTCGTTGAAGGGCCGTTTGAAGAGGCCCTTCTCGATCCTTGCT	1.94285	AAGGCATGTTGACCCTCGTTGAAGGGCCG	AAGGCATGTTGACCCTCGTTG	4696273	4696301	-			n
TAAATGCGGAAAGGCATTAACGTCGGGAACGCCGGGAATAAACGCCCCCCACTGGCGCGGGCTGGCG	-4.05306	AAGGCATTAACGTCGGGAACGCCGGGAAT	AAGGCATTAACGTCGGGAACG	4609111	4609139	+			n
CGGGTGAAGTAAGGCATTGGACGAACTCTCCCAGGAATTAAATCTGGCATTTTTAAATACAATGCCC	-0.0999901	AAGGCATTGGACGAACTCTCCCAGGAATT	AAGGCATTGGACGAACTCTCC	4629368	4629396	-	22	m	y
GGCTGAACTCAAGGCCAAACAGGGTCGGTTTCGGGATCTGGCTGATGCCGTTCGGACCGCCGGTCAC	-3.63274	AAGGCCAAACAGGGTCGGTTTCGGGATCT	AAGGCCAAACAGGGTCGGTTT	4617282	4617310	-	26	a	y
CTGGGCCGGGAAGGCCAGAATGGTTGATAACAAGAATGTTTCCCTGCTCAACATTTTCGTCATGGAT	7.34588	AAGGCCAGAATGGTTGATAACAAGAATGT	AAGGCCAGAATGGTTGATAAC	4716364	4716392	+			n
CGCCCGACGGAAGGCCGGGGTTTTCAGCAGGCCGGAAAAGACGCCGGTTTTCAGCTGATGATGCTGC	-3.17079	AAGGCCGGGGTTTTCAGCAGGCCGGAAAA	AAGGCCGGGGTTTTCAGCAGG	4618225	4618253	-			n
GACGCGCCGGAAGGCCGTCCGCAGGCGTGGCTGGAACCCGGCGCGCGGGTCACGCTGCCTGCGCCGG	-2.80801	AAGGCCGTCCGCAGGCGTGGCTGGAACCC	AAGGCCGTCCGCAGGCGTGGC	4578599	4578627	-			n
AAAAGCTCTGAAGGCGAAAGGCTACGATCCGGTGAAATGGCGTAAGAAAGATAAGGTGCTGGATGCC	2.8344	AAGGCGAAAGGCTACGATCCGGTGAAATG	AAGGCGAAAGGCTACGATCCG	4658474	4658502	+	17	a	y
TCAGCGCTGAAAGGCGAACGCGACGTTGAAGCAGAGTTTCGACAGAAGGCCAGCGCGCGTCGGGACG	5.39909	AAGGCGAACGCGACGTTGAAGCAGAGTTT	AAGGCGAACGCGACGTTGAAG	4537623	4537651	-			n
CGGCCAGCTTAAGGCGATCAACGATCGCTCGCCGGGCAATAACACCCTGCAAAATACGCTGGCGCAG	-4.53299	AAGGCGATCAACGATCGCTCGCCGGGCAA	AAGGCGATCAACGATCGCTCG	4517621	4517649	+	7,14	a,a	y
GGAGCGCGCGAAGGCGATGCTGGCGAACAACGTGGAAAGCTATGACAAGCTGAGCGTTGAGCAGCGC	-3.43211	AAGGCGATGCTGGCGAACAACGTGGAAAG	AAGGCGATGCTGGCGAACAAC	4555409	4555437	-			n
ACATTTATTCAAGGCGCTAAGCAAAAAAAATCGGGATCCGCGACGTGGATCCCGATTTTGCCTGTAT	-6.28	AAGGCGCTAAGCAAAAAAAATCGGGATCC	AAGGCGCTAAGCAAAAAAAAT	4541500	4541528	-	26	a	y
GTTTACGCTGAAGGCGGAGGCGATACAGTGGCTGGAGCGGGTTTAGCGTAAGTTTTCCGGGAAGTTC	-1.77315	AAGGCGGAGGCGATACAGTGGCTGGAGCG	AAGGCGGAGGCGATACAGTGG	4573951	4573979	-			n
AACGCCCGCAAAGGCGGCAAGCCCGGTATTTTCGAAATGGCGAGAGAAGGCACGGTATTTATTGATG	-3.28606	AAGGCGGCAAGCCCGGTATTTTCGAAATG	AAGGCGGCAAGCCCGGTATTT	4560035	4560063	-			n
GTCCATAACAAAGGCGGCGCGCGCCATGTAACCGGAGTCTTCAAGAAAAGAGAGGAACAGGTACATC	0.71105	AAGGCGGCGCGCGCCATGTAACCGGAGTC	AAGGCGGCGCGCGCCATGTAA	4667474	4667502	+			n
GTATTACGCGAAGGCGGCTGCGCGCATCCGGCAGGACAGCGAGCGCTGGACCGGCTGGACCGGGAGA	-3.11012	AAGGCGGCTGCGCGCATCCGGCAGGACAG	AAGGCGGCTGCGCGCATCCGG	4714084	4714112	+			n
TGCCTATATGAAGGCGGTGCTGGAAGGCTTACCGGAAGAGCCGCTGACCCCGCCGCCGGGTATTGTG	-3.09656	AAGGCGGTGCTGGAAGGCTTACCGGAAGA	AAGGCGGTGCTGGAAGGCTTA	4682048	4682076	-			n
TTTAACGACAAAGGCGTGCTGATCCATGCGATGGGGAAAGAGTCCGCCGCGCGCATTACCCTGCGCA	-0.119102	AAGGCGTGCTGATCCATGCGATGGGGAAA	AAGGCGTGCTGATCCATGCGA	4715848	4715876	+	12	a	y
ATCCCTGGTGAAGGCGTTGGGCGGCGTAATTAAGGAAGGGCGCGGCTCGCGCTGCAAATTCTTATTG	-2.83493	AAGGCGTTGGGCGGCGTAATTAAGGAAGG	AAGGCGTTGGGCGGCGTAATT	4566217	4566245	+			n
GCCAATGGCAAAGGCTATTCCAACAAGGCCGGAGAGGTTTGCGGCCTGCGTAAAGCGGGCGATGCCA	4.36417	AAGGCTATTCCAACAAGGCCGGAGAGGTT	AAGGCTATTCCAACAAGGCCG	4558382	4558410	+			n
TAACCGCGACAAGGCTCATAGATTTACTTATCTGGACAAAATCACGATTGACTGAAAACGCTGTGAC	-3.27026	AAGGCTCATAGATTTACTTATCTGGACAA	AAGGCTCATAGATTTACTTAT	4676215	4676243	+			n
GGCATCAAAAAAGGCTTACGGTTAGGCAGACGCGAAGAAGCGCAGCGTATTGCGCGAACTATGCTGG	-2.44093	AAGGCTTACGGTTAGGCAGACGCGAAGAA	AAGGCTTACGGTTAGGCAGAC	4665006	4665034	-			n
TCACCTGAAGAAGGGAAATTCTTAAATTATTAAGAGCCATCCCTGTCTTGATCGATGTCTGATTCAT	4.09232	AAGGGAAATTCTTAAATTATTAAGAGCCA	AAGGGAAATTCTTAAATTATT	4627602	4627630	+			n
TTTATGGAGAAAGGGAACATTGCCCGCACGGCGGAAGCGCTGGATATCAGCGGAGTGAGCGTTCATC	1.18606	AAGGGAACATTGCCCGCACGGCGGAAGCG	AAGGGAACATTGCCCGCACGG	4719708	4719736	-			n
CGGCTGATGGAAGGGAAGAAGATCAAGTAAGGCGAAATCTTGCCAGATAACGCCTTCTCCAGCCCGG	-3.16626	AAGGGAAGAAGATCAAGTAAGGCGAAATC	AAGGGAAGAAGATCAAGTAAG	4709302	4709330	-	12	a	y
GCAGCCCCACAAGGGACTGCGGTCATAAGGATTGAAATTATGAGGATATTTCGTGCGTTTTGCCGTC	2.18872	AAGGGACTGCGGTCATAAGGATTGAAATT	AAGGGACTGCGGTCATAAGGA	4524227	4524255	-			n
GCGCTGTCGGAAGGGATCCTGCGTCTGTTTGAAGAATTTAACCGCGTGGGCGTCACCGTACTGATGG	2.02227	AAGGGATCCTGCGTCTGTTTGAAGAATTT	AAGGGATCCTGCGTCTGTTTG	4605625	4605653	+	6	a	y
TTTTGCGACTAAGGGATTGACGGGCGCGCGCCTGAGCAGTAAGATGCGCCCGCATTCGGTGATTGGC	-2.43102	AAGGGATTGACGGGCGCGCGCCTGAGCAG	AAGGGATTGACGGGCGCGCGC	4497491	4497519	+			n
AGGAGGCATTAAGGGCGACATGCTGGTAGGCGTGGAATATGACGACGCCTGCGATCCGAAACAGGCC	0.172699	AAGGGCGACATGCTGGTAGGCGTGGAATA	AAGGGCGACATGCTGGTAGGC	4614704	4614732	+			n
CGAGAAAAACAAGGGCTGGCAGCTGAAGCCGGAGAAAACGCTGGTCAGCAGCTATGACGCCATTCGC	-2.24572	AAGGGCTGGCAGCTGAAGCCGGAGAAAAC	AAGGGCTGGCAGCTGAAGCCG	4516473	4516501	+			n
TTGAGCGACGAAGGGGAAGTGGGATGCGATATCGAAGCGATCCGTCCGCGGGCCAACTGGCGTTCGC	1.88131	AAGGGGAAGTGGGATGCGATATCGAAGCG	AAGGGGAAGTGGGATGCGATA	4574247	4574275	-			n
CGCGTGGTGAAAGGGGAATTAGCGCGCTTAGGCGAACTGGCGACGCAGGTGGCAAGCCCCGCGCTGA	5.1987	AAGGGGAATTAGCGCGCTTAGGCGAACTG	AAGGGGAATTAGCGCGCTTAG	4695178	4695206	-			n
CGCCGCCACGAAGGGGACGGCATCCCCGGTGCCGGGCGTTAAGGTGTATACCGCAGGTAAAAAGATG	-5.97231	AAGGGGACGGCATCCCCGGTGCCGGGCGT	AAGGGGACGGCATCCCCGGTG	4658960	4658988	+			n
ATCCATCTGGAAGGGGATAAAAAGCCGATGCAGGGGCGGGCGGATATCCAGGCGCGCCGTCTGAAGC	-3.44184	AAGGGGATAAAAAGCCGATGCAGGGGCGG	AAGGGGATAAAAAGCCGATGC	4529397	4529425	+			n
GTGATTGGCGAAGGGGCAGGTACGCTGATTCTGGAAGAGCTGGAGCACGCGAAAGCGCGCGGCGCGA	-2.67311	AAGGGGCAGGTACGCTGATTCTGGAAGAG	AAGGGGCAGGTACGCTGATTC	4575031	4575059	-			n
TGGTTGTGTGAAGGGGTGGATGTGAAAAAAGTCGGGCGGCGGCGTCGCCTTACCCGGCTAGGGCGAT	-4.38214	AAGGGGTGGATGTGAAAAAAGTCGGGCGG	AAGGGGTGGATGTGAAAAAAG	4620163	4620191	-			n
ATCACCCGGGAAGGGTACGAGAAGCTGAAACAAGAACTGAATTATCTCTGGCGCGAAGAGCGCCCGG	-5.79819	AAGGGTACGAGAAGCTGAAACAAGAACTG	AAGGGTACGAGAAGCTGAAAC	4672053	4672081	-	26	a	y
CCGTTTCCTGAAGGGTATCGATAAGCCGATCCCGGAGGGTTTGTACAGCGCGAAAACATTCAGCGAA	-4.38905	AAGGGTATCGATAAGCCGATCCCGGAGGG	AAGGGTATCGATAAGCCGATC	4661726	4661754	-	19	a	y
TAGGCCGGATAAGGTACGCCCTCATCCGGCAGGGAAGACTTACTCTTCTTCGTCGCGCAGCGGCACA	-1.30684	AAGGTACGCCCTCATCCGGCAGGGAAGAC	AAGGTACGCCCTCATCCGGCA	4553570	4553598	+			n
GGAGAGCAGCAAGGTACTATTTCTAACGGATGCGGAACGAGTGCTTCCGTGGGGAATCACTGGCAAA	1.20629	AAGGTACTATTTCTAACGGATGCGGAACG	AAGGTACTATTTCTAACGGAT	4629068	4629096	-			n
TGCCGCGCCGAAGGTCAGGAAACGCGGGCAACAGGACGCGCGCATCCACGCCATCCGCAATTTGCGC	-4.01608	AAGGTCAGGAAACGCGGGCAACAGGACGC	AAGGTCAGGAAACGCGGGCAA	4643403	4643431	-			n
CGGCATGTTCAAGGTCCACCAGCGGTCGGTTCTGAATACGGATAAACAGCCACGCCCCGCCGATCGC	5.57351	AAGGTCCACCAGCGGTCGGTTCTGAATAC	AAGGTCCACCAGCGGTCGGTT	4673587	4673615	-			n
CAGCGCCTGAAAGGTCGGAGTCAGGCTGTGGGCGGAGCGCTCCATCAGCGCAAGCGATAAATCGTGG	1.57697	AAGGTCGGAGTCAGGCTGTGGGCGGAGCG	AAGGTCGGAGTCAGGCTGTGG	4713540	4713568	-			n
TTTCTCAACGAAGGTCGGCTTCACGCCTGCCTGGAAGGTTTCGACCATCTGCACCACCAGTTTTTTA	-4.16133	AAGGTCGGCTTCACGCCTGCCTGGAAGGT	AAGGTCGGCTTCACGCCTGCC	4712980	4713008	-	21	m	y
CAAAAAGCTGAAGGTCGTCGCACGCCACGGCGCGGGTTACGACACCGTCGATCTCGAATCGGCCAAA	5.9054	AAGGTCGTCGCACGCCACGGCGCGGGTTA	AAGGTCGTCGCACGCCACGGC	4565415	4565443	-			n
GAACACCCGGAAGGTCTTTTACACGACCGCCACGGATCAGGATCACGGAGTGCTCCTGCAGGTTATG	-2.47994	AAGGTCTTTTACACGACCGCCACGGATCA	AAGGTCTTTTACACGACCGCC	4728865	4728893	-	26	a	y
CGAGCTGGCGAAGGTGCGCGATAACGGCCTGCCGGAAGAGGAGTTCAACGCACTGGTGGCGCAAAAG	-4.09008	AAGGTGCGCGATAACGGCCTGCCGGAAGA	AAGGTGCGCGATAACGGCCTG	4525532	4525560	+			n
CTATCTGCTGAAGGTGTATAACGCTCACTTTAAGAAACAGCTGGGTCGCGACGATATCGTCTGGACC	6.18716	AAGGTGTATAACGCTCACTTTAAGAAACA	AAGGTGTATAACGCTCACTTT	4647896	4647924	-			n
CCCCTGCTGGAAGGTGTCGCGTCCTGCGGAAAGGGATGAGGAGACGATCGGTTTTTTCGCCGCGATG	5.49557	AAGGTGTCGCGTCCTGCGGAAAGGGATGA	AAGGTGTCGCGTCCTGCGGAA	4587653	4587681	+			n
CAGGGCAATTAAGGTTGGGCCATCGATGTTAACGGAAGCCAGAAGCGCGTGGCGGCGGAAAAATTCC	-2.35128	AAGGTTGGGCCATCGATGTTAACGGAAGC	AAGGTTGGGCCATCGATGTTA	4527462	4527490	-			n
ATGTTTAATTAAGGTTTCATCTGTTAATGATGTGAAAAATAACGCGGGGGTGTGAAGGGCGAATAAT	-1.15582	AAGGTTTCATCTGTTAATGATGTGAAAAA	AAGGTTTCATCTGTTAATGAT	4669118	4669146	+			n
TCCGGGAAATAAGGTTTTTTGTAACGTCCAAACGGAACGTTAAACTCGCCGCGCAGGTTGTAGCGAC	3.7371	AAGGTTTTTTGTAACGTCCAAACGGAACG	AAGGTTTTTTGTAACGTCCAA	4691718	4691746	-			n
CGATAAAAGTAAGTAAATAGTCACTAACGTAGAGAGGGCGCTCATGACGAACTTATACATACGGTAT	-2.46526	AAGTAAATAGTCACTAACGTAGAGAGGGC	AAGTAAATAGTCACTAACGTA	4521240	4521268	-			n
AATGGCAAAAAAGTACGGTTTAAACGCGGTGATGGGCGACACCGATAATATCTCCATTGAGCAAGCC	-2.98422	AAGTACGGTTTAAACGCGGTGATGGGCGA	AAGTACGGTTTAAACGCGGTG	4560756	4560784	-			n
CTGCTGTATAAAGTAGAGAAAGCCGGTACCGGCGAAGCGCCGAAAGACAGCGACACCGTAGTGGTGA	4.1511	AAGTAGAGAAAGCCGGTACCGGCGAAGCG	AAGTAGAGAAAGCCGGTACCG	4726196	4726224	+			n
GCCGCTGGTGAAGTATCAGGCGGACGGCACGGTGAAACCGTGGCTGGCAAAAAGCTGGATCCGCTCG	3.12532	AAGTATCAGGCGGACGGCACGGTGAAACC	AAGTATCAGGCGGACGGCACG	4572145	4572173	-			n
TGTCCTGAATAAGTATGAATACGAAGGCGTCACGGATGTCTGGCTCCTTGCGGCCATGCATCTGTTG	4.77991	AAGTATGAATACGAAGGCGTCACGGATGT	AAGTATGAATACGAAGGCGTC	4619856	4619884	+			n
GCCAGATGCGAAGTCAGCGATTTTTTACTGTCGGGATTCCCCTGATCGTCAAGGAACATATCGCGCG	6.09527	AAGTCAGCGATTTTTTACTGTCGGGATTC	AAGTCAGCGATTTTTTACTGT	4626171	4626199	-			n
TCCGGACGTAAAGTCATGGTGGTGGTGGTGCCGGAACACGGCGGCGCGCTGAAGGGCGACAGAATGC	-3.29251	AAGTCATGGTGGTGGTGGTGCCGGAACAC	AAGTCATGGTGGTGGTGGTGC	4506479	4506507	-			n
AATAGAGGCGAAGTCCATCGCCAGATCGGCGAGGAACGGCGCTTCCGGACGGGTCAGCACGAACTGG	-4.90734	AAGTCCATCGCCAGATCGGCGAGGAACGG	AAGTCCATCGCCAGATCGGCG	4498994	4499022	-	7,15	a,a	y
ATTAAAACCTAAGTCCCGTGCTCTCTCCATAAGGGGAGAGCGCTATAGTAAGGAATATAGCCGTGTC	-0.486935	AAGTCCCGTGCTCTCTCCATAAGGGGAGA	AAGTCCCGTGCTCTCTCCATA	4731795	4731823	+			n
TACCTTTAGGAAGTCCGAGGGCGTCGGCGGCGCGGGAAAAACTTTCCAGTTCCGCGACGCGAATGAA	-3.41414	AAGTCCGAGGGCGTCGGCGGCGCGGGAAA	AAGTCCGAGGGCGTCGGCGGC	4533729	4533757	+			n
TATCTGCGCAAAGTCGAGGTTTACTCTGCTGCCGGACCGCAGCCGCCGATGATTTTAGAAATAGAGA	-0.870969	AAGTCGAGGTTTACTCTGCTGCCGGACCG	AAGTCGAGGTTTACTCTGCTG	4694657	4694685	+			n
CCGATCCGTAAAGTCGATACGACGACCCCCGCCGAAACGCCGGAGCCGGAAAGCAGTAACCCGACGC	3.72315	AAGTCGATACGACGACCCCCGCCGAAACG	AAGTCGATACGACGACCCCCG	4532773	4532801	-	19,20,22	m,m,m	y
CAGCGCCGGGAAGTCGCAGCCGAAGGTCAGCAGGAAGATAGCGACATAGACCAGGCCAATGCCGGCA	-1.72022	AAGTCGCAGCCGAAGGTCAGCAGGAAGAT	AAGTCGCAGCCGAAGGTCAGC	4701247	4701275	+			n
GGCGTAGCCAAAGTCGCGCTGGCCGTGGTCGAGGAAGGCGTTGTCGGCGACGTTGATAAAGAACTGG	-3.69455	AAGTCGCGCTGGCCGTGGTCGAGGAAGGC	AAGTCGCGCTGGCCGTGGTCG	4702494	4702522	-			n
TTCTGATAATAAGTCGCTGATTAACCCGGCGAAGAAGTTTACCTATACCCCGACGCAAAACCTTGAT	-0.84053	AAGTCGCTGATTAACCCGGCGAAGAAGTT	AAGTCGCTGATTAACCCGGCG	4496436	4496464	+			n
CGGCTGCGGAAAGTCTACCCTGCTGGCGTTGCTGAAAAATGAACTCAGCGCCGATGCTGGTGGTTTT	-0.125356	AAGTCTACCCTGCTGGCGTTGCTGAAAAA	AAGTCTACCCTGCTGGCGTTG	4721575	4721603	-			n
ACTGTCTGGCAAGTCTGGGGAGCGGTAGTCCCGGAGAGGAACTCCGAGGGCGGGTCGCCGGGGAGGT	-1.43448	AAGTCTGGGGAGCGGTAGTCCCGGAGAGG	AAGTCTGGGGAGCGGTAGTCC	4554374	4554402	+			n
GTTGCCGCTGAAGTCTGTTGCCCTGATCCTGGCGGGTGGACGTGGCACACGTCTGAAAGATTTAACC	4.91499	AAGTCTGTTGCCCTGATCCTGGCGGGTGG	AAGTCTGTTGCCCTGATCCTG	4642050	4642078	+	16	a	y
AGCGCGCGTGAAGTCTTCCGCTCAGGCGAAGATGGAAAAAGACGCGGCTGAAAACGAAGCCAAAGGT	-2.97622	AAGTCTTCCGCTCAGGCGAAGATGGAAAA	AAGTCTTCCGCTCAGGCGAAG	4726072	4726100	+			n
CTGGAAATAAAAGTCTTTCCGGGCGGCGTGCTGGGGGATGAAAAACAGATGATTGAACAGGCGCAGA	-3.25295	AAGTCTTTCCGGGCGGCGTGCTGGGGGAT	AAGTCTTTCCGGGCGGCGTGC	4596398	4596426	+			n
ATTGGCGGTAAAGTGACGAAGGAGGGGCGCTGGGAGCCGGGCTTCACCATTACCGGCCAGGCGTGGG	1.06988	AAGTGACGAAGGAGGGGCGCTGGGAGCCG	AAGTGACGAAGGAGGGGCGCT	4656966	4656994	+			n
TATTTTGCCGAAGTGACGGTGCGCCAGCGTATTGAAGTGGTGAATGAGCAGCTCCGTCTGCTGGAGC	1.28428	AAGTGACGGTGCGCCAGCGTATTGAAGTG	AAGTGACGGTGCGCCAGCGTA	4527370	4527398	+			n
TTATTTCTTAAAGTGACTGTGACGAAATGCAGGGAAAATTCTGTTTTTAATGAAAGTGGCCGGACGG	-3.75305	AAGTGACTGTGACGAAATGCAGGGAAAAT	AAGTGACTGTGACGAAATGCA	4589736	4589764	+			n
ATTTGCGCAAAAGTGAGCTTCACGTCGCGCGAAGGACCACCCTGCGCGACGATCGGCGCATCCGCGC	-3.78332	AAGTGAGCTTCACGTCGCGCGAAGGACCA	AAGTGAGCTTCACGTCGCGCG	4513646	4513674	-			n
CTTTTGCGCAAAGTGATACAGCTCCGCTTCCGGGAAATAAGGTTTTTTGTAACGTCCAAACGGAACG	1.49757	AAGTGATACAGCTCCGCTTCCGGGAAATA	AAGTGATACAGCTCCGCTTCC	4691746	4691774	-			n
AGCACCGTCGAAGTGATATGAATCACCGGACCGGGAATGACCTGAGCGGCCAGCGCCAGCGCGGAAA	-1.56135	AAGTGATATGAATCACCGGACCGGGAATG	AAGTGATATGAATCACCGGAC	4504667	4504695	+			n
CAGATGGGCGAAGTGATCAACGTTAACGCCGCCGGAATGAGCTTATTTCAGTGCCACGTCGGGGATA	-1.6978	AAGTGATCAACGTTAACGCCGCCGGAATG	AAGTGATCAACGTTAACGCCG	4560581	4560609	-	6	a	y
CGCGGATGTGAAGTGATCCAGCCCCGTTGCGGAGGATGTATGTCCGAACTCTACCTGAAGTGGATGG	4.97836	AAGTGATCCAGCCCCGTTGCGGAGGATGT	AAGTGATCCAGCCCCGTTGCG	4597186	4597214	+	6	a	y
GGGAAAAGCGAAGTGCGCGGCGGAGTGTCGCACGAAATCGTACTTAACGCGATTGCTGACTGTCAGC	-2.92678	AAGTGCGCGGCGGAGTGTCGCACGAAATC	AAGTGCGCGGCGGAGTGTCGC	4689743	4689771	+			n
CCTGCTGACAAAGTGCTGCCTTATGATCGTTTCGAAACCGATAAATGGGACGTGATGGACGCCGACG	-0.74288	AAGTGCTGCCTTATGATCGTTTCGAAACC	AAGTGCTGCCTTATGATCGTT	4529190	4529218	+	16	a	y
CGCCTGACGGAAGTGCTGGAGAACAGCGCCGAAGAGCAGACGGCGTATGCCGACGCCGACGTAATGG	-0.807739	AAGTGCTGGAGAACAGCGCCGAAGAGCAG	AAGTGCTGGAGAACAGCGCCG	4572928	4572956	-			n
CAATTTTGTGAAGTGCTTCACCTCCGCTTTTCAGGGCGTAGTCTAGTTTTTAATAGTGCAAAACTAA	-4.33309	AAGTGCTTCACCTCCGCTTTTCAGGGCGT	AAGTGCTTCACCTCCGCTTTT	4596120	4596148	+			n
AAAATGATTGAAGTGGCGGGCATTCCGGTGGTCGAACTGATGGACAGTCAGTCGCCCTGCCTGGATA	-3.48362	AAGTGGCGGGCATTCCGGTGGTCGAACTG	AAGTGGCGGGCATTCCGGTGG	4632719	4632747	+			n
ATATTATTGAAAGTGGGAATGAAGCTCAAGAACGGGTTTCTTTTATTTATGAATCCATCAGTTGGGA	6.48481	AAGTGGGAATGAAGCTCAAGAACGGGTTT	AAGTGGGAATGAAGCTCAAGA	4655632	4655660	-			n
GCCAGCGAGGAAGTGGTGACGGTGCCGGGGCTGGGGTCGATGCTGCTACCCGGCAAAATCGGCTTTG	4.522	AAGTGGTGACGGTGCCGGGGCTGGGGTCG	AAGTGGTGACGGTGCCGGGGC	4516246	4516274	+	28	21839	y
AACGCGCCCCAAGTGGTGTGAAAACCAAAAACGGAGATGGGCAGCTGTACCAGATAGTTGCTGGAGG	3.48514	AAGTGGTGTGAAAACCAAAAACGGAGATG	AAGTGGTGTGAAAACCAAAAA	4593581	4593609	+			n
ATGCGGTACAAAGTGTGCGGTAGATCACATTCTGGATTTATGCATATATCACACAAATAATTTAGTC	5.92252	AAGTGTGCGGTAGATCACATTCTGGATTT	AAGTGTGCGGTAGATCACATT	4538850	4538878	+	14	a	y
AAAATTAAGGAAGTGTTCCTGGCGATCCGCATTGAGCAGATGCTGAACAAAGATGAGATCCTCGAAC	-1.68625	AAGTGTTCCTGGCGATCCGCATTGAGCAG	AAGTGTTCCTGGCGATCCGCA	4683964	4683992	-	9,15	m,a	y
CAGGAAGGCAAAGTGTTTTTCGGCGCGTGGGTGGAAATTGAAAATGACGATGGCGACACCCGCCGCT	4.06184	AAGTGTTTTTCGGCGCGTGGGTGGAAATT	AAGTGTTTTTCGGCGCGTGGG	4671828	4671856	-			n
GCGGTGGCCGAAGTTACAGAGCAACTGCTGAGCGAGCCGTTGGATCATCGCGGCGAGGTAGTGCTGG	5.40803	AAGTTACAGAGCAACTGCTGAGCGAGCCG	AAGTTACAGAGCAACTGCTGA	4695832	4695860	-			n
GTACCGCGATAAGTTCGCCAAAGAGAAAGATGTGAAAACCTCTTCTACTGGCCTGCTGTATAAAGTA	5.87535	AAGTTCGCCAAAGAGAAAGATGTGAAAAC	AAGTTCGCCAAAGAGAAAGAT	4726144	4726172	+			n
CTGAAGGCCGAAGTTGTCGCCGCAGACGAGCGCGAAACCGGCTTACGTGCTTTACTGAATCTGGGTC	0.37953	AAGTTGTCGCCGCAGACGAGCGCGAAACC	AAGTTGTCGCCGCAGACGAGC	4689401	4689429	+			n
AGTTGTTCATAAGTTGTTAATATTGTGTTTCTTGAAATTCCAAGCTCGCCTGCGAGATCGCGCGACG	-3.25557	AAGTTGTTAATATTGTGTTTCTTGAAATT	AAGTTGTTAATATTGTGTTTC	4609343	4609371	+			n
CGCCTACGATAAGTTGTTCAACGGAACCCCGCCGGAAGGCGATCTGGAGGTCGAGTACTGGAGCACG	-3.59865	AAGTTGTTCAACGGAACCCCGCCGGAAGG	AAGTTGTTCAACGGAACCCCG	4517519	4517547	+			n
TTTTTTCAGGAAGTTTAACGCGCGTTCATCCACGGGTCGTGTGCTGCCCTCTGAAAACTGGAAGAAA	5.13053	AAGTTTAACGCGCGTTCATCCACGGGTCG	AAGTTTAACGCGCGTTCATCC	4542380	4542408	-			n
GAATGAAAATAAGTTTAGAAGAGCGGATTCCAGGAGTAATTATTCAGGGTGTGAGTCAGGCGGATGA	6.3762	AAGTTTAGAAGAGCGGATTCCAGGAGTAA	AAGTTTAGAAGAGCGGATTCC	4534818	4534846	+	21	m	y
TTTACAGCTTAAGTTTTCCGGCGATTCGCTGGCGGAACTGTATGACCTGACCGGCGTGCTGTTGCCG	3.91501	AAGTTTTCCGGCGATTCGCTGGCGGAACT	AAGTTTTCCGGCGATTCGCTG	4528841	4528869	+			n
GAAATATAAAAATAAAAAACGTAACCGTAGGCCGGATAAGGCATTATGCCGCCAGGCAGCAATGGTC	2.8129	AATAAAAAACGTAACCGTAGGCCGGATAA	AATAAAAAACGTAACCGTAGG	4697312	4697340	+			n
GGAAAAGAGGAATAAAAAGGTAATTCGGCGGAAGGAGTATGACAATAATCGCATCCTTTCTCGCGCA	3.27787	AATAAAAAGGTAATTCGGCGGAAGGAGTA	AATAAAAAGGTAATTCGGCGG	4539364	4539392	-			n
GTAAACACGTAATAAAACGACCTCATACAATATGAGGACGCCGAATTTTAGGGCGGTGTCGAAAAGG	2.77517	AATAAAACGACCTCATACAATATGAGGAC	AATAAAACGACCTCATACAAT	4728555	4728583	-			n
GATTTGAAATAATAAAAGCTATGCCCACGGTTGGGGGTGGCTCTGCGTTGACGCCGCGCCCCCGTGG	4.37398	AATAAAAGCTATGCCCACGGTTGGGGGTG	AATAAAAGCTATGCCCACGGT	4691190	4691218	+			n
GCTGCTAAAAAATAAAAGCTGAGAACCGCCGCCGAACAGAGCGGCGGTTTTTTTATTGCAGGCCGGA	-2.39316	AATAAAAGCTGAGAACCGCCGCCGAACAG	AATAAAAGCTGAGAACCGCCG	4726565	4726593	+			n
GGCGGTGGTAAATAAACCGGCGGTCCTGCTGGCGGATGAACCGACCGGTAACCTGGACGACGCGCTG	2.83991	AATAAACCGGCGGTCCTGCTGGCGGATGA	AATAAACCGGCGGTCCTGCTG	4605564	4605592	+			n
TTAATTTTATAATAAACCTCCAGCTGACCGCCTGGACTGACCCGATAGAGATCGATGATGCAATCAA	-5.28683	AATAAACCTCCAGCTGACCGCCTGGACTG	AATAAACCTCCAGCTGACCGC	4655728	4655756	+	22	m	y
TACCGTATTTAATAAACGAGCCTCGGGTGCCGTGAACGATAAATTTCGGATAATCGATTTTCACCAG	-3.28926	AATAAACGAGCCTCGGGTGCCGTGAACGA	AATAAACGAGCCTCGGGTGCC	4631064	4631092	-			n
CATAAATGTAAATAAACGGCAATTCACGTTGCCGAAACCGTGTCGTATATCGCACAATGACGGTAGA	2.03818	AATAAACGGCAATTCACGTTGCCGAAACC	AATAAACGGCAATTCACGTTG	4680948	4680976	+			n
GACCGCCGTTAATAAACTCTGCCAGCGCCATCTGAATCAGTGAATGTCCGCCGCGATACAGCTCAGC	5.06487	AATAAACTCTGCCAGCGCCATCTGAATCA	AATAAACTCTGCCAGCGCCAT	4608408	4608436	+			n
ACATTCCGAGAATAAAGCCCATCAGCTGCTGCGGAACCAGCGCGGCAACCATCGCCAGCCCCAGCGC	0.385676	AATAAAGCCCATCAGCTGCTGCGGAACCA	AATAAAGCCCATCAGCTGCTG	4552044	4552072	+			n
GGATAGACGAAATAAAGCGTATGAGCGGGTCAGGAAACTGGCCCGTTTTTTTATGCTCAGTGCCAGA	4.41511	AATAAAGCGTATGAGCGGGTCAGGAAACT	AATAAAGCGTATGAGCGGGTC	4554787	4554815	-			n
AAAAATACAAAATAAATACACTACATCACATGTGGGGATTCAGTATGAAACGGAACGCGAAAACGAT	4.86619	AATAAATACACTACATCACATGTGGGGAT	AATAAATACACTACATCACAT	4614484	4614512	+			n
CTCAATAGGAAATAAATCACAAACCCGTCATCTGGATCAGATATTGATTTATGGGCTTGATCATGAG	-3.5954	AATAAATCACAAACCCGTCATCTGGATCA	AATAAATCACAAACCCGTCAT	4655916	4655944	-	26	a	y
AAAGCAATACAATAAATCCCTGAATAGCAGGATGGGTGATGAAAGCCGGGCAGGTCCAGCCAGGGGT	5.23426	AATAAATCCCTGAATAGCAGGATGGGTGA	AATAAATCCCTGAATAGCAGG	4612162	4612190	-			n
TACCCTGCCAAATAACAAAAAATCCAGATTTGCGAGGAAAAAAAGAATAAGTGCAATGGCATAAAGG	-2.99352	AATAACAAAAAATCCAGATTTGCGAGGAA	AATAACAAAAAATCCAGATTT	4654568	4654596	+			n
GCGGCCTTAAAATAACACCCCGACAACATGACAGAAATGCACCAGGATCATAATTGAAACAAAAATG	-0.390175	AATAACACCCCGACAACATGACAGAAATG	AATAACACCCCGACAACATGA	4522852	4522880	-			n
GCAAATGAACAATAACCAGCAGCGTATCCAGCAGGGCCAGCTGCATGAGCAGACGCTGCCCAACAGC	-0.214022	AATAACCAGCAGCGTATCCAGCAGGGCCA	AATAACCAGCAGCGTATCCAG	4625403	4625431	-			n
GCCTGACGCCAATAACCATTTCCCGCGCGCGGCGAAAGGGGAAGTCGGCCTGCTTGAAGGCTGGACG	-2.63009	AATAACCATTTCCCGCGCGCGGCGAAAGG	AATAACCATTTCCCGCGCGCG	4715520	4715548	+			n
TCGATCGCGAAATAACCGTCCGTGTTTAAGGCTGGAATAACAGCATGGCCGCCTGGGTGCGATTTTT	-2.76894	AATAACCGTCCGTGTTTAAGGCTGGAATA	AATAACCGTCCGTGTTTAAGG	4535351	4535379	-			n
CTTTGGCGGCAATAACGCCAGCATTCTGCTCGGGAGGATGGCATGAGCCACTACTTATCGCCCGGCG	-1.50847	AATAACGCCAGCATTCTGCTCGGGAGGAT	AATAACGCCAGCATTCTGCTC	4576964	4576992	-			n
TGATGTGAAAAATAACGCGGGGGTGTGAAGGGCGAATAATATAAACATGCCGGATAGCGGCGTGAGC	5.75375	AATAACGCGGGGGTGTGAAGGGCGAATAA	AATAACGCGGGGGTGTGAAGG	4669145	4669173	+			n
TGTCGACCTGAATAACGTCGATGCCGCGCAGGCGGAAACGGTAATCGACGCCGCTGGCTGTATCGTA	-1.16453	AATAACGTCGATGCCGCGCAGGCGGAAAC	AATAACGTCGATGCCGCGCAG	4562370	4562398	-			n
AAACTGGCAGAATAACTTCATCAAAGGTTGCCCGGGTTACTGCCGTTTGCTCAGTTGCCATCTTGTG	6.51161	AATAACTTCATCAAAGGTTGCCCGGGTTA	AATAACTTCATCAAAGGTTGC	4704234	4704262	-			n
ATATCCTCAGAATAAGAATGAATATCTATTCAGGAGAGGGAGTTGTAGAATATGTTGGACTGGAGCG	-2.47557	AATAAGAATGAATATCTATTCAGGAGAGG	AATAAGAATGAATATCTATTC	4627707	4627735	-			n
TGTCACCAGTAATAAGAATGGGGTCCTGCGCGAGAATCCGTTTTGTTTATCAGCGGCCGAACTTGAT	5.79913	AATAAGAATGGGGTCCTGCGCGAGAATCC	AATAAGAATGGGGTCCTGCGC	4542953	4542981	+			n
GTGTTGATGAAATAAGCCGTCGGCTTCATCAGGGAGAACTGTTTCTCACCGACAAAATCGGTGGTTT	-2.31152	AATAAGCCGTCGGCTTCATCAGGGAGAAC	AATAAGCCGTCGGCTTCATCA	4564957	4564985	+			n
ATGGAAATGAAATAAGGGAACTGGCTGATAAATGAGTGTGCAATTTATCTCAGCGGAAGAGATAGTC	4.59395	AATAAGGGAACTGGCTGATAAATGAGTGT	AATAAGGGAACTGGCTGATAA	4619706	4619734	+			n
ATCTTCTGATAATAAGTCGCTGATTAACCCGGCGAAGAAGTTTACCTATACCCCGACGCAAAACCTT	2.88609	AATAAGTCGCTGATTAACCCGGCGAAGAA	AATAAGTCGCTGATTAACCCG	4496433	4496461	+			n
CCTCTACGACAATAAGTTGTTCCCGTTCAGCGTGAGTGGTTGATCACCCTGATATCACCTTTTTTCC	6.80582	AATAAGTTGTTCCCGTTCAGCGTGAGTGG	AATAAGTTGTTCCCGTTCAGC	4610967	4610995	+			n
AAATGCGATTAATAATAACGAGCAGTTATATATGGAGTTTTATTTCTTCCGCATCAATCCATATGGA	0.424486	AATAATAACGAGCAGTTATATATGGAGTT	AATAATAACGAGCAGTTATAT	4594876	4594904	+			n
GGCCGACTGTAATAATAAGACCAATCTTTTGATGGAGTTATCATGTCTGCCAAACATCCGGTGATTG	1.28656	AATAATAAGACCAATCTTTTGATGGAGTT	AATAATAAGACCAATCTTTTG	4710184	4710212	-			n
TGTCATAACTAATAATATCACCCATCTTTATCAGGGATAAAAAGTCAGTCATTACCCTGCCAAATAA	-2.15252	AATAATATCACCCATCTTTATCAGGGATA	AATAATATCACCCATCTTTAT	4654516	4654544	+			n
GCCTTCGGCAAATAATCAGACGGCGTCCGATGAGAAGAGTATCGACCTTTCCGGCAATGCCGCTGAC	-0.619882	AATAATCAGACGGCGTCCGATGAGAAGAG	AATAATCAGACGGCGTCCGAT	4690277	4690305	+			n
TCGGTTACATAATAATCATGGAGTTTTTCCTGGGGACAGGAGGTGTAAGAGAATGCCGCGAGTAAAA	-4.89095	AATAATCATGGAGTTTTTCCTGGGGACAG	AATAATCATGGAGTTTTTCCT	4654272	4654300	+	20	m	y
CACTTCGCGTAATAATCCTGGCCGCCTGAGCCCGAAGGCTGAGGCAATGGATGCCAGGGCGATGATG	-5.09006	AATAATCCTGGCCGCCTGAGCCCGAAGGC	AATAATCCTGGCCGCCTGAGC	4628427	4628455	+	8	m	y
ACTTGCTCAAAATAATCGCCAGTGCCTCGGGAAGAAAAATCAAATGAAATAACGGTATTGCTTCGCG	-3.37905	AATAATCGCCAGTGCCTCGGGAAGAAAAA	AATAATCGCCAGTGCCTCGGG	4543108	4543136	-			n
TTTAATTATTAATAATGACCAAGGAATATTTATGAGCATCAGTGTGATTGGCATTGGGGACAATGTT	-1.06275	AATAATGACCAAGGAATATTTATGAGCAT	AATAATGACCAAGGAATATTT	4542647	4542675	+			n
GCATTTATATAATACAAACGGATACAAATGATGGGGCAACCTGACAGTAAAAGCGCGAAGCCACTTT	-5.29645	AATACAAACGGATACAAATGATGGGGCAA	AATACAAACGGATACAAATGA	4540716	4540744	+			n
GAGCGCGCTGAATACCAACATTTTTGGCGAACCGGGCTGGATGGGCACCGGCTGGCGCGCGGGTCGC	-1.68774	AATACCAACATTTTTGGCGAACCGGGCTG	AATACCAACATTTTTGGCGAA	4682330	4682358	-			n
ACAGACCACGAATACCACCACCATCATCAGCGTGAAACACTGAATCACCGGATAGTCGCGGTTAAAA	3.37489	AATACCACCACCATCATCAGCGTGAAACA	AATACCACCACCATCATCAGC	4569917	4569945	+			n
ATCGTTGATAAATACCAGAACACGAATGTGGAAGGAATTTACGCCGTCGGCGATAACACCGGCGCGG	2.4009	AATACCAGAACACGAATGTGGAAGGAATT	AATACCAGAACACGAATGTGG	4546493	4546521	-			n
CAGGCTGATAAATACCAGCACCGCGATGGCGCTGAATTCACTGAGATGCGACAGATCGAGATAGTTT	4.72472	AATACCAGCACCGCGATGGCGCTGAATTC	AATACCAGCACCGCGATGGCG	4562823	4562851	+			n
GGCAATGGTAAATACCAGCGGCAGCATCAGCACGAAACCCACTTCGTAGAACAGCGCGAAGCCGACG	-0.405328	AATACCAGCGGCAGCATCAGCACGAAACC	AATACCAGCGGCAGCATCAGC	4661969	4661997	+			n
GGTGACGAAAAATACCCATCATCTTGATAAACAGAAAGAGCTGGGGCATCTCAGCGTTGGCGCGCGA	-2.86434	AATACCCATCATCTTGATAAACAGAAAGA	AATACCCATCATCTTGATAAA	4511189	4511217	+			n
GGTGTTAAGAAATACCGATCCGGCGCCCACAAAGGGTTCGATCAGGCATTCACCCTCCGGTAAATGC	6.31177	AATACCGATCCGGCGCCCACAAAGGGTTC	AATACCGATCCGGCGCCCACA	4691419	4691447	-	8	a	y
ACTCCTGTTAAATACCGATGAGCTTCCAGTAAGGAATACCGATCAGCAGGTAAATCAGCACGTTAAT	6.33515	AATACCGATGAGCTTCCAGTAAGGAATAC	AATACCGATGAGCTTCCAGTA	4562519	4562547	+			n
TGCGGCGGCAAATACCGCCATCTGGCGAATGCCGGGGAAAGGGGCGAGCATCATAATCAGGTACGCC	-3.35902	AATACCGCCATCTGGCGAATGCCGGGGAA	AATACCGCCATCTGGCGAATG	4579922	4579950	+			n
CAGATAGCCCAATACCGCGCCGATACCGAGCCGGGAGGCCAGCGGCACCGCCGCCACCGCCGCGAAG	-4.05009	AATACCGCGCCGATACCGAGCCGGGAGGC	AATACCGCGCCGATACCGAGC	4722478	4722506	-			n
CCATTTCGAAAATACCGGGCTTGCCGCCTTTGCGGGCGTTGGTAAACGCGCCGTCGGCATAGCCGAA	-3.95127	AATACCGGGCTTGCCGCCTTTGCGGGCGT	AATACCGGGCTTGCCGCCTTT	4560044	4560072	+			n
CGCCTGGCTGAATACGTTCTATAACGCCGAAGCGAAACGCAAAACGTCTTTCCCGGCGGCGCTACCG	4.80832	AATACGTTCTATAACGCCGAAGCGAAACG	AATACGTTCTATAACGCCGAA	4507149	4507177	-			n
TTCACTCCTTAATACTATTTTTGGAAAACCGTGGAGAGAGAGTAATGCACATCATCATGTTTGACAG	-4.61181	AATACTATTTTTGGAAAACCGTGGAGAGA	AATACTATTTTTGGAAAACCG	4534731	4534759	+			n
GCTGCTGAACAATACTGAAGTGACCGGCGGTCCGAACGGCATCAGCCAGATCCCGAAACCGACCCTG	-3.50097	AATACTGAAGTGACCGGCGGTCCGAACGG	AATACTGAAGTGACCGGCGGT	4617245	4617273	+			n
CGTTGCTGCTAATACTGCGTCGCACTTTGACCTGAAAATGTGTCGCCTGTTTATACCATTCGCGGGT	-1.29337	AATACTGCGTCGCACTTTGACCTGAAAAT	AATACTGCGTCGCACTTTGAC	4692047	4692075	-			n
ATTTACGCTTAATAGACGTGTTTTAATATGGAGGAAATAAAATCTTTCACTTTTAGGCGTAATTGTG	-3.59494	AATAGACGTGTTTTAATATGGAGGAAATA	AATAGACGTGTTTTAATATGG	4629196	4629224	+			n
TGGCTGGCGAAATAGATGGTGTACAGCAGATGCGAAAGGAAAAACGCGCCAATCGCGTACAGCAGAC	2.03556	AATAGATGGTGTACAGCAGATGCGAAAGG	AATAGATGGTGTACAGCAGAT	4601833	4601861	+			n
ACCGGGCTTTAATAGCCACTATCTGGAAGATATGAAGCTATGGGTGACCCACAGCCAGTTTATTGTC	6.02816	AATAGCCACTATCTGGAAGATATGAAGCT	AATAGCCACTATCTGGAAGAT	4706057	4706085	-			n
GGAATAAAGAAATAGCCGTTGACTGCTGGCCATGAACCAATCAACGCATAAGCGGGTAACCCCAGCG	-0.346697	AATAGCCGTTGACTGCTGGCCATGAACCA	AATAGCCGTTGACTGCTGGCC	4544689	4544717	-			n
TAAACAGACAAATAGCGACCCGAGGAACGCTGTGGAGCCCGTATTTTCACTTGGTATCTCATCATTA	-2.49084	AATAGCGACCCGAGGAACGCTGTGGAGCC	AATAGCGACCCGAGGAACGCT	4509544	4509572	-			n
GAAATCGGCGAATAGCGACTGTACCATCAGGTTGGAGTGCAGTTCAGATACTCCGTTCACCTTGTGG	0.693726	AATAGCGACTGTACCATCAGGTTGGAGTG	AATAGCGACTGTACCATCAGG	4646064	4646092	-			n
AACTGAGTAGAATAGCGCGGTTTTCTTGTTCCGGAGCCGCCATGATCCTGCTTATCGATAACTACGA	-2.30861	AATAGCGCGGTTTTCTTGTTCCGGAGCCG	AATAGCGCGGTTTTCTTGTTC	4703532	4703560	+			n
TTTGCGCCAGAATAGTGCATTTTTTCAATTGCCGGAAACTTCATCCTCCCCATCATTGATCCAGCCA	-4.35216	AATAGTGCATTTTTTCAATTGCCGGAAAC	AATAGTGCATTTTTTCAATTG	4595355	4595383	-			n
TTGCGTTTGAAATAGTGCCAGAACTCCTGCAACGGGGTCATCGGCACCGGTGCGGCAATAACTTTAT	3.17819	AATAGTGCCAGAACTCCTGCAACGGGGTC	AATAGTGCCAGAACTCCTGCA	4501337	4501365	-			n
ATCTGCCGAAAATAGTTGACGGATACTGGTTATGAAAACGCCCCGCAGTTGAAGATAGTAATATTTC	-2.40398	AATAGTTGACGGATACTGGTTATGAAAAC	AATAGTTGACGGATACTGGTT	4594969	4594997	-			n
CCAGCAACGTAATATAACGCGGATGCCGTCGCAGGATTTTTTCCGCGAGCTGAACCAGTAAATCCAG	3.43441	AATATAACGCGGATGCCGTCGCAGGATTT	AATATAACGCGGATGCCGTCG	4543803	4543831	-			n
CGGCGTCGAAAATATAGATCCCCATACTGGCGAGGGATTTGGTGGCGTCGCCCGGCATCGCTGGCGG	2.50851	AATATAGATCCCCATACTGGCGAGGGATT	AATATAGATCCCCATACTGGC	4642618	4642646	-	8	a	y
GGGGTGGACAAATATATCGCCTCGATGATGCATGAAACCAATATCTCGCCGATCCTGATGGCGTGGT	2.11352	AATATATCGCCTCGATGATGCATGAAACC	AATATATCGCCTCGATGATGC	4661350	4661378	-			n
GCAGGACAAAAATATCAACCTGATGGAGCAGGCGGGCCTGAATGTCGGCTATCTCGCGTTCAACACC	4.52126	AATATCAACCTGATGGAGCAGGCGGGCCT	AATATCAACCTGATGGAGCAG	4499318	4499346	+			n
GGAGCTGATGAATATCCAGTTTGCCCTGATGTGGGGGGTGCTGGCGTTCCTGCTGAACTACGTGCCC	-2.83518	AATATCCAGTTTGCCCTGATGTGGGGGGT	AATATCCAGTTTGCCCTGATG	4590377	4590405	-			n
GCAGATCCTCAATATCCTCGAAAACTTCGATATGAAGAAATATGGCTTTGGCAGCGCGGACGCCATG	1.32154	AATATCCTCGAAAACTTCGATATGAAGAA	AATATCCTCGAAAACTTCGAT	4626691	4626719	+			n
TAAGGTGAATAATATCGGCGAAATCGCCGCGGCGGGCGCCGATATGTTCGTCGCGGGCTCTGCCATT	-3.35578	AATATCGGCGAAATCGCCGCGGCGGGCGC	AATATCGGCGAAATCGCCGCG	4692726	4692754	+			n
CCTGCAGGCCAATATCGGCGTAAGGCACGTTGCGGGAAAACAGCGTATCCGCCACCTGCTGGGTGCC	2.63078	AATATCGGCGTAAGGCACGTTGCGGGAAA	AATATCGGCGTAAGGCACGTT	4571379	4571407	+			n
CGGCGTGGGCAATATCGGCTCCCGCGTCGCCCTGAAAGCCATGAACGGCTTCAATATGCAGGTCATC	-3.27428	AATATCGGCTCCCGCGTCGCCCTGAAAGC	AATATCGGCTCCCGCGTCGCC	4565160	4565188	-			n
GAAAAGCGACAATATCGTCAATCTCTTCCTGGGGAATCTCTTTACCCACCTGGTAACGCAGCATCAG	6.72751	AATATCGTCAATCTCTTCCTGGGGAATCT	AATATCGTCAATCTCTTCCTG	4540485	4540513	-	15,19	m,m	y
GATGGCGCAGAATATCGTCGCCTGGCGCGATGAGAACGGCCAGTTCAGAAACCGACAGCAACTGCTG	-2.52724	AATATCGTCGCCTGGCGCGATGAGAACGG	AATATCGTCGCCTGGCGCGAT	4669964	4669992	-	12	m	y
GAAGGGAGAGAATATCTGGAAAGTCGCGGCTACGAACTCATTACCGGTTCCGGGATGGAAGAAGATG	-2.42217	AATATCTGGAAAGTCGCGGCTACGAACTC	AATATCTGGAAAGTCGCGGCT	4565561	4565589	-			n
AGTTACGAGCAATATGAACAACAAAGCGCAGGTGAGACAGGATCAGCGTCTTAGCTGCTTCCAGATC	4.43483	AATATGAACAACAAAGCGCAGGTGAGACA	AATATGAACAACAAAGCGCAG	4607244	4607272	-			n
TGGCCTGAACAATATGATCTGGCACTACGATAAGGACCTTAGCGGCTACTCTCTCGGTCAGGGCGGT	4.98312	AATATGATCTGGCACTACGATAAGGACCT	AATATGATCTGGCACTACGAT	4520147	4520175	+	7	a	y
CCCGCTGCGCAATATGCGCCCTGCCCATGCCGCGGATTTTCAGCCCCCACGCCATGTTCTCTTCGAC	5.2301	AATATGCGCCCTGCCCATGCCGCGGATTT	AATATGCGCCCTGCCCATGCC	4623786	4623814	-			n
GTTAGGCGGTAATATGCTGGCCTGCCTGCTGGCGAAAGAAGGGAAAGATATCCCGCTGGATGCGGCG	-1.46124	AATATGCTGGCCTGCCTGCTGGCGAAAGA	AATATGCTGGCCTGCCTGCTG	4710973	4711001	-			n
CGCGATGGTCAATATGGGCAGTATCAGTATGGTGGATGCGGTTTATACCGATACGCTGCCGCCAGCG	5.07186	AATATGGGCAGTATCAGTATGGTGGATGC	AATATGGGCAGTATCAGTATG	4650984	4651012	+			n
GGTGCTGGGCAATATGGTGGAACCACGCATGATGGGCCATCGCCTGGGCATGTCGACGCTGGTGGTG	2.30718	AATATGGTGGAACCACGCATGATGGGCCA	AATATGGTGGAACCACGCATG	4590203	4590231	-			n
CAACTTCTCAAATATGTGAAGCATTTCATAGACGAGAAAAGGCGGGCGTAAAAATTATCCGCTTTTT	0.668104	AATATGTGAAGCATTTCATAGACGAGAAA	AATATGTGAAGCATTTCATAG	4531556	4531584	-			n
CGAACTGCTGAATATTCGTCAGGAAACCCACGAGGAGTATGCGCTAAGCCGTCCTGCCGGATTCCGT	3.49038	AATATTCGTCAGGAAACCCACGAGGAGTA	AATATTCGTCAGGAAACCCAC	4680120	4680148	-			n
CAAGCCCGGCAATATTGCAGCAGGCGGGAACGAGGGAAAAAAGCAGGCCCAGATGGAGCTGGTCGAT	-1.45256	AATATTGCAGCAGGCGGGAACGAGGGAAA	AATATTGCAGCAGGCGGGAAC	4707643	4707671	+			n
GCGCGCGGGCAATATTGCGCCACTGCCCTTGCAGGAAGTGGTTATTGGCGAATTCCGGTTTCGGCGT	-2.28888	AATATTGCGCCACTGCCCTTGCAGGAAGT	AATATTGCGCCACTGCCCTTG	4651759	4651787	+			n
TGCGGCGATCAATATTTCCCTGAACCTGCCGCCGGATCTTTATCTGCTGCGCAGTACCGGTATTGAT	-2.96756	AATATTTCCCTGAACCTGCCGCCGGATCT	AATATTTCCCTGAACCTGCCG	4514622	4514650	+	26	a	y
TGAAGATAGTAATATTTCTCCCATCTTCCATATGGATTGATGCGGAAGAAATAAAACTCCATATATA	3.98885	AATATTTCTCCCATCTTCCATATGGATTG	AATATTTCTCCCATCTTCCAT	4594920	4594948	-			n
TGACTGATGAAATATTTGCAGAATTAACATCAGGAGTAATTATTGATGGCGATGACCGTATTTTTGT	6.03884	AATATTTGCAGAATTAACATCAGGAGTAA	AATATTTGCAGAATTAACATC	4627812	4627840	-			n
CTTTCTGACCAATATTTTCGATCAGTTCCGCCTGGGCGATGATTCGCAGCTGTTGAAACGTTTTCTG	-3.53228	AATATTTTCGATCAGTTCCGCCTGGGCGA	AATATTTTCGATCAGTTCCGC	4611921	4611949	+	11,22	a,m	y
GGTGAAAGCCAATCAAAATGACAGCGAGGCCGTGGGCGCGCTGGGCCAGGCTTATTCACAGCGCGGC	-3.07801	AATCAAAATGACAGCGAGGCCGTGGGCGC	AATCAAAATGACAGCGAGGCC	4518005	4518033	+			n
AGTGTTAAGCAATCAAAATGATTAGCTGAATCAGGAGGTTAATAATGTTATCTGGGCAAACGCCAGC	-4.12288	AATCAAAATGATTAGCTGAATCAGGAGGT	AATCAAAATGATTAGCTGAAT	4711689	4711717	+			n
GCAACCTTAAAATCAAAGTGCGCCACGCCGTTCGAACAATCAAAAATGACGCCCCGCTCTTTAGCCT	-1.48595	AATCAAAGTGCGCCACGCCGTTCGAACAA	AATCAAAGTGCGCCACGCCGT	4561717	4561745	+			n
CAAGCCCATAAATCAATATCTGATCCAGATGACGGGTTTGTGATTTATTTCCTATTGAGTTCCGGGA	6.70352	AATCAATATCTGATCCAGATGACGGGTTT	AATCAATATCTGATCCAGATG	4655906	4655934	+	13	a	y
AAAAATAATTAATCAATTAACTATGGATCAGTCGAATATGCTTTCGCTATCCGTTTGCGACGATAAC	6.02833	AATCAATTAACTATGGATCAGTCGAATAT	AATCAATTAACTATGGATCAG	4694861	4694889	+	17	a	y
AAGTGATATGAATCACCGGACCGGGAATGACCTGAGCGGCCAGCGCCAGCGCGGAAATATTTTGCTC	-2.90265	AATCACCGGACCGGGAATGACCTGAGCGG	AATCACCGGACCGGGAATGAC	4504677	4504705	+			n
ACAGCAGGCCAATCACGCGATGCTCACGATTGCGAATGGCAATCGTCACTGACTTCATCAGAACGCC	4.4667	AATCACGCGATGCTCACGATTGCGAATGG	AATCACGCGATGCTCACGATT	4727082	4727110	-			n
TTCCGTGGGGAATCACTGGCAAAGTGGTCATGAGGATGAGATACTCGCATTTTCACTCTCTAATAGC	5.69899	AATCACTGGCAAAGTGGTCATGAGGATGA	AATCACTGGCAAAGTGGTCAT	4629024	4629052	-			n
TTCGGCAAATAATCAGACGGCGTCCGATGAGAAGAGTATCGACCTTTCCGGCAATGCCGCTGACCAG	5.53071	AATCAGACGGCGTCCGATGAGAAGAGTAT	AATCAGACGGCGTCCGATGAG	4690280	4690308	+			n
CAAAATCGTCAATCAGCACCATCCCCGACTTTTGAATCGCTGAACGTAGCGCCGCGCTGACCCGGGA	6.53044	AATCAGCACCATCCCCGACTTTTGAATCG	AATCAGCACCATCCCCGACTT	4679252	4679280	+			n
CCAGCGCGCTAATCAGCAGTTCGCCCAGACTCTGGAACAGATACACCAGCACGATAAACCACGGCGA	1.78919	AATCAGCAGTTCGCCCAGACTCTGGAACA	AATCAGCAGTTCGCCCAGACT	4552104	4552132	+			n
TTCCCAACTGAATCAGCGGTTCCACAACTGTCAGAAATAGCGCCCTGTTGTTCCCCTGCAATCGTCA	-0.719269	AATCAGCGGTTCCACAACTGTCAGAAATA	AATCAGCGGTTCCACAACTGT	4594692	4594720	-			n
GAAAATGGCCAATCAGCTCATCTGCGGGCAGCAGGGAGTCGGTCACGTGAACGCAAAGGGAAGTATC	-2.90709	AATCAGCTCATCTGCGGGCAGCAGGGAGT	AATCAGCTCATCTGCGGGCAG	4561871	4561899	+			n
ACTGGATAAAAATCAGCTGATCGCTGGTGTCCAGGACGCGTTTGCCGACAAGAGCAAACTGACTGAC	-4.81344	AATCAGCTGATCGCTGGTGTCCAGGACGC	AATCAGCTGATCGCTGGTGTC	4725973	4726001	+	10,22	a,m	y
CGTCCGGCGTAATCAGGCAGAAGAAAAACAGCAGGAAGGAGGCGACGATCAGCAACGCTTCACGGAA	-3.35671	AATCAGGCAGAAGAAAAACAGCAGGAAGG	AATCAGGCAGAAGAAAAACAG	4680041	4680069	+			n
TATGGGGCTGAATCAGGCTGCCACTATCCAGCAGAAACTGATTGAATTTGGCATGCAGGCGGATATG	6.93362	AATCAGGCTGCCACTATCCAGCAGAAACT	AATCAGGCTGCCACTATCCAG	4695284	4695312	-			n
AGAACGTCTGAATCAGGTAGCGGGCGGGATCGAGAGGACGCGGCCGGGCGGCGTTAATATGCGGATA	-3.30862	AATCAGGTAGCGGGCGGGATCGAGAGGAC	AATCAGGTAGCGGGCGGGATC	4511025	4511053	-	19	a	y
TTCCGCCTTCAATCATCTCGCGCGCCAGCGCGCGGGTTTTATAAAAACGCGCGGCCCACAGCCATTT	4.60086	AATCATCTCGCGCGCCAGCGCGCGGGTTT	AATCATCTCGCGCGCCAGCGC	4677734	4677762	+			n
AGACGGCGCCAATCATCTGCCAGTTGATAAACCGGGTGACCAGATCGAGCAGGTAGTCGCTACTGAA	6.01532	AATCATCTGCCAGTTGATAAACCGGGTGA	AATCATCTGCCAGTTGATAAA	4507451	4507479	+			n
ACTTGAGGAAAATCATGAGGTTTTGCTGATGCTGGATGGCGATCTGGACGGTGAATTCTGCCGCTGG	-5.8508	AATCATGAGGTTTTGCTGATGCTGGATGG	AATCATGAGGTTTTGCTGATG	4534897	4534925	+	26	a	y
GATCCTGGAAAATCATGCCGATCTGCCGACGCAGAAACGGCACTTCGCGATTCTTCAATCGGGTAAT	-0.0972665	AATCATGCCGATCTGCCGACGCAGAAACG	AATCATGCCGATCTGCCGACG	4605328	4605356	-	11	a	y
TTTTAGGTTTAATCATGGTTTAACCCCTATGCTGAGTAGCCAGTCACGCACACTCTCCACTGCGCCT	5.23467	AATCATGGTTTAACCCCTATGCTGAGTAG	AATCATGGTTTAACCCCTATG	4566355	4566383	-			n
TGATTCAGCTAATCATTTTGATTGCTTAACACTGGATAGAGTGTGCGCCCTGGTGAGAAAGTCATCA	1.90065	AATCATTTTGATTGCTTAACACTGGATAG	AATCATTTTGATTGCTTAACA	4711673	4711701	-			n
AAGCTGCCTGAATCCAAAACTGATCGCCTCTTCGGAAAGCCTCATCTGATAACATGACTGCGCGACG	-2.14333	AATCCAAAACTGATCGCCTCTTCGGAAAG	AATCCAAAACTGATCGCCTCT	4678581	4678609	-	13	a	y
CACCTTCAAAAATCCACAGGCCGGGGTAAAAGCGGGACCGCTGATCGCCCGCGGGGCGGTTGCGGCA	1.01181	AATCCACAGGCCGGGGTAAAAGCGGGACC	AATCCACAGGCCGGGGTAAAA	4529894	4529922	+			n
TGGATATCGTAATCCATCAGTTGCTTAGCGACGGGAAAAGAGGAATAAAAAGGTAATTCGGCGGAAG	-2.45217	AATCCATCAGTTGCTTAGCGACGGGAAAA	AATCCATCAGTTGCTTAGCGA	4539397	4539425	-			n
TATGCCGATAAATCCCTCGCCACCAAAATGGCGGAAAACCCGCAGCAGGTGCTCGATTTCTTAACCG	-3.15922	AATCCCTCGCCACCAAAATGGCGGAAAAC	AATCCCTCGCCACCAAAATGG	4549356	4549384	+			n
CTCCCCGCTGAATCCCTGCGGATAAACGGCAAGGAACTGCTGTTTCAGCAATGGATCTTTATCGAGT	-3.39786	AATCCCTGCGGATAAACGGCAAGGAACTG	AATCCCTGCGGATAAACGGCA	4540049	4540077	-			n
GAAAAGCTGGAATCCCTGCTGCCCCAGCATCTCGGACAGGTTGCCCATTACGCCGGTAAACTGCGTT	-3.51883	AATCCCTGCTGCCCCAGCATCTCGGACAG	AATCCCTGCTGCCCCAGCATC	4696006	4696034	-			n
GACGTTTACGAATCCGATGAGGCATTCGTGGATGAAGAGCGCGTAGAGCGCCGTCCGCGTAAGCGTA	0.829035	AATCCGATGAGGCATTCGTGGATGAAGAG	AATCCGATGAGGCATTCGTGG	4690098	4690126	+			n
CAGATGCCGAAATCCGCAACGTGACTGCGACGCGGGCGCTGCGTAACCTCAATGCACAGATGGCCGA	-1.84633	AATCCGCAACGTGACTGCGACGCGGGCGC	AATCCGCAACGTGACTGCGAC	4629640	4629668	+			n
CACGCCGGACAATCCGCCGAACCACGGGCCGCTGAATTTCTGCTGCACATAGCCGCTCAGCAAAGCG	4.74893	AATCCGCCGAACCACGGGCCGCTGAATTT	AATCCGCCGAACCACGGGCCG	4649973	4650001	-			n
CGCGCTTTATAATCCGCCGTCTTGCTGACGCCCGGATAGTGGTTGCCGTCGTGCAGCGGCAGGGTGT	3.62444	AATCCGCCGTCTTGCTGACGCCCGGATAG	AATCCGCCGTCTTGCTGACGC	4506580	4506608	+			n
GATTAGCGTTAATCCGGATATAGTCTGCCTGCCGAATGGCGTCACCAGCGTGGTGGATGCGGGAAGC	4.89025	AATCCGGATATAGTCTGCCTGCCGAATGG	AATCCGGATATAGTCTGCCTG	4562253	4562281	-	23	21839	y
ACTTTGACAAAATCCGGATCGCCCAGGTATTCCGAGCGGTCGGCGTAGGCATATTTTTCTGCTTCCG	-1.46143	AATCCGGATCGCCCAGGTATTCCGAGCGG	AATCCGGATCGCCCAGGTATT	4626786	4626814	-	8	a	y
GGAAAACACCAATCCGGCAAACTATAACGTGGAGAAAATCGCCCAAACGCTGGCGGAAAACGGTGAC	1.37969	AATCCGGCAAACTATAACGTGGAGAAAAT	AATCCGGCAAACTATAACGTG	4562058	4562086	-			n
TCAGTATGACAATCCGTAAACGTTTTATTGCCGGGGCAAAATGTCCCTCCTGCCAGGCGCAGGATTC	-3.69486	AATCCGTAAACGTTTTATTGCCGGGGCAA	AATCCGTAAACGTTTTATTGC	4724229	4724257	+			n
CCGTCTACGCAATCCTGCCTGGTCTGGTGCGATGAAGCGCAGTGGCTGTGGGCGACGCGTTATGCCT	-1.06092	AATCCTGCCTGGTCTGGTGCGATGAAGCG	AATCCTGCCTGGTCTGGTGCG	4685063	4685091	+	9	m	y
TGGCTGATGGAATCGATCGCCATACCGTACTCAGAATCACCGGCCTGTCAGCCGACGATCTGACGTT	6.70591	AATCGATCGCCATACCGTACTCAGAATCA	AATCGATCGCCATACCGTACT	4664942	4664970	-	6	a	y
TTGATGAGTTAATCGCATCCTCAACGTTTTGACGGGACTGGCGCATATTTGCCCTGCCGGGATATGC	2.34942	AATCGCATCCTCAACGTTTTGACGGGACT	AATCGCATCCTCAACGTTTTG	4534257	4534285	+			n
GATCGCATCGAATCGCCCTAATTAATGTATTAAGAGGATGTTATGGAACACATTACGTTAACCGTAC	6.46031	AATCGCCCTAATTAATGTATTAAGAGGAT	AATCGCCCTAATTAATGTATT	4714213	4714241	+			n
CCTCAAAACCAATCGCCGCAATAAACGTCCCGCGAATCAGCGCCCGCTTCCGTGGCCGGTGGCGCGG	5.61338	AATCGCCGCAATAAACGTCCCGCGAATCA	AATCGCCGCAATAAACGTCCC	4532035	4532063	+			n
ATGGCCAGATAATCGCCGCGCAGACGCAGTACCGGGAAGCCGAGCAGGAAACCTGCGGCCGCCGCCG	-0.19234	AATCGCCGCGCAGACGCAGTACCGGGAAG	AATCGCCGCGCAGACGCAGTA	4617160	4617188	-			n
ATGACGTCGAAATCGCCTTTCAGGTAGATGAAAGAGAGATTCGGATTTCCGTCGCGCAGGAGATCGC	0.02156	AATCGCCTTTCAGGTAGATGAAAGAGAGA	AATCGCCTTTCAGGTAGATGA	4633750	4633778	-			n
TGATCGCGGTAATCGCGCAGATCGGCAGGCGATGAGCTATCCAGCGCGGCCGTTGACGGCGCGGCGA	-1.84723	AATCGCGCAGATCGGCAGGCGATGAGCTA	AATCGCGCAGATCGGCAGGCG	4719215	4719243	+	11	a	y
AGATATTGGCAATCGCGCTCTCCAGTTTGAACAGGAAAGCGTTGAGATCGATCGGGATAAACTGCGT	-3.28587	AATCGCGCTCTCCAGTTTGAACAGGAAAG	AATCGCGCTCTCCAGTTTGAA	4537671	4537699	+			n
TGCTCAGTCAAATCGCGGACGCCCTTCAGCTCCGGGAATTCGTTCAGCAGCTGTTTCTCGATCCCTT	-0.881567	AATCGCGGACGCCCTTCAGCTCCGGGAAT	AATCGCGGACGCCCTTCAGCT	4662772	4662800	+			n
TGAGGGTAAAAATCGCGGCGATCAGCGACGCGGGAAGCAGGCGGGCGTGGAGCGAACTGATTTCCGC	0.808726	AATCGCGGCGATCAGCGACGCGGGAAGCA	AATCGCGGCGATCAGCGACGC	4707430	4707458	+	11	a	y
CTACGTCGCAAATCGCGGCGATGCACTGGTAGCGGGCGTCGGCGATATGCAGCGCCGGGTCGTCCAT	-1.23081	AATCGCGGCGATGCACTGGTAGCGGGCGT	AATCGCGGCGATGCACTGGTA	4667842	4667870	+			n
CCAGGCCATAAATCGCTACCAGGCACGCCACCAGGATCGCGGTGAACGGATGGCCGATAAACTCAAA	-2.38236	AATCGCTACCAGGCACGCCACCAGGATCG	AATCGCTACCAGGCACGCCAC	4634775	4634803	-	10,26	m,a	y
CTTTCGCGCGAATCGCTTCACGGTAAGCAACCTGAGGTTTACCGACGTTCGCTTCAACGTTGAATTC	-0.680286	AATCGCTTCACGGTAAGCAACCTGAGGTT	AATCGCTTCACGGTAAGCAAC	4731115	4731143	-			n
GACGCAGACGAATCGGACCGGCGTACTGTGGTGGGGAGTTCTTCGGACGCCAGTCGGACCCGGCGCC	-2.08284	AATCGGACCGGCGTACTGTGGTGGGGAGT	AATCGGACCGGCGTACTGTGG	4682875	4682903	+			n
GCCTGCGGCGAATCGGATTCGTCATCGCACAGCGGGCGCACCCCGGAGTAGGTCCAGACGATATCGT	1.8344	AATCGGATTCGTCATCGCACAGCGGGCGC	AATCGGATTCGTCATCGCACA	4647828	4647856	+			n
GGCCCCAGTAAATCGGCGTAGCGTCCGGCGTGGGGACGACTGAGCAAGGTGGCGAAGTATTGCAGGC	-3.36706	AATCGGCGTAGCGTCCGGCGTGGGGACGA	AATCGGCGTAGCGTCCGGCGT	4591399	4591427	-			n
CGCATTGATGAATCGGGCTACGACATTCGTCTGGAGGTCGACGGCGGCGTTAAGGTGAATAATATCG	-2.78465	AATCGGGCTACGACATTCGTCTGGAGGTC	AATCGGGCTACGACATTCGTC	4692676	4692704	+	13	a	y
GCGATTCTTCAATCGGGTAATGTCGTGCCCGCTGAAGATAATTTTCCCGGCGCTCGGCCGCTCAATC	0.187572	AATCGGGTAATGTCGTGCCCGCTGAAGAT	AATCGGGTAATGTCGTGCCCG	4605282	4605310	-			n
TCACCGACAAAATCGGTGGTTTCGGCGGTGGTCGGGCAGTGCAGAGAGACGAAGTCGCTCTCTTTGA	-2.54898	AATCGGTGGTTTCGGCGGTGGTCGGGCAG	AATCGGTGGTTTCGGCGGTGG	4565002	4565030	+	16	m	y
ATCAGGTGATAATCGTCAATGACCAGATACAGCGGGCGATGCCACTCCGCCAGCTCAATAAACAGCT	-1.24827	AATCGTCAATGACCAGATACAGCGGGCGA	AATCGTCAATGACCAGATACA	4653453	4653481	+			n
GCAGGCCGTCAATCGTCAGCTGCATCCCAAACCGGAAGATGACTCCCGGGTCAGCGCGGCGCTACGT	-3.0416	AATCGTCAGCTGCATCCCAAACCGGAAGA	AATCGTCAGCTGCATCCCAAA	4679313	4679341	-			n
CGGGGAATGGAATCGTCGTAAATCGGCTGCCCGGAAATCAGCGCCTCAGGGTGCGCCTGCGCCCGTT	-1.98739	AATCGTCGTAAATCGGCTGCCCGGAAATC	AATCGTCGTAAATCGGCTGCC	4583376	4583404	+			n
GGGGTTGCTGAATCGTTAAGGTAGGCAGTAATAGAAAAGAAATCGAGGCAAAAATGAGCAAAGTCAG	-0.672497	AATCGTTAAGGTAGGCAGTAATAGAAAAG	AATCGTTAAGGTAGGCAGTAA	4700329	4700357	-			n
CCCGTCTATGAATCTCATTATTCTGACGTGCTGGAAAAAGCGGAGGAGATGATTCAGGCGGGCACTA	-3.46878	AATCTCATTATTCTGACGTGCTGGAAAAA	AATCTCATTATTCTGACGTGC	4561127	4561155	-			n
AACGCGCGAGAATCTCCTGACCCGCGTCTCCGGGAAAGGAACCTTTGTTTCCAGTGAGAAATTTCAG	-3.07748	AATCTCCTGACCCGCGTCTCCGGGAAAGG	AATCTCCTGACCCGCGTCTCC	4540922	4540950	+			n
CGGTGTTTTCAATCTCGGCGAGTGTAACGCTACGAACGCCCCCACAGGAGATAAGGAATGAGTGAGA	0.123756	AATCTCGGCGAGTGTAACGCTACGAACGC	AATCTCGGCGAGTGTAACGCT	4629902	4629930	-			n
CGGTCTGGCGAATCTCTATCGCCAGCAGTCGCCGGAAAAAGCCAGCGCGTTTATCGCCACCCTTTCC	-4.17901	AATCTCTATCGCCAGCAGTCGCCGGAAAA	AATCTCTATCGCCAGCAGTCG	4518389	4518417	+			n
ACGATAACGTAATCTCTTTTTGTCGTCAGTAAGGGAATGGCAATAGAGGCGTGTTGAATCCATTAAG	0.0742785	AATCTCTTTTTGTCGTCAGTAAGGGAATG	AATCTCTTTTTGTCGTCAGTA	4694920	4694948	+			n
CAATGAGTACAATCTGAAAGATGATGCTGACACGGGTGAAGAGAAAAGTAATTGTAACTTACCGTGA	6.39349	AATCTGAAAGATGATGCTGACACGGGTGA	AATCTGAAAGATGATGCTGAC	4654065	4654093	+			n
TACGTCAAGGAATCTGAGGTTCTTACCAACCTGGAAATCCTCGAACGGGCGTTTGAACAGGCTTCAC	-3.69878	AATCTGAGGTTCTTACCAACCTGGAAATC	AATCTGAGGTTCTTACCAACC	4631310	4631338	+	21	m	y
CCATAGTATTAATCTGCAGCTTACGGGCAGAGAGGATCACCCCGGTCAGGAACAGCGCGGCGGCGGT	1.51521	AATCTGCAGCTTACGGGCAGAGAGGATCA	AATCTGCAGCTTACGGGCAGA	4716962	4716990	-	26	a	y
CAATGCCGTTAATCTGCGTAATGCGATCGCGCAGGGTATTGAGCGCCTCGGTCCCCTGGAAGTCGAT	5.17785	AATCTGCGTAATGCGATCGCGCAGGGTAT	AATCTGCGTAATGCGATCGCG	4606331	4606359	-	16	a	y
TGTCAGCATAAATCTGCTGCCGGATGTCGATCCGGACGCTTTCCTTAACCAGCAGCGTAGCGCTCAT	-5.3611	AATCTGCTGCCGGATGTCGATCCGGACGC	AATCTGCTGCCGGATGTCGAT	4557387	4557415	+	20	a	y
GCTGGAAGAGAATCTGGATGCGTTACTGCGTCTGGACGGCGCGGCAATGGCTTACTGTATTCGCCGT	-3.87239	AATCTGGATGCGTTACTGCGTCTGGACGG	AATCTGGATGCGTTACTGCGT	4689325	4689353	+			n
CAGCGGAAGGAATCTGGCTTTACGCCATTGACCGGAAAGCAGCTGCTCTGCGGGCAGGAAAAACGTT	-2.3178	AATCTGGCTTTACGCCATTGACCGGAAAG	AATCTGGCTTTACGCCATTGA	4535474	4535502	-			n
CGCGCTGGTGAATCTGGGCAACGGCAAAGACTGGAACGCGCTGGTGAAACGCGCCAACGCGGGCAAG	-1.94398	AATCTGGGCAACGGCAAAGACTGGAACGC	AATCTGGGCAACGGCAAAGAC	4679139	4679167	-			n
TAACCTGCTGAATCTGGGCTGGTATGAAGGCGTGAGCGAGGCGCTGAAAGCGCATGACGTTAACCTG	-3.38695	AATCTGGGCTGGTATGAAGGCGTGAGCGA	AATCTGGGCTGGTATGAAGGC	4656653	4656681	+			n
AGCCGGGGATAATCTGGTCGTAGGCCACCGCGAGGATCTCTTCGGTTTCAATCCAGCGCGTTTTCTT	-1.76388	AATCTGGTCGTAGGCCACCGCGAGGATCT	AATCTGGTCGTAGGCCACCGC	4645372	4645400	-	26	a	y
CGAAGAACTGAATCTGGTTTTTACCTTTTCGCCGGGCGGTGAACGCAGCGGAGATGGCGCGGCTATA	-3.59195	AATCTGGTTTTTACCTTTTCGCCGGGCGG	AATCTGGTTTTTACCTTTTCG	4521934	4521962	-			n
TCCGCTGATGAATCTTATCCCGGCGGATTACCAGAGCGCGGCGCGGGAGCAGACCAACGACGGCGGC	-3.37576	AATCTTATCCCGGCGGATTACCAGAGCGC	AATCTTATCCCGGCGGATTAC	4520345	4520373	+			n
GCCTCCCGGCAATCTTCAAGGTATTCGTTTAAAGAGATCTCGCCCTCCTCCTGCAAGCCCTGGATGC	5.93257	AATCTTCAAGGTATTCGTTTAAAGAGATC	AATCTTCAAGGTATTCGTTTA	4566539	4566567	-	27	a	y
CGCCCCCGGCAATCTTCCTGTTACAACCGCACCGGATCGATATGCCAGATGGTGTCGGCATACTCCT	-3.21468	AATCTTCCTGTTACAACCGCACCGGATCG	AATCTTCCTGTTACAACCGCA	4647173	4647201	-	26	a	y
AACGGGGGCTAATCTTGAACCTCAACAATTCAAGGATAGCCGCGAACGGTTGCCATTGCAACACAGG	2.11891	AATCTTGAACCTCAACAATTCAAGGATAG	AATCTTGAACCTCAACAATTC	4505875	4505903	+			n
TTATTCATGGAATGAAAATAAGTTTAGAAGAGCGGATTCCAGGAGTAATTATTCAGGGTGTGAGTCA	6.69769	AATGAAAATAAGTTTAGAAGAGCGGATTC	AATGAAAATAAGTTTAGAAGA	4534809	4534837	+	30	m	y
GCGCGGCGTGAATGAAATAGAGGAAGTCATCGCGGGTGCCGAAGCGGCGGGTCGGCGCGTACAGGCC	6.18984	AATGAAATAGAGGAAGTCATCGCGGGTGC	AATGAAATAGAGGAAGTCATC	4638759	4638787	-			n
CTCCGGCGAGAATGAAGAATGGAATCGCCAGCAGGGTAAATTTATTCACCCCGCTGGTGATTTGGAT	6.06364	AATGAAGAATGGAATCGCCAGCAGGGTAA	AATGAAGAATGGAATCGCCAG	4597892	4597920	-			n
ACAGCGCATCAATGAAGATTTTCACCGCCTGGCGAAACGGAATACGCTCACCCTTCGGATAGCCGCG	4.87003	AATGAAGATTTTCACCGCCTGGCGAAACG	AATGAAGATTTTCACCGCCTG	4598351	4598379	-	19	m	y
GCTGCTGGTGAATGAAGTTGACCGCTCGCTGGAGAATAACTCGCAGGGCAAGCATCTTATCGTGCTG	6.18511	AATGAAGTTGACCGCTCGCTGGAGAATAA	AATGAAGTTGACCGCTCGCTG	4496880	4496908	+	11	a	y
GCGTGACTTCAATGAATACAGCATGTTGATGCTGGGTGGTTTGATGGTGCTGATGATGATCTGGCGT	6.3	AATGAATACAGCATGTTGATGCTGGGTGG	AATGAATACAGCATGTTGATG	4617758	4617786	+			n
TCAGAATAAGAATGAATATCTATTCAGGAGAGGGAGTTGTAGAATATGTTGGACTGGAGCGTAAAAA	5.49145	AATGAATATCTATTCAGGAGAGGGAGTTG	AATGAATATCTATTCAGGAGA	4627701	4627729	-			n
AATATTACAGAATGAATTGACCCGCACGCGCGGGAACAGGACGGACTGCACCACCACCGAGCCGGAA	-2.70825	AATGAATTGACCCGCACGCGCGGGAACAG	AATGAATTGACCCGCACGCGC	4643043	4643071	-			n
GCTCCACTGGAATGACATTTCGGTAGAGGAGTGGAATCAGGCCAATCAGGAAGGGGCGATGGGCGAC	5.19689	AATGACATTTCGGTAGAGGAGTGGAATCA	AATGACATTTCGGTAGAGGAG	4703415	4703443	+			n
GGTCGCCGTCAATGACGTACTCCAGCGCTGGCTGGGGCAGGGCGGGCGTCTCCTGGTTGACCCACGC	1.23181	AATGACGTACTCCAGCGCTGGCTGGGGCA	AATGACGTACTCCAGCGCTGG	4721466	4721494	+			n
TCAATTCGTTAATGACTTTCTCTTCACGATCGCGGAAGCCGTCTTCGCCTTCAACGTCGAAGACCCA	-4.06449	AATGACTTTCTCTTCACGATCGCGGAAGC	AATGACTTTCTCTTCACGATC	4688321	4688349	-	19	a	y
TCCTCCGGTTAATGAGAAAATTATCATCAACCGGAGGATGCCATGTCGACACCCGATACTGATGGCA	-1.61247	AATGAGAAAATTATCATCAACCGGAGGAT	AATGAGAAAATTATCATCAAC	4601413	4601441	-			n
ACTGCTCAATAATGAGATGGATGATTTCTCCGCGAAACCGGGCGTGCCGAACGTTTACGGGCTGGTG	5.66283	AATGAGATGGATGATTTCTCCGCGAAACC	AATGAGATGGATGATTTCTCC	4627063	4627091	+			n
CGCCTGCCGAAATGAGCACCAGCAGCGACGCCAGAACCCGCCAGACCGTCCGGCCAAACAGCGAAAA	0.47865	AATGAGCACCAGCAGCGACGCCAGAACCC	AATGAGCACCAGCAGCGACGC	4495978	4496006	-			n
AGAAGCAGATAATGAGCACTATTTTGTAATAGAGGGAAATTAATGGAATGAGTGATATAGTCTACCT	-3.45457	AATGAGCACTATTTTGTAATAGAGGGAAA	AATGAGCACTATTTTGTAATA	4629145	4629173	-			n
GGACAGTCAGAATGAGCGGCAGCGGCACCGTGCGGGCCAGCAGCAGCTGCATGATCAGACTACAACC	0.121536	AATGAGCGGCAGCGGCACCGTGCGGGCCA	AATGAGCGGCAGCGGCACCGT	4707520	4707548	+			n
CACGACGTTAAATGAGGAACCAGGCAGCATGCCGAGGGAAAGCAGTTTCTGACGGTATGCAGGACTT	-2.51911	AATGAGGAACCAGGCAGCATGCCGAGGGA	AATGAGGAACCAGGCAGCATG	4668743	4668771	+	11	m	y
TCCTCCTTAGAATGAGTAAAAATTGGGGTGATCGAATCCGTAATCATAACTTCTATGATTATATATA	-1.71096	AATGAGTAAAAATTGGGGTGATCGAATCC	AATGAGTAAAAATTGGGGTGA	4654658	4654686	+	21	a	y
CCTGACCCGCAATGATGAAAAAGATGACTGGCTGAAGCGCGGCGTGCGCAGCGATGCGGCGGATTTA	4.83319	AATGATGAAAAAGATGACTGGCTGAAGCG	AATGATGAAAAAGATGACTGG	4519388	4519416	+			n
ATGAGTGATAAATGATGAACGCGTTGCGTAGTGGAATCGCCGCTGTCCTGATGCTGGCCGCGCTGAG	4.20552	AATGATGAACGCGTTGCGTAGTGGAATCG	AATGATGAACGCGTTGCGTAG	4515788	4515816	+			n
TGATCCTGCTAATGATGTAATGATTGCTCGTTTGAAGCGTATCTTAAAGGGTGAGATTACTGCAGAA	-2.16234	AATGATGTAATGATTGCTCGTTTGAAGCG	AATGATGTAATGATTGCTCGT	4595536	4595564	+			n
CAAGTTGCGGAATGATTACAGTGACCGCTACGTGAAGATTGAGAAATTTCTCTGGCAAGCGCCGTAA	4.20801	AATGATTACAGTGACCGCTACGTGAAGAT	AATGATTACAGTGACCGCTAC	4535562	4535590	-			n
CATCATAACAAATGCAATGACCACGATAATGGGGAGCTTCAGGATGAATATGAAGGGTAAAGCGTTA	0.459008	AATGCAATGACCACGATAATGGGGAGCTT	AATGCAATGACCACGATAATG	4612482	4612510	+			n
TGTCGCTGGGAATGCACCCCCATCAGGCGCAGCGGGCGCAGTTGCACTTTCGGCGGCTGGATATGCG	-2.63272	AATGCACCCCCATCAGGCGCAGCGGGCGC	AATGCACCCCCATCAGGCGCA	4724013	4724041	+			n
CGCTGCTGCGAATGCAGCAGCCGGACGGTAGCTGGGCGCTGCCGGAAGGGCTTATTGAGCAGATTGA	-2.37141	AATGCAGCAGCCGGACGGTAGCTGGGCGC	AATGCAGCAGCCGGACGGTAG	4522121	4522149	+			n
GTGCGCAAATAATGCATGGCAAAATATCCCGGCGGAACGTTTGCGGCGGTGGCTGGATAAAATGAAT	1.7503	AATGCATGGCAAAATATCCCGGCGGAACG	AATGCATGGCAAAATATCCCG	4509187	4509215	-			n
TCACCAGCACAATGCCAAAACTGCCGATCGCCTGGGTGGCGCTGAACACTAACATGCCGAGCGTCAG	4.90476	AATGCCAAAACTGCCGATCGCCTGGGTGG	AATGCCAAAACTGCCGATCGC	4578829	4578857	+	17	a	y
CCTGCTGGACAATGCCACGGCCACCATTAATCCGGGCCAGAAAGTGGGCCTGGTGGGCAAGAACGGC	-1.61987	AATGCCACGGCCACCATTAATCCGGGCCA	AATGCCACGGCCACCATTAAT	4721638	4721666	-			n
TGTATTTAAAAATGCCAGATTTAATTCCTGGGAGAGTTCGTCCAATGCCTTACTTCACCCGCGCCAT	5.79792	AATGCCAGATTTAATTCCTGGGAGAGTTC	AATGCCAGATTTAATTCCTGG	4629356	4629384	+	18	m	y
TAGGGTACTGAATGCCCTTCAGGACGCCCCGAAGGGTAAGCTTTGCGAATAATGCTCACGCACGCTA	5.16247	AATGCCCTTCAGGACGCCCCGAAGGGTAA	AATGCCCTTCAGGACGCCCCG	4594288	4594316	+			n
CAGTGACAGGAATGCCGCGCCGAAGCAGGCGGAGAAGGTTGGCGTCGGTTCGGTCACGCCGCGTTCG	-3.34417	AATGCCGCGCCGAAGCAGGCGGAGAAGGT	AATGCCGCGCCGAAGCAGGCG	4674912	4674940	+			n
TACCAGCGGTAATGCCGCGTCAAATGCGCCGTCGGAATAGTAATGATCGAAGGCGAACCAGCTTTCT	-2.58858	AATGCCGCGTCAAATGCGCCGTCGGAATA	AATGCCGCGTCAAATGCGCCG	4588673	4588701	+	29	a	y
GGCTATGCCGAATGCCGCTGGCGCTCAGCCGTTGGGGAATCTGCTCCGTCTGCCAGCGCGCGGCGCG	-3.8788	AATGCCGCTGGCGCTCAGCCGTTGGGGAA	AATGCCGCTGGCGCTCAGCCG	4663988	4664016	-			n
TAGCGGTGAAAATGCCGGACAGAATGCCGCCCAGAATGATCACCACCGTCATCAGCCCCCACAGCGC	5.23095	AATGCCGGACAGAATGCCGCCCAGAATGA	AATGCCGGACAGAATGCCGCC	4598411	4598439	-			n
CGTCGGTGGTAATGCCGTAACGGGTGATCGAGTGGGTCAGAATGATGACGTTATTGCTTTCGGCGTT	5.43721	AATGCCGTAACGGGTGATCGAGTGGGTCA	AATGCCGTAACGGGTGATCGA	4680404	4680432	+	17	a	y
CAAGTTGTGGAATGCCTACAACCAGCAGGCGCTGGAAAAAATGAAGGCGGGCGGCGTGCAGTTCCAT	-3.70576	AATGCCTACAACCAGCAGGCGCTGGAAAA	AATGCCTACAACCAGCAGGCG	4597033	4597061	+			n
GCTGATGCTCAATGCCTCGCCGGGCGGCGCGGCGGATCTGCTGGCCGCGACGCTGTTTCTCGATCGC	-3.79335	AATGCCTCGCCGGGCGGCGCGGCGGATCT	AATGCCTCGCCGGGCGGCGCG	4714152	4714180	+	26	a	y
CCGCCCGCTGAATGCGACGCTCGTGCAGGCGCGGGAAGAGCTCGTACACCCACCTGATGCGCTCCTG	-5.00396	AATGCGACGCTCGTGCAGGCGCGGGAAGA	AATGCGACGCTCGTGCAGGCG	4619022	4619050	-			n
CCATGCCGCCAATGCGCTATACCGCGCTGCACTGGGCCGGTAAGGTGAGTGATGCAGAGCGGGAAAC	-2.66249	AATGCGCTATACCGCGCTGCACTGGGCCG	AATGCGCTATACCGCGCTGCA	4539556	4539584	+			n
GGCGCATCTCAATGCGCTGCCGCGCAGTCAGTGGAACGCGAATATTCAGGAACTGGCGGAGCGGCTG	-4.20942	AATGCGCTGCCGCGCAGTCAGTGGAACGC	AATGCGCTGCCGCGCAGTCAG	4518767	4518795	+			n
CTGAAAAGTAAATGCGGAAAGGCATTAACGTCGGGAACGCCGGGAATAAACGCCCCCCACTGGCGCG	-1.27507	AATGCGGAAAGGCATTAACGTCGGGAACG	AATGCGGAAAGGCATTAACGT	4609103	4609131	+			n
CAAAATCGATAATGCGGAATTTACCGCCAAAGTGAACGGCCGGTTTAGCGCGCTTGTTGGTTAAATC	-4.62137	AATGCGGAATTTACCGCCAAAGTGAACGG	AATGCGGAATTTACCGCCAAA	4642126	4642154	-			n
AACGGTCCGGAATGCGGTGCAAACCGATGTGGCGGGTGCCGTTGGCGTCGGTATAAATACTGGTGAC	5.42943	AATGCGGTGCAAACCGATGTGGCGGGTGC	AATGCGGTGCAAACCGATGTG	4678766	4678794	+			n
CCTTCGCCCAAATGCGGTTCGGTAATGTCGTCGGGAATACGCAGCTCAACGTAGCGGCTGATAAAGT	-2.99299	AATGCGGTTCGGTAATGTCGTCGGGAATA	AATGCGGTTCGGTAATGTCGT	4634593	4634621	-			n
CGGCCACAGCAATGCGGTTTATGCCGATAACGGGAAATGTCCGGCGCAATATCCGGTGAAAATCCCG	-2.24858	AATGCGGTTTATGCCGATAACGGGAAATG	AATGCGGTTTATGCCGATAAC	4558501	4558529	+			n
TCGCCACGCCAATGCTGCAGCTCGGGCGCAGCTGGATCCCCTGAACGGGCAGACGCTCATTAATGAT	-3.9006	AATGCTGCAGCTCGGGCGCAGCTGGATCC	AATGCTGCAGCTCGGGCGCAG	4521835	4521863	-	26	a	y
CAATGACTGCAATGCTGCGTAGGTGGTCCAGACGAACGCGCCGCTTGGATCCTGTTTTTTGGCCTTA	-1.11697	AATGCTGCGTAGGTGGTCCAGACGAACGC	AATGCTGCGTAGGTGGTCCAG	4613406	4613434	-			n
TAACGTTCTGAATGCTGTGAAAGCGCCAGCCGGGGGCGAGCAGGGTGGTGGCGTAGTGCATCACCCA	-3.88751	AATGCTGTGAAAGCGCCAGCCGGGGGCGA	AATGCTGTGAAAGCGCCAGCC	4583904	4583932	+			n
TAATCTGAAAAATGGAATGAATTAATGATTAGAGAACCAGTTTAATTTTTCGCGTAAACCGACAACG	5.61519	AATGGAATGAATTAATGATTAGAGAACCA	AATGGAATGAATTAATGATTA	4695080	4695108	+			n
GGCCGGTGATAATGGAGTAGGCGTTCTGATGATGGGAAAAATGTTTAATTGAGATGTAAATCAGGCT	1.222	AATGGAGTAGGCGTTCTGATGATGGGAAA	AATGGAGTAGGCGTTCTGATG	4560407	4560435	+			n
ACTGTTTAAGAATGGCAAACAGACGGCGGCGGGGAAAAATGCTGTCGACCACCAGATCCAGCCGCGT	-3.57011	AATGGCAAACAGACGGCGGCGGGGAAAAA	AATGGCAAACAGACGGCGGCG	4573006	4573034	+			n
CAGGGTTCGAAATGGCAAATAACTTAGCCTGATGGGACAGACTCTTAGCTTTTACGCAGCAGATAGC	3.55167	AATGGCAAATAACTTAGCCTGATGGGACA	AATGGCAAATAACTTAGCCTG	4594217	4594245	-			n
GGAGGATACCAATGGCGATTGCTGTCAGGACCTGAAAATAAAGGCTTTTGAACAGAGAGGTTTTCAT	-1.91949	AATGGCGATTGCTGTCAGGACCTGAAAAT	AATGGCGATTGCTGTCAGGAC	4522970	4522998	-			n
CGGCGCAGGGAATGGCGCGCCAGATAACCCAACGGAAAGAAGATCAGCGCGCATACGACGATGATCT	-3.12386	AATGGCGCGCCAGATAACCCAACGGAAAG	AATGGCGCGCCAGATAACCCA	4507914	4507942	+			n
CCGCGCTGAAAATGGCGGCGCTGCGTATGGCGTGGAAACGCTTTGCCGTGCGTGACGATGAGCAGAT	-3.822	AATGGCGGCGCTGCGTATGGCGTGGAAAC	AATGGCGGCGCTGCGTATGGC	4659595	4659623	+			n
GATCCGCAGCAATGGCGGTGGCTAAGACAAGGAGAGGTTGATGAGGCGATGGATACTGGCGGCGCTG	4.58753	AATGGCGGTGGCTAAGACAAGGAGAGGTT	AATGGCGGTGGCTAAGACAAG	4686573	4686601	+			n
TCTGGCGTAAAATGGTAGCAGTTTCTGTAGGCCGGGTAAGCGTTAGCGCCACCCGGCTTTTTTACCA	5.70704	AATGGTAGCAGTTTCTGTAGGCCGGGTAA	AATGGTAGCAGTTTCTGTAGG	4660959	4660987	+			n
AGCACCTGATAATGGTCGCCAAAGTTAATCAGCGAATCCACTAAATCGCGATAGCGTCCCGGTTCGT	6.32572	AATGGTCGCCAAAGTTAATCAGCGAATCC	AATGGTCGCCAAAGTTAATCA	4646975	4647003	-			n
GCAGATCCTTAATGGTGCGGGTTTGATCGAAATGGGCGCGCACCACCGGCTGTTCGGTAAAGCGCTG	-3.54765	AATGGTGCGGGTTTGATCGAAATGGGCGC	AATGGTGCGGGTTTGATCGAA	4581512	4581540	+	16	a	y
CAGTACCGGTAATGGTTCGCAACAGCATGGGCTGAGTTTCAAAAAACTGATCGATAAAAGCACACCA	5.21385	AATGGTTCGCAACAGCATGGGCTGAGTTT	AATGGTTCGCAACAGCATGGG	4594801	4594829	+			n
TTTCTCGCTAAATGGTTGTTACCTCATGGGGCTGAGGACGCGGCATGAGACCAGATGATTAGCCAAC	-1.7012	AATGGTTGTTACCTCATGGGGCTGAGGAC	AATGGTTGTTACCTCATGGGG	4668876	4668904	+			n
CGTTAACCTCAATGGTTTTCGCATCGACAAAACGGGCAAAGCCTCTGATCACATCGACGTTATTTTT	-3.1021	AATGGTTTTCGCATCGACAAAACGGGCAA	AATGGTTTTCGCATCGACAAA	4547018	4547046	+			n
GCGCCTGGGTAATGTAGCCTTCGCTCAGCATACGGGAGAGCACCACGTTGCGGCGCGACGTCGCGCG	1.2459	AATGTAGCCTTCGCTCAGCATACGGGAGA	AATGTAGCCTTCGCTCAGCAT	4683715	4683743	+			n
CTTTGCGTTCAATGTCGAGGATTGCTGAGGCAGGGGTCGCCAGTTCATCCGCCACGTGGTTATGCAA	5.81018	AATGTCGAGGATTGCTGAGGCAGGGGTCG	AATGTCGAGGATTGCTGAGGC	4636925	4636953	-			n
GCGTTCTGACAATGTCTGCAACAGCCAGCGGCAGAATTCACCGTCCAGATCGCCATCCAGCATCAGC	-1.46851	AATGTCTGCAACAGCCAGCGGCAGAATTC	AATGTCTGCAACAGCCAGCGG	4534939	4534967	-			n
CGCATTAATTAATGTCTGGACACCCAGTTCGCCGGATTTATAACCGGAAGTTTGCGTGTTTTTTTCT	1.06212	AATGTCTGGACACCCAGTTCGCCGGATTT	AATGTCTGGACACCCAGTTCG	4545088	4545116	-			n
TTGCGCACAAAATGTGACATGAAGATGAAAAGCGAGGGAAGAGACAACGGAGGCTCTTTCCCTGCGA	-2.67745	AATGTGACATGAAGATGAAAAGCGAGGGA	AATGTGACATGAAGATGAAAA	4606893	4606921	-			n
CTGTCGGGAAAATGTGGAACGCGTGGTAGTGCAGGGCGCGCCGTACACTTGGGAAAACCTCTGCCAG	-2.23269	AATGTGGAACGCGTGGTAGTGCAGGGCGC	AATGTGGAACGCGTGGTAGTG	4548620	4548648	+			n
GCGCATCGCCAATGTGTTAATTGAAAGGAAACTGGAGATACCCGTCTATGAATCTCATTATTCTGAC	-3.34879	AATGTGTTAATTGAAAGGAAACTGGAGAT	AATGTGTTAATTGAAAGGAAA	4561167	4561195	-			n
TCACCGAACCAATGTTGGGCACGTAGTTCAGCAGGAACGCCAGCACCCCCCACATCAGGGCAAACTG	1.65719	AATGTTGGGCACGTAGTTCAGCAGGAACG	AATGTTGGGCACGTAGTTCAG	4590343	4590371	+			n
ATGGGCGAAAAATTAAAACAACAAACCAATGGCGAACTGGAAATAAAAGTCTTTCCGGGCGGCGTGC	4.05131	AATTAAAACAACAAACCAATGGCGAACTG	AATTAAAACAACAAACCAATG	4596362	4596390	+			n
CAACTCTGTTAATTAAAATAGTTATAAAAGGGTGAACTTGTGCGAGCCAGCTCAAACTTTTTAACAT	2.49383	AATTAAAATAGTTATAAAAGGGTGAACTT	AATTAAAATAGTTATAAAAGG	4522770	4522798	+			n
GTTTCCTTTCAATTAACACATTGGCGATGCGCTGAGTAATGGTGCGGGAAACGGAAAAGATAACAAT	6.34044	AATTAACACATTGGCGATGCGCTGAGTAA	AATTAACACATTGGCGATGCG	4561184	4561212	+			n
TATTTATTTGAATTAACGGTAAGTGTCGTCGATGAACTCAACGCCTTTGTCTTCAAGCGTCTTCCTG	-1.98327	AATTAACGGTAAGTGTCGTCGATGAACTC	AATTAACGGTAAGTGTCGTCG	4563974	4564002	+			n
TCTGTCAAAAAATTAATCAGCTGTTGAATGAATGAAAAAAGTGAAAGCATCCAGGTTAAATTTTTCG	-0.815218	AATTAATCAGCTGTTGAATGAATGAAAAA	AATTAATCAGCTGTTGAATGA	4614161	4614189	-			n
TAACCCTGGAAATTAATTCTTACGCTGACAAAAGGAATTTGCATAGCGAAAAAATAAATTCTTTCAA	-0.430041	AATTAATTCTTACGCTGACAAAAGGAATT	AATTAATTCTTACGCTGACAA	4594561	4594589	-			n
TTCCAGGGTTAATTACCAGAACGGAACAGTGATGAAAACGCGTCCACTTATTCATTTTATCCAGCCA	1.39001	AATTACCAGAACGGAACAGTGATGAAAAC	AATTACCAGAACGGAACAGTG	4509120	4509148	+			n
CGGCTTATTGAATTACTCATCATTTCACCTCCCGGGCAAAAAGCGCGTTAATCTGTTCGGCATCGGC	1.68191	AATTACTCATCATTTCACCTCCCGGGCAA	AATTACTCATCATTTCACCTC	4715351	4715379	-			n
AAAACATTCAAATTAGAAGAATCTCAGGGCCCGGAAAAAATCCAGCTATTTTCTATGCCAAATTCAG	-2.61094	AATTAGAAGAATCTCAGGGCCCGGAAAAA	AATTAGAAGAATCTCAGGGCC	4509327	4509355	-			n
TTAATACATTAATTAGGGCGATTCGATGCGATCGAGAAACAGCGTCGCGGCCAGCAGATCCGCCGCG	-2.10778	AATTAGGGCGATTCGATGCGATCGAGAAA	AATTAGGGCGATTCGATGCGA	4714197	4714225	-	21	a	y
TGATCACACTAATTATCATTTTGCCGCTGGCGTGAAGTTCTGAAGAAGACATAAAAAACGCCCGCAG	-2.96893	AATTATCATTTTGCCGCTGGCGTGAAGTT	AATTATCATTTTGCCGCTGGC	4553441	4553469	+			n
AATGTAGATCAATTATCGGTGCACTTCGGCGACGAAGGCAGCGAATTCCGCGCCGTAGACCGTATCA	-3.8914	AATTATCGGTGCACTTCGGCGACGAAGGC	AATTATCGGTGCACTTCGGCG	4502225	4502253	+			n
GGTTGATCTCAATTATTTCACTCATGAATGTCGGGAATTTCAGCGTTACTGTAATTTAGGATGGGAG	-4.09739	AATTATTTCACTCATGAATGTCGGGAATT	AATTATTTCACTCATGAATGT	4595605	4595633	+			n
ATAACTTTACAATTCACGCCCGGATTTCAGAGAGGAACGCAAAGTGGAAAGGTTCGATGCCATTATT	2.89467	AATTCACGCCCGGATTTCAGAGAGGAACG	AATTCACGCCCGGATTTCAGA	4556589	4556617	+			n
GATGGCGCTGAATTCACTGAGATGCGACAGATCGAGATAGTTTTTAATCACGTCGACGAGGAAGACA	2.72274	AATTCACTGAGATGCGACAGATCGAGATA	AATTCACTGAGATGCGACAGA	4562847	4562875	+	21	a	y
GTGCAGCAGAAATTCAGCGGCCCGTGGTTCGGCGGATTGTCCGGCGTGGTCTACGCACTGATGGGCT	5.69234	AATTCAGCGGCCCGTGGTTCGGCGGATTG	AATTCAGCGGCCCGTGGTTCG	4649974	4650002	+			n
CCGGCGGCAAAATTCATAAAAACTATAACCGCTGGGTACGTAATCTGGATAAAGACATTCAGCTAAA	4.93546	AATTCATAAAAACTATAACCGCTGGGTAC	AATTCATAAAAACTATAACCG	4589312	4589340	-			n
CCGGTGGCGGAATTCCCGATTATGACCTCGGGGGAAAGCTATCTGCCGCTGCCGATTGGCTCGGCGA	-0.432387	AATTCCCGATTATGACCTCGGGGGAAAGC	AATTCCCGATTATGACCTCGG	4597585	4597613	+			n
CTGCGGGTCGAATTCCGCATGCAGGCGGAAGTCGAACAGGCCGAACTCCAGCTGGCGCAGAATAAAC	-3.78919	AATTCCGCATGCAGGCGGAAGTCGAACAG	AATTCCGCATGCAGGCGGAAG	4550180	4550208	-			n
TACCCGTAACAATTCCTGATTCTTGTACTGTGGGGGCACCACTTTGAGCACGACTAACCATGATCAC	0.465379	AATTCCTGATTCTTGTACTGTGGGGGCAC	AATTCCTGATTCTTGTACTGT	4633406	4633434	+			n
AAGGGGCATGAATTCCTTAAAAATCATATTATTGAAGAATAAAAATTGGTGATGTTTACATAGCGGG	-2.88193	AATTCCTTAAAAATCATATTATTGAAGAA	AATTCCTTAAAAATCATATTA	4595997	4596025	+			n
ACGTTCCCATAATTCGACAAAAAAGATCATAAAGAACGGGCGGGGTTGCTGGAGCAAACCCCCGGGT	-1.8405	AATTCGACAAAAAAGATCATAAAGAACGG	AATTCGACAAAAAAGATCATA	4553221	4553249	+	16	a	y
GGGCTGGCGGAATTCGACGGCACGAAGCTGTACGAGCACAGCGACCCGCGGGAAGGCTATCACCAGG	-3.24822	AATTCGACGGCACGAAGCTGTACGAGCAC	AATTCGACGGCACGAAGCTGT	4638870	4638898	+			n
CACGTCATTGAATTCGCCCCCATGCTGATGGCGGAACAGCTCGATCAGATGGGCGGCGAGCAGCTGC	-3.82189	AATTCGCCCCCATGCTGATGGCGGAACAG	AATTCGCCCCCATGCTGATGG	4699763	4699791	-	26	a	y
CATTCCGCTCAATTCGCTGGCGCGCCAGCAGCAGGACGTCACGCTGCTGAGAAACGCCGCACCTGCG	-3.56615	AATTCGCTGGCGCGCCAGCAGCAGGACGT	AATTCGCTGGCGCGCCAGCAG	4579472	4579500	-			n
ATCCCGAACGAATTCGGCGGGCGCGAGAACCTCGAAGCGATCGAATTTTTACGCAACACCAACCGCA	-2.62106	AATTCGGCGGGCGCGAGAACCTCGAAGCG	AATTCGGCGGGCGCGAGAACC	4639098	4639126	+	30	a	y
AAACATTGCAAATTCGTCACCTGTAGCGGCACTGAGTGCCCCTAAATCATTTTGCCCAAATCTTTTA	5.67628	AATTCGTCACCTGTAGCGGCACTGAGTGC	AATTCGTCACCTGTAGCGGCA	4628211	4628239	+			n
CGCCTCATAGAATTCGTGGCCGAAATTCTCGCCGAGATCGGCCAGCGACGTCGCTTCGCCGAGAATC	0.685933	AATTCGTGGCCGAAATTCTCGCCGAGATC	AATTCGTGGCCGAAATTCTCG	4647467	4647495	+	27	a	y
GTCAGCGGGAAATTCTGACGATGCTGGCGGCAGGGGAATCGAATAAGGAGATTGGCCGCGCGTTAAA	-3.78924	AATTCTGACGATGCTGGCGGCAGGGGAAT	AATTCTGACGATGCTGGCGGC	4535208	4535236	+			n
CTCACGCATTAATTGCAGCGCCATCGCGGTTGAGGACATGGCAAGACCAATCCCGCCGACCACCCCC	-1.83057	AATTGCAGCGCCATCGCGGTTGAGGACAT	AATTGCAGCGCCATCGCGGTT	4722781	4722809	-			n
AGCGTGGGAAAATTGCTGGCGCAGATTGTAGCGGAAATCTGCACCCGTGTACCCTTTAGCTTAAAAA	4.38075	AATTGCTGGCGCAGATTGTAGCGGAAATC	AATTGCTGGCGCAGATTGTAG	4724469	4724497	-			n
GCAACAGCTGAATTGTCAGCATGGCGTCGCGCTGAACATCTGCGTCGCTGCGGCGCTGCGTCGCGGC	-3.89142	AATTGTCAGCATGGCGTCGCGCTGAACAT	AATTGTCAGCATGGCGTCGCG	4727659	4727687	+	26	a	y
GGCGATCAAAAATTGTCCGCTGCTCTCCGGCGTGAAGCTGATTGCCGAACCGTGGGATATCGGCGAG	-0.607982	AATTGTCCGCTGCTCTCCGGCGTGAAGCT	AATTGTCCGCTGCTCTCCGGC	4641079	4641107	+			n
TATCACTGTAAATTGTTTATTCAATGTTACCAGGGGCGCGTTTTTTTGCTATTATGCTCGATAACGA	-4.2015	AATTGTTTATTCAATGTTACCAGGGGCGC	AATTGTTTATTCAATGTTACC	4648869	4648897	-	21	m	y
GCTGTCACGTAATTTACCGCAACTGGGGATTGCGAACCTGCGGGTGCGCGATCAACTGCTTGAGATC	5.51697	AATTTACCGCAACTGGGGATTGCGAACCT	AATTTACCGCAACTGGGGATT	4653332	4653360	-			n
GCTTTGTAACAATTTAGCCTGGAATTCATACCAGAATTCGCTGGTGACGAACGTAAGCTTTTTGAAG	5.95419	AATTTAGCCTGGAATTCATACCAGAATTC	AATTTAGCCTGGAATTCATAC	4672233	4672261	+	9	m	y
TAAATGAACAAATTTATTAAAATGGCACTGGTGGGAGCGGCACTGGCGACGCTTACGGCGTGTACGG	0.198452	AATTTATTAAAATGGCACTGGTGGGAGCG	AATTTATTAAAATGGCACTGG	4694799	4694827	-			n
GGGAAGGGCGAATTTCACTGGCTGCTGACGACCGAGCAGGGCGAACAGTTCAAAGGCCGTGCGTCCG	0.697957	AATTTCACTGGCTGCTGACGACCGAGCAG	AATTTCACTGGCTGCTGACGA	4659042	4659070	+			n
GCATTACCAGAATTTCAGACAAAATCAACGACAGAAACGCGCCGGAAAAACCTAGCAGCGCGCCGCC	3.73547	AATTTCAGACAAAATCAACGACAGAAACG	AATTTCAGACAAAATCAACGA	4606616	4606644	-			n
GAATGTCGGGAATTTCAGCGTTACTGTAATTTAGGATGGGAGGCTGGAGAGCCTAAGGGGCTCGAAG	-5.42831	AATTTCAGCGTTACTGTAATTTAGGATGG	AATTTCAGCGTTACTGTAATT	4595630	4595658	+	26	a	y
TCATCGAGTTAATTTCATCTGAGTAAAAAATCAGGGGTTAGTTATACGGACTGGCACAGCAAAATGC	-2.60299	AATTTCATCTGAGTAAAAAATCAGGGGTT	AATTTCATCTGAGTAAAAAAT	4671553	4671581	+			n
AACTTCAGGTAATTTCCGCAGGTTTCGCACATCGAAAACGGAACGCAGGGTATGCACCTTTTCTACT	-2.58492	AATTTCCGCAGGTTTCGCACATCGAAAAC	AATTTCCGCAGGTTTCGCACA	4545622	4545650	-			n
CCTTATCGGCAATTTCGACGTTCGCCCCGTCCAGGGTGCCAACCGTCAGCGCGCCGTTGAGCGCCAG	5.87665	AATTTCGACGTTCGCCCCGTCCAGGGTGC	AATTTCGACGTTCGCCCCGTC	4658379	4658407	-	22	m	y
TATAAAGGCGAATTTGATTTGCATCAATAAGCGGGGTTGCTGAATCGTTAAGGTAGGCAGTAATAGA	3.67931	AATTTGATTTGCATCAATAAGCGGGGTTG	AATTTGATTTGCATCAATAAG	4700361	4700389	-			n
CGTTGTGTATAATTTGCGCACAAAATGTGACATGAAGATGAAAAGCGAGGGAAGAGACAACGGAGGC	-2.84589	AATTTGCGCACAAAATGTGACATGAAGAT	AATTTGCGCACAAAATGTGAC	4606906	4606934	-			n
CCAGCGCAGGAATTTGCTGACGCAGATGAATCAGGGCAGCGGTAAACTCCGTTAAGCCGTCGCTTGC	-1.76828	AATTTGCTGACGCAGATGAATCAGGGCAG	AATTTGCTGACGCAGATGAAT	4641659	4641687	-			n
GGCGACCGCGAATTTGTCACCAGTAATAAGAATGGGGTCCTGCGCGAGAATCCGTTTTGTTTATCAG	0.629503	AATTTGTCACCAGTAATAAGAATGGGGTC	AATTTGTCACCAGTAATAAGA	4542939	4542967	+			n
CAGAGGAGTCAATTTTCACCCTCTATGATCCCTGAGCGATTGAGTCCACACTTACCCCATCGAAAAC	-3.37073	AATTTTCACCCTCTATGATCCCTGAGCGA	AATTTTCACCCTCTATGATCC	4631442	4631470	+	18	a	y
GTTGCGGTCTACAAAAAATATGGCTTTGAGATTGAAGGCACCGGCAAAAAATACGCCCTGCGCAACG	-3.27458	ACAAAAAATATGGCTTTGAGATTGAAGGC	ACAAAAAATATGGCTTTGAGA	4629464	4629492	-			n
GGAGATTTTTACAAAAAATCAAGTATGAAAGCGGAGTATATGCCCGGCAAACATACGAAAAGGCCAG	6.59293	ACAAAAAATCAAGTATGAAAGCGGAGTAT	ACAAAAAATCAAGTATGAAAG	4495558	4495586	-			n
TAAACCGCGGACAAAAACAGGACGTTTCGCGAAGGGGAAGCGGATGGCGGAGATGCCGCCATCCGGC	-2.88505	ACAAAAACAGGACGTTTCGCGAAGGGGAA	ACAAAAACAGGACGTTTCGCG	4676450	4676478	+			n
GGAATATGTCACAAAAACGTTAACAAATAGTGAGAAGTGGGGCACGATTTTGCCAGCAATAATGAAA	1.93149	ACAAAAACGTTAACAAATAGTGAGAAGTG	ACAAAAACGTTAACAAATAGT	4497946	4497974	-			n
ATGTTTTAGAACAAAAAGCAAAAGAAATCAGTCGGAATATATTAAAAGATTATATATTGACTGATGA	-4.32168	ACAAAAAGCAAAAGAAATCAGTCGGAATA	ACAAAAAGCAAAAGAAATCAG	4627869	4627897	-			n
ACTAATTTAAACAAAAAGTGTCTGAAAAGAGGTGAGATTAAGGCATGTCCTTATGTTGATTTGTTCA	6.09223	ACAAAAAGTGTCTGAAAAGAGGTGAGATT	ACAAAAAGTGTCTGAAAAGAG	4725616	4725644	+			n
CGCGACGTTAACAAAAATATTGAGCGGGTGCGGGAAGGGCTGTACCAGGTTCCATAATAAAAAGGCC	-3.76371	ACAAAAATATTGAGCGGGTGCGGGAAGGG	ACAAAAATATTGAGCGGGTGC	4602810	4602838	+			n
TGTCCAAATCACAAAACAGGCAGCCAGTGTACCGAAAAATTTAACCTGGATGCTTTCACTTTTTTCA	-1.17889	ACAAAACAGGCAGCCAGTGTACCGAAAAA	ACAAAACAGGCAGCCAGTGTA	4614111	4614139	+			n
GCAGGGCTGGACAAAACTGATTACCGATGAGGCGGAGCTGGCGGGAATGCCGGAAAGCGCGCTGGCG	3.2859	ACAAAACTGATTACCGATGAGGCGGAGCT	ACAAAACTGATTACCGATGAG	4549046	4549074	+			n
AGGACACGATACAAAAGAGCTTCCGCTCGCCCGGGATCCGGCATTCCCGCTACGCCGGGCGTGACGC	-4.14031	ACAAAAGAGCTTCCGCTCGCCCGGGATCC	ACAAAAGAGCTTCCGCTCGCC	4619813	4619841	-	26	a	y
CAGGTACATCACAAACAGGAAAATGGGCAGTCCGAGGAAGCGGTTGAGGATGATTTTATCCATCGCG	1.60127	ACAAACAGGAAAATGGGCAGTCCGAGGAA	ACAAACAGGAAAATGGGCAGT	4667735	4667763	+			n
GTTGATGACGACAAACCGCAGGTCATTGTGGTGGGGTTCGGTCGTTTCGGTCAGGTGATTGGACGTC	4.88343	ACAAACCGCAGGTCATTGTGGTGGGGTTC	ACAAACCGCAGGTCATTGTGG	4723604	4723632	+			n
AATAGCCAGCACAAACGCCGATTCGGCGAAGGTGAACGATTCCGGGCTGACAAAGCCCTGGCGCGCG	-3.56091	ACAAACGCCGATTCGGCGAAGGTGAACGA	ACAAACGCCGATTCGGCGAAG	4617632	4617660	-			n
TGTCCTTAATACAAAGACAGTGTTGCTGGTATTGAAGGGGCATTGTATTTAAAAATGCCAGATTTAA	-3.86162	ACAAAGACAGTGTTGCTGGTATTGAAGGG	ACAAAGACAGTGTTGCTGGTA	4629313	4629341	+			n
TTCCCGGAAAACAAAGCCGTTAACGGCCTGTTTGAGGTGGTGAAGCGCATTTATGGCATTATTGCCA	-0.413074	ACAAAGCCGTTAACGGCCTGTTTGAGGTG	ACAAAGCCGTTAACGGCCTGT	4549593	4549621	+			n
GAAAGAAACTACAAAGGCGCTGTTGGAGACGAAGAAATAGCGTACCGCCAGGCTGATAAATACCAGC	1.42656	ACAAAGGCGCTGTTGGAGACGAAGAAATA	ACAAAGGCGCTGTTGGAGACG	4562775	4562803	+			n
ATGGCCGTTCACAAAGGTTTCGCTCATCCAGGCGAGGCCAAAGGCGCAGACAATGGCTAGCGCACCG	5.9875	ACAAAGGTTTCGCTCATCCAGGCGAGGCC	ACAAAGGTTTCGCTCATCCAG	4544486	4544514	-	19	m	y
CAGGGCGTGGACAAAGTGAATTACCTGTCGCGTGAAGACGCTCTGGGTGAATTCCGCAACTGGTCCG	2.02279	ACAAAGTGAATTACCTGTCGCGTGAAGAC	ACAAAGTGAATTACCTGTCGC	4606178	4606206	+			n
CAGCGGCAGCACAAAGTTCTCGGTATAGTTGTAGAGCATCCCGAAGGTCAGCTTACCGTGATGGTAC	1.84762	ACAAAGTTCTCGGTATAGTTGTAGAGCAT	ACAAAGTTCTCGGTATAGTTG	4639352	4639380	-			n
CAGGCGTTCGACAAATCCTTCGTCAAAATGCGCGAACTTATGACGGTGATGCTGGTTAATCTCACGC	-3.29334	ACAAATCCTTCGTCAAAATGCGCGAACTT	ACAAATCCTTCGTCAAAATGC	4651388	4651416	+			n
TGTATTGCTCACAAATCTTATTCCCCCCTTTCAGAGAGGGAATAAAGCACTGCTGCCGGGTGGCGCT	0.656503	ACAAATCTTATTCCCCCCTTTCAGAGAGG	ACAAATCTTATTCCCCCCTTT	4500178	4500206	-			n
CAACATCATAACAAATGCAATGACCACGATAATGGGGAGCTTCAGGATGAATATGAAGGGTAAAGCG	-0.386713	ACAAATGCAATGACCACGATAATGGGGAG	ACAAATGCAATGACCACGATA	4612479	4612507	+			n
TGATGCCGGTACAAATTGGACTAAAAGGGATTTGGGTATTTATTACCGCGTCGCTTATCGCTTACCC	6.09796	ACAAATTGGACTAAAAGGGATTTGGGTAT	ACAAATTGGACTAAAAGGGAT	4505414	4505442	-			n
CAGGCTCATTACAAATTTGGTTAAATCATCGGCGAAAATTAAGGATTTTCTTACATTTAGTCGCGTA	-4.43483	ACAAATTTGGTTAAATCATCGGCGAAAAT	ACAAATTTGGTTAAATCATCG	4534576	4534604	-			n
AAAGGGTAAAACAACAACATCACATTTGGAGCAGAAGAATGAGTATTTCCTTGAAGAAGTCAGGGAT	-0.974336	ACAACAACATCACATTTGGAGCAGAAGAA	ACAACAACATCACATTTGGAG	4498450	4498478	+			n
CAGTTATTCGACAACAACGACGCGTTATTCAATGAAGCCCGCACCGCCCAGGCGGCGACGCTGGTCT	-0.0125102	ACAACAACGACGCGTTATTCAATGAAGCC	ACAACAACGACGCGTTATTCA	4508790	4508818	-			n
CGTAACCATCACAACACCACCATTCTGCTGATTGAGCACGATATGAAGCTGGTGATGGGCATTTCCG	-3.2274	ACAACACCACCATTCTGCTGATTGAGCAC	ACAACACCACCATTCTGCTGA	4618493	4618521	+			n
ATCCAGAAAAACAACAGATAGTTAGCGAAAATAGAGATCGCCAGGCCAATCAGCCGCCAGGCGGGCT	4.59992	ACAACAGATAGTTAGCGAAAATAGAGATC	ACAACAGATAGTTAGCGAAAA	4532115	4532143	+	27	a	y
TTGAGGTAATACAACAGTGGTAACAATAACCCTGGAAATTAATTCTTACGCTGACAAAAGGAATTTG	-5.29711	ACAACAGTGGTAACAATAACCCTGGAAAT	ACAACAGTGGTAACAATAACC	4594587	4594615	-	22	m	y
GGGTAAAACAACAACATCACATTTGGAGCAGAAGAATGAGTATTTCCTTGAAGAAGTCAGGGATGCT	5.07313	ACAACATCACATTTGGAGCAGAAGAATGA	ACAACATCACATTTGGAGCAG	4498453	4498481	+			n
ATCAGTCTCTACAACATTGTAAAGTTGCGCACTGAAGAGTACGTGCAGGCTTCCCGCGAACTGTTTA	1.84524	ACAACATTGTAAAGTTGCGCACTGAAGAG	ACAACATTGTAAAGTTGCGCA	4691510	4691538	+			n
CACCAGTCCGACAACCGCGCCTTTGTTGCGTTTGAAATAGTGCCAGAACTCCTGCAACGGGGTCATC	0.848344	ACAACCGCGCCTTTGTTGCGTTTGAAATA	ACAACCGCGCCTTTGTTGCGT	4501362	4501390	-			n
TCCCCCTGAAACAACCGCTGCGACGACGCCGTCGAAAACAGCACAAAAGCGAACTCCCCACCCTGGC	-2.97657	ACAACCGCTGCGACGACGCCGTCGAAAAC	ACAACCGCTGCGACGACGCCG	4723428	4723456	-			n
GAGTACGTCAACAACGAAGGAGTGACGGTACGCGAAGAGGTCACGCCGGAGGTGGGCGATTACGGTC	1.67921	ACAACGAAGGAGTGACGGTACGCGAAGAG	ACAACGAAGGAGTGACGGTAC	4631196	4631224	+			n
TTTTCGCGATACAACGACCAGTTTTTCGGCACGGAGGGCAGACCGTTTTCCACTTCGCTTTCCACGT	-3.42301	ACAACGACCAGTTTTTCGGCACGGAGGGC	ACAACGACCAGTTTTTCGGCA	4602974	4603002	+			n
GATTTGTTCAACAACGATTTATAGTACGCTTCTGGATATGAAGCTAACCTCGGGGCGAGATGCCCCG	6.54357	ACAACGATTTATAGTACGCTTCTGGATAT	ACAACGATTTATAGTACGCTT	4725673	4725701	+			n
CACAATATTAACAACTTATGAACAACTACAGGCGGAAGGATATGTGGTTTCCCGGCGGGGAAGCGGA	-3.52253	ACAACTTATGAACAACTACAGGCGGAAGG	ACAACTTATGAACAACTACAG	4609321	4609349	-			n
GCGTTTGCCGACAAGAGCAAACTGACTGACCAGGAAATCGAACAGACCCTGCAGGCGTTTGAAGCGC	-2.13053	ACAAGAGCAAACTGACTGACCAGGAAATC	ACAAGAGCAAACTGACTGACC	4726010	4726038	+	21	m	y
TACGAGAAAAACAAGGGCTGGCAGCTGAAGCCGGAGAAAACGCTGGTCAGCAGCTATGACGCCATTC	-3.45432	ACAAGGGCTGGCAGCTGAAGCCGGAGAAA	ACAAGGGCTGGCAGCTGAAGC	4516471	4516499	+			n
GCCATTGATGACAAGGTGAGCAAGGCGGATCTCGAGATCCTGGTCGATCCGCTGGGCAAACCGCTGC	-2.69314	ACAAGGTGAGCAAGGCGGATCTCGAGATC	ACAAGGTGAGCAAGGCGGATC	4528533	4528561	+	19,27	a,a	y
CAGACAGGAGACAATACCGTACAGCGGGCTGCCGAGCTGGAAAAAGACCAGCACCGACACGCGGAAC	-0.63504	ACAATACCGTACAGCGGGCTGCCGAGCTG	ACAATACCGTACAGCGGGCTG	4504423	4504451	+			n
GTTGTTGGTCACAATACGCAAATTACTGTGGTTGAGCAGGGCGTGCGCCACGGCCTCCGGCGTGGTG	-0.599131	ACAATACGCAAATTACTGTGGTTGAGCAG	ACAATACGCAAATTACTGTGG	4650660	4650688	-			n
GAGAAAAGCGACAATATCGTCAATCTCTTCCTGGGGAATCTCTTTACCCACCTGGTAACGCAGCATC	-2.20962	ACAATATCGTCAATCTCTTCCTGGGGAAT	ACAATATCGTCAATCTCTTCC	4540487	4540515	-	17,21	m,m	y
TTTTTTATCAACAATCATCAGCGCCAGCTCGCTGAAGCGCATCCCGCTCAGCGGCTCCTGTCCTTCA	-1.87071	ACAATCATCAGCGCCAGCTCGCTGAAGCG	ACAATCATCAGCGCCAGCTCG	4536262	4536290	-	26	a	y
TTTGCGCTGCACAATCCGCAGATTCATATTGCCGGGCTGCACCGGGCGCTGAAGGGGGTTTCGCACT	0.689825	ACAATCCGCAGATTCATATTGCCGGGCTG	ACAATCCGCAGATTCATATTG	4590502	4590530	-			n
TACGGCCATCACAATGCCCAGCACATACAGGGAGAAGACCGCCAGCGCGCCGTTTTGCCCGAAGAAG	1.42022	ACAATGCCCAGCACATACAGGGAGAAGAC	ACAATGCCCAGCACATACAGG	4667216	4667244	+			n
CGTAACTAAAACAATGCCTTCTTCGGATCGGTAGAAGCGACGGGCATCTTCTTCAGCGTTTTCGCCA	-1.94827	ACAATGCCTTCTTCGGATCGGTAGAAGCG	ACAATGCCTTCTTCGGATCGG	4643211	4643239	-	17	a	y
GTCATCGCGCACAATGGAAGCCCGTCATGTGCCGGGTCTCTATTTCATTGGCGAAGTGATGGACGTT	6.36839	ACAATGGAAGCCCGTCATGTGCCGGGTCT	ACAATGGAAGCCCGTCATGTG	4557678	4557706	+			n
GCTGTTATCGACAATGGTCAAATTAATCGCCGGGAAGCCGGTTTGCGCGCCGATAGTGCCCGTAACG	-2.46692	ACAATGGTCAAATTAATCGCCGGGAAGCC	ACAATGGTCAAATTAATCGCC	4515180	4515208	-			n
TCCGCAGGTCACAATGGTGCATCTGCCGCGCGTGGAAGCGACGCTGGCGCCGCTGGCGCTGTTGAGC	-3.41876	ACAATGGTGCATCTGCCGCGCGTGGAAGC	ACAATGGTGCATCTGCCGCGC	4528286	4528314	+			n
CGCTGGTAGCACAATGTCCATTGGTGGCCTGCTGGATCGCGGCAATTAAATAGCTGGCAAAGCGCTC	-3.17921	ACAATGTCCATTGGTGGCCTGCTGGATCG	ACAATGTCCATTGGTGGCCTG	4653571	4653599	+	26	a	y
AAATTCTGACACAATTACCTGACGCTGGCTCAAGAACAATTGTAACTAAAAGATTTGGGCAAAATGA	-2.65342	ACAATTACCTGACGCTGGCTCAAGAACAA	ACAATTACCTGACGCTGGCTC	4628275	4628303	-			n
AGATAACTTTACAATTCACGCCCGGATTTCAGAGAGGAACGCAAAGTGGAAAGGTTCGATGCCATTA	-1.60476	ACAATTCACGCCCGGATTTCAGAGAGGAA	ACAATTCACGCCCGGATTTCA	4556587	4556615	+			n
CGCCATGCTGACAATTCAGCTGTTGCCAGGCGCGAACCAGATCGACCTCATCGCTGGCCGGCGAGGT	0.467301	ACAATTCAGCTGTTGCCAGGCGCGAACCA	ACAATTCAGCTGTTGCCAGGC	4727636	4727664	-	17	m	y
GTTACCCGTAACAATTCCTGATTCTTGTACTGTGGGGGCACCACTTTGAGCACGACTAACCATGATC	-1.74008	ACAATTCCTGATTCTTGTACTGTGGGGGC	ACAATTCCTGATTCTTGTACT	4633404	4633432	+			n
GGTTATGCTGACAATTGACGCCAGCACCGGGCAGAATGCGGTAAGCCAGGCCAGACTGTTCCATGAG	5.67158	ACAATTGACGCCAGCACCGGGCAGAATGC	ACAATTGACGCCAGCACCGGG	4604860	4604888	+			n
CTTTAGTTGTACAATTTACTTGTACTTAAAAGGGGGCGATATGCGTACAATGAACTATAGCGAAGCC	-4.00406	ACAATTTACTTGTACTTAAAAGGGGGCGA	ACAATTTACTTGTACTTAAAA	4619479	4619507	+			n
CCCGCGACCGACAATTTCAACCTGGCGGCTACTGGGGTGAAAACCAACGAAAAAGGCTACATCATCG	3.61465	ACAATTTCAACCTGGCGGCTACTGGGGTG	ACAATTTCAACCTGGCGGCTA	4546556	4546584	-	8,12	m,m	y
TTTTAGCGGGACAATTTCCATCAGCCAGGCGTTGAGGAAGATAGAGATCAGGATCCCGGCGTTCAGG	-3.23698	ACAATTTCCATCAGCCAGGCGTTGAGGAA	ACAATTTCCATCAGCCAGGCG	4701592	4701620	+	16	m	y
TGTTCAGACGACAATTTCCGGTTGTCCCAACTGGGAACAGAGATGTAACGGCACCGCGACTGCTTTA	-3.43028	ACAATTTCCGGTTGTCCCAACTGGGAACA	ACAATTTCCGGTTGTCCCAAC	4662395	4662423	+			n
CAATAACTCTACACAAAAACAGAAACAAAACCGGGAGGGGGATGATGTCTCAGCCAACAAAGGTGTT	-4.89423	ACACAAAAACAGAAACAAAACCGGGAGGG	ACACAAAAACAGAAACAAAAC	4721824	4721852	+			n
CGCAAATTATACACAACGTTGCATGGAACTTGTGGATAAAATCACTGTCTGATAAAAGAGTGAATGA	6.29829	ACACAACGTTGCATGGAACTTGTGGATAA	ACACAACGTTGCATGGAACTT	4606937	4606965	+			n
AGCTTAGTGCACACAAGTATTAACGGCTATCTGGAAACCGAGCTGGAGAAAATCTCGCGAAGCAATA	-2.07827	ACACAAGTATTAACGGCTATCTGGAAACC	ACACAAGTATTAACGGCTATC	4543035	4543063	+			n
CCTGAACGATACACACCCGGTGCTGTCGATTCCGGAACTGATGCGCCTGCTGATCGACGAGCATAAG	-0.575897	ACACACCCGGTGCTGTCGATTCCGGAACT	ACACACCCGGTGCTGTCGATT	4645707	4645735	+			n
TGGAAGAGGAACACAGATGACCGATAACATACTGAATACCGTCGTTGACGATTTTGTTGGCCACCGC	3.33905	ACACAGATGACCGATAACATACTGAATAC	ACACAGATGACCGATAACATA	4614792	4614820	-			n
TCGTTTATTTACACAGGTACTGGCCCTATAATCGAGTACCAATTATGAATATCTGAGGGATCCAATT	3.24201	ACACAGGTACTGGCCCTATAATCGAGTAC	ACACAGGTACTGGCCCTATAA	4609562	4609590	-			n
TTGTTACGACACACAGTTCTGGGTCTGGCAGTGGGGCTGGCTTTTGCAATGAAGGCAATGGCTGTCA	0.454097	ACACAGTTCTGGGTCTGGCAGTGGGGCTG	ACACAGTTCTGGGTCTGGCAG	4620350	4620378	+			n
ACAAGTTATCACACATTTACCCACTAACGACACGGACACCTGTAATACGTCCCCGCCTGCACGCGAT	-3.83344	ACACATTTACCCACTAACGACACGGACAC	ACACATTTACCCACTAACGAC	4540651	4540679	-			n
ACCGCCTATCACACCAACAGCTTCAGCCCGAAAGAGCAGGCGCATCTGGCTAAGTTGGCTGAGAAGC	1.40742	ACACCAACAGCTTCAGCCCGAAAGAGCAG	ACACCAACAGCTTCAGCCCGA	4691912	4691940	+			n
TTACGGCCAAACACCACAAGCAGCTTCACGTAGGGGTTTTGCGGATGGCTGATCATCTCAATCACCG	5.88384	ACACCACAAGCAGCTTCACGTAGGGGTTT	ACACCACAAGCAGCTTCACGT	4514369	4514397	-			n
AAAGAGGGCAACACCACCGCCATCGATTTTCGCGAAATGGCGCCCGCTAACGCTACGCGCGATATGT	-0.488178	ACACCACCGCCATCGATTTTCGCGAAATG	ACACCACCGCCATCGATTTTC	4626098	4626126	+			n
TGGAACAGATACACCAGCACGATAAACCACGGCGAGGTCAGCCCCTGCGCATCGGCAAACCACATAC	3.2397	ACACCAGCACGATAAACCACGGCGAGGTC	ACACCAGCACGATAAACCACG	4552136	4552164	+			n
AAACTCGCATACACCAGTTCGATCATTTTACGCGAGTGTGTAAACCACAAACCGTGCTTGTCCCGCA	6.04827	ACACCAGTTCGATCATTTTACGCGAGTGT	ACACCAGTTCGATCATTTTAC	4541275	4541303	-	12	a	y
TCATCAAGAAACACCATATCGCTCACCCGCCCGGAAACCGGCGTCAGGTTCCAGTGCACGGAAACCA	0.670232	ACACCATATCGCTCACCCGCCCGGAAACC	ACACCATATCGCTCACCCGCC	4500752	4500780	-			n
AGCATAGAGAACACCATCGCAAGTCCATGCGTGGAGCCCATGTTAAGCAGCAGGTCCGTCGGCAGCA	-1.91967	ACACCATCGCAAGTCCATGCGTGGAGCCC	ACACCATCGCAAGTCCATGCG	4556100	4556128	+			n
ACCACCGGCTACACCATTCAGGTGGCGGTGGAGGAAAAGAGCCGCGAGCTGTGCTTTATCAGCCCGG	-2.82013	ACACCATTCAGGTGGCGGTGGAGGAAAAG	ACACCATTCAGGTGGCGGTGG	4581700	4581728	-			n
ACCCGTTTCGACACCCGCAAACAGGCCGATGCCGAACAGATTAACGCGCTTTTTGCCCGGGAGGTGA	-1.61319	ACACCCGCAAACAGGCCGATGCCGAACAG	ACACCCGCAAACAGGCCGATG	4715309	4715337	+			n
TGGTCGATAAACACCCGCACGTGTCCCGCGCCTGAGAGCCGCGAGGCCAGCACGAATTCGCGCTGGC	-3.36787	ACACCCGCACGTGTCCCGCGCCTGAGAGC	ACACCCGCACGTGTCCCGCGC	4569301	4569329	+			n
CTCGGTTATCACACCCTGACGCTGACCCAGGGAGAACTGCGCAGCCATTGCCGGATCGTCGTCGCGC	-1.29539	ACACCCTGACGCTGACCCAGGGAGAACTG	ACACCCTGACGCTGACCCAGG	4659144	4659172	+	18	m	y
TACACCAACCACACCCTGATGCCGGAAGCGCTGGAGTGCTGGGATGAGAAGCTGGTGAAAGCGCTGC	5.40944	ACACCCTGATGCCGGAAGCGCTGGAGTGC	ACACCCTGATGCCGGAAGCGC	4657449	4657477	+			n
AATATCGATAACACCGACAGCTATGCGGTGCTGGGGCTGGGCGACGCGGCGATGGCGCGCAAAGATT	-3.45588	ACACCGACAGCTATGCGGTGCTGGGGCTG	ACACCGACAGCTATGCGGTGC	4518255	4518283	+			n
GCCAGTAGCGACACCGCCGCGCAGCACCGTAATGAACCGGTGCAGCCGATTCCAGAAGTTTTGCCGA	5.3511	ACACCGCCGCGCAGCACCGTAATGAACCG	ACACCGCCGCGCAGCACCGTA	4539663	4539691	+			n
AACACGCTCTACACCGCGGAAAACATCCAGGAAGAGGAGTTTAACCCGGCGGAATTCAGCCTCGGCG	1.30167	ACACCGCGGAAAACATCCAGGAAGAGGAG	ACACCGCGGAAAACATCCAGG	4666804	4666832	-	18	m	y
CTGGCGGATTACACCGCTAAGCTGAAGGCGGCGGGGATAAAATGCGGCTACGCCAGCGGCTGGCAGG	3.13644	ACACCGCTAAGCTGAAGGCGGCGGGGATA	ACACCGCTAAGCTGAAGGCGG	4620857	4620885	+			n
GGGCTGATCGACACCGGAATGATCGACATGGAAGAGGCCGCGCTGAAAGAGGCGATGGCGATGATCC	4.15864	ACACCGGAATGATCGACATGGAAGAGGCC	ACACCGGAATGATCGACATGG	4575900	4575928	-	12	a	y
ATGTTCGAGTACACCGGCAACTACAGCGCGTTTGAAATTCAGCGCGCCACCCGTCTTGCCCAGCAGC	1.57478	ACACCGGCAACTACAGCGCGTTTGAAATT	ACACCGGCAACTACAGCGCGT	4721013	4721041	-			n
AACTCGTCCCACACCGGCAAGCGGCTTTTCAGCGAGATGCCTAAATCACCATGCATCACCCCCCAGA	3.72233	ACACCGGCAAGCGGCTTTTCAGCGAGATG	ACACCGGCAAGCGGCTTTTCA	4500497	4500525	-			n
TTGCCTTTGTACACCGGCACAATTTTGTAATCCGGACTGGCGGCGTTAAAGCGCTGCGCCAGAGAAT	-5.42591	ACACCGGCACAATTTTGTAATCCGGACTG	ACACCGGCACAATTTTGTAAT	4620486	4620514	-			n
GTGGCGGGCAACACCGGCATACTGCTCAATAATGAGATGGATGATTTCTCCGCGAAACCGGGCGTGC	-0.402721	ACACCGGCATACTGCTCAATAATGAGATG	ACACCGGCATACTGCTCAATA	4627043	4627071	+			n
AAAGGCTGCCACACCGTCGCCGCGCTGAAAGCGGAAACCAAAGCCGGTACCGGCTGCGGCGGCTGTA	0.579718	ACACCGTCGCCGCGCTGAAAGCGGAAACC	ACACCGTCGCCGCGCTGAAAG	4698956	4698984	-			n
AGACGGCAAAACACCGTTTGTGATTTTGATGGTGGGCGTCAACGGCGTGGGTAAAACCACCACTATC	-2.116	ACACCGTTTGTGATTTTGATGGTGGGCGT	ACACCGTTTGTGATTTTGATG	4604482	4604510	+			n
AGATCGCGATACACCTCATTCGGCGGACGACCGGAGTGTTTGGCGGTTTCCACATCCTCCAGCCACG	5.02188	ACACCTCATTCGGCGGACGACCGGAGTGT	ACACCTCATTCGGCGGACGAC	4537817	4537845	+			n
AACCGGTAGTACACCTCGGGCTGATTAGTCTGTGGATTAAACAGTTCGCGGGAAGCCTGCACGTACT	-1.68952	ACACCTCGGGCTGATTAGTCTGTGGATTA	ACACCTCGGGCTGATTAGTCT	4691565	4691593	-	14,26	a,a	y
CGCGATATAAACACCTTAAGCGCCCGTCAGCGGGAAATTCTGACGATGCTGGCGGCAGGGGAATCGA	-3.33524	ACACCTTAAGCGCCCGTCAGCGGGAAATT	ACACCTTAAGCGCCCGTCAGC	4535183	4535211	+			n
GCAGGACGCGACACCTTCCAGCAGGGGCTGTGTGAAGTGATGTGTCTGTTACAGGCGGGCTATCAGC	3.60817	ACACCTTCCAGCAGGGGCTGTGTGAAGTG	ACACCTTCCAGCAGGGGCTGT	4587631	4587659	-			n
GGCCGCGTCAACACCTTCCAGCCCACGGCGGAAGAACTTCACACCCTGTTTCAACAAGGAGCGTCCG	-1.14857	ACACCTTCCAGCCCACGGCGGAAGAACTT	ACACCTTCCAGCCCACGGCGG	4576517	4576545	-			n
TTTTGCGCATACACGACATAAAGTTCTGCACCAGAGCGCCGATAACTGATGAGTCCGGGCAGCACAC	-1.31854	ACACGACATAAAGTTCTGCACCAGAGCGC	ACACGACATAAAGTTCTGCAC	4527080	4527108	+			n
ATTATGTGGGACACGCCGTGGCAGCCCATCCGCGAATCCTCGGCGCTGCTGCGCTACTGGCGCGCGG	6.4012	ACACGCCGTGGCAGCCCATCCGCGAATCC	ACACGCCGTGGCAGCCCATCC	4525293	4525321	+			n
CCAGCCTTAAACACGGACGGTTATTTCGCGATCGAAGAGGCGGGTCGCGAAATACACCTGTTTTAAC	-4.08937	ACACGGACGGTTATTTCGCGATCGAAGAG	ACACGGACGGTTATTTCGCGA	4535365	4535393	+	21	a	y
AGTCAGACGAACACGGCATACTTTACGCAGTGCGGAGTTCGGTTTTTTAGGAGTGGTAGTATATACA	-4.69775	ACACGGCATACTTTACGCAGTGCGGAGTT	ACACGGCATACTTTACGCAGT	4728759	4728787	-			n
ACGTCGGTTGACACGGCGGCTGACGTAGAAGCAGAAGCGCCCGCGCACAGCAAAGAAGAGACAGAAA	-2.08461	ACACGGCGGCTGACGTAGAAGCAGAAGCG	ACACGGCGGCTGACGTAGAAG	4603742	4603770	+			n
CCCGTTAACCACACGTCGCTATATGTGGAAAGTGGAGTACTAATTTCCGGGGAATGAAAAAAGGCAG	-2.24381	ACACGTCGCTATATGTGGAAAGTGGAGTA	ACACGTCGCTATATGTGGAAA	4542572	4542600	+			n
ACCACGCTGGACACGTTTAAAGCGCCCGAGCAGGGGTATCTTGGCGTGATGGTAAATGGTAAACCGC	5.17672	ACACGTTTAAAGCGCCCGAGCAGGGGTAT	ACACGTTTAAAGCGCCCGAGC	4545524	4545552	+			n
GGGGAGTGAAACACGTTTACTACGTGGCCTGCGGAGGATCTTACGCTGCGTTTTATCCAGCGAAAGC	1.18355	ACACGTTTACTACGTGGCCTGCGGAGGAT	ACACGTTTACTACGTGGCCTG	4541692	4541720	+	28	a	y
TGGCTGGCGTACACTCAGTTCGCCGCCTGTTGGGAAACCAGCCAGGGCTTTAAGATGCCGGTCGGCC	5.28725	ACACTCAGTTCGCCGCCTGTTGGGAAACC	ACACTCAGTTCGCCGCCTGTT	4659873	4659901	+			n
TCCGGGCAGCACACTCTCAACCACGGGACATCGGAGATGATAAATCAGGGGCTCCAGCAGCTAAGCG	6.2454	ACACTCTCAACCACGGGACATCGGAGATG	ACACTCTCAACCACGGGACAT	4527133	4527161	+			n
GCAGGGCCAGACACTGAAGCTGCTGCTGGGGCTGGAAGGCGGAAAGCACTTCAATGCCGCTGCGGGC	-4.17298	ACACTGAAGCTGCTGCTGGGGCTGGAAGG	ACACTGAAGCTGCTGCTGGGG	4652008	4652036	+			n
TTTCGGGCATACACTGGGGGCCTGCGGCGCGCTGGAAGCCTGGATGAGTCTGCAAATGATGCGTGAA	-4.14195	ACACTGGGGGCCTGCGGCGCGCTGGAAGC	ACACTGGGGGCCTGCGGCGCG	4574723	4574751	-			n
AACATAGTTAACACTTCACTGTGGAAAATGGCGGGACTGCGATTTTTTTTGCGCTTCGTAATTAATG	-4.567	ACACTTCACTGTGGAAAATGGCGGGACTG	ACACTTCACTGTGGAAAATGG	4653846	4653874	+			n
ATAGCCAACCACAGAATCACGTTTATTGTGACAGGGTGCGACTGACCACGCCTGACAGATTAAGTAA	5.3357	ACAGAATCACGTTTATTGTGACAGGGTGC	ACAGAATCACGTTTATTGTGA	4680744	4680772	-			n
AAACTCACCGACAGACAAAAATCCCGTCTCTGGGAGCAGCAGCGAAATGCCAACTTCCAGGCCAGCC	5.99305	ACAGACAAAAATCCCGTCTCTGGGAGCAG	ACAGACAAAAATCCCGTCTCT	4702788	4702816	+			n
CCGATGAAGTACAGACCGGCTTCGCCCGCACCGGGAAAGTCTTCGCAATGCAGCATTACGACGTGAA	-3.34835	ACAGACCGGCTTCGCCCGCACCGGGAAAG	ACAGACCGGCTTCGCCCGCAC	4610373	4610401	+			n
CCGAAGCCGGACAGACGACCGCGGGTAACGGTAGAGGAGTTAGCGTAGCCATCAACCTGTAGCGTAG	2.8936	ACAGACGACCGCGGGTAACGGTAGAGGAG	ACAGACGACCGCGGGTAACGG	4712817	4712845	-			n
GCCTTTACCCACAGACGCCGATATCTGGTGGATGAGCCAGTTTCTCGACTGCTTCTCGCCCGAACAA	1.80195	ACAGACGCCGATATCTGGTGGATGAGCCA	ACAGACGCCGATATCTGGTGG	4588424	4588452	-			n
GTGCGAATAAACAGACGGGTCGGCAACTGCTCGGAGCGCAGGAAATAGTCTTCCAGGCAGGCCGCCA	-3.58982	ACAGACGGGTCGGCAACTGCTCGGAGCGC	ACAGACGGGTCGGCAACTGCT	4676938	4676966	+			n
CGCCGCGGCGACAGAGAGATCGCTGCCAAGGGTGGACACATCCCCCACCGCGCCGGTACTTTGCGCC	-1.14241	ACAGAGAGATCGCTGCCAAGGGTGGACAC	ACAGAGAGATCGCTGCCAAGG	4687248	4687276	-	9	a	y
GATGGTCTGAACAGAGGCATCAAAACCTTCGTTGGGGGCAACTGTACCGTCAGCCTGATGCTGATGT	-3.97513	ACAGAGGCATCAAAACCTTCGTTGGGGGC	ACAGAGGCATCAAAACCTTCG	4636724	4636752	+			n
GCGTTTCCGCACAGATCCCAGCGCGGACAATAAGAAATGGCGCAGGATCCAGCGCGCCATTTATAAC	4.44354	ACAGATCCCAGCGCGGACAATAAGAAATG	ACAGATCCCAGCGCGGACAAT	4536990	4537018	+	5	a	y
TTACAGAATTACAGATGCAGAATTATTCCATCCGGAGGCTTTAATAAATGATTTCAAAAATTGAGTT	-4.23326	ACAGATGCAGAATTATTCCATCCGGAGGC	ACAGATGCAGAATTATTCCAT	4595740	4595768	+			n
CCGATGCCGAACAGATTAACGCGCTTTTTGCCCGGGAGGTGAAATGATGAGTAATTCAATAAGCCGT	-4.79709	ACAGATTAACGCGCTTTTTGCCCGGGAGG	ACAGATTAACGCGCTTTTTGC	4715334	4715362	+			n
TGTGATTGGTACAGATTATCTTTACCTTATAGTGGGCGGGATAATCCGTCAATCCGCCTTGCTTACC	3.96463	ACAGATTATCTTTACCTTATAGTGGGCGG	ACAGATTATCTTTACCTTATA	4554162	4554190	+			n
TATTCCGGCTACAGCAACGAACAGATTGCCGGCGAGCTGGCTGTCGCGGCCACCACCATCAAAACCC	3.94273	ACAGCAACGAACAGATTGCCGGCGAGCTG	ACAGCAACGAACAGATTGCCG	4651261	4651289	-			n
ACGGTCAGCGACAGCACAATCAGCATCAGCGCGGAAAAACGTCCCGGCATCCGCCGCACGATGAGCG	-3.61165	ACAGCACAATCAGCATCAGCGCGGAAAAA	ACAGCACAATCAGCATCAGCG	4511389	4511417	-			n
CTGTCGGAGTACAGCACCTGGGTCGGGCAACATGAAGGGCTGTACAAAGCGTACCGCGACCTGCGCG	-3.40287	ACAGCACCTGGGTCGGGCAACATGAAGGG	ACAGCACCTGGGTCGGGCAAC	4548801	4548829	+			n
GGACGACATAACAGCACGATCAGGCAGGCAAAAGAGAGCATCGTAATCTGGATTGCCGCCGACATAG	1.16908	ACAGCACGATCAGGCAGGCAAAAGAGAGC	ACAGCACGATCAGGCAGGCAA	4544380	4544408	-	9	a	y
AATCTTCCCGACAGCAGAAATGCGCTTTTTTATGAGGCAACGTATCGCTTTCGTGACCGATAGCTGC	7.35983	ACAGCAGAAATGCGCTTTTTTATGAGGCA	ACAGCAGAAATGCGCTTTTTT	4533911	4533939	+			n
GCGTTCGCCGACAGCAGCGCCGGTGCAGGGCGTGGAGAGGGTACAGGCGGACCCTGAACGGGAAACG	-3.67341	ACAGCAGCGCCGGTGCAGGGCGTGGAGAG	ACAGCAGCGCCGGTGCAGGGC	4536561	4536589	+			n
ACGCCATTAAACAGCAGCGCCTGGATCATCGGCGGGACGGCGGAAATCACCGAACCAATGTTGGGCA	2.04436	ACAGCAGCGCCTGGATCATCGGCGGGACG	ACAGCAGCGCCTGGATCATCG	4590297	4590325	+	15	a	y
CGCAGCAGCGACAGCAGCTTTTCACGGCTGGAAGGGCTGAGGATCGCCAGGCTGATGCCGCTCAGGT	1.69282	ACAGCAGCTTTTCACGGCTGGAAGGGCTG	ACAGCAGCTTTTCACGGCTGG	4526481	4526509	+			n
TGGGTCATCGACAGCAGGGTGGTGATATCTTCCGGAACGTAGCGGCTGAACTTCTGACCCTGCACGC	4.61324	ACAGCAGGGTGGTGATATCTTCCGGAACG	ACAGCAGGGTGGTGATATCTT	4508498	4508526	+			n
GAAGTGTACGACAGCCAATATGTCTCCGATCCTGAAAATACGCTGAAAGAGCATATTGACCGCCTCT	-3.08786	ACAGCCAATATGTCTCCGATCCTGAAAAT	ACAGCCAATATGTCTCCGATC	4538370	4538398	-	19	a	y
AGCGGCGGCAACAGCCGCGCGGAATATTTTATTGAGGGCACCCAGCCCACGCAGCACGCGGTGCAGG	-3.21382	ACAGCCGCGCGGAATATTTTATTGAGGGC	ACAGCCGCGCGGAATATTTTA	4681945	4681973	-			n
TTATTTAACCACAGCGAACTCTCGCTGCTGGAGGAGTCATTAAAAGCGCTGCCGTGGGAAAGCCTGC	-1.27012	ACAGCGAACTCTCGCTGCTGGAGGAGTCA	ACAGCGAACTCTCGCTGCTGG	4652653	4652681	-			n
TGCTCCTGCAACAGCGCCAGGTTATAGCTCACCGAAGACTGGCTGCGGTGGGTTGCCTCCGCCGCCC	1.27515	ACAGCGCCAGGTTATAGCTCACCGAAGAC	ACAGCGCCAGGTTATAGCTCA	4573218	4573246	+	8	m	y
GGCGATGGAGACAGCGCCGCGCAGGGAGACATCGAGATCCGGGAACTCCTGCGCCGCCAGTTCGGAG	3.12744	ACAGCGCCGCGCAGGGAGACATCGAGATC	ACAGCGCCGCGCAGGGAGACA	4670216	4670244	+	27	a	y
GAGGGTTTGTACAGCGCGAAAACATTCAGCGAAGAAGAGATGCCAGGCTTTGGCGTCAGCGTCTGGA	-1.33608	ACAGCGCGAAAACATTCAGCGAAGAAGAG	ACAGCGCGAAAACATTCAGCG	4661692	4661720	-			n
GGGATAAAAAACAGCGCGCTACCGAGCGCTGGCGAAATCCCCAACAGTGAATGCAGCAGCTTGCCGC	-1.1504	ACAGCGCGCTACCGAGCGCTGGCGAAATC	ACAGCGCGCTACCGAGCGCTG	4611413	4611441	-			n
GCGTCGGGCAACAGCGCGGGTTTACCGGCGGGCGAGGAGCCGTTTATCGTGCCGTTGGCGATCCCGC	1.73221	ACAGCGCGGGTTTACCGGCGGGCGAGGAG	ACAGCGCGGGTTTACCGGCGG	4635851	4635879	-			n
GTGCTGAACCACAGCGCTGAGCTGGATCTGGACGGACCTCTCTTCTCTCTGCGCGGAATCGACAACC	-3.12708	ACAGCGCTGAGCTGGATCTGGACGGACCT	ACAGCGCTGAGCTGGATCTGG	4640801	4640829	+	16	a	y
ATACCGACATACAGCGGAACGATGCTGGCGGCGGAGAACAGCGCCATTTGCTCGCGACGCCAGTCAT	-0.243601	ACAGCGGAACGATGCTGGCGGCGGAGAAC	ACAGCGGAACGATGCTGGCGG	4537490	4537518	+			n
TGCGCCCCGTACAGCGGGCATATGAGCAGGGACGGAGCCGGGTGAACCCGGCGGCGCGTGGTTGTTG	-1.25296	ACAGCGGGCATATGAGCAGGGACGGAGCC	ACAGCGGGCATATGAGCAGGG	4536495	4536523	+			n
CGTCTTCGCGACAGCGGTAAAGAAGCTGAGGCGGAAGCGCTGCTGCGCCAGCAGCCCGCCTCCACGC	0.938066	ACAGCGGTAAAGAAGCTGAGGCGGAAGCG	ACAGCGGTAAAGAAGCTGAGG	4518864	4518892	+			n
ATTAACGTTGACAGCGTCATCCTGCCTGACGGCGAGCAGTATAAGAGCCTGGCGGTGCTGGATACGG	0.456645	ACAGCGTCATCCTGCCTGACGGCGAGCAG	ACAGCGTCATCCTGCCTGACG	4688912	4688940	+			n
TTGTCGTCATACAGCTCGAAGAAGCGCACGTCCGGATGCCAGGTATCAACGTCGTTGCGCTCTTTGG	5.6234	ACAGCTCGAAGAAGCGCACGTCCGGATGC	ACAGCTCGAAGAAGCGCACGT	4549675	4549703	-			n
TCATATTTATACAGCTGACCGTTTTGCGCGCCGGGGATAAACAGCTCCCAGATGCCGCTCTCCTGGC	-1.61782	ACAGCTGACCGTTTTGCGCGCCGGGGATA	ACAGCTGACCGTTTTGCGCGC	4638355	4638383	-			n
TAAAAGAGCAACAGCTGATGGGTTTTCAGCAGCGAACTGGCGACGCACAGGGCGATACCGGCTACCG	-1.10596	ACAGCTGATGGGTTTTCAGCAGCGAACTG	ACAGCTGATGGGTTTTCAGCA	4585769	4585797	+			n
AAACTGAGCTACAGCTGCAATGGCGGGACGCCGGAGCTGCAACATGCGCTAATCGATTACCTGCGGG	-2.01683	ACAGCTGCAATGGCGGGACGCCGGAGCTG	ACAGCTGCAATGGCGGGACGC	4609014	4609042	-			n
CCAGAGGTAAACAGCTGCGGGTTAAAGCCCTCAGGAGAACCTTCTGAGCAATACACCAGGGTTTTAG	-2.70844	ACAGCTGCGGGTTAAAGCCCTCAGGAGAA	ACAGCTGCGGGTTAAAGCCCT	4498588	4498616	-			n
CAAGCGTTAAACAGCTTGAGCAATCCGGCGTGCGGGTGGGCGATACGCTGAATATTCGCGGCAAGGG	5.17629	ACAGCTTGAGCAATCCGGCGTGCGGGTGG	ACAGCTTGAGCAATCCGGCGT	4679527	4679555	-			n
TCCAGTTTGAACAGGAAAGCGTTGAGATCGATCGGGATAAACTGCGTGGTGCGGATACTTGCCAGCC	2.00715	ACAGGAAAGCGTTGAGATCGATCGGGATA	ACAGGAAAGCGTTGAGATCGA	4537691	4537719	+	17,21	a,a	y
CTGATGGCCAACAGGATGCGCATCACCGTGCTTGAGCGCGACATCAGCGCGGTTAACCTGATGCGTA	-3.7535	ACAGGATGCGCATCACCGTGCTTGAGCGC	ACAGGATGCGCATCACCGTGC	4723673	4723701	+			n
CCGCCGTCAGACAGGCCACGGTCGCGGAACCCTGAATGATACGCACCGCCGCCGCGAGCACGAAGCA	2.32546	ACAGGCCACGGTCGCGGAACCCTGAATGA	ACAGGCCACGGTCGCGGAACC	4635027	4635055	-			n
TGAAGCGCAAACAGGCGGAAGGAGAGCAGGCATGAGTCAGCCATTATTATCGGTTAACGGCCTGATG	2.0785	ACAGGCGGAAGGAGAGCAGGCATGAGTCA	ACAGGCGGAAGGAGAGCAGGC	4617865	4617893	+			n
CAGACAGCAAACAGTAACCGTACCGCTTGTGCCGGAGGGCGGCTACGCCTTATCCGGCCTGCGGGCG	-3.68621	ACAGTAACCGTACCGCTTGTGCCGGAGGG	ACAGTAACCGTACCGCTTGTG	4551797	4551825	-			n
AGTAATCAAGACAGTACCAGTTTAGCGTATGCTGGACCGCATGATACTCCTGGCGGATAAATTCCTG	-0.0574519	ACAGTACCAGTTTAGCGTATGCTGGACCG	ACAGTACCAGTTTAGCGTATG	4678299	4678327	+			n
ATGCGCACGCACAGTCCATCAACCGGGATCGCGGAAGCGGTGTTGAGAATCTTGTTGGTTTCCGCCT	-3.64866	ACAGTCCATCAACCGGGATCGCGGAAGCG	ACAGTCCATCAACCGGGATCG	4637118	4637146	-	18	a	y
GCTGTTGCAGACAGTCGGTCAGCTCCGCTTTGCGGGCAGGGTCGTACAGTTCGCTGTCGCCCAGTTT	-1.24071	ACAGTCGGTCAGCTCCGCTTTGCGGGCAG	ACAGTCGGTCAGCTCCGCTTT	4719915	4719943	+			n
CGGAATGATTACAGTGACCGCTACGTGAAGATTGAGAAATTTCTCTGGCAAGCGCCGTAACGGCATC	-0.651251	ACAGTGACCGCTACGTGAAGATTGAGAAA	ACAGTGACCGCTACGTGAAGA	4535555	4535583	-			n
GCAATCATTGACAGTGCCGGTATCGCTACGGTAGAAAAACATATTTCTCGATTTGAACATGATCCTG	-3.58269	ACAGTGCCGGTATCGCTACGGTAGAAAAA	ACAGTGCCGGTATCGCTACGG	4595477	4595505	+			n
GACGCCTATTACAGTTACGTGCTGACACTCTTCGGGCAGGGCTGGGATCAGCATCGTTACCGCTTCG	-0.842565	ACAGTTACGTGCTGACACTCTTCGGGCAG	ACAGTTACGTGCTGACACTCT	4516786	4516814	+			n
GTCAGGTCATACAGTTCCGCCAGCGAATCGCCGGAAAACTTAAGCTGTAAATCGACGCCGCCCATTT	-2.88777	ACAGTTCCGCCAGCGAATCGCCGGAAAAC	ACAGTTCCGCCAGCGAATCGC	4528843	4528871	-			n
CATGTGGTTTACAGTTTATTGCCGGTTATTTCAGAGGTGGCGCGCGATTCGGGAATACGGCCAGAGC	2.32356	ACAGTTTATTGCCGGTTATTTCAGAGGTG	ACAGTTTATTGCCGGTTATTT	4543896	4543924	+			n
CTCGGCACGGACAGTTTCAGCCAGCAGATGCTGGAGTCATGGCAGGGCGAAAACGTTGATACCTCGC	4.77985	ACAGTTTCAGCCAGCAGATGCTGGAGTCA	ACAGTTTCAGCCAGCAGATGC	4526734	4526762	-			n
AAATCGCGGGACATAAAGTATAGTCCCTTCTCTGAATTTGGCATAGAAAATAGCTGGATTTTTTCCG	6.06415	ACATAAAGTATAGTCCCTTCTCTGAATTT	ACATAAAGTATAGTCCCTTCT	4509278	4509306	+			n
TCCGTCCAAAACATACTTCCTCCCGCTTATCCGGAGTGAATGTTGGTTAAAGTAATGGAACAGCGTT	5.50801	ACATACTTCCTCCCGCTTATCCGGAGTGA	ACATACTTCCTCCCGCTTATC	4543543	4543571	-			n
GCGGTTAAGCACATAGCGCGAGAAGATACCGATGGGAATGACGATAGTCATCACCAGCAGCGACGCC	1.31548	ACATAGCGCGAGAAGATACCGATGGGAAT	ACATAGCGCGAGAAGATACCG	4597305	4597333	-			n
CTTTCTTTCCACATAGCGGAACTGCACTATCGTGAGGAGGATGACAAGGAATATCAGCACCACCGAC	-0.261512	ACATAGCGGAACTGCACTATCGTGAGGAG	ACATAGCGGAACTGCACTATC	4622585	4622613	-	11	a	y
TCCACTTTCCACATATAGCGACGTGTGGTTAACGGGTGTTGACGCGCATCGGCAAGCGCGCGATTGT	5.65143	ACATATAGCGACGTGTGGTTAACGGGTGT	ACATATAGCGACGTGTGGTTA	4542559	4542587	-			n
TTCTGGTCGTACATATCCAGCTCCGGCGTGACCGAGGCCAGATCGAGGTTAGCTTTCCAGTACGCCT	-0.0899816	ACATATCCAGCTCCGGCGTGACCGAGGCC	ACATATCCAGCTCCGGCGTGA	4642865	4642893	-			n
ATGGCGTATGACATCAGCAGCTATGCGACGCTGGGACTGCTTGCCGAACTGCTGGACATCAGCAATC	-4.40616	ACATCAGCAGCTATGCGACGCTGGGACTG	ACATCAGCAGCTATGCGACGC	4715956	4715984	+			n
AAGCGGGTGAACATCAGGCGGTGATGATGGGCTGGACCGGCGACAACGGGGATCCGGATAACTTCTT	-2.86188	ACATCAGGCGGTGATGATGGGCTGGACCG	ACATCAGGCGGTGATGATGGG	4499752	4499780	+	14	a	y
GGTAGTGACGACATCATCCACAATAGCCATATGGAGTCCCCGGACGGGCAATTCAAGGCGAAAAGCG	6.46575	ACATCATCCACAATAGCCATATGGAGTCC	ACATCATCCACAATAGCCATA	4663465	4663493	+			n
ACCGACCTGTACATCCAGCGCTTCGTTATGGCGGAACCACGGATAGCTACCGCGGCCCCAGTCATCC	-0.97887	ACATCCAGCGCTTCGTTATGGCGGAACCA	ACATCCAGCGCTTCGTTATGG	4656917	4656945	-			n
GTGTTCCATAACATCCTCTTAATACATTAATTAGGGCGATTCGATGCGATCGAGAAACAGCGTCGCG	-2.36128	ACATCCTCTTAATACATTAATTAGGGCGA	ACATCCTCTTAATACATTAAT	4714215	4714243	-			n
TTCCTTGATAACATCCTGACCCGCGGCGGTTCCGAAGAGCCGATGGTGCTGTTCAAACGCTTCCGTG	-3.27347	ACATCCTGACCCGCGGCGGTTCCGAAGAG	ACATCCTGACCCGCGGCGGTT	4550448	4550476	+			n
CTCTCCTGGAACATCGACGGCCTGATTCTCACCGAACGCACCCATACTCCGCGCACCCTGAAAATGA	-2.71629	ACATCGACGGCCTGATTCTCACCGAACGC	ACATCGACGGCCTGATTCTCA	4632659	4632687	+			n
CGTCCGCGGAACATCGCCAGCGCGCGGTGCGACGGGACGCTGGCGATTGGTTCGTGATGATCGAAAT	-4.56039	ACATCGCCAGCGCGCGGTGCGACGGGACG	ACATCGCCAGCGCGCGGTGCG	4670868	4670896	+			n
TCGCTGTCGAACATCGCTGGCGCTGCCGCGAAAGGGATGCTGGTCACCATGCCGAAACGCTATGACC	5.13927	ACATCGCTGGCGCTGCCGCGAAAGGGATG	ACATCGCTGGCGCTGCCGCGA	4615290	4615318	+			n
GAGAAGTATCACATCGCTGGCGGCACCCCGCGCGAAGGGGGCGGCGGGGAGTATCCGTTGCAGGATG	-3.12224	ACATCGCTGGCGGCACCCCGCGCGAAGGG	ACATCGCTGGCGGCACCCCGC	4537194	4537222	-			n
TTCAAACAGAACATCGTCGACGGGCGACAGAAAGAGTCGCCTGACTACTGGCTGGAGTACGGCAACC	5.56439	ACATCGTCGACGGGCGACAGAAAGAGTCG	ACATCGTCGACGGGCGACAGA	4645219	4645247	+			n
CTCGCTGACCACATCGTTCCAGTTTAAAACGCCGAACAGCAGCAGACAGGCGAGGAAGGCAAGTCCG	-3.57683	ACATCGTTCCAGTTTAAAACGCCGAACAG	ACATCGTTCCAGTTTAAAACG	4562991	4563019	+			n
ATCATCGAGAACATCTTTGCCTGGCCAGGCGTCGGACGCTACGCCGTGTCGGCGATTTTTAACCGCG	-4.4904	ACATCTTTGCCTGGCCAGGCGTCGGACGC	ACATCTTTGCCTGGCCAGGCG	4569991	4570019	-	11,16,23	m,m,21839	y
TCCAGCAGCGACATGACGCGCGCGCCGGACTTCGGAATAAACGGCTCAGGGACTTTGAAGATCTCGC	-0.530034	ACATGACGCGCGCGCCGGACTTCGGAATA	ACATGACGCGCGCGCCGGACT	4694131	4694159	-			n
CGGATCGTTCACATGAGAGAAGATGACGCTACCGGAACCGACGGCAATTACCATCAGCTCCGGGCTT	6.46788	ACATGAGAGAAGATGACGCTACCGGAACC	ACATGAGAGAAGATGACGCTA	4661168	4661196	+			n
CGCAGTGGCAACATGCGCCCGAACCAGGCCGCAGGGATATCCTTGCGGCCTTTTTCGTTTACTGCGG	0.237609	ACATGCGCCCGAACCAGGCCGCAGGGATA	ACATGCGCCCGAACCAGGCCG	4506080	4506108	+	15	m	y
CGGAGCTGCAACATGCGCTAATCGATTACCTGCGGGTGGCGCGCGGCGTGCGCTGTCAGGCAGATCA	6.25455	ACATGCGCTAATCGATTACCTGCGGGTGG	ACATGCGCTAATCGATTACCT	4608983	4609011	-			n
GTGGATGACGACATGCGTCTGCGTGCGCTGCTGGAGCGTTATCTGACCGAGCAGGGCTTCCAGGTTC	-1.921	ACATGCGTCTGCGTGCGCTGCTGGAGCGT	ACATGCGTCTGCGTGCGCTGC	4672370	4672398	+			n
TATGCCGACAACATGCTGAAAGCTGGTACGCCGGAAAAAGTGGATCTGAACCCCATCGGCACCGGTC	-1.36648	ACATGCTGAAAGCTGGTACGCCGGAAAAA	ACATGCTGAAAGCTGGTACGC	4499055	4499083	+			n
ACCCGCATCGACATGCTGTAACGCCTGCCAGTTGAGAGCGCCCGCTACGCCCCAGCCGTTGCTGGTG	-0.91831	ACATGCTGTAACGCCTGCCAGTTGAGAGC	ACATGCTGTAACGCCTGCCAG	4624756	4624784	-			n
CGAAAGCCGCACATGCTGTCTTTCAACCGGAACGAAAGGGTTTCAACCCACACCCAGACGTGCGTCA	-2.82618	ACATGCTGTCTTTCAACCGGAACGAAAGG	ACATGCTGTCTTTCAACCGGA	4583286	4583314	+			n
GGAATGATCGACATGGAAGAGGCCGCGCTGAAAGAGGCGATGGCGATGATCCCGATGAAGCGCATGG	4.4742	ACATGGAAGAGGCCGCGCTGAAAGAGGCG	ACATGGAAGAGGCCGCGCTGA	4575885	4575913	-			n
TTTGTGAAGAACATGTTCATCCGTCCAAGCGATGAGGAGCTGGAAGGCTTTGAACCTGACTTTATCG	-1.06814	ACATGTTCATCCGTCCAAGCGATGAGGAG	ACATGTTCATCCGTCCAAGCG	4675673	4675701	-	1,22	a,a	y
GCGCAAGTTCACATTAAAAAAGTTGAAAATGCTGAGCGGTTTGTTGCCGGATGGCGGCTGCGCCTTA	-1.58237	ACATTAAAAAAGTTGAAAATGCTGAGCGG	ACATTAAAAAAGTTGAAAATG	4516892	4516920	+			n
TGGGAACAGTACATTAACGATGAAAATAACGTCGAGCTGATCCATACCGATACCCTGCCGCTGGTCA	-2.52427	ACATTAACGATGAAAATAACGTCGAGCTG	ACATTAACGATGAAAATAACG	4680299	4680327	-			n
AGCGAAGGCTACATTACCCAGGCGCAGTACGATGAGGCGCGTAATGCGCCAATCGACGCGAACTACC	1.41727	ACATTACCCAGGCGCAGTACGATGAGGCG	ACATTACCCAGGCGCAGTACG	4683691	4683719	-	9	m	y
AGCGGGCACGACATTACCCGATTGAAGAATCGCGAAGTGCCGTTTCTGCGTCGGCAGATCGGCATGA	-1.78777	ACATTACCCGATTGAAGAATCGCGAAGTG	ACATTACCCGATTGAAGAATC	4605298	4605326	+			n
ATTCCCGACGACATTACCGAACCGCATTTGGGCGAAGGCAAAATGCCCTCCTTTGGCTTCAGCCTGG	-0.297672	ACATTACCGAACCGCATTTGGGCGAAGGC	ACATTACCGAACCGCATTTGG	4634604	4634632	+			n
GATGATAAAGACATTACCGACTGGCAAACCGCCGGAATCATGCGGGAAGCGGTGGCGATTGTTCCGG	-2.89098	ACATTACCGACTGGCAAACCGCCGGAATC	ACATTACCGACTGGCAAACCG	4618857	4618885	+			n
TCCCGGAAAAACATTCAAATTAGAAGAATCTCAGGGCCCGGAAAAAATCCAGCTATTTTCTATGCCA	-1.07539	ACATTCAAATTAGAAGAATCTCAGGGCCC	ACATTCAAATTAGAAGAATCT	4509334	4509362	-			n
AAGAATACACACATTCAATTGTTGCGAACCTTTGGGAGTACAAACAATGCAAGAGAACTATAAAATT	-1.39161	ACATTCAATTGTTGCGAACCTTTGGGAGT	ACATTCAATTGTTGCGAACCT	4672297	4672325	+			n
ACTTTAACCAACATTCACTCCGGATAAGCGGGAGGAAGTATGTTTTGGACGGAATTGTGTTTTATTC	-2.07418	ACATTCACTCCGGATAAGCGGGAGGAAGT	ACATTCACTCCGGATAAGCGG	4543539	4543567	+			n
GGCGCGCGTTACATTCTGATGGAACGTTTTGCCGAAGACGCGGCGCTGCTGGCGAAAGTGCGCGACT	-2.38845	ACATTCTGATGGAACGTTTTGCCGAAGAC	ACATTCTGATGGAACGTTTTG	4671028	4671056	-			n
GGTCTTTACTACATTGAAACCGACAGCAGCGGCGAGCGCACCTTTTACTACTGGCGCAATGAGGCGG	0.102262	ACATTGAAACCGACAGCAGCGGCGAGCGC	ACATTGAAACCGACAGCAGCG	4526638	4526666	-			n
AGTCTCTACAACATTGTAAAGTTGCGCACTGAAGAGTACGTGCAGGCTTCCCGCGAACTGTTTAATC	5.97279	ACATTGTAAAGTTGCGCACTGAAGAGTAC	ACATTGTAAAGTTGCGCACTG	4691513	4691541	+			n
GTTATCGGTAACATTGTCCAGCCGTACCCTCCTGGAAGCAATGTTCAAACGTGCCAGAAGTGAATAA	-2.39329	ACATTGTCCAGCCGTACCCTCCTGGAAGC	ACATTGTCCAGCCGTACCCTC	4633354	4633382	-	22	m	y
GACAGGATAAACATTGTTAAAGAGTGAATGATTGAAATAATCGATCACTGTCGCTTTAATGGTGGAT	0.639223	ACATTGTTAAAGAGTGAATGATTGAAATA	ACATTGTTAAAGAGTGAATGA	4542491	4542519	-			n
GATGACAATGACATTGTTACGACACACAGTTCTGGGTCTGGCAGTGGGGCTGGCTTTTGCAATGAAG	6.54203	ACATTGTTACGACACACAGTTCTGGGTCT	ACATTGTTACGACACACAGTT	4620337	4620365	+			n
GAAATGAGTGACATTGTTTACCTGACGATTGCAGGGGAACAACAGGGCGCTATTTCTGACAGTTGTG	-4.39229	ACATTGTTTACCTGACGATTGCAGGGGAA	ACATTGTTTACCTGACGATTG	4594652	4594680	+			n
TAACCTGATCACCAAAAAACCGGTGGTCAAGCCGGAAGATTTAAAAGGTATGAAGATTCGCGTGCAG	-4.39887	ACCAAAAAACCGGTGGTCAAGCCGGAAGA	ACCAAAAAACCGGTGGTCAAG	4596676	4596704	+			n
TCCGGCTGTAACCAAAGCGCTGAACGACTGTCGGGAAAATGTGGAACGCGTGGTAGTGCAGGGCGCG	-2.14469	ACCAAAGCGCTGAACGACTGTCGGGAAAA	ACCAAAGCGCTGAACGACTGT	4548593	4548621	+			n
TGTACAGTCAACCAAATCGTAATGTGAAATGCCGGGTGGCGGCTTCGCCTTACCCGGCCTACGCGGA	5.40818	ACCAAATCGTAATGTGAAATGCCGGGTGG	ACCAAATCGTAATGTGAAATG	4621639	4621667	+			n
CATTACTTTAACCAACATTCACTCCGGATAAGCGGGAGGAAGTATGTTTTGGACGGAATTGTGTTTT	-0.120474	ACCAACATTCACTCCGGATAAGCGGGAGG	ACCAACATTCACTCCGGATAA	4543535	4543563	+			n
TTTCTATCGTACCAACCATTATGGCCACCGGGAGAAGTATTATTATATACAGTTACGTGGTGCATTC	-0.753979	ACCAACCATTATGGCCACCGGGAGAAGTA	ACCAACCATTATGGCCACCGG	4628835	4628863	-			n
CAACGTATTCACCAACGAACCGGCGCTGCGTCTGGGACGTAAACTGATTAACGCCACCTTCGCCGAG	1.30675	ACCAACGAACCGGCGCTGCGTCTGGGACG	ACCAACGAACCGGCGCTGCGT	4704455	4704483	+			n
GCGGGAGCAGACCAACGACGGCGGCAGCAGCCAGGGCTTTGGTTATACCGCGCGGGCGCTGGTTGAA	-3.67479	ACCAACGACGGCGGCAGCAGCCAGGGCTT	ACCAACGACGGCGGCAGCAGC	4520387	4520415	+	22	m	y
CGAGCTGTCCACCAACGCAGGCTACCCCATCACGGAAACCCTGAGCGGCAGCGGCGATCTCGGACAG	-3.13787	ACCAACGCAGGCTACCCCATCACGGAAAC	ACCAACGCAGGCTACCCCATC	4553783	4553811	-			n
CAGCGGCAACACCAACGCCGTGCGCGGTCTGGCGAATCTCTATCGCCAGCAGTCGCCGGAAAAAGCC	4.24735	ACCAACGCCGTGCGCGGTCTGGCGAATCT	ACCAACGCCGTGCGCGGTCTG	4518365	4518393	+			n
TGCTCCAGAAACCAACGCGGATCTTTGCCATCGGAGGCATGAACGCCTAATAACAGCAGGATTTCCA	-5.32881	ACCAACGCGGATCTTTGCCATCGGAGGCA	ACCAACGCGGATCTTTGCCAT	4535790	4535818	-	11	a	y
TTGCCGACTGACCAACGGTTGCCATTGAGTCGAGGAAGCAGGCGGCAAGACGTCCCAGACCGCCGTT	-3.58693	ACCAACGGTTGCCATTGAGTCGAGGAAGC	ACCAACGGTTGCCATTGAGTC	4656777	4656805	-			n
TCTGGAAAACACCAATCCGGCAAACTATAACGTGGAGAAAATCGCCCAAACGCTGGCGGAAAACGGT	-2.51705	ACCAATCCGGCAAACTATAACGTGGAGAA	ACCAATCCGGCAAACTATAAC	4562061	4562089	-			n
ACCAGAGTTAACCACACCGGAGTACACGCGGAAGAAGGTCAGGTTACCCACGAACGGGTCGGTAGCG	-3.09438	ACCACACCGGAGTACACGCGGAAGAAGGT	ACCACACCGGAGTACACGCGG	4730661	4730689	-			n
GTTATGGACGACCACACCTGCGCGGTGGTGGTGGAGCCGGTTCAGGGTGAAGGCGGCGTGCTGGCGG	-3.4343	ACCACACCTGCGCGGTGGTGGTGGAGCCG	ACCACACCTGCGCGGTGGTGG	4704765	4704793	+			n
GGATTATTTAACCACAGCGAACTCTCGCTGCTGGAGGAGTCATTAAAAGCGCTGCCGTGGGAAAGCC	-2.72218	ACCACAGCGAACTCTCGCTGCTGGAGGAG	ACCACAGCGAACTCTCGCTGC	4652656	4652684	-			n
ACTCAACACCACCACATCCTCCTGCTGACCATTGAGGAAGCGCAGCAGGTTATCGATGATTTGACAG	-2.10599	ACCACATCCTCCTGCTGACCATTGAGGAA	ACCACATCCTCCTGCTGACCA	4655341	4655369	-			n
CGCAAACGACACCACATCTTTGTATTCAGTACTGAGATAAGCAGAAGAAAGCGCTTCGGCGACGCCG	6.54464	ACCACATCTTTGTATTCAGTACTGAGATA	ACCACATCTTTGTATTCAGTA	4616508	4616536	-			n
TTCCGGCACCACCACCACCATGACTTTACGTCCGGACTTCTCCAGTTGCGTAAAGAACGCTTCCAGT	-3.69615	ACCACCACCATGACTTTACGTCCGGACTT	ACCACCACCATGACTTTACGT	4506492	4506520	+			n
GAGTAGCAGCACCACCAGCAGCGTAATCTGATGGAAGATATCCATATGGCTGTTGGTCGCCTGGGCG	-0.673234	ACCACCAGCAGCGTAATCTGATGGAAGAT	ACCACCAGCAGCGTAATCTGA	4523917	4523945	-			n
GGCGAGGATCACCACCAGCGACGCCAGCTTAAGGAGAATGTGCATGCCCGTTTTGTCGGGCTGAGGG	3.0721	ACCACCAGCGACGCCAGCTTAAGGAGAAT	ACCACCAGCGACGCCAGCTTA	4590995	4591023	+			n
GCCGCCGTCGACCACCATCGTACCCGCCACCGAGGAGGAGAGGACGTGCGTGGTGGAGACCGGCATC	-2.36449	ACCACCATCGTACCCGCCACCGAGGAGGA	ACCACCATCGTACCCGCCACC	4555013	4555041	+			n
CTTACTGGCGACCACCATCTGCGCCTGTTGCAGGGGCGCGGCATCGTTATCCGCTTTTTCCCGCCGC	-3.69725	ACCACCATCTGCGCCTGTTGCAGGGGCGC	ACCACCATCTGCGCCTGTTGC	4602359	4602387	-			n
CCCTCTTCCCACCACCGATCCGCCACCAGCGCAGGAATTTGCTGACGCAGATGAATCAGGGCAGCGG	-2.04295	ACCACCGATCCGCCACCAGCGCAGGAATT	ACCACCGATCCGCCACCAGCG	4641684	4641712	-	8	a	y
GAAACCCCGGACCACCGCCAGCAAATGGTCGCAGAGCGACAGCTACGCGCCATCGAGATGACGATGA	-5.98508	ACCACCGCCAGCAAATGGTCGCAGAGCGA	ACCACCGCCAGCAAATGGTCG	4536077	4536105	+			n
ACGCCGCACGACCACCGGCAGGCCGGTATGCCAGAGAGTGTCCACCCAGACGTCGCTGATGCCTTCC	-4.34184	ACCACCGGCAGGCCGGTATGCCAGAGAGT	ACCACCGGCAGGCCGGTATGC	4717342	4717370	-			n
GTCTAAACTCACCACCTGGTACAACCCGGCCAAGGAACTGAAGTTTAACTTTGATGTTTTAAAAATC	-1.12342	ACCACCTGGTACAACCCGGCCAAGGAACT	ACCACCTGGTACAACCCGGCC	4655198	4655226	-	2,6	m,m	y
GGTAATAGCCACCACGACTATCATCGTTATTATGGGTTTAATCCTTAACAAATCTTTAAATATCACT	5.86705	ACCACGACTATCATCGTTATTATGGGTTT	ACCACGACTATCATCGTTATT	4654793	4654821	-			n
GTCTTCCGCCACCACGATGTTCATTTTGCTGGAGAAATAAGAGGGCGCCATGCTGAGCTTTTTCAGA	-2.67149	ACCACGATGTTCATTTTGCTGGAGAAATA	ACCACGATGTTCATTTTGCTG	4681381	4681409	-			n
ATCCTCCCGCACCACGCAACGACTCGCCACGCCGGATGGCCGCCAGGCGTTGCAGGAGGCGCGCCTG	4.20269	ACCACGCAACGACTCGCCACGCCGGATGG	ACCACGCAACGACTCGCCACG	4517417	4517445	+			n
TGAGCGTGATACCACGCCGAAGCTGGCGAAAGAGAAGAATCTGGTGATGTACCGCGGCTACTCCTGC	-1.64916	ACCACGCCGAAGCTGGCGAAAGAGAAGAA	ACCACGCCGAAGCTGGCGAAA	4496568	4496596	+			n
TGGATTACTTACCACGGGCTTCGATTACGGCCTGAGCAACGTTGCTCGGTGCATCATCATACTTCAG	-3.56116	ACCACGGGCTTCGATTACGGCCTGAGCAA	ACCACGGGCTTCGATTACGGC	4731742	4731770	-			n
CACGGCCATGACCACGGTCACCAGCACGGCGGCGAAGGCTGCTGCGGTGGCGGCGGTAAAGGTAATG	-3.64048	ACCACGGTCACCAGCACGGCGGCGAAGGC	ACCACGGTCACCAGCACGGCG	4725045	4725073	+			n
ACTGCCGCGCACCACGTAGTCCACCAGCGCGGCGAAAAAGAGCGACGCCAGCAGGCCGCTGAAAGTC	-2.05795	ACCACGTAGTCCACCAGCGCGGCGAAAAA	ACCACGTAGTCCACCAGCGCG	4622024	4622052	-			n
TTCCGCGGCGACCACTTCACCCAGCACCGCGTTGAGATCCGCCAGCTCCATCGGCATCTCCTGACCG	2.50456	ACCACTTCACCCAGCACCGCGTTGAGATC	ACCACTTCACCCAGCACCGCG	4673946	4673974	-	27	a	y
GTTTGTTTCAACCAGAAACACAATGAGGCAAACGGAGAGGAAAATCGGGACGGAACCGACAATAACC	0.778512	ACCAGAAACACAATGAGGCAAACGGAGAG	ACCAGAAACACAATGAGGCAA	4641365	4641393	+			n
AGCAAGAGCGACCAGAACGGAAGAGACAAGATTGAGTTTCATGTTTGCTGACCTGTTGATTACGGGT	6.08072	ACCAGAACGGAAGAGACAAGATTGAGTTT	ACCAGAACGGAAGAGACAAGA	4557934	4557962	-			n
GGAACTCACCACCAGAAGCGGCCCTTGCCAGCCGAGCGTTTTGTCGCTCAGCACGCCGTCAAATAAC	-4.61951	ACCAGAAGCGGCCCTTGCCAGCCGAGCGT	ACCAGAAGCGGCCCTTGCCAG	4585112	4585140	+			n
GCCATACCAGACCAGAATGCAGTAGTCGCTGCGGAAGTGATGGTAATACCACGTTCCTGCTCCTGCT	-0.503681	ACCAGAATGCAGTAGTCGCTGCGGAAGTG	ACCAGAATGCAGTAGTCGCTG	4729850	4729878	-			n
CAGCGCCAGCACCAGACGGGCTTTTTCGCCGCCGGAGAAGCGTCGTGTCTCCTCTGTCACCTTATCG	-5.03625	ACCAGACGGGCTTTTTCGCCGCCGGAGAA	ACCAGACGGGCTTTTTCGCCG	4720402	4720430	+			n
TTATCGTGATACCAGACGTAAGCAGATAATCCTGAATAACAAATAACAATGCCTGCGATAGCGATCG	4.76279	ACCAGACGTAAGCAGATAATCCTGAATAA	ACCAGACGTAAGCAGATAATC	4539229	4539257	-			n
AAAGGTAAAAACCAGATTCAGTTCTTCGAACCTGAACAAATGGAAGCGGCGCAGAAACGGCTGACCG	-3.38838	ACCAGATTCAGTTCTTCGAACCTGAACAA	ACCAGATTCAGTTCTTCGAAC	4521955	4521983	+			n
CACCGTGCCCACCAGCACGTACAGCAGATTGCGGAAGCGGAGCGGCTGATGGTCCGGCGCGGAACCG	-7.32052	ACCAGCACGTACAGCAGATTGCGGAAGCG	ACCAGCACGTACAGCAGATTG	4552636	4552664	+			n
AACCTTTTTTACCAGCAGCATCATAAGCTGATTGAGAAGTATCACATCGCTGGCGGCACCCCGCGCG	-2.42452	ACCAGCAGCATCATAAGCTGATTGAGAAG	ACCAGCAGCATCATAAGCTGA	4537227	4537255	-			n
GCTCAGCACTACCAGCAGTAGCGCCACCAGGTAGAGGAAAATCACCCGATCGGACGGATCATATTTG	-3.14992	ACCAGCAGTAGCGCCACCAGGTAGAGGAA	ACCAGCAGTAGCGCCACCAGG	4617398	4617426	-	14,18	m,m	y
GCTGTTCGCCACCAGCCAGCGCAACGACGCGCCGAAAACCACGCCGTCGCCGTTCGATGAAGCGCGC	-3.51878	ACCAGCCAGCGCAACGACGCGCCGAAAAC	ACCAGCCAGCGCAACGACGCG	4575107	4575135	-			n
GCTTACACATACCAGCCCATCTATCAGACCAACGGACGCCTGCTGGCCGTTGAGCTGCTGACGGTAG	-3.91722	ACCAGCCCATCTATCAGACCAACGGACGC	ACCAGCCCATCTATCAGACCA	4527259	4527287	+			n
TTCGCCAATCACCAGCCCGTCGCGCGCTTCATCGAACGGCGACGGCGTGGTTTTCGGCGCGTCGTTG	-4.10516	ACCAGCCCGTCGCGCGCTTCATCGAACGG	ACCAGCCCGTCGCGCGCTTCA	4575068	4575096	+			n
GATTTTCGCGACCAGCCGACCGTCTGTTTCAAAGGGCGGCGTATCCGGCAACAGCACGCCGGTCAGG	-3.55332	ACCAGCCGACCGTCTGTTTCAAAGGGCGG	ACCAGCCGACCGTCTGTTTCA	4528904	4528932	-			n
AAAATGCTCGACCAGCCGCAGGTCATGGGTAATGAACAGGCAGGCGGTGCCAAACTGCTGTTGCAGT	4.34112	ACCAGCCGCAGGTCATGGGTAATGAACAG	ACCAGCCGCAGGTCATGGGTA	4567601	4567629	+			n
CAGAGCGACCACCAGCGACGGGCTGGCGATTTGGGATGAGCAAGCCATTTCGATCCATGCTGACAGC	-2.27552	ACCAGCGACGGGCTGGCGATTTGGGATGA	ACCAGCGACGGGCTGGCGATT	4632116	4632144	+			n
CATTCATTTCACCAGCGATCTGCATGAAGTGCTGGACGACCCGCAGGTGAAACTGGTGATCGTCTGT	-4.90611	ACCAGCGATCTGCATGAAGTGCTGGACGA	ACCAGCGATCTGCATGAAGTG	4630514	4630542	+	8	a	y
GGTGACAATAACCAGCGCCCCGGTCAGGGCGTAGGAAAGAAAGCTGATCCATGTGAGCTTGATGCGA	-4.70219	ACCAGCGCCCCGGTCAGGGCGTAGGAAAG	ACCAGCGCCCCGGTCAGGGCG	4701730	4701758	+			n
ACGGCCAGCAACCAGCGCCGGTTAGTCATGCAGGGATTCCAGCGTAAGGGTCACCAGCAGTTCGTTC	3.88481	ACCAGCGCCGGTTAGTCATGCAGGGATTC	ACCAGCGCCGGTTAGTCATGC	4686277	4686305	-			n
GATGCGGTTAACCAGCGCGTCAGCGACGCGGCGGAATCACGCCGTATCTTCTGTAACGTGGTCGATG	3.82711	ACCAGCGCGTCAGCGACGCGGCGGAATCA	ACCAGCGCGTCAGCGACGCGG	4696180	4696208	-			n
GGAATGCGCCACCAGCGCTGTAGCGACCAGCCTGAAGCGCCGCGCACGACGGCAACCGCCAGCGCTT	-2.46317	ACCAGCGCTGTAGCGACCAGCCTGAAGCG	ACCAGCGCTGTAGCGACCAGC	4684614	4684642	-			n
TGCGCCCATTACCAGCGGACGCACGGAGGGATCGAGCAGATTGCCCAGGGTGAAAATAAGAATGATG	-3.18413	ACCAGCGGACGCACGGAGGGATCGAGCAG	ACCAGCGGACGCACGGAGGGA	4697107	4697135	+	21	a	y
AAACCAGGTGACCAGCGGATTGAGTACGATGGCGAAAAAGAGCGCCAGCAGCAGCTGCACAATAATA	1.57368	ACCAGCGGATTGAGTACGATGGCGAAAAA	ACCAGCGGATTGAGTACGATG	4590908	4590936	+			n
GCTTAACGTCACCAGCGGGCTGTCGACGCCTTCGAGCCGACGGCTGGCCTGGAAGTTGGCATTTCGC	-0.849654	ACCAGCGGGCTGTCGACGCCTTCGAGCCG	ACCAGCGGGCTGTCGACGCCT	4702847	4702875	-			n
GATGCCGCTGACCAGCGGTGAGTTCGCCGTGCTGAAAGCGCTGGTCAGCCATCCGCGCGAACCGCTC	-3.24324	ACCAGCGGTGAGTTCGCCGTGCTGAAAGC	ACCAGCGGTGAGTTCGCCGTG	4672816	4672844	+			n
CGTCCCGCTGACCAGCGTCTGTAAAATCTGGATGGAAACCACCAAGGGCGGCAGCAAACTGGCGATA	-3.4792	ACCAGCGTCTGTAAAATCTGGATGGAAAC	ACCAGCGTCTGTAAAATCTGG	4590080	4590108	-			n
AAGTCTCATTACCAGCTCCGGAATTTTGCAGGTGGGTTGTAAAGACCGCCGGACCATTCCACCAGAT	6.49541	ACCAGCTCCGGAATTTTGCAGGTGGGTTG	ACCAGCTCCGGAATTTTGCAG	4713348	4713376	-			n
ACCGTCGGCGACCAGCTGCTGTGGGGCGCGGCGGAACCGCTACGCCGGATGCTGCGCCAGCTGGCGT	-0.729161	ACCAGCTGCTGTGGGGCGCGGCGGAACCG	ACCAGCTGCTGTGGGGCGCGG	4637399	4637427	+			n
AGGCGAAATGACCAGCTGGAAGGTTGCGCATTGGGATCTTTGTTTTCGTCTTCTGCGAGGTCGAAGG	-1.82696	ACCAGCTGGAAGGTTGCGCATTGGGATCT	ACCAGCTGGAAGGTTGCGCAT	4528453	4528481	-	26	a	y
ATCGCTCAGCACCAGCTGGCGATAAGAACGGCGGGAAATCAGCCCGATGTCGTGCGTCGCCATCAGT	-2.86376	ACCAGCTGGCGATAAGAACGGCGGGAAAT	ACCAGCTGGCGATAAGAACGG	4605702	4605730	-			n
CAGCGGGCGAACCAGCTGGGCGAACACCTGAAAGAAGTGCTGAATCAGGCGCGCGAACACTGCCCGG	0.832179	ACCAGCTGGGCGAACACCTGAAAGAAGTG	ACCAGCTGGGCGAACACCTGA	4610624	4610652	+			n
CGCCAGCTCTACCAGGACGTGTTCGACTGGGCGGGACAGCTGCGTGAAGTCGATATTTATCAGGGCG	-4.16016	ACCAGGACGTGTTCGACTGGGCGGGACAG	ACCAGGACGTGTTCGACTGGG	4703128	4703156	+	3	m	y
CAGGTTTGATACCAGGCCCGTCGTCTTCCACCTGGAACCAGGCGCGATGCGGCTCCGTGCCGCTGCT	-0.0894478	ACCAGGCCCGTCGTCTTCCACCTGGAACC	ACCAGGCCCGTCGTCTTCCAC	4674151	4674179	-	3,22	m,m	y
TTTAAACTCCACCAGGCGGTTATAGATAGGTACGGAACTGGCGTCATAGGTGGTGCCAGAGGTAAAC	-6.66356	ACCAGGCGGTTATAGATAGGTACGGAACT	ACCAGGCGGTTATAGATAGGT	4498643	4498671	-	3	m	y
CAGTGGCGCTACCAGGGCATCGTCGGCAAGGGAGGGCGGAGCATTGGTCTGCTACGTGACGGCGAAC	-1.21581	ACCAGGGCATCGTCGGCAAGGGAGGGCGG	ACCAGGGCATCGTCGGCAAGG	4686405	4686433	+	3	m	y
TTCGGCGCCGACCAGGTTACGTCGCTCTTTACCGGAGATGCGCTTCAGATCCTGATCGTTAAAAATC	0.497884	ACCAGGTTACGTCGCTCTTTACCGGAGAT	ACCAGGTTACGTCGCTCTTTA	4502434	4502462	-	3	m	y
CACTGCGCTCACCAGTCCGCACGCCGTCTGGCAGGGATTAACGCCAGCCACCTTTCCGATTATCTGG	1.72101	ACCAGTCCGCACGCCGTCTGGCAGGGATT	ACCAGTCCGCACGCCGTCTGG	4653103	4653131	-			n
CAGCTCGCGAACCATAATCGCCCGGCGGCGTTTGGGTTCGGTATGCTTCAGTACGGACATGAAAATG	5.42112	ACCATAATCGCCCGGCGGCGTTTGGGTTC	ACCATAATCGCCCGGCGGCGT	4636041	4636069	+			n
ACCGACAATAACCATAGCAATAATCATGGTAAAGAAGGGTTAGGCGGCACGCTGGAAGTGGTTGAGC	-2.97398	ACCATAGCAATAATCATGGTAAAGAAGGG	ACCATAGCAATAATCATGGTA	4641419	4641447	+			n
TGGTGTCAAAACCATAGTCCGGGCCGTACAGATGGATGGCTTCACGGATCTGCGCGGCATGCCACAT	4.03859	ACCATAGTCCGGGCCGTACAGATGGATGG	ACCATAGTCCGGGCCGTACAG	4547174	4547202	+			n
CTGACTGCCGACCATATCCTGATCGCCACCGGCGGACGTCCGAGCCATCCGGATATTCCGGGCGTGG	-3.26741	ACCATATCCTGATCGCCACCGGCGGACGT	ACCATATCCTGATCGCCACCG	4546961	4546989	-	12	a	y
TCCGGCAAACACCATCAACGCGCTGGAGCGCGCGAAGGCGATGCTGGCGAACAACGTGGAAAGCTAT	-3.49378	ACCATCAACGCGCTGGAGCGCGCGAAGGC	ACCATCAACGCGCTGGAGCGC	4555433	4555461	-			n
CATCGGCGAAACCATCAAGTCCTGGTCAATGCTGGAAACCATTATCTCGGTCTGCGGCCTGATAGGG	-3.77988	ACCATCAAGTCCTGGTCAATGCTGGAAAC	ACCATCAAGTCCTGGTCAATG	4661084	4661112	-	12	m	y
GGCCAGCCAGACCATCACCAGCGTCATGGCGATGAACGTGCATACCGGCCAGCGCAGCTCCTCAAGG	-4.05609	ACCATCACCAGCGTCATGGCGATGAACGT	ACCATCACCAGCGTCATGGCG	4601685	4601713	+			n
CAGCCTGACCACCATCACCATGCTGTATGTCGCGGAATCGACCCTGCGCACCCGTAAGCATTTGCAG	0.866403	ACCATCACCATGCTGTATGTCGCGGAATC	ACCATCACCATGCTGTATGTC	4611264	4611292	+			n
GCGCAGCGCCACCATCACCCCTTTGCCGTCGGCGGGCAGCAGGGTGTTGCTCATCATATTATTCACC	-2.71222	ACCATCACCCCTTTGCCGTCGGCGGGCAG	ACCATCACCCCTTTGCCGTCG	4508383	4508411	+			n
CAGGCGGGTCACCATCACCGGCACGGGCCGTTCGGGGATAAAGCTCATGCGCAGCGCCTGAAACTGG	-5.04126	ACCATCACCGGCACGGGCCGTTCGGGGAT	ACCATCACCGGCACGGGCCGT	4521078	4521106	-			n
TGCGGGCGGCACCATCAGCGCCAATATCCATCTGGAAGGGGATAAAAAGCCGATGCAGGGGCGGGCG	-2.74614	ACCATCAGCGCCAATATCCATCTGGAAGG	ACCATCAGCGCCAATATCCAT	4529372	4529400	+			n
TTTGGCCACCACCATCATCGAGACGTAGCTGATGGGCAGATAGACCGCGTCGTTGTGCAGGCGGGTC	1.32425	ACCATCATCGAGACGTAGCTGATGGGCAG	ACCATCATCGAGACGTAGCTG	4570867	4570895	+			n
TGCGCCGTGCACCATCCGCTCGGTCAGGTAATAGAGCGTATAGTCGGCGGAGATGCCGATGATGCTC	0.192894	ACCATCCGCTCGGTCAGGTAATAGAGCGT	ACCATCCGCTCGGTCAGGTAA	4580060	4580088	+			n
GATCTTCGACACCATCGAACAGCTGCGCGAGCAGGGAATGACTATCTTCCTCGTCGAGCAAAACGCC	-1.33761	ACCATCGAACAGCTGCGCGAGCAGGGAAT	ACCATCGAACAGCTGCGCGAG	4619189	4619217	+			n
GCTGGATTTAACCATCGATCCGGAGAGTAAAGGGGGGCGTATTATTACCCTGCGTTCGCCGCTGTAC	1.86775	ACCATCGATCCGGAGAGTAAAGGGGGGCG	ACCATCGATCCGGAGAGTAAA	4529819	4529847	+	8	a	y
GTTCTGAAACACCATCGCGATACCTCTGTCCCTGGGCTCCATTTCAGTGACGCGCTGGCGATCTATC	-1.50461	ACCATCGCGATACCTCTGTCCCTGGGCTC	ACCATCGCGATACCTCTGTCC	4623695	4623723	-			n
GCCCATATTGACCATCGCGTTACGACCAAACTTGGAGTGATCCACCACCAGCATGACGTGGCGGGAA	-3.8827	ACCATCGCGTTACGACCAAACTTGGAGTG	ACCATCGCGTTACGACCAAAC	4650954	4650982	-			n
GGGGCTGAAAACCATCGCTGCGCGCTTCGTGCCGGAAGGCTCAACGGCTTATGAATGGTTTGAGTTT	-4.12718	ACCATCGCTGCGCGCTTCGTGCCGGAAGG	ACCATCGCTGCGCGCTTCGTG	4634699	4634727	+			n
AATAAACCAGACCATCGGACTGCCGAATCCGGCGAACAGCGGGCCGGGGTTGAGTACCAGAGAGGCG	0.944492	ACCATCGGACTGCCGAATCCGGCGAACAG	ACCATCGGACTGCCGAATCCG	4563675	4563703	+			n
CGTGGCGACCACCATCGGCGAGAAAATCGGTAAGAAAGGCATGACCTATGCCCAGGGGATGTCCGCG	-2.55173	ACCATCGGCGAGAAAATCGGTAAGAAAGG	ACCATCGGCGAGAAAATCGGT	4555142	4555170	-			n
AGATTTCAGCACCATCGGGCCAATAGTGAGGTTGGGTACGTAGTGGTTGTCCATCACGTCGAAGTGT	5.44453	ACCATCGGGCCAATAGTGAGGTTGGGTAC	ACCATCGGGCCAATAGTGAGG	4692303	4692331	-			n
CGGCGCGCTGACCATCGGTACGCTGGACGGCGCGAACGTCGAGATGCAGGAGCACGTTGGCGAAGAG	-3.76713	ACCATCGGTACGCTGGACGGCGCGAACGT	ACCATCGGTACGCTGGACGGC	4646751	4646779	+			n
GCCGTCGACCACCATCGTACCCGCCACCGAGGAGGAGAGGACGTGCGTGGTGGAGACCGGCATCCCG	-0.196243	ACCATCGTACCCGCCACCGAGGAGGAGAG	ACCATCGTACCCGCCACCGAG	4555016	4555044	+			n
CGACGTGGCGACCATCTCCTGGGGGCAGGCGCTGGGCGAGTGGGCATTCTTTTCCGCGAACATATTT	-4.08097	ACCATCTCCTGGGGGCAGGCGCTGGGCGA	ACCATCTCCTGGGGGCAGGCG	4611810	4611838	+	9	m	y
GCCGCTGGCGACCATCTGGCTGGTCCGGGAGGGGGAATGAGCCAACTGGCGACGGGGAACGCCACGC	2.15816	ACCATCTGGCTGGTCCGGGAGGGGGAATG	ACCATCTGGCTGGTCCGGGAG	4639979	4640007	+			n
GCCGTTTAACACCATGAACAACCCGAACCAGCCGGGATATCAGATCCCCAGCCAGCAGCGAATGCAA	3.73082	ACCATGAACAACCCGAACCAGCCGGGATA	ACCATGAACAACCCGAACCAG	4625562	4625590	-			n
TTAATTTCGAACCATGACACGCCCGATACCCGCGAATGGTATAAACAGGCGACACATTTTCAGGTCA	4.30812	ACCATGACACGCCCGATACCCGCGAATGG	ACCATGACACGCCCGATACCC	4692002	4692030	+			n
GTTAATCACCACCATGATGGTTCCCAACAGCCAGAAGGTTTTTTGCGGGACATAGCCGCTGGAGAAG	-3.35842	ACCATGATGGTTCCCAACAGCCAGAAGGT	ACCATGATGGTTCCCAACAGC	4562580	4562608	+			n
CACAGAGGCCACCATGCCCTGCTTCGCGCGAACGGGATGAAATACATCTTCCTCCACGCCATATGAG	2.91773	ACCATGCCCTGCTTCGCGCGAACGGGATG	ACCATGCCCTGCTTCGCGCGA	4625902	4625930	-			n
GATGCTGGTCACCATGCCGAAACGCTATGACCAGGATCCGGCGAACAAAGCAATTGTCGATGCCCTG	-4.06467	ACCATGCCGAAACGCTATGACCAGGATCC	ACCATGCCGAAACGCTATGAC	4615325	4615353	+	26	a	y
TATTGCGCTGACCATGCGTCTTGACGAGCAGCCGGGTGAAACCAGCGCCCGACGCGGCGGCGGCAAT	5.78004	ACCATGCGTCTTGACGAGCAGCCGGGTGA	ACCATGCGTCTTGACGAGCAG	4669367	4669395	-			n
TGCCACGGCCACCATTAATCCGGGCCAGAAAGTGGGCCTGGTGGGCAAGAACGGCTGCGGAAAGTCT	0.305184	ACCATTAATCCGGGCCAGAAAGTGGGCCT	ACCATTAATCCGGGCCAGAAA	4721626	4721654	-	28	m	y
CTTGTTATCAACCATTCTGGCCTTCCCGGCCCAGAACCCCAGCAACATGATGACGAAAATCGGTGCA	-2.76857	ACCATTCTGGCCTTCCCGGCCCAGAACCC	ACCATTCTGGCCTTCCCGGCC	4716349	4716377	-			n
GACGCCAATAACCATTTCCCGCGCGCGGCGAAAGGGGAAGTCGGCCTGCTTGAAGGCTGGACGCTGG	-1.90546	ACCATTTCCCGCGCGCGGCGAAAGGGGAA	ACCATTTCCCGCGCGCGGCGA	4715524	4715552	+			n
CTCCTGGCGCACCATTTCCGACAGATACGGCGCGGAGAAGGCGATTTCCGGCGCGTGGTAGTTCGCG	-3.47893	ACCATTTCCGACAGATACGGCGCGGAGAA	ACCATTTCCGACAGATACGGC	4683617	4683645	+			n
ACGCGCCTTTACCCACAGACGCCGATATCTGGTGGATGAGCCAGTTTCTCGACTGCTTCTCGCCCGA	6.23015	ACCCACAGACGCCGATATCTGGTGGATGA	ACCCACAGACGCCGATATCTG	4588428	4588456	-			n
GGCGGAGGCAACCCACCGCAGCCAGTCTTCGGTGAGCTATAACCTGGCGCTGTTGCAGGAGCACCTC	3.64165	ACCCACCGCAGCCAGTCTTCGGTGAGCTA	ACCCACCGCAGCCAGTCTTCG	4573232	4573260	-			n
TCAGGTTCCGACCCACGATGTCGGTCCGTACCAGAATGTGCCGTCAAAACCGGTCGTTATCCTCTCC	4.31901	ACCCACGATGTCGGTCCGTACCAGAATGT	ACCCACGATGTCGGTCCGTAC	4702590	4702618	+			n
CTCCTGGTTGACCCACGCCAGCTGCCAGTTTCCGGGGAAGGAAAAACCACCAGCATCGGCGCTGAGT	-2.62414	ACCCACGCCAGCTGCCAGTTTCCGGGGAA	ACCCACGCCAGCTGCCAGTTT	4721515	4721543	+			n
CGCCCCGACGACCCACTGGCCGTTAAACAGGCTGGGCAGCGCCACGTCACGCGAGCCTTCGGTCAGG	-2.82752	ACCCACTGGCCGTTAAACAGGCTGGGCAG	ACCCACTGGCCGTTAAACAGG	4616085	4616113	-			n
GGCGACCACCACCCAGAACGGGTTCAGCGCCTGGAAGCTCACCGGGTTGATGGTGAAGCCGAGGATC	-2.52067	ACCCAGAACGGGTTCAGCGCCTGGAAGCT	ACCCAGAACGGGTTCAGCGCC	4552327	4552355	+	21	m	y
GATGGGCAGCACCCAGAGCATCATGGTCGGGCCGGACGGCGAACTGTACGGGGCATCTGACCCACGT	-5.05455	ACCCAGAGCATCATGGTCGGGCCGGACGG	ACCCAGAGCATCATGGTCGGG	4627435	4627463	+			n
TCAGGAAATCACCCAGCTTATGGAGCGCGGGCTGGAAGAGGCGCGCAAAACGGCGGGCGTCGGTCAG	-3.43596	ACCCAGCTTATGGAGCGCGGGCTGGAAGA	ACCCAGCTTATGGAGCGCGGG	4719538	4719566	-			n
GCTGCCGCTGACCCAGGAGGCGAAGCCGGTTCTGAATGCCGAACACGACGGCAGAGTGTGGCGCCGT	5.18112	ACCCAGGAGGCGAAGCCGGTTCTGAATGC	ACCCAGGAGGCGAAGCCGGTT	4508071	4508099	-	4	m	y
GTAGTGCATCACCCAGTCCATCTGCGCCACGCCGGGCAGCAGCGGCTGAACGGCGAAGTGGCCGTTG	-3.10123	ACCCAGTCCATCTGCGCCACGCCGGGCAG	ACCCAGTCCATCTGCGCCACG	4583956	4583984	+			n
GTCTCGCGTTACCCAGTGGTTGACGGCGTATATGGAAAAACATCCGTTGTCGTTGGCGTCGTAAAGA	1.5855	ACCCAGTGGTTGACGGCGTATATGGAAAA	ACCCAGTGGTTGACGGCGTAT	4647320	4647348	-			n
GTGGCGGATAACCCATACCGGCGCAGCGCAACAGGATGCGCAGGGATACTGGCAATTTCACTATCGG	6.15509	ACCCATACCGGCGCAGCGCAACAGGATGC	ACCCATACCGGCGCAGCGCAA	4685763	4685791	+			n
GCTTAATGACACCCATCCGACCATCGCCATTCCGGAACTGCTGCGCGTGCTGCTCGACGAGCATCAG	2.98992	ACCCATCCGACCATCGCCATTCCGGAACT	ACCCATCCGACCATCGCCATT	4657337	4657365	+			n
GCTGGCGGTGACCCATCCGCAGGCGGGGAACCTGGGCGGCGGCGGCTTTATGCTGCTGCGTACCAAA	-3.55652	ACCCATCCGCAGGCGGGGAACCTGGGCGG	ACCCATCCGCAGGCGGGGAAC	4626034	4626062	+	22	m	y
CGCCCGCACCACCCATGAGCACGCCAAAGCCGGGAACATCAACAACGCGCTGAAATACGCTAAAGGC	-2.73639	ACCCATGAGCACGCCAAAGCCGGGAACAT	ACCCATGAGCACGCCAAAGCC	4511804	4511832	+			n
GGATTCGATCACCCCAATTTTTACTCATTCTAAGGAGGAGTAATGAAGAAGATTTATTTACGCCTTT	-4.41386	ACCCCAATTTTTACTCATTCTAAGGAGGA	ACCCCAATTTTTACTCATTCT	4654648	4654676	-			n
CAGCAGCACGACCCCCAGCACCGTCGCCGCGCCGAGCGTCGAGATATCCTGCTTCGCCTGCTGGCTG	-3.76985	ACCCCCAGCACCGTCGCCGCGCCGAGCGT	ACCCCCAGCACCGTCGCCGCG	4580261	4580289	+	12,15	m,m	y
CGATACGACGACCCCCGCCGAAACGCCGGAGCCGGAAAGCAGTAACCCGACGCTGAAAAAAGTGAGC	-2.87681	ACCCCCGCCGAAACGCCGGAGCCGGAAAG	ACCCCCGCCGAAACGCCGGAG	4532759	4532787	-	5,6,8	m,m,m	y
CCGTCAAATAACCCCCGCTGTTCGTTAAGCAGGGAAACCCGGCAGTGTCCCGGCATCAGCGGCGTTT	1.26503	ACCCCCGCTGTTCGTTAAGCAGGGAAACC	ACCCCCGCTGTTCGTTAAGCA	4585167	4585195	+			n
CCTACGGTTTACCCCCGGCAAAAAATGTAGGCCGGATAAGACGCTTGCGTCGCCATCCGGCAAATCA	3.97958	ACCCCCGGCAAAAAATGTAGGCCGGATAA	ACCCCCGGCAAAAAATGTAGG	4531754	4531782	-			n
CAACAATACGACCCCGACAACAAAAAAGGCGCCGGAGCGCCTTTTTTCGTCAGAACAGTTCGTGCGT	-3.75235	ACCCCGACAACAAAAAAGGCGCCGGAGCG	ACCCCGACAACAAAAAAGGCG	4681828	4681856	+			n
CGCTGGCGGCACCCCGCGCGAAGGGGGCGGCGGGGAGTATCCGTTGCAGGATGGTTTCGGCTGGACC	-4.97933	ACCCCGCGCGAAGGGGGCGGCGGGGAGTA	ACCCCGCGCGAAGGGGGCGGC	4537180	4537208	-			n
TAAAGGGAATACCCCGGAAACGATCAAAGCGGCGGAACTTGCGCGTCAATATGGCGCACCGGTGATT	6.32799	ACCCCGGAAACGATCAAAGCGGCGGAACT	ACCCCGGAAACGATCAAAGCG	4541873	4541901	+	13,27	a,a	y
GCTGATTTTTACCCCGGAGGCCCAGGCGTTTTTGAATCGTTACCCCTGGCCGGGCAATATCCGTGAA	5.15028	ACCCCGGAGGCCCAGGCGTTTTTGAATCG	ACCCCGGAGGCCCAGGCGTTT	4559691	4559719	-	13	m	y
CAGGCGAATCACCCCGGCCTGCAACACCAGATCGAGGTTTGATACCGCTTCGTCCAGAATCAGCAGC	-2.32891	ACCCCGGCCTGCAACACCAGATCGAGGTT	ACCCCGGCCTGCAACACCAGA	4567676	4567704	+	21	a	y
CCTGCTGAAAACCCCGGCCTTCCGTCGGGCGCAGAGCGAAGCGCTGGATCGCGCCGCCACTTGGCTT	-5.09705	ACCCCGGCCTTCCGTCGGGCGCAGAGCGA	ACCCCGGCCTTCCGTCGGGCG	4618243	4618271	+			n
GCGTCGCTACACCCCGGTGGTCGGCATTGTCGCGGGCACCGTTGGCTGCTTCGGCGGGATGTCCATC	-3.30075	ACCCCGGTGGTCGGCATTGTCGCGGGCAC	ACCCCGGTGGTCGGCATTGTC	4714957	4714985	+			n
CTGCGATTACACCCCTCGCGGCCTATATACATGGAAGCTAAAAAAATGATGAAATAGTCTATCACTT	3.10371	ACCCCTCGCGGCCTATATACATGGAAGCT	ACCCCTCGCGGCCTATATACA	4603579	4603607	-			n
TACCACGGCGACCCGAAAGCGGTGAAAATCGACGAAAGCGAAATTAACTATCTGCTGAAGGTGTATA	-3.97045	ACCCGAAAGCGGTGAAAATCGACGAAAGC	ACCCGAAAGCGGTGAAAATCG	4647943	4647971	-			n
CGTCCGTACAACCCGAACGCGCGCCGTATGGCGGAGATGATTCAGGCGGACTGGGCGAAGATCGGCG	5.31679	ACCCGAACGCGCGCCGTATGGCGGAGATG	ACCCGAACGCGCGCCGTATGG	4499634	4499662	+			n
CGTGGCGTGAACCCGAACGGCAGCATTGAGTTTGGGATGCGCAGCGATGAGGTGGTGACGAAGGCGA	1.64661	ACCCGAACGGCAGCATTGAGTTTGGGATG	ACCCGAACGGCAGCATTGAGT	4513723	4513751	+			n
GATAAGCGCGACCCGAACGTCCAGGTGGTGCCTGAACGTGAACAGCATCGTCCGGCCACGCCGTACG	-3.76888	ACCCGAACGTCCAGGTGGTGCCTGAACGT	ACCCGAACGTCCAGGTGGTGC	4697837	4697865	-	12	m	y
CTGAACCCGCACCCGACGCTGATCCCGGCGATTGAGAGCGGCTGGGTGGAAAGCGTGCACTGCTTCG	-2.1662	ACCCGACGCTGATCCCGGCGATTGAGAGC	ACCCGACGCTGATCCCGGCGA	4712597	4712625	+	4,12	21839,a	y
GGAGCACTACACCCGCAAACGCATCCGCGCGATGGGCCGCGTGTCGCTGATGTCCACCCGCGCCAGC	-2.14888	ACCCGCAAACGCATCCGCGCGATGGGCCG	ACCCGCAAACGCATCCGCGCG	4575542	4575570	-			n
GAATGAATTGACCCGCACGCGCGGGAACAGGACGGACTGCACCACCACCGAGCCGGAAATAATACAG	-3.03024	ACCCGCACGCGCGGGAACAGGACGGACTG	ACCCGCACGCGCGGGAACAGG	4643034	4643062	-			n
GTCGATAAACACCCGCACGTGTCCCGCGCCTGAGAGCCGCGAGGCCAGCACGAATTCGCGCTGGCGC	4.59459	ACCCGCACGTGTCCCGCGCCTGAGAGCCG	ACCCGCACGTGTCCCGCGCCT	4569303	4569331	+			n
AACCCACCTGACCCGCAGCGGCGATCTGCCGGTGGATAACTTTGGCGTACCGCTGGCCGGTAGTCTG	1.05614	ACCCGCAGCGGCGATCTGCCGGTGGATAA	ACCCGCAGCGGCGATCTGCCG	4636975	4637003	+	14	a	y
TGCCGACTGAACCCGCCACCGTTGCGCCGGTACGGAATGGCAACGCGCCGCGCCAGACGGCGTCTGC	3.98971	ACCCGCCACCGTTGCGCCGGTACGGAATG	ACCCGCCACCGTTGCGCCGGT	4690573	4690601	+			n
CTCCCCGGCGACCCGCCCTCGGAGTTCCTCTCCGGGACTACCGCTCCCCAGACTTGCCAGACAGTTC	-0.210879	ACCCGCCCTCGGAGTTCCTCTCCGGGACT	ACCCGCCCTCGGAGTTCCTCT	4554390	4554418	-			n
GCGAAACGCGACCCGCCGCTGGCAGCCTGAACTGGAAAATCTCGCCCGGCGCCTTCCCGCGCAGGCC	-2.82967	ACCCGCCGCTGGCAGCCTGAACTGGAAAA	ACCCGCCGCTGGCAGCCTGAA	4685589	4685617	+	21	a	y
CCTGATTGTCACCCGCGAAGCGCGTCTCGGTCTGAACGGCCCGCAGGTCATCGAACAGGAAGCCGGG	-3.30593	ACCCGCGAAGCGCGTCTCGGTCTGAACGG	ACCCGCGAAGCGCGTCTCGGT	4715044	4715072	+			n
AATGCTGATCACCCGCGACCAGGGGCTACTGTGGGATCAAACCCGCCCGTTCCCGATGCAGCTATTG	-2.37264	ACCCGCGACCAGGGGCTACTGTGGGATCA	ACCCGCGACCAGGGGCTACTG	4581438	4581466	-	10,26	m,a	y
GCTGCGCCGAACCCGCGACCGAAGTGATCGACAGGGTAATAATCAGCGCGACCAGCAGGCCAATCAG	3.67448	ACCCGCGACCGAAGTGATCGACAGGGTAA	ACCCGCGACCGAAGTGATCGA	4532227	4532255	+	17	a	y
CGCCTATAGCACCCGCGCCTCCGATCAGGGGCCGAACGCCGGTAAATGGGACAACAGTCCGGTGATG	-4.07514	ACCCGCGCCTCCGATCAGGGGCCGAACGC	ACCCGCGCCTCCGATCAGGGG	4549235	4549263	+	14	a	y
TACGGCGGCAACCCGCTGGCCTGCGCGGTGGCGGAGGCGGCGTTCGACATCATTAATACGCCAGCGG	-1.61067	ACCCGCTGGCCTGCGCGGTGGCGGAGGCG	ACCCGCTGGCCTGCGCGGTGG	4705074	4705102	+			n
CCGTTCGCCGACCCGCTGTTACTGCCGCGCGGCGAGCGCCAGCGCGCCCTGCAACAAGCCATCGACC	-3.07555	ACCCGCTGTTACTGCCGCGCGGCGAGCGC	ACCCGCTGTTACTGCCGCGCG	4582192	4582220	-			n
TCAACCGTGCACCCGGAAGCGTACCCGGTGGTGGAGCGCATCCTGGCGGCGACGCAGCAGGCGCTGA	-2.43289	ACCCGGAAGCGTACCCGGTGGTGGAGCGC	ACCCGGAAGCGTACCCGGTGG	4669813	4669841	-			n
CAGACCTCTGACCCGGACATCTACGCTATCGGCGAATGCGCCAGCTGGAACAACCGCGTTTACGGCC	3.41403	ACCCGGACATCTACGCTATCGGCGAATGC	ACCCGGACATCTACGCTATCG	4699469	4699497	-			n
GCATTACGTCACCCGGACGCTGATGCAGCGCGGGGAGTTCAAGCTCCAGTATGTTGATGCGGTAATA	-0.936087	ACCCGGACGCTGATGCAGCGCGGGGAGTT	ACCCGGACGCTGATGCAGCGC	4559777	4559805	+			n
GAAGACCTGTACCCGGAGTCGCTGGAAGGAGATGAACCTGAGCCGCTGCCGCAGGTCCGCTGGCCGC	6.15116	ACCCGGAGTCGCTGGAAGGAGATGAACCT	ACCCGGAGTCGCTGGAAGGAG	4681424	4681452	+			n
GGGACAGACGACCCGGCCACAGAACGGATGAACGGATTAAATTTCCGGGGTGTTTTTGTATCCGGTC	4.3795	ACCCGGCCACAGAACGGATGAACGGATTA	ACCCGGCCACAGAACGGATGA	4559317	4559345	-			n
CGCCAGTCGGACCCGGCGCCGGCATCCCAGCGGGAGATCGGCACGTCGTTGAGCATACTCGCCAGCG	2.09161	ACCCGGCGCCGGCATCCCAGCGGGAGATC	ACCCGGCGCCGGCATCCCAGC	4682922	4682950	+	27	a	y
GCCCCTGATCACCCGGGAAGGGTACGAGAAGCTGAAACAAGAACTGAATTATCTCTGGCGCGAAGAG	4.71944	ACCCGGGAAGGGTACGAGAAGCTGAAACA	ACCCGGGAAGGGTACGAGAAG	4672060	4672088	-			n
CGCCGCGCTGACCCGGGAGTCATCTTCCGGTTTGGGATGCAGCTGACGATTGACGGCCTGCGAAAGC	1.13412	ACCCGGGAGTCATCTTCCGGTTTGGGATG	ACCCGGGAGTCATCTTCCGGT	4679301	4679329	+			n
TCAGCCCGAAACCCGGTCTGGTGGACAGTCGGGGGAACGGCGCGCACCACGATTTATCGCTTGCGCT	1.00786	ACCCGGTCTGGTGGACAGTCGGGGGAACG	ACCCGGTCTGGTGGACAGTCG	4713476	4713504	+			n
AGCCGGGGCAACCCGGTGAGGCGCAACGTTGCGGGGGCTTGATCCCTGGCGGCGTTGAGTTGCTGGA	-2.06791	ACCCGGTGAGGCGCAACGTTGCGGGGGCT	ACCCGGTGAGGCGCAACGTTG	4505762	4505790	+			n
GCATATCCGCACCCGTGACCTGCTGGGGCTGGTGGAAAAACTGGCGACCCTGCTTGTTAAAGGACAC	-1.08225	ACCCGTGACCTGCTGGGGCTGGTGGAAAA	ACCCGTGACCTGCTGGGGCTG	4665271	4665299	-			n
GCTGCCCGTTACCCGTGGCGGTCGTCAGGGAGTGGGCGTGCTGCTGGTGCTGGATGGCGACGCGCAA	-2.20935	ACCCGTGGCGGTCGTCAGGGAGTGGGCGT	ACCCGTGGCGGTCGTCAGGGA	4584293	4584321	-			n
CTGATTTTGCACCCGTTGCGCAAAATCGCCCGCGAGCTGAACGATATCCCCCAGCAGGAACTTATTG	2.20896	ACCCGTTGCGCAAAATCGCCCGCGAGCTG	ACCCGTTGCGCAAAATCGCCC	4521328	4521356	+			n
CGTGACCGGCACCCGTTTTTCCGTCTGGGCGCCGAATGCCCGTCGTGTCTCGGTGGTCGGGCAATTC	5.17436	ACCCGTTTTTCCGTCTGGGCGCCGAATGC	ACCCGTTTTTCCGTCTGGGCG	4638233	4638261	+			n
GCAGCTCTATACCCTATGTTCCGCAAACAACTGGGGAGTCGGCGATTTTGGCGATCTGAAATCGATG	-3.4738	ACCCTATGTTCCGCAAACAACTGGGGAGT	ACCCTATGTTCCGCAAACAAC	4659272	4659300	+			n
GGCATCACCTACCCTATTTTCCGCAACATTGCCGAAGCGCTGGGCTCAAAGCCGGAAGAAGGCAGCC	2.97441	ACCCTATTTTCCGCAACATTGCCGAAGCG	ACCCTATTTTCCGCAACATTG	4563455	4563483	-			n
AGAGGCTTTCACCCTCCTGCGTCACGAAATAGCGAAATGCCGCCATCTGCTCATCGTCACGCACGGC	5.09873	ACCCTCCTGCGTCACGAAATAGCGAAATG	ACCCTCCTGCGTCACGAAATA	4659657	4659685	-			n
GTTGTTATTCACCCTCGCCATCCTGCTGGCGCTGGGAATGCCGGTGGCCTTCGCCGTCGGCTTGAGC	-3.4051	ACCCTCGCCATCCTGCTGGCGCTGGGAAT	ACCCTCGCCATCCTGCTGGCG	4597759	4597787	+			n
CAAAAAAATCACCCTCGCGGGGCTGTCGTCCGTGGGAATCCGGCTGTTCCTGCTCACCTACGACGAG	-0.354243	ACCCTCGCGGGGCTGTCGTCCGTGGGAAT	ACCCTCGCGGGGCTGTCGTCC	4578441	4578469	-	20	21839	y
CCTGATGGTCACCCTCGGCCACTGGGTGCTGGAGGAGGCCTGTCGCCAGCTTGCCGCCTGGCAAGAG	-1.46387	ACCCTCGGCCACTGGGTGCTGGAGGAGGC	ACCCTCGGCCACTGGGTGCTG	4522197	4522225	+			n
AGAAGAAGTCACCCTCTACGATCCGCAGGACGTGGAGTTCAAATGCACCTGTTCACGCGAACGTTGC	2.64842	ACCCTCTACGATCCGCAGGACGTGGAGTT	ACCCTCTACGATCCGCAGGAC	4676718	4676746	-	11	a	y
TACTCCGCGCACCCTGAAAATGATTGAAGTGGCGGGCATTCCGGTGGTCGAACTGATGGACAGTCAG	1.3382	ACCCTGAAAATGATTGAAGTGGCGGGCAT	ACCCTGAAAATGATTGAAGTG	4632703	4632731	+			n
ATCCTGGTTAACCCTGAAAGGTGAGTTACAAGGGGATATATCTGCACGATGCGGCTCCCGGAACTCA	1.6343	ACCCTGAAAGGTGAGTTACAAGGGGATAT	ACCCTGAAAGGTGAGTTACAA	4655979	4656007	-			n
TCGCGCCAAAACCCTGACTACGACCGAAGCCTGGAAGATCCACCAGATGCAGCGTAAAATGCGCGCT	-3.89194	ACCCTGACTACGACCGAAGCCTGGAAGAT	ACCCTGACTACGACCGAAGCC	4664225	4664253	-	13,21,28	a,m,a	y
CTTTCAGATAACCCTGATAATCGACGTTAAATTGAAAGAATTTATTTTTTCGCTATGCAAATTCCTT	-4.85647	ACCCTGATAATCGACGTTAAATTGAAAGA	ACCCTGATAATCGACGTTAAA	4594512	4594540	+			n
GGAAATCGTGACCCTGATCGGCGCTAACGGGGCGGGGAAAACTACGCTGCTCGGCACGCTGTGCGGC	-1.12638	ACCCTGATCGGCGCTAACGGGGCGGGGAA	ACCCTGATCGGCGCTAACGGG	4618757	4618785	+	7	a	y
CTGGGGCTGTACCCTGATGAAGAGGTGCTGCGCGGACTGTATCAGGACCGCGAACTGGCGAAGCAGG	-3.46823	ACCCTGATGAAGAGGTGCTGCGCGGACTG	ACCCTGATGAAGAGGTGCTGC	4660527	4660555	+			n
CGTCGGTTTTACCCTGATGCCGGGGCGCATGAAGAAGATGTATGAAAATTCCGTGCAGTTGCTGAAG	4.21444	ACCCTGATGCCGGGGCGCATGAAGAAGAT	ACCCTGATGCCGGGGCGCATG	4719031	4719059	-			n
TATCGCCACCACCCTGATTGCCAAATTTGGTAAGAAACACATTCAGTGGGCCGTGGTGTTAACTGGC	5.99941	ACCCTGATTGCCAAATTTGGTAAGAAACA	ACCCTGATTGCCAAATTTGGT	4662059	4662087	-			n
CCACGTCTTTACCCTGCGCTTCCGCACATTCACGGGTACAGCCAGAAACGCCGAACTTCATTTTGTG	5.59847	ACCCTGCGCTTCCGCACATTCACGGGTAC	ACCCTGCGCTTCCGCACATTC	4698245	4698273	+			n
TGACAACAAAACCCTGCTCGGGGCAGTGCTGGTGGGCGATACCAGCGACTATGGCAACCTGCTGCAG	-1.80455	ACCCTGCTCGGGGCAGTGCTGGTGGGCGA	ACCCTGCTCGGGGCAGTGCTG	4699188	4699216	-			n
GCAGGTCAGCACCCTGCTGCGGTTATTGCGCGAGAGATAACATATGATTTTCGTATAATTCGCGCCG	5.03716	ACCCTGCTGCGGTTATTGCGCGAGAGATA	ACCCTGCTGCGGTTATTGCGC	4572482	4572510	-			n
CCGTCTCGTTACCCTGGAAGTACTGTCTGAACCGGGGGCCAGCGCCATCGACCGTATCCTGACGCTG	-2.99424	ACCCTGGAAGTACTGTCTGAACCGGGGGC	ACCCTGGAAGTACTGTCTGAA	4600442	4600470	-	4	m	y
GCTGATTATTACCCTGTCGATCACTTCGGTCGCGGGTTCGGCGCAGCAGATGATTATCTCCGCGCTC	5.92801	ACCCTGTCGATCACTTCGGTCGCGGGTTC	ACCCTGTCGATCACTTCGGTC	4532225	4532253	-	10	a	y
CTTCTTCGCCACCCTGTTCAGCTGCGCCGCCGCGAAAGATGGCTCCAACTACTCTCGCTGGTGCTAC	-3.22163	ACCCTGTTCAGCTGCGCCGCCGCGAAAGA	ACCCTGTTCAGCTGCGCCGCC	4499813	4499841	+			n
GCTTACTCATACCCTTAACCCATCAGAAAATGCGGAAATCAGCATACCCCGTGCGTAATGGTGTTGT	-2.8297	ACCCTTAACCCATCAGAAAATGCGGAAAT	ACCCTTAACCCATCAGAAAAT	4602225	4602253	-			n
CAGTAATCTCACCCTTTAAGATACGCTTCAAACGAGCAATCATTACATCATTAGCAGGATCATGTTC	-0.685677	ACCCTTTAAGATACGCTTCAAACGAGCAA	ACCCTTTAAGATACGCTTCAA	4595549	4595577	-			n
GCACCCGTGTACCCTTTAGCTTAAAAAATCTCGGGGCATATCGCTAGTCTGGATGAAAGATCCCGAT	-3.99663	ACCCTTTAGCTTAAAAAATCTCGGGGCAT	ACCCTTTAGCTTAAAAAATCT	4724429	4724457	-			n
GTGCGGAGTCACCCTTTTTTATGCGCTATACAGGAGTAATCGCAGATGTTTCATTTTTTCACAGGAG	6.97675	ACCCTTTTTTATGCGCTATACAGGAGTAA	ACCCTTTTTTATGCGCTATAC	4637580	4637608	+			n
GCGGCAGCGGACCGAAAACTGGTCCTGGGAGCTGGGCGGCTCCGTTTCGTGGTCGCATTCCCGCACC	-2.99842	ACCGAAAACTGGTCCTGGGAGCTGGGCGG	ACCGAAAACTGGTCCTGGGAG	4520261	4520289	+	15	m	y
GGAGTCCGCTACCGAAGCCGTGGAAATCAGTCAGGGTAAAAAATCCGCAGCCCGGGTAACACGCTAC	6.62271	ACCGAAGCCGTGGAAATCAGTCAGGGTAA	ACCGAAGCCGTGGAAATCAGT	4551575	4551603	-			n
GCTGTTTTTCACCGAATTCAGGTGGCTGACCGGGGAGAAAATCCGCCCCAGCACATCATCAACTTCG	-3.81353	ACCGAATTCAGGTGGCTGACCGGGGAGAA	ACCGAATTCAGGTGGCTGACC	4548713	4548741	-			n
GCAGTCGCGTACCGACAAAGGCGCAGCTGAACAGGGTCAGCGCAAGCGCCGCGCCGTCCCACCCTTT	6.73367	ACCGACAAAGGCGCAGCTGAACAGGGTCA	ACCGACAAAGGCGCAGCTGAA	4591962	4591990	-			n
GCTGGAATGCACCGACATCGCCTTCCTGACGCTGGATGATGAAGACGCGCTGTGGGGCAAAAAGCCG	2.85729	ACCGACATCGCCTTCCTGACGCTGGATGA	ACCGACATCGCCTTCCTGACG	4526333	4526361	-			n
GCCGCGCTATACCGACATCGGCAAAGCGCTGCTGAAACGGATTGCCAGCGAGGAAGTGGTGACGGTG	0.64174	ACCGACATCGGCAAAGCGCTGCTGAAACG	ACCGACATCGGCAAAGCGCTG	4516203	4516231	+			n
TCTGGTACGGACCGACATCGTGGGTCGGAACCTGAGAAATTTTATCCGCTACCTCCATGCCTTTCAC	-1.7551	ACCGACATCGTGGGTCGGAACCTGAGAAA	ACCGACATCGTGGGTCGGAAC	4702576	4702604	-			n
TAACATGCTCACCGACCGCCTGCCGCTGGTGCTGAAAACCGCCTGTGCGCGGGTGGTGGAGCTGCTG	-2.6083	ACCGACCGCCTGCCGCTGGTGCTGAAAAC	ACCGACCGCCTGCCGCTGGTG	4597452	4597480	+			n
GGAGACGATCACCGACGCGATTGCTGAGTTTGAGAAAACGCTGATTACGCCGGATTCGCCGTTTGAT	1.22312	ACCGACGCGATTGCTGAGTTTGAGAAAAC	ACCGACGCGATTGCTGAGTTT	4540094	4540122	+			n
GGATGGTAAAACCGACGTCTCGATTCCGGCGCTGAAGCTGGGGGCGATGAACCAGCTGCGTTTCGAC	-1.62294	ACCGACGTCTCGATTCCGGCGCTGAAGCT	ACCGACGTCTCGATTCCGGCG	4514844	4514872	+			n
GGATAACATTACCGACGTGGCGACCATCTCCTGGGGGCAGGCGCTGGGCGAGTGGGCATTCTTTTCC	0.387345	ACCGACGTGGCGACCATCTCCTGGGGGCA	ACCGACGTGGCGACCATCTCC	4611798	4611826	+	21	m	y
TCTGCTGTTTACCGACTCTTTCTTCAGCATGGCGGGGATGATCTTCCCGATGGTCGCCGCCTTCCTG	4.74768	ACCGACTCTTTCTTCAGCATGGCGGGGAT	ACCGACTCTTTCTTCAGCATG	4701364	4701392	-			n
TATCAGCACCACCGACTGTGCGGCGGAGGCGGCGAGATCCAGCCCGGCGAACCCTTCACGATAGATC	1.66078	ACCGACTGTGCGGCGGAGGCGGCGAGATC	ACCGACTGTGCGGCGGAGGCG	4622534	4622562	-	27	a	y
GCTGTTTATCACCGACTTTAACCGTGTGCGGCTGGAGTTTATCGGCCATTATCAGCAGGTGTGCGAG	-0.240612	ACCGACTTTAACCGTGTGCGGCTGGAGTT	ACCGACTTTAACCGTGTGCGG	4513938	4513966	+			n
CATCAGCGCCACCGAGCAATACTTCTCCGCGGAGAGATCGACCGCCCGCGCCACTGCGGCATCTTTC	5.34098	ACCGAGCAATACTTCTCCGCGGAGAGATC	ACCGAGCAATACTTCTCCGCG	4709091	4709119	-	27	a	y
TCACCGGATGACCGAGCGCCCTCCAGGTACCGCGAATTTCCGCCGGAATCTGCGGATGCAGACAGGT	5.20759	ACCGAGCGCCCTCCAGGTACCGCGAATTT	ACCGAGCGCCCTCCAGGTACC	4640516	4640544	-	14	m	y
TACCGCATACACCGAGGCGAATGTCTAAGCTTAGAAAACAGCCGGGCCACACCCGTATGATTTACGC	-2.09432	ACCGAGGCGAATGTCTAAGCTTAGAAAAC	ACCGAGGCGAATGTCTAAGCT	4538809	4538837	-			n
CTCCGACACCACCGATAAAGTGACGAAGCTGCCGGGCGTGAGCGCTGACGACCAGCGTCTGCTGAAA	-2.10522	ACCGATAAAGTGACGAAGCTGCCGGGCGT	ACCGATAAAGTGACGAAGCTG	4555313	4555341	-			n
CGCGAAAGTTACCGATATCGAAGGTAAACATGCGAAGCAGTCTGGTGGTCGCGGTCAGTACGGTCAT	7.04904	ACCGATATCGAAGGTAAACATGCGAAGCA	ACCGATATCGAAGGTAAACAT	4731156	4731184	+			n
GGTATCCGCCACCGATGAACCGGAAATCGCACCGAAAAAGGTTGAGGCGACGATATTCACCAGCGAC	-3.21849	ACCGATGAACCGGAAATCGCACCGAAAAA	ACCGATGAACCGGAAATCGCA	4598038	4598066	-			n
CGTCCAGCGTACCGATGGTCAGCGCGCCGTTAAGGGCGAATTTCATGTTACTGGTGCCCGACGCTTC	-2.39675	ACCGATGGTCAGCGCGCCGTTAAGGGCGA	ACCGATGGTCAGCGCGCCGTT	4646731	4646759	-			n
GTGATGCGCAACCGATTGTCGATCCGCCAGGCCGAACGGCTGGCGCAGGCGGCATGGGAACTGACGG	-3.97052	ACCGATTGTCGATCCGCCAGGCCGAACGG	ACCGATTGTCGATCCGCCAGG	4702993	4703021	+	12	a	y
TTTGTTCCTTACCGCAGAAAGGACACCCCACAGGAGAGTAAATTTGACTTTAGTTATTTGTTTTAAT	1.32051	ACCGCAGAAAGGACACCCCACAGGAGAGT	ACCGCAGAAAGGACACCCCAC	4535650	4535678	-			n
GGTTCTGCCGACCGCAGACCTGACCGCGATGCTGGAAAAACTGATCGCGCCGGGTGACTGGGTGGTA	-2.80246	ACCGCAGACCTGACCGCGATGCTGGAAAA	ACCGCAGACCTGACCGCGATG	4711822	4711850	+			n
TTTGCCCGCGACCGCAGCGGCATCACCATCGGCGAAGGGGCGGCGCTGATGCTGCTGACCCGCGAGC	-2.58006	ACCGCAGCGGCATCACCATCGGCGAAGGG	ACCGCAGCGGCATCACCATCG	4577467	4577495	-			n
AATCCTTATGACCGCAGTCCCTTGTGGGGCTGCGGGCTCCTGCGCATAATTGACCCCTGCTCCCTAA	-2.25362	ACCGCAGTCCCTTGTGGGGCTGCGGGCTC	ACCGCAGTCCCTTGTGGGGCT	4524243	4524271	+			n
GACCTGTATTACCGCATCAACATACTGGAGCTTGAACTCCCCGCGCTGCATCAGCGTCCGGGTGACG	-3.47797	ACCGCATCAACATACTGGAGCTTGAACTC	ACCGCATCAACATACTGGAGC	4559801	4559829	-			n
GGTGTGGATCACCGCATCCCAGTCATCGTCGCTGAGCGCCGGAAACGCGGCGTCGAGGGTGATGCCT	-3.34229	ACCGCATCCCAGTCATCGTCGCTGAGCGC	ACCGCATCCCAGTCATCGTCG	4576168	4576196	+			n
CACCGCTTTCACCGCCACCACGCCCAGCGCCGGGAATACCAGCGAGAAGCCCATCCCCGTCAGCAGC	5.06295	ACCGCCACCACGCCCAGCGCCGGGAATAC	ACCGCCACCACGCCCAGCGCC	4592153	4592181	-	11	m	y
CAGCCTGCTGACCGCCACCCTCAAGTTCGCCGGGGATATTACCGTTCAGTTGCAGGGCGATGGTCCG	-3.77171	ACCGCCACCCTCAAGTTCGCCGGGGATAT	ACCGCCACCCTCAAGTTCGCC	4677207	4677235	-	26	a	y
CGCGCCGACAACCGCCACGCGCTCCGGCAGAGCGGGTAGCTCAAAGAAACCGTCGGAGTCGATGCCA	5.03955	ACCGCCACGCGCTCCGGCAGAGCGGGTAG	ACCGCCACGCGCTCCGGCAGA	4546872	4546900	+			n
CGCCGCGCCGACCGCCAGATCGTCGTTGGTGCAGAAAATACCGTCCAGCTGCGGGTATTCCCGGCGC	-3.09766	ACCGCCAGATCGTCGTTGGTGCAGAAAAT	ACCGCCAGATCGTCGTTGGTG	4633030	4633058	-	9	a	y
CAGGGAGAAGACCGCCAGCGCGCCGTTTTGCCCGAAGAAGGCCGCCGCAAACACGGCGAAAATCGCC	-4.61593	ACCGCCAGCGCGCCGTTTTGCCCGAAGAA	ACCGCCAGCGCGCCGTTTTGC	4667243	4667271	+			n
GTGCTCGACAACCGCCAGCGTCACGCCTGGCTTGAGCTGGTCAATCAAATCGTGGACGTCAAAGCGC	-3.75446	ACCGCCAGCGTCACGCCTGGCTTGAGCTG	ACCGCCAGCGTCACGCCTGGC	4571979	4572007	-	17	m	y
GGCGGCAAATACCGCCATCTGGCGAATGCCGGGGAAAGGGGCGAGCATCATAATCAGGTACGCCGCC	-3.08524	ACCGCCATCTGGCGAATGCCGGGGAAAGG	ACCGCCATCTGGCGAATGCCG	4579925	4579953	+			n
GTTTGTCGGCACCGCCATTGATATTCAGCAGGCGAAAGATTACACCCCAAGCCATTTTTTGCTCTAC	0.106622	ACCGCCATTGATATTCAGCAGGCGAAAGA	ACCGCCATTGATATTCAGCAG	4520474	4520502	+			n
GTCAGGTTTTACCGCCCAACAGGACGGCTGGGAGAAGCGTTAAAAAAGCCGGGTGGCGGCTTCGCCT	4.00951	ACCGCCCAACAGGACGGCTGGGAGAAGCG	ACCGCCCAACAGGACGGCTGG	4613713	4613741	-			n
GGCGTTAGCAACCGCCCCGGTCATGATAAAAAAGGGGATATAGCGGTTATTGATAATTATCAAGCAA	-3.39423	ACCGCCCCGGTCATGATAAAAAAGGGGAT	ACCGCCCCGGTCATGATAAAA	4539086	4539114	-			n
TCAGGGGCCAACCGCCGCCAGATACATTCTGGAGAAAGTGAAGCCGCAGCGCATCGCCATCATCCAC	1.0355	ACCGCCGCCAGATACATTCTGGAGAAAGT	ACCGCCGCCAGATACATTCTG	4614965	4614993	+			n
CAGACAGGCCACCGCCGCCGATTCGGTAGCGGTGAAAATGCCGGACAGAATGCCGCCCAGAATGATC	-2.33099	ACCGCCGCCGATTCGGTAGCGGTGAAAAT	ACCGCCGCCGATTCGGTAGCG	4598437	4598465	-			n
GACCTATAGCACCGCCGCCGCCCCTGTCGGACTGGGGATGCCGCGCAATGACGTATTGTGGATGCTG	-2.95238	ACCGCCGCCGCCCCTGTCGGACTGGGGAT	ACCGCCGCCGCCCCTGTCGGA	4530575	4530603	-			n
GCCGACGACGACCGCCGCTGCGCCCGTAGAGACGGATGAGGCGCATCCGGAAGTGACGGATATTCCG	5.24805	ACCGCCGCTGCGCCCGTAGAGACGGATGA	ACCGCCGCTGCGCCCGTAGAG	4525880	4525908	+			n
CATCATGCGCACCGCCGGACTGGACTCCTCTCAGGGGCCAACCGCCGCCAGATACATTCTGGAGAAA	2.14884	ACCGCCGGACTGGACTCCTCTCAGGGGCC	ACCGCCGGACTGGACTCCTCT	4614935	4614963	+			n
GGAAAACGGCACCGCCGTCAAACAACGCGTGGTGAAAGGGGAATTAGCGCGCTTAGGCGAACTGGCG	1.28297	ACCGCCGTCAAACAACGCGTGGTGAAAGG	ACCGCCGTCAAACAACGCGTG	4695203	4695231	-			n
CAGTTTTTCGACCGCCGTTTGTCCTCGCCTATCGAAGCAGCCGAAAGCAGCCGGATGTGCGACGACG	5.14421	ACCGCCGTTTGTCCTCGCCTATCGAAGCA	ACCGCCGTTTGTCCTCGCCTA	4653226	4653254	-			n
TGCTATTACCACCGCCTCTTCCGGTTCGCTGGCGGACATACGCCACTACGCCAGATTTAACTATGGC	-2.79908	ACCGCCTCTTCCGGTTCGCTGGCGGACAT	ACCGCCTCTTCCGGTTCGCTG	4621135	4621163	+			n
TGCCGTGCTGACCGCCTTTTTCGGCATCTATCTGGGTTTCCATGAGGCGATGAAAGGGATAGTGCTC	5.47037	ACCGCCTTTTTCGGCATCTATCTGGGTTT	ACCGCCTTTTTCGGCATCTAT	4504609	4504637	-			n
GAAGGCAGCTACCGCGAACTGCTCGACCCGTTTGAAGGCGTCATGTCGCCGTGGCTGGGCGCGCAGG	-1.43589	ACCGCGAACTGCTCGACCCGTTTGAAGGC	ACCGCGAACTGCTCGACCCGT	4714610	4714638	+			n
GCGCGCGGTGACCGCGACTCCGGCTCGCCTGATGAAAATGGCAGGGCAAATCGGTACGTTGCAGCCC	-3.18476	ACCGCGACTCCGGCTCGCCTGATGAAAAT	ACCGCGACTCCGGCTCGCCTG	4561521	4561549	-			n
AAATACCAGCACCGCGATGGCGCTGAATTCACTGAGATGCGACAGATCGAGATAGTTTTTAATCACG	4.62563	ACCGCGATGGCGCTGAATTCACTGAGATG	ACCGCGATGGCGCTGAATTCA	4562832	4562860	+			n
AATACAGCTAACCGCGATTTACGACAACGGTGAGAATTAACAAACAAAGATTAAAAAAAGTGCAGGG	4.58804	ACCGCGATTTACGACAACGGTGAGAATTA	ACCGCGATTTACGACAACGGT	4498243	4498271	-			n
AGTATTCGAAACCGCGCACGATTTCGGGCTTCAGGACGGACTCTGAGCCAAAACGCAAACCGGTCGA	-5.77589	ACCGCGCACGATTTCGGGCTTCAGGACGG	ACCGCGCACGATTTCGGGCTT	4648390	4648418	+			n
GACAAAAAAAACCGCGCCCTTACGCAAGGCGCGGGGGAGTAAAACAACGGATTACCAGCCAGCCGGC	-3.75598	ACCGCGCCCTTACGCAAGGCGCGGGGGAG	ACCGCGCCCTTACGCAAGGCG	4612275	4612303	-			n
GCTGTCAGAAACCGCGCCGAAAGGCTTCTCGCCGGACTGGGTGCGTTACGAGAAAAACAAGGGCTGG	-4.31235	ACCGCGCCGAAAGGCTTCTCGCCGGACTG	ACCGCGCCGAAAGGCTTCTCG	4516425	4516453	+			n
CAGCGCCAGCACCGCGCCGTCTTTCGGATTGATGGACACCAGCGCGGAGTTTACGTCCGGCACCTGC	-3.12371	ACCGCGCCGTCTTTCGGATTGATGGACAC	ACCGCGCCGTCTTTCGGATTG	4683104	4683132	+			n
ACTGACCCGTACCGCGCCGTGGCTGGATAATCTGGAAGGCGGCATCGATTACCTGAAGTCGGTGATC	-3.84795	ACCGCGCCGTGGCTGGATAATCTGGAAGG	ACCGCGCCGTGGCTGGATAAT	4698039	4698067	-			n
GAGAAAAACTACCGCGCGCCGCAGGCGTATCCGGAACAGTCAATGGCCGTCGCGACCACGCATGATC	-2.25788	ACCGCGCGCCGCAGGCGTATCCGGAACAG	ACCGCGCGCCGCAGGCGTATC	4660407	4660435	+			n
CACGCTCTACACCGCGGAAAACATCCAGGAAGAGGAGTTTAACCCGGCGGAATTCAGCCTCGGCGAT	5.25544	ACCGCGGAAAACATCCAGGAAGAGGAGTT	ACCGCGGAAAACATCCAGGAA	4666802	4666830	-	16	m	y
TGGTGAAATGACCGCGGCGGATATTGGCCGCATGAACGTCACTAACGAGATGCGGGATAAATTACGC	-3.71892	ACCGCGGCGGATATTGGCCGCATGAACGT	ACCGCGGCGGATATTGGCCGC	4540313	4540341	+			n
CTTTCCAGCCACCGCGGCGTTGGCGACGCTGTCGAAACCCGGTCACCCAGGTATCTATGTGACCGGA	-1.50292	ACCGCGGCGTTGGCGACGCTGTCGAAACC	ACCGCGGCGTTGGCGACGCTG	4725142	4725170	+			n
AGGGTGGTTTACCGCGGTTTTTCCGCCAACGGAGGAGTCGACCTGCGATAAGAGAGTGGTCGGAACC	4.43994	ACCGCGGTTTTTCCGCCAACGGAGGAGTC	ACCGCGGTTTTTCCGCCAACG	4689124	4689152	-			n
GGCGACTCTCACCGCTAAAAACGGCCTTCCGCCGGAGAAAGTGGACGTCGCCAGCGGTAAAGCGCAG	-3.08926	ACCGCTAAAAACGGCCTTCCGCCGGAGAA	ACCGCTAAAAACGGCCTTCCG	4516614	4516642	+			n
ATCGCTGGATACCGCTAAAATCGAACTGTCGATGGATCCGCTCATGGACGGTGATAAACGTCAGGAG	-4.02948	ACCGCTAAAATCGAACTGTCGATGGATCC	ACCGCTAAAATCGAACTGTCG	4558609	4558637	+	26	a	y
AAGCTGTTTGACCGCTATTATGGCGAGGTCGCGGAAGAGGGAACCTTTCTGTTCTCCGGCGTTGCCG	-3.74517	ACCGCTATTATGGCGAGGTCGCGGAAGAG	ACCGCTATTATGGCGAGGTCG	4693142	4693170	+			n
TCCTGCTTTCACCGCTGGCCATGCCGACCAGAAGAGAGAAGAAAAGACGATGATGACAGTTATTTTT	1.68256	ACCGCTGGCCATGCCGACCAGAAGAGAGA	ACCGCTGGCCATGCCGACCAG	4578762	4578790	-			n
GCCGTCTAATACCGCTGGCGTATTAATGATGTCGAACGCCGCCTCCGCCACCGCGCAGGCCAGCGGG	-3.59393	ACCGCTGGCGTATTAATGATGTCGAACGC	ACCGCTGGCGTATTAATGATG	4705103	4705131	-			n
ATGGAACTGTACCGCTGGGCGCTGGCGAAAGATGAGCAGTCGGTGCATCAGATTGCCGCGGAGCGCC	-0.301084	ACCGCTGGGCGCTGGCGAAAGATGAGCAG	ACCGCTGGGCGCTGGCGAAAG	4632003	4632031	+			n
TCGGGAGCGTACCGCTGTACCCGCTAAATCGCTGAGCTTTGTTGAAGGCGTATCGATGATCGTCGGC	-2.8664	ACCGCTGTACCCGCTAAATCGCTGAGCTT	ACCGCTGTACCCGCTAAATCG	4611108	4611136	+			n
TGCCGACAATACCGCTGTGGATGCGATAATCGAGAGTGGTTTCATTTTTCACGTAAATCTCGTAGTT	6.05	ACCGCTGTGGATGCGATAATCGAGAGTGG	ACCGCTGTGGATGCGATAATC	4573544	4573572	-			n
GCGCGCCGAGACCGCTTAGCGTAAAGCCGGGCTGAAGATTGGCGGATGCCAGCCCCAGCCGTCCCGC	-0.853428	ACCGCTTAGCGTAAAGCCGGGCTGAAGAT	ACCGCTTAGCGTAAAGCCGGG	4727762	4727790	-			n
GACGATCCCTACCGCTTTGGCCCATTGATTCAGGAGATGGATGCCTGGCTGCTGTCGGAAGGCACCC	3.71402	ACCGCTTTGGCCCATTGATTCAGGAGATG	ACCGCTTTGGCCCATTGATTC	4638117	4638145	+			n
AAATATCAGCACCGGAACGGTAAAAGCGCACCTGGAATCACTTTATCGCCGTCTTGATGTTAAAAAT	-3.10882	ACCGGAACGGTAAAAGCGCACCTGGAATC	ACCGGAACGGTAAAAGCGCAC	4535272	4535300	+	22	m	y
CAGCACGCCGACCGGAATACCGACCGCGGTGGCGAAAAGCATTGCGCAGACGCCCAGTTCGAGCGTC	1.34255	ACCGGAATACCGACCGCGGTGGCGAAAAG	ACCGGAATACCGACCGCGGTG	4500582	4500610	-			n
GGGCACGTTGACCGGACTCTACAGCTGATCAAAGAGCACGGCTGTCAGGCGGGTCTGGTCTTCAATC	-2.60543	ACCGGACTCTACAGCTGATCAAAGAGCAC	ACCGGACTCTACAGCTGATCA	4692475	4692503	+	18	a	y
CGCCGCCAGTACCGGACTGGCGACCACCACCCAGAACGGGTTCAGCGCCTGGAAGCTCACCGGGTTG	-3.56711	ACCGGACTGGCGACCACCACCCAGAACGG	ACCGGACTGGCGACCACCACC	4552309	4552337	+	18	21839	y
GCGCCATGTAACCGGAGTCTTCAAGAAAAGAGAGGAACAGGTACATCATGCCGATCTGCGGCACCAG	6.04511	ACCGGAGTCTTCAAGAAAAGAGAGGAACA	ACCGGAGTCTTCAAGAAAAGA	4667494	4667522	+	27	a	y
TACCAGGCTCACCGGATCGTCCCAGTTCAGCGTGGAAGTATAGCGCCACCAGATATAGCGGCACGAG	-3.09249	ACCGGATCGTCCCAGTTCAGCGTGGAAGT	ACCGGATCGTCCCAGTTCAGC	4511456	4511484	-	6	a	y
AGCAAAATAAACCGGATTGTTTATCGTGCGTGTGAACATGTCGCAGAACGGGCGGCGGCGTTTGCAC	2.79392	ACCGGATTGTTTATCGTGCGTGTGAACAT	ACCGGATTGTTTATCGTGCGT	4542120	4542148	+			n
CACCTACACCACCGGCAAACCGCGTCCGAAGCTGGAAGGCGATCTGGAGTCAAAACAGCTGCGGCTG	-3.46981	ACCGGCAAACCGCGTCCGAAGCTGGAAGG	ACCGGCAAACCGCGTCCGAAG	4529030	4529058	+	3	m	y
TGGTCGTCTGACCGGCAATAACCTGCTGAATCTGGGCTGGTATGAAGGCGTGAGCGAGGCGCTGAAA	-2.74216	ACCGGCAATAACCTGCTGAATCTGGGCTG	ACCGGCAATAACCTGCTGAAT	4656635	4656663	+			n
GGCCGTGGAAACCGGCAATCGCCATATCACGCGGGATTGAAAGCCCCAGGCGCTGGCATTCAAACGC	3.62817	ACCGGCAATCGCCATATCACGCGGGATTG	ACCGGCAATCGCCATATCACG	4633094	4633122	-			n
GGAGTTTAAAACCGGCACCACCGAAGTGATCCCGGGCCTCGCTGAGAAGTGGGAAATCAGCGAAGAC	-3.63523	ACCGGCACCACCGAAGTGATCCCGGGCCT	ACCGGCACCACCGAAGTGATC	4498682	4498710	+	19	a	y
GGCGGCGGTTACCGGCACGCTGACCACGCCGGTGGGGCGTCTGCGCAAACTCAATATGGGACCGGAG	0.0491167	ACCGGCACGCTGACCACGCCGGTGGGGCG	ACCGGCACGCTGACCACGCCG	4637317	4637345	+			n
CGGCTCCCAGACCGGCATATTCCCCGCCAGACTGAGGGTAAAAATCGCGGCGATCAGCGACGCGGGA	-4.09321	ACCGGCATATTCCCCGCCAGACTGAGGGT	ACCGGCATATTCCCCGCCAGA	4707398	4707426	+			n
CTCCGCCGTTACCGGCCAGAGCATCCCTGAGCTGGAAAAACACTTTGAAGGCAAGATGTATGGTCAC	-2.71216	ACCGGCCAGAGCATCCCTGAGCTGGAAAA	ACCGGCCAGAGCATCCCTGAG	4694357	4694385	+			n
TGACCTGTATACCGGCCTGATTGACGTTAATCTGGGCGACATGCAAAAACGCATCTCTGAAGAAACC	-3.4747	ACCGGCCTGATTGACGTTAATCTGGGCGA	ACCGGCCTGATTGACGTTAAT	4553864	4553892	-			n
GATGATCGCCACCGGCGAAGGCACCACGCTGTGGAATCAGGTGATGGCGGCGATGCTGCTCACCCTT	4.40003	ACCGGCGAAGGCACCACGCTGTGGAATCA	ACCGGCGAAGGCACCACGCTG	4623352	4623380	+			n
CCGGCTCAAAACCGGCGATGTGAAAGGCTTCCTGGAAACCGGCGTAGGTGGCGAAGCCTTCCGCCAG	-3.20188	ACCGGCGATGTGAAAGGCTTCCTGGAAAC	ACCGGCGATGTGAAAGGCTTC	4719135	4719163	+	22	m	y
CAGATACAGTACCGGCGCCATCGGCTGGCTATCGGACTCGTCGTCCGGGGACATGTCAAAGGTCATG	-3.37603	ACCGGCGCCATCGGCTGGCTATCGGACTC	ACCGGCGCCATCGGCTGGCTA	4607645	4607673	-			n
CCTGATCGCCACCGGCGGACGTCCGAGCCATCCGGATATTCCGGGCGTGGAGTATGGCATCGACTCC	4.49985	ACCGGCGGACGTCCGAGCCATCCGGATAT	ACCGGCGGACGTCCGAGCCAT	4546944	4546972	-			n
CGAAACGCCGACCGGCGGCGAGCTCTATTATCAGGGGCAGGATCTGCTGAAGCACGATCCGCAGGCG	4.43998	ACCGGCGGCGAGCTCTATTATCAGGGGCA	ACCGGCGGCGAGCTCTATTAT	4503405	4503433	+			n
GCGCGCGCTGACCGGCGGGATAAGCAGCCACCGGGACAGGAGACTCATGATGCGCTCCCGACGACGG	-3.44026	ACCGGCGGGATAAGCAGCCACCGGGACAG	ACCGGCGGGATAAGCAGCCAC	4510811	4510839	-			n
CGGCTTGAACACCGGCGTAATCACGCGGCTGATGGAGGCCAGCGCCGAGTCGTTGATGTTGTCGACG	-3.14041	ACCGGCGTAATCACGCGGCTGATGGAGGC	ACCGGCGTAATCACGCGGCTG	4666937	4666965	+			n
CCGCCCGGAAACCGGCGTCAGGTTCCAGTGCACGGAAACCAGCATGATCAGCATCATCCCCCACCAG	-3.6141	ACCGGCGTCAGGTTCCAGTGCACGGAAAC	ACCGGCGTCAGGTTCCAGTGC	4500726	4500754	-			n
TCAGCTGAAAACCGGCGTCTTTTCCGGCCTGCTGAAAACCCCGGCCTTCCGTCGGGCGCAGAGCGAA	-3.42328	ACCGGCGTCTTTTCCGGCCTGCTGAAAAC	ACCGGCGTCTTTTCCGGCCTG	4618216	4618244	+			n
CCAGAACAAAACCGGGAAAAAAATAATGGGTAAGAGTTTTAAATAAAGCATGTTAAGTACCTTTGCT	6.03402	ACCGGGAAAAAAATAATGGGTAAGAGTTT	ACCGGGAAAAAAATAATGGGT	4563870	4563898	+			n
GGTGGCTATTACCGGGAAACTAAATATTGCCAGGAGACCTGTAATAGTAACCCCAATCACAACCCCC	-2.73574	ACCGGGAAACTAAATATTGCCAGGAGACC	ACCGGGAAACTAAATATTGCC	4654829	4654857	+	21	m	y
AGGTGATTAAACCGGGACGGCCGGTGCTGGCGCGGGCGATCTTCACCGCGTTTTCTACCGCTTCCGC	-5.22596	ACCGGGACGGCCGGTGCTGGCGCGGGCGA	ACCGGGACGGCCGGTGCTGGC	4610012	4610040	-			n
CAGTCCATCAACCGGGATCGCGGAAGCGGTGTTGAGAATCTTGTTGGTTTCCGCCTGGCCCTTCCAC	-1.14477	ACCGGGATCGCGGAAGCGGTGTTGAGAAT	ACCGGGATCGCGGAAGCGGTG	4637107	4637135	-	7	a	y
CGTTAGGCGTACCGGGATTGATCACAAATACGCGGATTTGTGTCCCTTCTTCCTGATTTGCCAGCAG	5.43327	ACCGGGATTGATCACAAATACGCGGATTT	ACCGGGATTGATCACAAATAC	4663211	4663239	+	11	a	y
CAAACATCTGACCGGGCATACGCTGGGCGCGGCGGGCATTACCGAAGCCGCGCTCAGTATGCTGATT	-1.49602	ACCGGGCATACGCTGGGCGCGGCGGGCAT	ACCGGGCATACGCTGGGCGCG	4577162	4577190	-			n
CCAGGATGTGACCGGGCGCGGCGAGTGGCTGATGAACATTGATTTTGTCGCCGTCGCCCATTGCGAT	-0.0969509	ACCGGGCGCGGCGAGTGGCTGATGAACAT	ACCGGGCGCGGCGAGTGGCTG	4572848	4572876	-			n
GTGAACACCCACCGGGGCGCAATCTGGGCGCTGGGATTACTGGTCAGCGCCGTGGCGATGCTCGGCG	0.160506	ACCGGGGCGCAATCTGGGCGCTGGGATTA	ACCGGGGCGCAATCTGGGCGC	4713691	4713719	+			n
GTTGCGCCTCACCGGGTTGCCCCGGCTTGCTGCGGATTCTACGGCAAGCGGTCTGCCTGCACATCCG	3.64452	ACCGGGTTGCCCCGGCTTGCTGCGGATTC	ACCGGGTTGCCCCGGCTTGCT	4505740	4505768	-			n
CGTCCAGGTTACCGGTCGGTTCATCCGCCAGCAGGACCGCCGGTTTATTTACCACCGCCCGGGCGAT	-2.50474	ACCGGTCGGTTCATCCGCCAGCAGGACCG	ACCGGTCGGTTCATCCGCCAG	4605574	4605602	-			n
GACTGATAAAACCGGTGCGGTTGGCAAGCTGCAGGGCGTCGAGCAGGACGCGCTGGGCGTCGTTTTT	-3.5905	ACCGGTGCGGTTGGCAAGCTGCAGGGCGT	ACCGGTGCGGTTGGCAAGCTG	4651555	4651583	+			n
CGGTATGCAAACCGGTGTGATTGACGGCGCGGAGAACAACCCGCCGACCTATATCGCTCATAACTAC	-2.10407	ACCGGTGTGATTGACGGCGCGGAGAACAA	ACCGGTGTGATTGACGGCGCG	4596820	4596848	+			n
TATAAAGCCGACCGTAAAGGCAACCTCTACACCGGGCCGAGTACCGAAGATACCCCGGCGCTGGTCG	2.13291	ACCGTAAAGGCAACCTCTACACCGGGCCG	ACCGTAAAGGCAACCTCTACA	4712189	4712217	+			n
GATTTTGCCCACCGTAATGCTGAACGCCATGATGAAGCTGTTGAGCATCATCCGCCAGAACGGCGCA	5.62343	ACCGTAATGCTGAACGCCATGATGAAGCT	ACCGTAATGCTGAACGCCATG	4622872	4622900	-			n
AGGAGACAATACCGTACAGCGGGCTGCCGAGCTGGAAAAAGACCAGCACCGACACGCGGAACGAAAC	-3.27215	ACCGTACAGCGGGCTGCCGAGCTGGAAAA	ACCGTACAGCGGGCTGCCGAG	4504428	4504456	+			n
GACGCGATGCACCGTACCCCCGCCGCCACGAAGGGGACGGCATCCCCGGTGCCGGGCGTTAAGGTGT	3.36572	ACCGTACCCCCGCCGCCACGAAGGGGACG	ACCGTACCCCCGCCGCCACGA	4658940	4658968	+	11,14	m,m	y
AGCGCCATCGACCGTATCCTGACGCTGATTGAAGAAGCAGAGGAGCGCCGCGCGCCTATTGAGCGCT	4.72608	ACCGTATCCTGACGCTGATTGAAGAAGCA	ACCGTATCCTGACGCTGATTG	4600402	4600430	-			n
GCTGGTCGATACCGTATTTAATAAACGAGCCTCGGGTGCCGTGAACGATAAATTTCGGATAATCGAT	5.25745	ACCGTATTTAATAAACGAGCCTCGGGTGC	ACCGTATTTAATAAACGAGCC	4631073	4631101	-			n
GGCATTTCCGACCGTATTTACGTGGTTAACCAGGGGACGCCGCTGGCGAACGGCACGCCGGAGCAGA	2.38572	ACCGTATTTACGTGGTTAACCAGGGGACG	ACCGTATTTACGTGGTTAACC	4618550	4618578	+	21	m	y
TCTATTGGTAACCGTATTTATTTAAAACGCCCGGAAGGCAATCCCGAACTGCTCAAAGCGTATGAAC	-3.43598	ACCGTATTTATTTAAAACGCCCGGAAGGC	ACCGTATTTATTTAAAACGCC	4564633	4564661	-			n
ACAGCCCGTTACCGTCAAGCAGGTAGCTTAACTGGGTCGTCTCTTTCAGCATGGTGGCGACAATCAG	4.6517	ACCGTCAAGCAGGTAGCTTAACTGGGTCG	ACCGTCAAGCAGGTAGCTTAA	4611568	4611596	-			n
GCACGATAATACCGTCACAGTCCGCAATGTCGCGAATAATATCATCTTCTTCCATCCCGGAACCGGT	5.93375	ACCGTCACAGTCCGCAATGTCGCGAATAA	ACCGTCACAGTCCGCAATGTC	4565501	4565529	+			n
TTCGCTGTTTACCGTCACCGTAGGTGGCCAGCCGAAATACTCCGACGGCTTCGGGCCAAAACCGGCG	2.91939	ACCGTCACCGTAGGTGGCCAGCCGAAATA	ACCGTCACCGTAGGTGGCCAG	4704653	4704681	+			n
AAATGCCAGCACCGTCAGCAGGATCGCCAGACCGGGGAAGGTCACGACCCACCAGGCGCTTTGCGCG	-2.60179	ACCGTCAGCAGGATCGCCAGACCGGGGAA	ACCGTCAGCAGGATCGCCAGA	4502100	4502128	-	13	a	y
AGCGGCCAGCACCGTCAGGATGCGCTGCAGGTCGAAGAAACGCAGGATAACGCTGAACGCCCACATG	-2.34125	ACCGTCAGGATGCGCTGCAGGTCGAAGAA	ACCGTCAGGATGCGCTGCAGG	4700974	4701002	+			n
GTCGGTCTTTACCGTCCACAACCTGGCGTATCAGGGCATGTTTTATGCACAGCATATGAATGAGATC	-0.545711	ACCGTCCACAACCTGGCGTATCAGGGCAT	ACCGTCCACAACCTGGCGTAT	4643765	4643793	+	13	m	y
AACCCGCCAGACCGTCCGGCCAAACAGCGAAAAGAGACGTAAAAAGAAGAAGGTCGCCAGCACCGTG	4.49735	ACCGTCCGGCCAAACAGCGAAAAGAGACG	ACCGTCCGGCCAAACAGCGAA	4495944	4495972	-			n
ACCGCTGTTCACCGTCGAGGTGCGCGAGCGACTGAAAATCAACCACTTTTACGATGCAGACTCACCA	-1.97134	ACCGTCGAGGTGCGCGAGCGACTGAAAAT	ACCGTCGAGGTGCGCGAGCGA	4586664	4586692	-			n
ACAGTGCTTTACCGTCGCGCAGCCATTCATTAAGGGCAAACGCGCCGTGCGGCGTTTCCACCTGCGT	6.04742	ACCGTCGCGCAGCCATTCATTAAGGGCAA	ACCGTCGCGCAGCCATTCATT	4717781	4717809	-			n
GTCAGCCTTTACCGTCGGCGACCAGCTGCTGTGGGGCGCGGCGGAACCGCTACGCCGGATGCTGCGC	-3.80946	ACCGTCGGCGACCAGCTGCTGTGGGGCGC	ACCGTCGGCGACCAGCTGCTG	4637389	4637417	+			n
GCTGCTGGCCACCGTCTGTAGCGCCTGCTTCCAGGGAACATCTCTCAGGCGCAGCGATACCACGCCG	-1.83305	ACCGTCTGTAGCGCCTGCTTCCAGGGAAC	ACCGTCTGTAGCGCCTGCTTC	4686795	4686823	-	22	m	y
GAAACCGCAAACCGTCTTCGCGACAGCGGTAAAGAAGCTGAGGCGGAAGCGCTGCTGCGCCAGCAGC	2.36194	ACCGTCTTCGCGACAGCGGTAAAGAAGCT	ACCGTCTTCGCGACAGCGGTA	4518852	4518880	+			n
GGTTCACTCGACCGTGAGCGCGGGCCACACGCAGGATCAGGTTAAAAATGCGATCCTGAAAGCGGGC	-4.1002	ACCGTGAGCGCGGGCCACACGCAGGATCA	ACCGTGAGCGCGGGCCACACG	4589527	4589555	-	26	a	y
GCTGTTTATCACCGTGATGGCCTTTAACATGGTGGGCGACGCCCTGCGCGATCACCTCGATCCTCAT	-1.4816	ACCGTGATGGCCTTTAACATGGTGGGCGA	ACCGTGATGGCCTTTAACATG	4569057	4569085	-			n
CGGCGCCGACACCGTGATTGGGCCGCTGAAATGGGATGAAAAAGGCGATCTGAAGGGATTTGAATTT	6.02386	ACCGTGATTGGGCCGCTGAAATGGGATGA	ACCGTGATTGGGCCGCTGAAA	4615523	4615551	+			n
ATCAATAAATACCGTGCCTTCTCTCGCCATTTCGAAAATACCGGGCTTGCCGCCTTTGCGGGCGTTG	-2.20336	ACCGTGCCTTCTCTCGCCATTTCGAAAAT	ACCGTGCCTTCTCTCGCCATT	4560018	4560046	+			n
CTTTTTAACGACCGTGGCGCTCGCGCGGGAGCTGGATACTTCCCTTTGCGTTCACGTGACCGACTCC	1.89385	ACCGTGGCGCTCGCGCGGGAGCTGGATAC	ACCGTGGCGCTCGCGCGGGAG	4561923	4561951	-			n
TCAGGGTCATACCGTGGCTGCCGGAGCGATCCTGAACGAACTTCGCAGGCGGTAAGGACTCCATATG	-4.37399	ACCGTGGCTGCCGGAGCGATCCTGAACGA	ACCGTGGCTGCCGGAGCGATC	4642948	4642976	-	12,19	21839,a	y
CGTATCCTGCACCGTTCAGCCGGTACGCTGGCGGGACTGATTGTCGCTGGCGTGACGCTGCACTTCC	-4.11923	ACCGTTCAGCCGGTACGCTGGCGGGACTG	ACCGTTCAGCCGGTACGCTGG	4706524	4706552	-			n
GCGTGCGCGTACCGTTCTGTAACGTTGCGGCGCGGGTTTCCAGCCAGCTGAAGGCTTGCAGCAGCGG	4.97312	ACCGTTCTGTAACGTTGCGGCGCGGGTTT	ACCGTTCTGTAACGTTGCGGC	4573069	4573097	+			n
GGCTGTGAAAACCGTTTACCGGCATCCGGCTCAGGGTGTCCGCGCCGCCGACAATCGCCACGTCCGC	6.21138	ACCGTTTACCGGCATCCGGCTCAGGGTGT	ACCGTTTACCGGCATCCGGCT	4577548	4577576	+			n
TCCGCAAATCACCGTTTATCTGCAAAAAACGCTGGATGACGATGCGGCGGCAGGGGTAGTGGCGCAG	-1.08943	ACCGTTTATCTGCAAAAAACGCTGGATGA	ACCGTTTATCTGCAAAAAACG	4606099	4606127	+			n
CGACCGGGCGACCGTTTCAACATGCAGAATGGTGGGTTTTTGTAATGATTTGCTCATCGTGGGAATC	5.51114	ACCGTTTCAACATGCAGAATGGTGGGTTT	ACCGTTTCAACATGCAGAATG	4681045	4681073	-			n
GTAAGCCGCTACCGTTTCGCGCGGTGCTTGGGCGGGTCTGGCTGTACGGCATGGCGCTGGCGTTGGC	4.19451	ACCGTTTCGCGCGGTGCTTGGGCGGGTCT	ACCGTTTCGCGCGGTGCTTGG	4591825	4591853	+			n
CCAGGCCAGCACCGTTTCGTAGATTTCGCTCCAGAAGGAGTGACGGTATTTCCCCTGAATCTTCGAG	-3.227	ACCGTTTCGTAGATTTCGCTCCAGAAGGA	ACCGTTTCGTAGATTTCGCTC	4512560	4512588	-			n
ACAGCAGCAGACCGTTTTCCTGCGCTTTACGCTGGATCTGGCGGGTAAAGTCAGCGGACGGTTTCCC	-3.72936	ACCGTTTTCCTGCGCTTTACGCTGGATCT	ACCGTTTTCCTGCGCTTTACG	4610771	4610799	-	26	a	y
CAAAATTGTCACCTACGAGTGGGGCGAGTACCTGAAGCGCGCCAAAGCGGGTGAACATCAGGCGGTG	2.22849	ACCTACGAGTGGGGCGAGTACCTGAAGCG	ACCTACGAGTGGGGCGAGTAC	4499708	4499736	+			n
CGCCGGAAAAACCTAGCAGCGCGCCGCCGTAGAGGAACGGACGCAGGATAAAGCCATCCGTCGCGCC	4.22473	ACCTAGCAGCGCGCCGCCGTAGAGGAACG	ACCTAGCAGCGCGCCGCCGTA	4606577	4606605	-			n
AGACGGTAAAACCTATACCTTCCATCTGCGCCAGGGCGTGAAGTGGCATTCCGGTAAAGAGTTTAAA	-3.70904	ACCTATACCTTCCATCTGCGCCAGGGCGT	ACCTATACCTTCCATCTGCGC	4498745	4498773	+	22	m	y
TCTGGGTCATACCTATGGACACGCCATTGAGGCGGAAATGGGTTATGGCAATTGGTTACACGGTGAA	-1.15813	ACCTATGGACACGCCATTGAGGCGGAAAT	ACCTATGGACACGCCATTGAG	4689460	4689488	+			n
CTGGCAGCAGACCTCAAAGGCGTCGTCCCAGCTGAACTTATGCTCGTCGATCAGCAGGCGCATCAGT	1.00093	ACCTCAAAGGCGTCGTCCCAGCTGAACTT	ACCTCAAAGGCGTCGTCCCAG	4645761	4645789	-			n
GTAGCGCCAGACCTCAAATTTCAGTGACGGATCGAACGGCCACGCCAGCCACGCCATCACGGTTTGA	-3.82147	ACCTCAAATTTCAGTGACGGATCGAACGG	ACCTCAAATTTCAGTGACGGA	4649778	4649806	-	21	a	y
CTGTTGTATTACCTCAACATGTAATAAAGGGATGAAATGAGTGACATTGTTTACCTGACGATTGCAG	-2.38733	ACCTCAACATGTAATAAAGGGATGAAATG	ACCTCAACATGTAATAAAGGG	4594619	4594647	+			n
TGGCGTACCGACCTCAGCCAGCTGAGCGAGCTGGAACAACACTGCGACTTTCCGCTGGTGAACCATG	-3.84984	ACCTCAGCCAGCTGAGCGAGCTGGAACAA	ACCTCAGCCAGCTGAGCGAGC	4646230	4646258	+			n
AACCAGATCGACCTCATCGCTGGCCGGCGAGGTGAGCTGGTTGGCGTTATACACCCCTTCGCGATAG	4.91992	ACCTCATCGCTGGCCGGCGAGGTGAGCTG	ACCTCATCGCTGGCCGGCGAG	4727602	4727630	-			n
TTATCATACGACCTCCCCGGCGACCCGCCCTCGGAGTTCCTCTCCGGGACTACCGCTCCCCAGACTT	-1.27544	ACCTCCCCGGCGACCCGCCCTCGGAGTTC	ACCTCCCCGGCGACCCGCCCT	4554402	4554430	-	7,8,11	m,m,m	y
GGCATCCATGACCTCCGCCCGCCCGACCACGCCGGAGAGCGGGAAGCCGCCCGCCAGGCTTTTCGCC	-3.50617	ACCTCCGCCCGCCCGACCACGCCGGAGAG	ACCTCCGCCCGCCCGACCACG	4610476	4610504	-	6,10,14,18,20	m,m,m,m,m	y
CTTTTTTGTGACCTCCGGGCGCTCTTCGCGCCAGAGATAATTCAGTTCTTGTTTCAGCTTCTCGTAC	3.97647	ACCTCCGGGCGCTCTTCGCGCCAGAGATA	ACCTCCGGGCGCTCTTCGCGC	4672021	4672049	+	27	a	y
TGGGCTAACGACCTCGACCAGCTGATCAAGCTGGAGAAGTATGCGGACGACGCGAAATTCCGTCAGA	-3.71364	ACCTCGACCAGCTGATCAAGCTGGAGAAG	ACCTCGACCAGCTGATCAAGC	4657851	4657879	+	15	a	y
CTGCGCGATCACCTCGATCCTCATCTGATAACGGAGCATGCTCACTGATGCCGCAACAGGTAGCACT	3.91679	ACCTCGATCCTCATCTGATAACGGAGCAT	ACCTCGATCCTCATCTGATAA	4569014	4569042	-	7	a	y
GCGGTATCAAACCTCGATCTGGTGTTGCAGGCCGGGGTGATTCGCCTGCTCAAAAAACTGCAACAGC	0.0830525	ACCTCGATCTGGTGTTGCAGGCCGGGGTG	ACCTCGATCTGGTGTTGCAGG	4567675	4567703	-	7	a	y
CGGCGTATTCACCTCGCCAGGACCTTCCTTAAAGGGGCCAGCGGGGTTTGAGCCGGTGGCGAAAAGC	5.3625	ACCTCGCCAGGACCTTCCTTAAAGGGGCC	ACCTCGCCAGGACCTTCCTTA	4564220	4564248	+	8	m	y
GGCAAGAGCGACCTCGGCTGGTATTCATTTGATGAAGGCGACAATCAGCAGGAGCGCTTTGCCAGCT	-2.44509	ACCTCGGCTGGTATTCATTTGATGAAGGC	ACCTCGGCTGGTATTCATTTG	4653640	4653668	-			n
ATAGAAATCCACCTCGTCGCGATATTCCTCGCAGAAAGTTTTCACCGCCGGGGAGTCTACCGACCGG	-2.58575	ACCTCGTCGCGATATTCCTCGCAGAAAGT	ACCTCGTCGCGATATTCCTCG	4659812	4659840	-			n
CGTAAAGGCAACCTCTACACCGGGCCGAGTACCGAAGATACCCCGGCGCTGGTCGAAGCGGCAGCCT	2.96602	ACCTCTACACCGGGCCGAGTACCGAAGAT	ACCTCTACACCGGGCCGAGTA	4712201	4712229	+			n
GGAATCGCTTACCTCTATCGTGCGGAAAGCCTTGAAGAACGTCGCGCGATGGTCGCTGCGGTGGCGG	-3.56264	ACCTCTATCGTGCGGAAAGCCTTGAAGAA	ACCTCTATCGTGCGGAAAGCC	4713122	4713150	+			n
ACTGCTGACAACCTCTGCCGGTAATATTGAACTGGAGCTGAATAGCCAGAAAGCGCCAGTTTCAGTC	-2.23665	ACCTCTGCCGGTAATATTGAACTGGAGCT	ACCTCTGCCGGTAATATTGAA	4702194	4702222	+			n
CGCAAACGCAACCTGAAAAACGCTTTTCGCCTTGAATTGCCCGTCCGGGGACTCCATATGGCTATTG	6.17561	ACCTGAAAAACGCTTTTCGCCTTGAATTG	ACCTGAAAAACGCTTTTCGCC	4663503	4663531	-			n
GCGTTCCGTCACCTGAACAGTAAGATGACGGGAGAGTAAACGGCGGTTCTGCCAGCCGCATCCGGTA	3.46938	ACCTGAACAGTAAGATGACGGGAGAGTAA	ACCTGAACAGTAAGATGACGG	4665854	4665882	+			n
TGGGGCGAGTACCTGAAGCGCGCCAAAGCGGGTGAACATCAGGCGGTGATGATGGGCTGGACCGGCG	2.80245	ACCTGAAGCGCGCCAAAGCGGGTGAACAT	ACCTGAAGCGCGCCAAAGCGG	4499727	4499755	+			n
AGCAACGGCAACCTGAAGCTGCTGATGAACGACGGGTTAATCAGCCGCAACCTGATGGAGATCGTCG	7.06001	ACCTGAAGCTGCTGATGAACGACGGGTTA	ACCTGAAGCTGCTGATGAACG	4529574	4529602	+			n
CGGTTCCATCACCTGACCGATATCGTGGCCGTGGAAACCGGCAATCGCCATATCACGCGGGATTGAA	-1.52252	ACCTGACCGATATCGTGGCCGTGGAAACC	ACCTGACCGATATCGTGGCCG	4633120	4633148	-			n
TCGCGCTATTACCTGACCGCGCAACGTAAGAAAGGATTATTGATGGGGTTTGCCTGTCTGACCGAGG	6.43386	ACCTGACCGCGCAACGTAAGAAAGGATTA	ACCTGACCGCGCAACGTAAGA	4608147	4608175	-			n
GAAACGGCGAACCTGACCTTACTTCGCCTGGCGGAAAACGCCGGTAAAGGCGCGGCGGTGATCCGCG	-2.95596	ACCTGACCTTACTTCGCCTGGCGGAAAAC	ACCTGACCTTACTTCGCCTGG	4583554	4583582	-	18	m	y
AATACGCGTTACCTGACGACATTGATTTTCGATGGGAAGGAAGCAGAATGCAAACAGAAAAAATGTC	-3.04309	ACCTGACGACATTGATTTTCGATGGGAAG	ACCTGACGACATTGATTTTCG	4509746	4509774	+			n
ATATCCGCTGACCTGAGCCAGCACCATTCTCGGGGAAATTACCGATTTCAGTTTTTCCACCAGCGTT	-3.32677	ACCTGAGCCAGCACCATTCTCGGGGAAAT	ACCTGAGCCAGCACCATTCTC	4521696	4521724	-			n
CATGACGTTAACCTGAGCGATCTGCTGGAAGAAGAGATCGATCCGGCGCTGGGCAACGGCGGTCTGG	4.42135	ACCTGAGCGATCTGCTGGAAGAAGAGATC	ACCTGAGCGATCTGCTGGAAG	4656705	4656733	+	10,27	a,a	y
AACACCCTGAACCTGAGTCATCCTCAGGTAGTGGAGTACGCCTGCGAATGCCTGCGCTACTGGGTGG	2.04421	ACCTGAGTCATCCTCAGGTAGTGGAGTAC	ACCTGAGTCATCCTCAGGTAG	4640924	4640952	+			n
AAAACCCAGCACCTGATTATTTTCTTCCAGCCCGGAGGGCTGAACGGATGCGCTCTGACTACGTTGT	-4.20511	ACCTGATTATTTTCTTCCAGCCCGGAGGG	ACCTGATTATTTTCTTCCAGC	4539296	4539324	-			n
GAAATCAGCTACCTGCAGCGCAAAGGTAAGCGCGAGCCGATCGGCATCGAACAGCACGTCTTTAAAT	0.163149	ACCTGCAGCGCAAAGGTAAGCGCGAGCCG	ACCTGCAGCGCAAAGGTAAGC	4578188	4578216	-			n
TTCTGAGGTGACCTGCAGGCGGCGGGCCATCTGGGAAGAGAGGCGCATCAGAATATCCGGGTTGACC	-5.08606	ACCTGCAGGCGGCGGGCCATCTGGGAAGA	ACCTGCAGGCGGCGGGCCATC	4708095	4708123	+			n
GCCGCGTGCAACCTGCATCGGGGTGAACGCGGCGGAGCCCAGCGCCAGAGATTCGGTATGCACAATA	-3.09854	ACCTGCATCGGGGTGAACGCGGCGGAGCC	ACCTGCATCGGGGTGAACGCG	4682702	4682730	+			n
AGCGATGGACACCTGCATGGAGGCGTGGCCTATGAATAAGCGCGATGCAATGAATCATATCCGGCAG	2.82103	ACCTGCATGGAGGCGTGGCCTATGAATAA	ACCTGCATGGAGGCGTGGCCT	4605745	4605773	+			n
AATAACTGAAACCTGCCGAATGTTCGGCTCCGTGGGCGTACTCGCTGCGCCCGCGCGGGCCGCTGCA	-3.11718	ACCTGCCGAATGTTCGGCTCCGTGGGCGT	ACCTGCCGAATGTTCGGCTCC	4716180	4716208	+			n
CAGGTTCAGCACCTGCGCGCGCACGGAGACATCGAGCGCGGAAACCGGTTCATCGGCAATCACCACG	-2.91835	ACCTGCGCGCGCACGGAGACATCGAGCGC	ACCTGCGCGCGCACGGAGACA	4503753	4503781	-			n
GGCGATATCCACCTGCGGCTGAAGCCAGAGCGCGAACTGATGGTTTTCCATCGCGGTGAGAATATCG	-3.16348	ACCTGCGGCTGAAGCCAGAGCGCGAACTG	ACCTGCGGCTGAAGCCAGAGC	4522047	4522075	-			n
CCGCGCCGCCACCTGCTCCAGCAGCCCCATCAGGAAGGCTTTATTCGGCAGTTCGGAAACCGGGAAG	-3.39463	ACCTGCTCCAGCAGCCCCATCAGGAAGGC	ACCTGCTCCAGCAGCCCCATC	4521537	4521565	-			n
ACCGGCAATAACCTGCTGAATCTGGGCTGGTATGAAGGCGTGAGCGAGGCGCTGAAAGCGCATGACG	-0.10778	ACCTGCTGAATCTGGGCTGGTATGAAGGC	ACCTGCTGAATCTGGGCTGGT	4656645	4656673	+			n
CTGAAATTTGACCTGCTGACGGCATATGTTGACGAACTGAGCGCGCCGTTTCTGGAAGACGCTGAGA	-2.05462	ACCTGCTGACGGCATATGTTGACGAACTG	ACCTGCTGACGGCATATGTTG	4663106	4663134	-			n
TGGTACAGCTACCTGCTGTGCGTGGAGCTGTGGGAGCAGCCGGTGGCGGAATTCCCGATTATGACCT	0.704427	ACCTGCTGTGCGTGGAGCTGTGGGAGCAG	ACCTGCTGTGCGTGGAGCTGT	4597546	4597574	+			n
CCGACCGGTAACCTGGACGACGCGCTGTCGGAAGGGATCCTGCGTCTGTTTGAAGAATTTAACCGCG	5.18241	ACCTGGACGACGCGCTGTCGGAAGGGATC	ACCTGGACGACGCGCTGTCGG	4605604	4605632	+	3,27	m,a	y
CGGATTCAGCACCTGGATAAACACCGCCGAAAAGAAGCAGAACGGAATGGTCAGCAACACGTCGCGA	6.28745	ACCTGGATAAACACCGCCGAAAAGAAGCA	ACCTGGATAAACACCGCCGAA	4504906	4504934	+	3	m	y
GCCACTATCGACCTGGCCGGAGGGAACTATCTCGAGCACATTACGCTCAACGACAAACAGGGCGATC	-3.00971	ACCTGGCCGGAGGGAACTATCTCGAGCAC	ACCTGGCCGGAGGGAACTATC	4581146	4581174	-	3	m	y
AGTGAAAACAACCTGGCGCAAGGTTCCCTGAAGGAACATCTGCCCGCCTGGCTGTGGGGGCAAAAAG	1.89273	ACCTGGCGCAAGGTTCCCTGAAGGAACAT	ACCTGGCGCAAGGTTCCCTGA	4516039	4516067	+	3	m	y
TCGCTGGAAAACCTGGCTGACGGTATCGCCAGCGGGTTTGTATTTGAGGACAGCAACGCCTGGTCAC	4.77332	ACCTGGCTGACGGTATCGCCAGCGGGTTT	ACCTGGCTGACGGTATCGCCA	4644525	4644553	+	3	m	y
AGATGGTAAAACCTGGCTGGTGACCGGCAGTCCGGGCGGCAGCCGCATCATCACGACTGTGCTACAG	-2.84443	ACCTGGCTGGTGACCGGCAGTCCGGGCGG	ACCTGGCTGGTGACCGGCAGT	4627201	4627229	+	3	m	y
GCGCCACGTCACCTGGGCGCGCCTGCGCGGCCTGAACGAGAAGCAAACCGAGCGTCGCCATATTCTG	-4.72827	ACCTGGGCGCGCCTGCGCGGCCTGAACGA	ACCTGGGCGCGCCTGCGCGGC	4570127	4570155	-	3	m	y
GACGATCTCTACCTGGTCCACGATCGCAAAGTCGAACCGTTTGACGGCGATCTGGAAGATTACCAGC	0.187654	ACCTGGTCCACGATCGCAAAGTCGAACCG	ACCTGGTCCACGATCGCAAAG	4720200	4720228	-	3,13	m,a	y
TCTTTAAAACACCTGTACCACAAGGAATAAAGTGGACAGAGATAGAATCCCTGGTGAAGGCGTTGGG	-3.06109	ACCTGTACCACAAGGAATAAAGTGGACAG	ACCTGTACCACAAGGAATAAA	4566171	4566199	+			n
GATCAGGATCACCTGTTCCCGCCGCAAATCGCCGGGTGCGACGGATTTTTTCATCAACATGGCAGGC	5.86777	ACCTGTTCCCGCCGCAAATCGCCGGGTGC	ACCTGTTCCCGCCGCAAATCG	4711550	4711578	-			n
GCCGACCAGCACCTTAACGCCGTGCTTCTCGTAGAAGCCTTCACGCACCAGAGAGAGTTCCTCGGCG	-2.49839	ACCTTAACGCCGTGCTTCTCGTAGAAGCC	ACCTTAACGCCGTGCTTCTCG	4700088	4700116	+			n
CTATATCGGCACCTTCAGCAAGACGCTCTATCCGGGGCTGCGGCTGGGCTATCTGGTGCTGCCCCGT	5.65213	ACCTTCAGCAAGACGCTCTATCCGGGGCT	ACCTTCAGCAAGACGCTCTAT	4608523	4608551	-			n
GCTGGAACAGACCTTCATTGAATACGGGCAGACGGGCAAAGGCCAGTCGCGCAAATATCTTCACACC	-0.739506	ACCTTCATTGAATACGGGCAGACGGGCAA	ACCTTCATTGAATACGGGCAG	4709909	4709937	-			n
ATAAATCAGAACCTTCCATCAGCGGCCTCCCACGGGTACAGGCTGGGCAAGCCAGTCGCCATACGCT	6.15419	ACCTTCCATCAGCGGCCTCCCACGGGTAC	ACCTTCCATCAGCGGCCTCCC	4722389	4722417	-			n
TAAAACCTATACCTTCCATCTGCGCCAGGGCGTGAAGTGGCATTCCGGTAAAGAGTTTAAACCGACG	-1.89547	ACCTTCCATCTGCGCCAGGGCGTGAAGTG	ACCTTCCATCTGCGCCAGGGC	4498751	4498779	+	16	m	y
AGGTGGACGAACCTTCGCCCAAGACGCTGCCAAGGATCGGCAGGCCCAGCGCCGCATAGTTCGGCAG	-3.58835	ACCTTCGCCCAAGACGCTGCCAAGGATCG	ACCTTCGCCCAAGACGCTGCC	4716638	4716666	-	26	a	y
CGCGCTGACGACCTTCGTACATCTGGGTAATCAGGAAAGTACCAATCGACATGGTGATGCCGCTGAC	-2.38445	ACCTTCGTACATCTGGGTAATCAGGAAAG	ACCTTCGTACATCTGGGTAAT	4701420	4701448	+			n
TTCCCGCGAAACCTTCTCCAGTGCGCTGGAGCTGGGGCGTAAAACGCTGGTGTCGCTGGGAATGCAC	-1.05699	ACCTTCTCCAGTGCGCTGGAGCTGGGGCG	ACCTTCTCCAGTGCGCTGGAG	4723963	4723991	+			n
CCCCTGATGCACCTTGATCGCTTCCATAATCTGGAAACCGACGGTATAGCACGGGTTCAGGCTGGTC	-1.44391	ACCTTGATCGCTTCCATAATCTGGAAACC	ACCTTGATCGCTTCCATAATC	4502527	4502555	-	7	a	y
GAGGAAGATCACCTTGGTAGCGTGACCCGCTTTGGAGATCGGCTTAACGATGTTCTCAATATGATAG	-2.75969	ACCTTGGTAGCGTGACCCGCTTTGGAGAT	ACCTTGGTAGCGTGACCCGCT	4675080	4675108	+	28	a	y
AATCATGAACACCTTTATTCCGCCGGAAACGCCGGAAGTGGGATCGGCGGTTAACTTTGCCTCGTCT	-4.21677	ACCTTTATTCCGCCGGAAACGCCGGAAGT	ACCTTTATTCCGCCGGAAACG	4727165	4727193	+			n
AACGCCAGCCACCTTTCCGATTATCTGGTCGATGAAGTGCTCGACAACGTCGACGTCAGCACCCGCC	-2.01592	ACCTTTCCGATTATCTGGTCGATGAAGTG	ACCTTTCCGATTATCTGGTCG	4653064	4653092	-			n
CGCCACCATTACCTTTGTGCGCGACTGCGGCGCGAATAATGACAGCGTGATTGACTGCGCGGCGAGC	5.56992	ACCTTTGTGCGCGACTGCGGCGCGAATAA	ACCTTTGTGCGCGACTGCGGC	4573855	4573883	+			n
GCCATGTTGTACCTTTTTAGTTTTTGGGGTGAGGGAACCCAATACGTGCTTCACGCTATTTTACTTG	-0.191279	ACCTTTTTAGTTTTTGGGGTGAGGGAACC	ACCTTTTTAGTTTTTGGGGTG	4593716	4593744	+			n
CCACGCGTTTACCTTTTTGCGCTTCACGCAGCAGGATTTGGTTAATTTCTTCCTGTGGCACGCAGTG	5.92203	ACCTTTTTGCGCTTCACGCAGCAGGATTT	ACCTTTTTGCGCTTCACGCAG	4695586	4695614	+			n
AAGATTCGTCACGAAAACCAACGCCACCACGCTGGACACGTTTAAAGCGCCCGAGCAGGGGTATCTT	-3.75994	ACGAAAACCAACGCCACCACGCTGGACAC	ACGAAAACCAACGCCACCACG	4545499	4545527	+			n
GCAAGCGCTTACGAAAACGCCCCGACATCCGTTGGGGCGTTTTGCTTTACGCGATGCAGCAATGTAG	-2.02958	ACGAAAACGCCCCGACATCCGTTGGGGCG	ACGAAAACGCCCCGACATCCG	4607950	4607978	+			n
ATGAGCTATAACGAAAGCGTAAGAGGACAGCATGGAAACCAAAGATCTGATTGTGATAGGGGGAGGC	-3.66143	ACGAAAGCGTAAGAGGACAGCATGGAAAC	ACGAAAGCGTAAGAGGACAGC	4648796	4648824	-			n
ATGCGGCAATACGAACAGCGCAATCATTAGCGCGGGCGCATAGATGATATAGGCGTGCAGCAGCAGA	-2.78689	ACGAACAGCGCAATCATTAGCGCGGGCGC	ACGAACAGCGCAATCATTAGC	4512470	4512498	-	5	a	y
ATGCGCGAAAACGAACATGATTAAGGTTGCGCCGGATAGCGGCGCAATGGGGAAGGTACGATCCGTA	-1.32938	ACGAACATGATTAAGGTTGCGCCGGATAG	ACGAACATGATTAAGGTTGCG	4650224	4650252	+			n
GTGTAACGCTACGAACGCCCCCACAGGAGATAAGGAATGAGTGAGATAGTGATACGCCACGCTGAAA	5.08297	ACGAACGCCCCCACAGGAGATAAGGAATG	ACGAACGCCCCCACAGGAGAT	4629881	4629909	-			n
CAGGTTACCCACGAACGGGTCGGTAGCGATTTTGAATGCCAGTGCAGAGAAAGGCTCATCGTCGCTA	5.14848	ACGAACGGGTCGGTAGCGATTTTGAATGC	ACGAACGGGTCGGTAGCGATT	4730622	4730650	-			n
AATGTCGTTGACGAACTCGTAGCCTTTCGGGTTGGAACCCGGCTCCAGCGGGTACATGTCGATAACA	-1.64006	ACGAACTCGTAGCCTTTCGGGTTGGAACC	ACGAACTCGTAGCCTTTCGGG	4731243	4731271	-			n
CAGCAGATCGACGAACTCGTTCATCTCTTCGCTGAAAAACGACCAGCCGCGCTGAATATGCTGAACC	-3.79545	ACGAACTCGTTCATCTCTTCGCTGAAAAA	ACGAACTCGTTCATCTCTTCG	4642263	4642291	-	1,5	a,a	y
GCATATGTTGACGAACTGAGCGCGCCGTTTCTGGAAGACGCTGAGATCGATTTCGTTACCGATCAGC	-3.36219	ACGAACTGAGCGCGCCGTTTCTGGAAGAC	ACGAACTGAGCGCGCCGTTTC	4663085	4663113	-			n
GTCGATACCAACGAACTGTCATCGCGCACAATGGAAGCCCGTCATGTGCCGGGTCTCTATTTCATTG	3.03231	ACGAACTGTCATCGCGCACAATGGAAGCC	ACGAACTGTCATCGCGCACAA	4557661	4557689	+			n
TGGCAGCGTGACGAAGCGGCGCGCCTGCAGGCGGAGAACGCGAGGCGGGAGGCCAGCCTGCCGCTGG	-2.7278	ACGAAGCGGCGCGCCTGCAGGCGGAGAAC	ACGAAGCGGCGCGCCTGCAGG	4686898	4686926	+			n
CGGTAAAGTGACGAAGGAGGGGCGCTGGGAGCCGGGCTTCACCATTACCGGCCAGGCGTGGGATCTG	-3.24418	ACGAAGGAGGGGCGCTGGGAGCCGGGCTT	ACGAAGGAGGGGCGCTGGGAG	4656971	4656999	+			n
TACGTCAACAACGAAGGAGTGACGGTACGCGAAGAGGTCACGCCGGAGGTGGGCGATTACGGTCGCG	1.0087	ACGAAGGAGTGACGGTACGCGAAGAGGTC	ACGAAGGAGTGACGGTACGCG	4631199	4631227	+			n
ATCTCTTTAAACGAATACCTTGAAGATTGCCGGGAGGCGGGTATTGAACCTTATGCGCATGCGGAAA	-0.728825	ACGAATACCTTGAAGATTGCCGGGAGGCG	ACGAATACCTTGAAGATTGCC	4566550	4566578	+			n
CTTCCAGGAGACGAATCGGCGCCCACACCAGCAGAGCCGCCATCAGCACGGTAAGCGCGCTGCGCCA	2.88299	ACGAATCGGCGCCCACACCAGCAGAGCCG	ACGAATCGGCGCCCACACCAG	4496254	4496282	-			n
CGTTTGCGCGACGAATGTTCCGCTTCCCCGCCGGGAAACCACATATCCTTCCGCCTGTAGTTGTTCA	-3.14777	ACGAATGTTCCGCTTCCCCGCCGGGAAAC	ACGAATGTTCCGCTTCCCCGC	4609285	4609313	+			n
GATCGCTTTGACGAATTTATCCATGCGGTGGCGGAACGCTTACCCCAGCACAAGGAGAGGATGATGA	-3.92108	ACGAATTTATCCATGCGGTGGCGGAACGC	ACGAATTTATCCATGCGGTGG	4665147	4665175	-			n
GCTACAGGTGACGAATTTGCAATGTTTACAACAGGAGGCAGAAGATTAATAATTCGTGGCGATGCAA	-3.83931	ACGAATTTGCAATGTTTACAACAGGAGGC	ACGAATTTGCAATGTTTACAA	4628189	4628217	-			n
CTCAACGCCGACGACAAAAAAATCACCCTCGCGGGGCTGTCGTCCGTGGGAATCCGGCTGTTCCTGC	-0.678069	ACGACAAAAAAATCACCCTCGCGGGGCTG	ACGACAAAAAAATCACCCTCG	4578455	4578483	-			n
CATCCAGGGGACGACAAAAGAAGCGTAAAAAGGGAGGCATTTAGCCTCCCTTTTGTTTATCTTTGCA	3.94704	ACGACAAAAGAAGCGTAAAAAGGGAGGCA	ACGACAAAAGAAGCGTAAAAA	4674384	4674412	+			n
GCCATCATCCACGACAAACAGCAATACGGCGAGGGGCTGGCGCGTTCGGTGCAGGACGGCCTGAAGG	-3.16858	ACGACAAACAGCAATACGGCGAGGGGCTG	ACGACAAACAGCAATACGGCG	4615020	4615048	+			n
ATTACGCTCAACGACAAACAGGGCGATCGCACAGAGATTACCCTCTCTCAACACCAACTGACGCCGA	2.34187	ACGACAAACAGGGCGATCGCACAGAGATT	ACGACAAACAGGGCGATCGCA	4581107	4581135	-	16	a	y
AAAGGCAAGAACGACAACAAACCGCTTTCCGAGGAAACCTGGCAGCATCTGAAAGGGCTGGTAACGC	2.39414	ACGACAACAAACCGCTTTCCGAGGAAACC	ACGACAACAAACCGCTTTCCG	4675847	4675875	-			n
GCCGTACTGCACGACAAGCGGTTGGTCCAGCCCGAGCATCACCCGGGTAGAGGCGACCATCTCCGGC	-2.89961	ACGACAAGCGGTTGGTCCAGCCCGAGCAT	ACGACAAGCGGTTGGTCCAGC	4570583	4570611	+			n
GTGGACGAACACGACAAGGTCATTGAGTTCGTTGAAAAACCGGCGAACCCGCCAGCGATGCCGGGCG	-3.33184	ACGACAAGGTCATTGAGTTCGTTGAAAAA	ACGACAAGGTCATTGAGTTCG	4642552	4642580	+			n
CGCGGAATGAACGACACAATCCAGGCGACCAGAGAGGTCAGTGACCGGAAAATTACTTTAACGGAAG	5.81709	ACGACACAATCCAGGCGACCAGAGAGGTC	ACGACACAATCCAGGCGACCA	4513324	4513352	-	1,12	a,m	y
GCCAGCGGCGACGACAGCGCCTAAAGCCACGGCGAACGTAGCACCTGTACAGAAGGCAGCCCCGGCC	-2.21032	ACGACAGCGCCTAAAGCCACGGCGAACGT	ACGACAGCGCCTAAAGCCACG	4690802	4690830	+			n
TCAACGTTGAACGACAGGCGCAGCAAATTATCGGAGCAGGCGTCCACGACCAGGACGTTTTCCCCCA	0.0862806	ACGACAGGCGCAGCAAATTATCGGAGCAG	ACGACAGGCGCAGCAAATTAT	4510151	4510179	-			n
TACAGCCGGAACGACATGCTCAGGCTTGATTTGGGAAAATGGCGGTAGCTCGAAGGGCGTCAGTAAA	-3.6863	ACGACATGCTCAGGCTTGATTTGGGAAAA	ACGACATGCTCAGGCTTGATT	4548554	4548582	-			n
GCGTTACCTGACGACATTGATTTTCGATGGGAAGGAAGCAGAATGCAAACAGAAAAAATGTCTGAAG	-2.00579	ACGACATTGATTTTCGATGGGAAGGAAGC	ACGACATTGATTTTCGATGGG	4509751	4509779	+			n
AAAATTGAAAACGACCAGAACGGTATTATTTTCGAAGCGAAGCCGAAGATTGCCTGCCCGGAATGCG	-0.476271	ACGACCAGAACGGTATTATTTTCGAAGCG	ACGACCAGAACGGTATTATTT	4682602	4682630	-			n
ATAATAAATGACGACCCCTCAGCCCGACAAAACGGGCATGCACATTCTCCTTAAGCTGGCGTCGCTG	-1.97007	ACGACCCCTCAGCCCGACAAAACGGGCAT	ACGACCCCTCAGCCCGACAAA	4591028	4591056	-			n
TCAGGCTGCGACGACCCTTATTTTATTACCTCTGGGGCTGGCGCTGGGGTTACCCGCTTATGCGTTG	3.17847	ACGACCCTTATTTTATTACCTCTGGGGCT	ACGACCCTTATTTTATTACCT	4544630	4544658	+			n
GAAAACGCACACGACCGCGAAAGCGACGCCAGCGGAGCCAAAGCCAGCCGCGCAGCCGAAACGCACT	0.142821	ACGACCGCGAAAGCGACGCCAGCGGAGCC	ACGACCGCGAAAGCGACGCCA	4690700	4690728	+			n
TAAAGTCGATACGACGACCCCCGCCGAAACGCCGGAGCCGGAAAGCAGTAACCCGACGCTGAAAAAA	-4.22316	ACGACGACCCCCGCCGAAACGCCGGAGCC	ACGACGACCCCCGCCGAAACG	4532765	4532793	-	11,12,14	m,m,m	y
[truncated: 18,254 more rows]
